# Supplementary material for: The Protective Effect of Quercetin against the Cytotoxicity Induced by Fumonisin B1 in Sertoli Cells
Source: Int J Mol Sci. 2024 Aug 12;25(16):8764. doi: 10.3390/ijms25168764 (PMC11355056; doi:10.3390/ijms25168764)
Supplement: Supplementary file 1 [file ijms-25-08764-s001.zip]

Archive with 9 entries (9 files):
- Fig S1.tiff
- Fig S2.tiff
- Fig S3.tiff
- Table S1. Sequence of  real-time PCR primers..xlsx
- Table S2. Details of DE mRNA in Control vs FB1 group..xlsx
- Table S3.Details of DE mRNA in Control vs FB1+QR group..xlsx
- Table S4.Details of DE mRNA in FB1 vs FB1+QR group..xlsx
- Table S5. Significantly down-regulated gene enriched pathways by  KEGG analysis in FB1 vs FB1+QR group. .xlsx
- Table S6. Significantly up-regulated gene enriched pathways by  KEGG analysis in FB1 vs FB1+QR group. .xlsx
