# Supplementary material for: The Protective Effect of Quercetin against the Cytotoxicity Induced by Fumonisin B1 in Sertoli Cells
Source: Int J Mol Sci. 2024 Aug 12;25(16):8764. doi: 10.3390/ijms25168764 (PMC11355056; doi:10.3390/ijms25168764)
Supplement: Supplementary file 1 [file ijms-25-08764-s001.zip › Table S1. Sequence of real-time PCR primers..xlsx]

## Sheet: Sheet1
Primer sequences
Primer name	Primer sequence (5´→3´)	Products size	Utilization
Bax	F: TGAAGACAGGGGCCTTTTTG	148	RT-qPCR
	R: AATTCGCCGGAGACACTCG
Bcl2	F: AACATCGCCCTGTGGATGAC	191	RT-qPCR
	R: TATGCACCCAGAGTGATGCAG
Pcna	F: TTTGAGGCACGCCTGATCC	135	RT-qPCR
	R: GGAGACGTGAGACGAGTCCAT
Caspase3	F: TGGTGATGAAGGGGTCATTTATG	105	RT-qPCR
	R: TTCGGCTTTCCAGTCAGACTC
Cdh2	F: GCTCATAGCTCCAGTGCCAG	213	RT-qPCR
	R: CCAGACGGACCTTTGTTGCT
Ctnnab1	F: CATCTTAAGCCCTCGCTCGG	174	RT-qPCR
	R: GCTGAGCTTCAGGTACCCTC
Tjp1	F: TGACCTCTGCAGCAATAAAGC	235	RT-qPCR
	R: ACAGAAATCGTGCTGATGTGC
Gdnf	F: GTCCAACTGGGGGTCTACG	152	RT-qPCR
	R: GCTTCGAGAAGCCTCTTACCG
Pdgf	F: GGGACACGATGTGCGTGG	108	RT-qPCR
	R: CTCGGACACGGTTTTTCACG
Cyp26b1	F: TGTGGCATGTGACTCTGGTC	104	RT-qPCR
	R: TTCCTTCACACTTCCTCGGC
Sod1	F: GAAGCATGGCGATGAAAGCG	186	RT-qPCR
	R: TGATGGACGTGGAACCCAT
Cat	F: CACTGACGAGATGGCACACT	175	RT-qPCR
	R: TGTGGAGAATCGAACGGCAA
Gpx1	F: CACAGTCCACCGTGTATGCC	137	RT-qPCR
	R: CTTGCCATTCTCCTGGTGTCC
Prdx1	F: TATCAGATCCCAAGCGCACC	155	RT-qPCR
	R: AATCTCATCCACAGAGCGGC
Hk2	F: CAGGCTACCCGGAGTTGTTC	152	RT-qPCR
	R: TCCCGTCGCTAACTTCACTC
Ldha	F: GCACCTTGTGGCCGTTATTG	189	RT-qPCR
	R: GTAGCCGCCTGAGGACTTAC
Gpi1	F: CGCCCGACCAACTCTATTGT	104	RT-qPCR
	R: TCCCACATGATGCCCTGAAC
Aldoa	F: CCAACCCAGCTGAATAGGCT	92	RT-qPCR
	R: GCGAAAGGACTAAGGAGCGA
Pkm2	F: ACTGACGTCCGCTCTAGGTA	209	RT-qPCR
	R: CAGTCCCTGCTTCACTGTGT
Pfkl	F: GGCTCTCGGCTGAACATCAT	94	RT-qPCR
	R: GAACCACCAGATCCTTCACG
Cxcl2	F: GGCCTCCTGTAGAATGGAGC	173	RT-qPCR
	R: TCAGAGCCCATAGAGCCACT
Matn2	F: AGCCGTGACCCACATGAAAT	168	RT-qPCR
	R: GAGACATCATCCTGAGCCCG
Ndrg1	F: GTCCCGAGAGCTACATGACG	214	RT-qPCR
	R: GCAGGTCTTGTGGTTCATGC
Ero1l	F: ACCCTCCTCTTGTGTTTGCC	120	RT-qPCR
	R: AAGCCTAGGGCTCTCAATGC
Bcl9	F: AGAGAGAAGCACAGCGCCTC	115	RT-qPCR
	R: CTGCAGTCTGGTATTCTGGGAAG
Mxra8	F: GAGCTCTGCAGTCCTGTCC	83	RT-qPCR
	R: CCAAGCTCACCACAGACTCA
Gapdh	F: GAGAGTGTTTCCTCGTCCCGTA	100	RT-qPCR
	R: TGAGGTCAATGAAGGGGTCG
