# Supplementary material for: The Protective Effect of Quercetin against the Cytotoxicity Induced by Fumonisin B1 in Sertoli Cells
Source: Int J Mol Sci. 2024 Aug 12;25(16):8764. doi: 10.3390/ijms25168764 (PMC11355056; doi:10.3390/ijms25168764)
Supplement: Supplementary file 1 [file ijms-25-08764-s001.zip › Table S2. Details of DE mRNA in Control vs FB1 group..xlsx]

## Sheet: Sheet1
gene_id	Con_1	Con_2	Con_3	FB1_1	FB1_2	FB1_3	Control	FB1	log2FoldChange	pvalue	padj	gene_name	gene_chr	gene_start	gene_end	gene_strand	gene_length	gene_biotype	gene_description	Family
MGP_BALBcJ_G0017032	3501.04	3658.25	3518.16	487.581	518.707	467.976	3559.15	491.421	2.85655	1.00447e-159	1.63588e-155	Ctgf	10	22011419	22014660	+	2859	protein_coding	- && sp|P29268|CCN2_MOUSE CCN family member 2 OS=Mus musculus OX=10090 GN=Ccn2 PE=1 SV=3 && PF00090:Thrombospondin type 1 domain|PF00093:von Willebrand factor type C domain|PF00219:Insulin-like growth factor binding protein	-
MGP_BALBcJ_G0020141	521.504	495.195	576.107	3569.43	3531.74	3474.51	530.935	3525.23	-2.73047	2.30085e-138	1.87358e-134	Akr1c14	13	634289	665158	+	2973	protein_coding	- && sp|P23457|DIDH_RAT 3-alpha-hydroxysteroid dehydrogenase OS=Rattus norvegicus OX=10116 GN=Akr1c9 PE=1 SV=1 && PF00248:Aldo/keto reductase family	-
MGP_BALBcJ_G0030418	55.9161	41.2663	54.6814	1082.49	1388.89	1380.39	50.6213	1283.92	-4.6663	7.63541e-137	4.14501e-133	Pdk4	6	2216547	2229983	-	3507	protein_coding	- && sp|O70571|PDK4_MOUSE [Pyruvate dehydrogenase (acetyl-transferring)] kinase isozyme 4, mitochondrial OS=Mus musculus OX=10090 GN=Pdk4 PE=1 SV=1 && PF10436:Mitochondrial branched-chain alpha-ketoacid dehydrogenase kinase|PF02518:Histidine kinase-, DNA gyrase B-, and HSP90-like ATPase	-
MGP_BALBcJ_G0023133	22788.7	19722.2	24032.5	125756	131232	125365	22181.1	127451	-2.52253	1.12201e-131	4.56827e-128	Thbs2	17	12134758	12163513	-	5922	protein_coding	- && sp|Q03350|TSP2_MOUSE Thrombospondin-2 OS=Mus musculus OX=10090 GN=Thbs2 PE=1 SV=2 && PF00093:von Willebrand factor type C domain|PF07645:Calcium-binding EGF domain|PF02412:Thrombospondin type 3 repeat|PF05735:Thrombospondin C-terminal region|PF12947:EGF domain|PF00090:Thrombospondin type 1 domain	-
MGP_BALBcJ_G0021753	156.337	153.717	130.845	1326.74	1284.96	1337.07	146.966	1316.26	-3.16544	1.67986e-117	5.47163e-114	Osr2	15	32365311	32372511	+	1723	protein_coding	- && sp|Q6AY34|OSR2_RAT Protein odd-skipped-related 2 OS=Rattus norvegicus OX=10116 GN=Osr2 PE=2 SV=1 && -	-
MGP_BALBcJ_G0021817	2559.59	2160.29	2279.04	13575.5	15033.1	17147.5	2332.97	15252	-2.70899	2.02731e-116	5.5028e-113	Enpp2	15	51985064	52067412	-	3473	protein_coding	- && sp|Q9R1E6|ENPP2_MOUSE Ectonucleotide pyrophosphatase/phosphodiesterase family member 2 OS=Mus musculus OX=10090 GN=Enpp2 PE=1 SV=3 && PF01663:Type I phosphodiesterase / nucleotide pyrophosphatase|PF01033:Somatomedin B domain|PF01223:DNA/RNA non-specific endonuclease	-
MGP_BALBcJ_G0029614	1155.98	1020.31	1346.53	7392.36	7102.22	7441.47	1174.27	7312.02	-2.63812	3.1785e-111	7.39501e-108	Pdgfra	5	73119517	73167632	+	10027	protein_coding	- && sp|P26618|PGFRA_MOUSE Platelet-derived growth factor receptor alpha OS=Mus musculus OX=10090 GN=Pdgfra PE=1 SV=3 && PF07714:Protein tyrosine kinase|PF07679:Immunoglobulin I-set domain	-
MGP_BALBcJ_G0017618	1437.84	1480.43	1372.89	6878.88	8209.55	8575.16	1430.39	7887.86	-2.46331	4.23516e-104	8.62173e-101	Dcn	10	95949338	95989024	+	2084	protein_coding	- && sp|P28654|PGS2_MOUSE Decorin OS=Mus musculus OX=10090 GN=Dcn PE=1 SV=1 && PF01462:Leucine rich repeat N-terminal domain|PF13855:Leucine rich repeat	-
MGP_BALBcJ_G0025044	4677.56	5413.1	4462.39	794.748	905.139	886.047	4851.02	861.978	2.49264	1.21272e-101	2.19449e-98	Ankrd1	19	33383179	33390949	-	1765	protein_coding	- && sp|Q9CR42|ANKR1_MOUSE Ankyrin repeat domain-containing protein 1 OS=Mus musculus OX=10090 GN=Ankrd1 PE=1 SV=1 && PF12796:Ankyrin repeats (3 copies)	-
MGP_BALBcJ_G0029693	211.112	216.648	210.914	1327.66	1404	1367.2	212.891	1366.29	-2.682	3.76854e-101	6.13744e-98	Adamts3	5	88038928	88246170	-	5430	protein_coding	- && sp|O15072|ATS3_HUMAN A disintegrin and metalloproteinase with thrombospondin motifs 3 OS=Homo sapiens OX=9606 GN=ADAMTS3 PE=1 SV=4 && PF01562:Reprolysin family propeptide|PF01421:Reprolysin (M12B) family zinc metalloprotease|PF05986:ADAM-TS Spacer 1|PF17771:ADAM cysteine-rich domain|PF00090:Thrombospondin type 1 domain	-
MGP_BALBcJ_G0027861	1678.63	1659.94	1707.82	9021.64	7648.33	7606.25	1682.13	8092.07	-2.2662	1.57684e-99	2.33458e-96	Dkk2	3	129915866	130012250	+	3713	protein_coding	- && sp|Q9QYZ8|DKK2_MOUSE Dickkopf-related protein 2 OS=Mus musculus OX=10090 GN=Dkk2 PE=1 SV=2 && PF04706:Dickkopf N-terminal cysteine-rich region	-
MGP_BALBcJ_G0019220	67.3276	60.8677	78.1162	956.659	804.043	848.383	68.7705	869.695	-3.65827	1.96697e-99	2.66951e-96	Itgb3	11	103622931	103679097	+	5802	protein_coding	- && sp|O54890|ITB3_MOUSE Integrin beta-3 OS=Mus musculus OX=10090 GN=Itgb3 PE=1 SV=2 && -	-
MGP_BALBcJ_G0016580	125.526	113.482	136.703	1168.53	1113.94	970.791	125.237	1084.42	-3.11329	4.84957e-93	6.0754e-90	Tnr	1	158552096	158965605	+	12815	protein_coding	- && sp|Q8BYI9|TENR_MOUSE Tenascin-R OS=Mus musculus OX=10090 GN=Tnr PE=1 SV=2 && PF00147:Fibrinogen beta and gamma chains, C-terminal globular domain|PF00041:Fibronectin type III domain|PF18720:Tenascin EGF domain	-
MGP_BALBcJ_G0027196	85.5859	66.026	75.1869	973.312	873.015	776.821	75.5996	874.383	-3.53512	3.80764e-92	4.42937e-89	Dclk1	3	52152474	52448865	+	15325	protein_coding	- && sp|Q9JLM8|DCLK1_MOUSE Serine/threonine-protein kinase DCLK1 OS=Mus musculus OX=10090 GN=Dclk1 PE=1 SV=1 && -	-
MGP_BALBcJ_G0023499	469.011	434.327	447.215	2282.47	2864.7	2770.19	450.185	2639.12	-2.55184	4.94164e-91	5.3653e-88	Angptl4	17	32698219	32706060	-	3291	protein_coding	- && sp|Q9Z1P8|ANGL4_MOUSE Angiopoietin-related protein 4 OS=Mus musculus OX=10090 GN=Angptl4 PE=1 SV=1 && PF00147:Fibrinogen beta and gamma chains, C-terminal globular domain	-
MGP_BALBcJ_G0023918	596.819	475.594	562.437	4011.68	5333.52	6562.96	544.95	5302.72	-3.28289	1.7343e-90	1.7653e-87	C3	17	57172948	57197061	-	5143	protein_coding	- && sp|P01027|CO3_MOUSE Complement C3 OS=Mus musculus OX=10090 GN=C3 PE=1 SV=3 && PF00207:Alpha-2-macroglobulin family|PF17791:Macroglobulin domain MG3|PF07703:Alpha-2-macroglobulin bait region domain|PF01759:UNC-6/NTR/C345C module|PF07677:A-macroglobulin receptor binding domain|PF07678:A-macroglobulin TED domain|PF17789:Macroglobulin domain MG4|PF01821:Anaphylotoxin-like domain	-
MGP_BALBcJ_G0021647	224.806	171.255	158.185	1376.7	1436.13	1535.75	184.749	1449.53	-2.97641	5.09674e-90	4.88267e-87	MGP_BALBcJ_G0021647	15	127194	139177	+	2845	protein_coding	- && sp|P70274|SEPP1_MOUSE Selenoprotein P OS=Mus musculus OX=10090 GN=Selenop PE=1 SV=3 && -	-
MGP_BALBcJ_G0030967	635.618	420.916	459.909	3488.01	3721.65	3618.57	505.481	3609.41	-2.83802	7.72884e-87	6.99288e-84	Antxr1	6	85063284	85257336	-	9536	protein_coding	- && sp|Q9CZ52|ANTR1_MOUSE Anthrax toxin receptor 1 OS=Mus musculus OX=10090 GN=Antxr1 PE=1 SV=2 && -	-
MGP_BALBcJ_G0034307	286.428	349.732	295.865	1660.74	1667.61	1572.47	310.675	1633.61	-2.39391	3.03797e-80	2.60402e-77	Trpc6	9	5258214	5399833	+	3029	protein_coding	- && sp|Q61143|TRPC6_MOUSE Short transient receptor potential channel 6 OS=Mus musculus OX=10090 GN=Trpc6 PE=1 SV=3 && PF08344:Transient receptor ion channel II|PF12796:Ankyrin repeats (3 copies)|PF00520:Ion transport protein	-
MGP_BALBcJ_G0021744	534.056	493.132	445.262	2473.99	2198.6	2310.69	490.817	2327.76	-2.24701	2.95506e-79	2.40631e-76	Matn2	15	31367127	31507848	+	3583	protein_coding	- && sp|O08746|MATN2_MOUSE Matrilin-2 OS=Mus musculus OX=10090 GN=Matn2 PE=2 SV=2 && PF10393:Trimeric coiled-coil oligomerisation domain of matrilin|PF00092:von Willebrand factor type A domain|PF14670:Coagulation Factor Xa inhibitory site	-
MGP_BALBcJ_G0027289	1201.63	864.528	960.83	6637.4	5529.09	5439.63	1008.99	5868.71	-2.54094	2.03076e-76	1.5749e-73	Rxfp1	3	76778966	76881362	-	10054	protein_coding	- && sp|Q6R6I7|RXFP1_MOUSE Relaxin receptor 1 OS=Mus musculus OX=10090 GN=Rxfp1 PE=2 SV=1 && PF00057:Low-density lipoprotein receptor domain class A|PF00001:7 transmembrane receptor (rhodopsin family)|PF13855:Leucine rich repeat	-
MGP_BALBcJ_G0024440	197.418	140.305	152.327	1117.64	1062.92	1236.32	163.35	1138.96	-2.80556	5.22645e-74	3.869e-71	Pdgfrb	18	58417568	58463381	+	5481	protein_coding	- && sp|P05622|PGFRB_MOUSE Platelet-derived growth factor receptor beta OS=Mus musculus OX=10090 GN=Pdgfrb PE=1 SV=2 && PF00047:Immunoglobulin domain|PF07714:Protein tyrosine kinase|PF13927:Immunoglobulin domain	-
MGP_BALBcJ_G0024588	902.646	918.174	1089.72	4015.38	4280.04	3842.67	970.181	4046.03	-2.05946	3.71361e-72	2.62956e-69	Cpt1a	19	76840	139147	+	4300	protein_coding	- && sp|P97742|CPT1A_MOUSE Carnitine O-palmitoyltransferase 1, liver isoform OS=Mus musculus OX=10090 GN=Cpt1a PE=1 SV=4 && PF16484:Carnitine O-palmitoyltransferase N-terminus|PF00755:Choline/Carnitine o-acyltransferase	-
MGP_BALBcJ_G0031157	764.568	637.564	613.212	3247.46	3015.87	2854.93	671.781	3039.42	-2.17901	9.58929e-72	6.50713e-69	Cxcl12	6	115059791	115072614	+	8176	protein_coding	- && sp|P40224|SDF1_MOUSE Stromal cell-derived factor 1 OS=Mus musculus OX=10090 GN=Cxcl12 PE=2 SV=2 && PF00048:Small cytokines (intecrine/chemokine), interleukin-8 like	-
MGP_BALBcJ_G0019883	321.803	237.281	346.641	1732.9	2003.02	2194.87	301.908	1976.93	-2.71095	7.74226e-70	5.04362e-67	Ltbp2	12	82611785	82704931	-	8184	protein_coding	- && sp|O08999|LTBP2_MOUSE Latent-transforming growth factor beta-binding protein 2 OS=Mus musculus OX=10090 GN=Ltbp2 PE=1 SV=2 && PF07645:Calcium-binding EGF domain|PF00683:TB domain	-
MGP_BALBcJ_G0015930	13297.8	11401.9	12343.3	45269.2	45442.1	54739	12347.7	48483.5	-1.97329	6.67766e-69	4.18278e-66	Col3a1	1	42615031	42654925	+	9827	protein_coding	- && sp|P08121|CO3A1_MOUSE Collagen alpha-1(III) chain OS=Mus musculus OX=10090 GN=Col3a1 PE=1 SV=4 && PF01391:Collagen triple helix repeat (20 copies)|PF00093:von Willebrand factor type C domain|PF01410:Fibrillar collagen C-terminal domain	-
MGP_BALBcJ_G0032109	1103.49	1035.78	858.302	115.65	133.22	161.955	999.191	136.942	2.86703	1.05491e-67	6.36307e-65	Siglecg	7	42648156	42660087	+	4596	protein_coding	- && sp|Q80ZE3|SIG10_MOUSE Sialic acid-binding Ig-like lectin 10 OS=Mus musculus OX=10090 GN=Siglec10 PE=1 SV=1 && PF07686:Immunoglobulin V-set domain	-
MGP_BALBcJ_G0030907	4274.73	4828.15	4152.85	1196.29	1264.17	1239.15	4418.58	1233.2	1.8412	2.12675e-67	1.23701e-64	Mthfd2	6	81123404	81143326	-	3487	protein_coding	- && sp|P18155|MTDC_MOUSE Bifunctional methylenetetrahydrofolate dehydrogenase/cyclohydrolase, mitochondrial OS=Mus musculus OX=10090 GN=Mthfd2 PE=1 SV=1 && PF00763:Tetrahydrofolate dehydrogenase/cyclohydrolase, catalytic domain|PF02882:Tetrahydrofolate dehydrogenase/cyclohydrolase, NAD(P)-binding domain	-
MGP_BALBcJ_G0017326	6827.48	5746.33	5336.31	21723.7	22367.7	23104.1	5970.04	22398.5	-1.90778	4.25539e-65	2.38977e-62	Col6a1	10	74509939	74527321	-	4380	protein_coding	- && sp|Q04857|CO6A1_MOUSE Collagen alpha-1(VI) chain OS=Mus musculus OX=10090 GN=Col6a1 PE=1 SV=1 && PF00092:von Willebrand factor type A domain|PF01391:Collagen triple helix repeat (20 copies)	-
MGP_BALBcJ_G0030464	215.677	178.477	238.254	1274	1244.33	1077.19	210.803	1198.51	-2.50667	6.39502e-65	3.47164e-62	Cped1	6	18745078	19016381	+	8279	protein_coding	- && sp|A4D0V7|CPED1_HUMAN Cadherin-like and PC-esterase domain-containing protein 1 OS=Homo sapiens OX=9606 GN=CPED1 PE=2 SV=1 && PF12733:Cadherin-like beta sandwich domain	-
MGP_BALBcJ_G0017535	41.0812	24.7598	30.27	433.92	435.563	445.377	32.037	438.287	-3.78377	6.86635e-65	3.60727e-62	Tcp11l2	10	82799698	82837642	+	3434	protein_coding	- && sp|Q8K1H7|T11L2_MOUSE T-complex protein 11-like protein 2 OS=Mus musculus OX=10090 GN=Tcp11l2 PE=1 SV=1 && PF05794:T-complex protein 11	-
MGP_BALBcJ_G0026290	58.1984	30.9497	30.27	564.373	502.645	528.238	39.8061	531.752	-3.75574	3.49117e-64	1.77679e-61	Bmf	2	116555479	116577962	-	5260	protein_coding	- && sp|Q91ZE9|BMF_MOUSE Bcl-2-modifying factor OS=Mus musculus OX=10090 GN=Bmf PE=1 SV=1 && -	-
MGP_BALBcJ_G0024932	15647.4	17079.1	14170.3	4456.7	4781.74	4750.38	15632.2	4662.94	1.7452	6.23842e-63	3.07875e-60	Psat1	19	12855123	12899160	-	4256	protein_coding	- && sp|Q99K85|SERC_MOUSE Phosphoserine aminotransferase OS=Mus musculus OX=10090 GN=Psat1 PE=1 SV=1 && PF00266:Aminotransferase class-V	-
MGP_BALBcJ_G0029873	231.653	181.572	268.525	1421.11	1400.23	1210.9	227.25	1344.08	-2.56338	2.75564e-62	1.31995e-59	Ttc28	5	110344609	110749493	+	12312	protein_coding	- && sp|Q80XJ3|TTC28_MOUSE Tetratricopeptide repeat protein 28 OS=Mus musculus OX=10090 GN=Ttc28 PE=1 SV=3 && -	-
MGP_BALBcJ_G0016508	67.3276	66.026	52.7285	682.799	534.769	520.705	62.0274	579.424	-3.22765	9.62935e-61	4.48068e-58	Rgs2	1	142864042	142868865	-	3627	protein_coding	- && sp|O08849|RGS2_MOUSE Regulator of G-protein signaling 2 OS=Mus musculus OX=10090 GN=Rgs2 PE=2 SV=2 && PF00615:Regulator of G protein signaling domain	-
MGP_BALBcJ_G0033621	8345.2	7941.69	6521.73	2107.61	2025.7	2031.03	7602.87	2054.78	1.88742	3.16083e-60	1.42992e-57	Msmo1	8	62290319	62305950	-	6129	protein_coding	- && sp|Q9CRA4|MSMO1_MOUSE Methylsterol monooxygenase 1 OS=Mus musculus OX=10090 GN=Msmo1 PE=1 SV=1 && -	-
MGP_BALBcJ_G0017325	5361.1	4228.76	4231.95	16528.7	17315.7	18212.4	4607.27	17352.3	-1.91338	4.45893e-60	1.96265e-57	Col6a2	10	74394666	74422658	-	8326	protein_coding	- && sp|Q02788|CO6A2_MOUSE Collagen alpha-2(VI) chain OS=Mus musculus OX=10090 GN=Col6a2 PE=1 SV=3 && PF00092:von Willebrand factor type A domain|PF01391:Collagen triple helix repeat (20 copies)	-
MGP_BALBcJ_G0028605	265.887	282.674	259.736	1178.71	1125.28	1068.72	269.432	1124.24	-2.06107	1.06965e-58	4.58428e-56	Pik3r3	4	113252094	113329300	+	5300	protein_coding	- && sp|Q64143|P55G_MOUSE Phosphatidylinositol 3-kinase regulatory subunit gamma OS=Mus musculus OX=10090 GN=Pik3r3 PE=1 SV=1 && -	-
MGP_BALBcJ_G0020848	410.812	415.758	524.355	1878.16	1948.22	1830.47	450.308	1885.62	-2.06449	2.89397e-58	1.20849e-55	Pik3r1	13	100373162	100462174	-	10104	protein_coding	- && sp|P26450|P85A_MOUSE Phosphatidylinositol 3-kinase regulatory subunit alpha OS=Mus musculus OX=10090 GN=Pik3r1 PE=1 SV=2 && -	-
MGP_BALBcJ_G0015048	107.268	79.4376	108.386	635.614	721.843	632.756	98.3638	663.404	-2.75437	3.57121e-58	1.45402e-55	Ptprv	1	133914434	133939299	-	6981	processed_transcript	- && sp|P70289|PTPRV_MOUSE Receptor-type tyrosine-protein phosphatase V OS=Mus musculus OX=10090 GN=Ptprv PE=2 SV=1 && PF00041:Fibronectin type III domain	-
MGP_BALBcJ_G0034136	610.513	441.549	535.096	3110.53	2454.65	2438.75	529.053	2667.97	-2.3352	2.21337e-57	8.79195e-55	Maf	8	114086923	114111765	-	8243	protein_coding	- && sp|P54843|MAF_MOUSE Transcription factor Maf OS=Mus musculus OX=10090 GN=Maf PE=1 SV=2 && -	-
MGP_BALBcJ_G0028827	1243.85	1032.69	855.373	175.788	162.509	183.612	1043.97	173.97	2.58428	2.00399e-56	7.77073e-54	Tinagl1	4	127467275	127478617	-	4358	protein_coding	- && sp|Q99JR5|TINAL_MOUSE Tubulointerstitial nephritis antigen-like OS=Mus musculus OX=10090 GN=Tinagl1 PE=1 SV=1 && PF00112:Papain family cysteine protease	-
MGP_BALBcJ_G0027174	343.485	310.529	401.322	1440.54	1773.43	1762.68	351.779	1658.88	-2.23651	3.11788e-56	1.18088e-53	Foxo1	3	49153507	49241419	+	8657	protein_coding	- && sp|Q9R1E0|FOXO1_MOUSE Forkhead box protein O1 OS=Mus musculus OX=10090 GN=Foxo1 PE=1 SV=2 && PF16676:Transactivation domain of FOXO protein family|PF16675:KIX-binding domain of forkhead box O, CR2|PF00250:Forkhead domain	-
MGP_BALBcJ_G0023228	8457.03	9190	7055.85	2242.69	2255.29	2399.2	8234.29	2299.06	1.84054	1.79627e-55	6.64864e-53	Tnfrsf12a	17	22155509	22157510	-	963	protein_coding	- && sp|Q9CR75|TNR12_MOUSE Tumor necrosis factor receptor superfamily member 12A OS=Mus musculus OX=10090 GN=Tnfrsf12a PE=2 SV=1 && PF12191:Tumour necrosis factor receptor stn_TNFRSF12A_TNFR domain	-
MGP_BALBcJ_G0017821	335.497	299.18	333.947	1268.45	1194.25	1195.83	322.875	1219.51	-1.91756	6.1524e-54	2.22662e-51	Mmp19	10	127609128	127620000	+	3410	protein_coding	- && sp|Q9JHI0|MMP19_MOUSE Matrix metalloproteinase-19 OS=Mus musculus OX=10090 GN=Mmp19 PE=2 SV=1 && -	-
MGP_BALBcJ_G0026447	458.741	419.884	469.674	1515.48	1582.58	1525.39	449.433	1541.15	-1.77779	3.48352e-53	1.23332e-50	Bcl2l11	2	126383463	126420301	+	8031	protein_coding	- && sp|O54918|B2L11_MOUSE Bcl-2-like protein 11 OS=Mus musculus OX=10090 GN=Bcl2l11 PE=1 SV=1 && -	-
MGP_BALBcJ_G0026859	50.2104	38.1713	60.5401	456.125	785.146	908.645	49.6406	716.639	-3.84957	6.92684e-53	2.40022e-50	Mmp9	2	163846832	163861927	+	3539	protein_coding	- && sp|P41245|MMP9_MOUSE Matrix metalloproteinase-9 OS=Mus musculus OX=10090 GN=Mmp9 PE=1 SV=2 && PF04886:PT repeat|PF00413:Matrixin|PF01471:Putative peptidoglycan binding domain|PF00045:Hemopexin|PF00040:Fibronectin type II domain	-
MGP_BALBcJ_G0031814	890.094	1000.71	855.373	190.592	219.199	172.313	915.391	194.034	2.23815	2.45113e-52	8.31648e-50	Plaur	7	22478427	22492465	+	2617	protein_coding	- && sp|P35456|UPAR_MOUSE Urokinase plasminogen activator surface receptor OS=Mus musculus OX=10090 GN=Plaur PE=1 SV=1 && PF00021:u-PAR/Ly-6 domain	-
MGP_BALBcJ_G0034582	166.607	140.305	148.421	709.63	779.478	698.668	151.778	729.258	-2.26639	1.25416e-51	4.16843e-49	Vwa5a	9	35652989	35677986	+	4899	protein_coding	- && sp|Q99KC8|VMA5A_MOUSE von Willebrand factor A domain-containing protein 5A OS=Mus musculus OX=10090 GN=Vwa5a PE=1 SV=2 && PF08487:Vault protein inter-alpha-trypsin domain|PF13768:von Willebrand factor type A domain	-
MGP_BALBcJ_G0024672	3691.61	3888.31	3154.92	899.296	1079.93	1005.63	3578.28	994.952	1.84652	1.3483e-51	4.39168e-49	Fosl1	19	2274939	2284334	+	1707	protein_coding	- && sp|P48755|FOSL1_MOUSE Fos-related antigen 1 OS=Mus musculus OX=10090 GN=Fosl1 PE=2 SV=2 && PF00170:bZIP transcription factor	-
MGP_BALBcJ_G0025705	2106.56	2157.19	2224.36	6127.61	5995.84	5623.24	2162.7	5915.56	-1.45154	1.80551e-51	5.76558e-49	Arl5a	2	49829562	49856754	-	5409	protein_coding	- && sp|Q80ZU0|ARL5A_MOUSE ADP-ribosylation factor-like protein 5A OS=Mus musculus OX=10090 GN=Arl5a PE=1 SV=1 && PF00025:ADP-ribosylation factor family	-
MGP_BALBcJ_G0030426	7091.08	7459.91	6021.78	1795.82	1930.27	2170.39	6857.59	1965.49	1.80277	3.61745e-51	1.13296e-48	Asns	6	4391542	4413765	-	2735	protein_coding	- && sp|Q61024|ASNS_MOUSE Asparagine synthetase [glutamine-hydrolyzing] OS=Mus musculus OX=10090 GN=Asns PE=1 SV=3 && PF00733:Asparagine synthase|PF13537:Glutamine amidotransferase domain	-
MGP_BALBcJ_G0007358	73.0333	59.8361	70.3046	531.991	529.1	421.837	67.7247	494.309	-2.86901	1.62377e-50	4.98958e-48	A330074K22Rik	8	118690921	118715296	-	2489	lincRNA	- && - && -	-
MGP_BALBcJ_G0016337	922.046	958.409	1104.37	3325.18	3022.48	3315.38	994.941	3221.01	-1.69414	2.94649e-50	8.88638e-48	Inhbb	1	118049666	118056428	-	4255	protein_coding	- && sp|Q04999|INHBB_MOUSE Inhibin beta B chain OS=Mus musculus OX=10090 GN=Inhbb PE=2 SV=4 && -	-
MGP_BALBcJ_G0029249	6478.28	6353.97	6343.04	2437.91	2141.91	2374.72	6391.77	2318.18	1.46317	7.75336e-50	2.29584e-47	Cyp51	5	1007827	1029252	-	4414	protein_coding	- && sp|Q8K0C4|CP51A_MOUSE Lanosterol 14-alpha demethylase OS=Mus musculus OX=10090 GN=Cyp51a1 PE=1 SV=1 && PF00067:Cytochrome P450	-
MGP_BALBcJ_G0025704	95.8562	99.039	98.6217	783.646	682.161	526.355	97.839	664.054	-2.76249	8.46372e-50	2.46143e-47	Neb	2	49563697	49768882	-	26350	protein_coding	- && sp|P20929|NEBU_HUMAN Nebulin OS=Homo sapiens OX=9606 GN=NEB PE=1 SV=5 && PF00880:Nebulin repeat|PF14604:Variant SH3 domain	-
MGP_BALBcJ_G0028943	204.265	171.255	195.291	791.973	890.022	991.506	190.27	891.167	-2.22845	1.29786e-49	3.70822e-47	Id3	4	133437526	133439795	+	1802	protein_coding	- && sp|P41133|ID3_MOUSE DNA-binding protein inhibitor ID-3 OS=Mus musculus OX=10090 GN=Id3 PE=1 SV=1 && PF00010:Helix-loop-helix DNA-binding domain	-
MGP_BALBcJ_G0027591	450.753	320.845	324.182	1546.94	1893.42	2015.03	365.26	1818.46	-2.31789	2.4899e-49	6.99146e-47	Txnip	3	94132133	94136055	+	3119	protein_coding	- && sp|Q8BG60|TXNIP_MOUSE Thioredoxin-interacting protein OS=Mus musculus OX=10090 GN=Txnip PE=1 SV=1 && PF00339:Arrestin (or S-antigen), N-terminal domain|PF02752:Arrestin (or S-antigen), C-terminal domain	-
MGP_BALBcJ_G0024804	2622.35	2532.72	2095.47	694.827	709.561	720.325	2416.85	708.237	1.77051	2.37339e-48	6.55137e-46	Fads3	19	6892246	6910369	+	3272	protein_coding	- && sp|Q9JJE7|FADS3_MOUSE Fatty acid desaturase 3 OS=Mus musculus OX=10090 GN=Fads3 PE=1 SV=2 && PF00487:Fatty acid desaturase|PF00173:Cytochrome b5-like Heme/Steroid binding domain	-
MGP_BALBcJ_G0022602	140.361	82.5325	131.821	833.607	760.581	692.077	118.238	762.088	-2.69025	5.15285e-48	1.39866e-45	Klhl24	16	16717188	16747415	+	6719	protein_coding	- && sp|Q8BRG6|KLH24_MOUSE Kelch-like protein 24 OS=Mus musculus OX=10090 GN=Klhl24 PE=2 SV=2 && PF07707:BTB And C-terminal Kelch|PF01344:Kelch motif|PF00651:BTB/POZ domain	-
MGP_BALBcJ_G0017764	11182.1	10742.6	9247.01	3371.44	3657.4	3583.73	10390.6	3537.52	1.5544	8.76237e-48	2.33941e-45	Shmt2	10	126288026	126293701	-	2305	protein_coding	- && sp|Q9CZN7|GLYM_MOUSE Serine hydroxymethyltransferase, mitochondrial OS=Mus musculus OX=10090 GN=Shmt2 PE=1 SV=1 && PF00464:Serine hydroxymethyltransferase	-
MGP_BALBcJ_G0031695	2531.06	2578.11	2534.87	886.343	914.587	950.075	2548.01	917.002	1.47442	1.03697e-47	2.72388e-45	Slc1a5	7	14367307	14387187	+	4188	protein_coding	- && sp|P51912|AAAT_MOUSE Neutral amino acid transporter B(0) OS=Mus musculus OX=10090 GN=Slc1a5 PE=1 SV=2 && PF00375:Sodium:dicarboxylate symporter family	-
MGP_BALBcJ_G0023981	731.474	533.366	702.07	2438.83	2478.27	2386.96	655.637	2434.69	-1.89325	3.60854e-47	9.32835e-45	Xdh	17	74049551	74117122	-	4590	protein_coding	- && sp|Q00519|XDH_MOUSE Xanthine dehydrogenase/oxidase OS=Mus musculus OX=10090 GN=Xdh PE=1 SV=5 && PF03450:CO dehydrogenase flavoprotein C-terminal domain|PF01799:[2Fe-2S] binding domain|PF00941:FAD binding domain in molybdopterin dehydrogenase|PF01315:Aldehyde oxidase and xanthine dehydrogenase, a/b hammerhead domain|PF00111:2Fe-2S iron-sulfur cluster binding domain|PF02738:Molybdopterin-bindi…	-
MGP_BALBcJ_G0034310	1840.67	1896.18	1926.54	5147.82	5208.8	4734.37	1887.8	5030.33	-1.41381	4.06663e-47	1.03483e-44	Arhgap42	9	5709484	5961125	-	7215	protein_coding	- && sp|B2RQE8|RHG42_MOUSE Rho GTPase-activating protein 42 OS=Mus musculus OX=10090 GN=Arhgap42 PE=1 SV=1 && PF00169:PH domain|PF00620:RhoGAP domain|PF14604:Variant SH3 domain|PF16746:BAR domain of APPL family	-
MGP_BALBcJ_G0020597	2230.94	1825	2050.55	6051.75	6377.54	7317.18	2035.5	6582.16	-1.6934	1.26301e-46	3.16451e-44	Gas1	13	57937191	57940154	-	2964	protein_coding	- && sp|Q01721|GAS1_MOUSE Growth arrest-specific protein 1 OS=Mus musculus OX=10090 GN=Gas1 PE=1 SV=2 && -	-
MGP_BALBcJ_G0030194	4811.07	4296.85	4491.68	1582.1	1720.52	1662.87	4533.2	1655.16	1.45349	1.48251e-46	3.6582e-44	Serpine1	5	136993845	137005759	-	3877	protein_coding	- && sp|P22777|PAI1_MOUSE Plasminogen activator inhibitor 1 OS=Mus musculus OX=10090 GN=Serpine1 PE=1 SV=1 && PF00079:Serpin (serine protease inhibitor)	-
MGP_BALBcJ_G0024431	651.594	592.171	729.41	2192.73	2350.72	2053.63	657.725	2199.03	-1.74084	2.01712e-46	4.90311e-44	Synpo	18	57956846	58023389	-	9531	protein_coding	- && sp|Q8CC35|SYNPO_MOUSE Synaptopodin OS=Mus musculus OX=10090 GN=Synpo PE=1 SV=2 && -	-
MGP_BALBcJ_G0023328	11219.7	11232.7	9380.78	3165.12	3598.82	3649.65	10611.1	3471.2	1.61203	3.07162e-46	7.35653e-44	Msln	17	24346382	24352087	-	2114	protein_coding	- && sp|Q61468|MSLN_MOUSE Mesothelin OS=Mus musculus OX=10090 GN=Msln PE=1 SV=1 && PF06060:Pre-pro-megakaryocyte potentiating factor precursor (Mesothelin)	-
MGP_BALBcJ_G0023369	131.232	85.6275	101.551	594.905	604.686	580.026	106.137	593.206	-2.48743	4.45071e-46	1.0505e-43	Crebrf	17	25364456	25424788	+	8564	protein_coding	- && sp|Q8CDG5|CRERF_MOUSE CREB3 regulatory factor OS=Mus musculus OX=10090 GN=Crebrf PE=2 SV=1 && -	-
MGP_BALBcJ_G0029485	3018.33	3419.94	3038.72	1029.75	1049.7	1150.64	3159	1076.69	1.55294	1.47807e-45	3.43883e-43	Lyar	5	35896077	35909919	+	2383	protein_coding	- && sp|Q08288|LYAR_MOUSE Cell growth-regulating nucleolar protein OS=Mus musculus OX=10090 GN=Lyar PE=1 SV=2 && PF08790:LYAR-type C2HC zinc finger	-
MGP_BALBcJ_G0028017	14.8349	13.4115	17.5762	304.391	241.874	267.415	15.2742	271.227	-4.14654	1.62454e-45	3.72638e-43	Trp53inp1	4	7594941	7615604	+	6475	protein_coding	- && sp|Q9QXE4|T53I1_MOUSE Tumor protein p53-inducible nuclear protein 1 OS=Mus musculus OX=10090 GN=Trp53inp1 PE=2 SV=1 && PF14839:DOR family	-
MGP_BALBcJ_G0018917	5343.99	4875.61	5082.44	2016.01	1900.98	1806.93	5100.68	1907.98	1.41854	3.42521e-45	7.74764e-43	Itga3	11	93775591	93807673	-	5710	protein_coding	- && sp|Q62470|ITA3_MOUSE Integrin alpha-3 OS=Mus musculus OX=10090 GN=Itga3 PE=1 SV=1 && PF01839:FG-GAP repeat|PF08441:Integrin alpha	-
MGP_BALBcJ_G0026316	877.541	803.66	610.283	135.079	151.171	114.875	763.828	133.709	2.51333	4.11766e-45	9.18633e-43	Chac1	2	117392281	117395417	+	1637	protein_coding	- && sp|Q8R3J5|CHAC1_MOUSE Glutathione-specific gamma-glutamylcyclotransferase 1 OS=Mus musculus OX=10090 GN=Chac1 PE=1 SV=2 && -	-
novel.31	4.56458	11.3482	9.76453	280.336	307.067	229.751	8.55911	272.385	-4.97134	3.04918e-44	6.71067e-42	-	1	138968574	138991758	-	2449	-	- && sp|P06909|CFAH_MOUSE Complement factor H OS=Mus musculus OX=10090 GN=Cfh PE=1 SV=2 && -	-
MGP_BALBcJ_G0024968	1087.51	1003.8	1249.86	3389.01	3296.48	3308.79	1113.72	3331.43	-1.58033	3.34278e-44	7.25873e-42	Tjp2	19	21110074	21252134	-	4596	protein_coding	- && sp|Q9Z0U1|ZO2_MOUSE Tight junction protein ZO-2 OS=Mus musculus OX=10090 GN=Tjp2 PE=1 SV=2 && PF07653:Variant SH3 domain|PF00595:PDZ domain|PF00625:Guanylate kinase	-
MGP_BALBcJ_G0027623	12478.4	12776	10134.6	3587.01	3726.38	4127.98	11796.4	3813.79	1.629	1.52686e-43	3.2719e-41	MGP_BALBcJ_G0027623	3	95921126	95948315	-	2471	protein_coding	- && sp|Q61753|SERA_MOUSE D-3-phosphoglycerate dehydrogenase OS=Mus musculus OX=10090 GN=Phgdh PE=1 SV=3 && PF02826:D-isomer specific 2-hydroxyacid dehydrogenase, NAD binding domain|PF00389:D-isomer specific 2-hydroxyacid dehydrogenase, catalytic domain	-
MGP_BALBcJ_G0022794	427.93	440.517	373.005	75.8666	66.1375	58.3793	413.817	66.7944	2.63016	2.46765e-43	5.21924e-41	Tigit	16	40438601	40454352	-	949	protein_coding	- && sp|P86176|TIGIT_MOUSE T-cell immunoreceptor with Ig and ITIM domains OS=Mus musculus OX=10090 GN=Tigit PE=3 SV=1 && PF07686:Immunoglobulin V-set domain	-
MGP_BALBcJ_G0026570	329.791	322.909	332.97	1027.9	1084.65	1170.41	328.557	1094.32	-1.73574	3.25089e-43	6.7877e-41	Rin2	2	144304784	144412532	+	5399	protein_coding	- && sp|Q9D684|RIN2_MOUSE Ras and Rab interactor 2 OS=Mus musculus OX=10090 GN=Rin2 PE=1 SV=3 && PF02204:Vacuolar sorting protein 9 (VPS9) domain|PF00788:Ras association (RalGDS/AF-6) domain	-
MGP_BALBcJ_G0025498	133.514	96.9757	92.763	543.093	577.286	577.201	107.751	565.86	-2.39849	4.93056e-43	1.01645e-40	Ralgds	2	25685745	25725666	+	6159	protein_coding	- && sp|Q03386|GNDS_RAT Ral guanine nucleotide dissociation stimulator OS=Rattus norvegicus OX=10116 GN=Ralgds PE=1 SV=1 && PF00618:RasGEF N-terminal motif|PF00617:RasGEF domain	-
MGP_BALBcJ_G0029875	297.839	271.326	325.159	1217.57	1116.78	1001.86	298.108	1112.07	-1.89884	5.77956e-43	1.17657e-40	Mn1	5	110876052	110917114	+	6944	protein_coding	- && sp|D3YWE6|MN1_MOUSE Transcriptional activator MN1 OS=Mus musculus OX=10090 GN=Mn1 PE=2 SV=1 && -	-
MGP_BALBcJ_G0017562	74.1745	69.121	54.6814	503.31	509.259	373.816	65.9923	462.128	-2.81246	1.63065e-42	3.27861e-40	Igf1	10	86203116	86281833	+	9908	protein_coding	- && sp|P05017|IGF1_MOUSE Insulin-like growth factor I OS=Mus musculus OX=10090 GN=Igf1 PE=1 SV=2 && PF00049:Insulin/IGF/Relaxin family	-
MGP_BALBcJ_G0024831	4.56458	9.28491	8.78808	279.411	253.212	223.159	7.54586	251.928	-5.04224	3.50463e-42	6.96055e-40	Ptgdr2	19	7799536	7804865	+	2644	protein_coding	- && sp|Q9Z2J6|PD2R2_MOUSE Prostaglandin D2 receptor 2 OS=Mus musculus OX=10090 GN=Ptgdr2 PE=1 SV=1 && -	-
MGP_BALBcJ_G0029900	269.31	188.793	192.361	905.773	928.759	963.258	216.822	932.597	-2.10845	8.97186e-42	1.76043e-39	Tmem119	5	113283024	113289809	-	2315	protein_coding	- && sp|Q8R138|TM119_MOUSE Transmembrane protein 119 OS=Mus musculus OX=10090 GN=Tmem119 PE=1 SV=1 && PF15724:TMEM119 family	-
MGP_BALBcJ_G0018991	255.617	194.983	252.901	947.407	950.49	868.156	234.5	922.018	-1.97585	9.82997e-42	1.90584e-39	Fbxl20	11	96918028	96985324	-	11963	protein_coding	- && sp|Q58DG6|FXL20_BOVIN F-box/LRR-repeat protein 20 OS=Bos taurus OX=9913 GN=FBXL20 PE=2 SV=2 && PF12937:F-box-like	-
MGP_BALBcJ_G0016536	1320.31	1189.5	1039.92	314.569	347.694	329.56	1183.24	330.608	1.83901	1.06502e-41	2.04058e-39	Lamc2	1	152119674	152185505	-	8129	protein_coding	- && sp|Q61092|LAMC2_MOUSE Laminin subunit gamma-2 OS=Mus musculus OX=10090 GN=Lamc2 PE=1 SV=2 && PF00052:Laminin B (Domain IV)|PF00053:Laminin EGF domain	-
novel.348	115.256	81.5009	81.0456	519.963	477.135	574.377	92.6007	523.825	-2.50586	1.21628e-41	2.30329e-39	-	18	49852852	49888971	+	5059	-	- && - && -	-
MGP_BALBcJ_G0016999	402.824	387.903	535.096	1623.73	1604.31	1625.2	441.941	1617.75	-1.87049	1.76355e-41	3.30128e-39	Sgk1	10	19010510	19129906	+	4883	protein_coding	- && sp|Q9WVC6|SGK1_MOUSE Serine/threonine-protein kinase Sgk1 OS=Mus musculus OX=10090 GN=Sgk1 PE=1 SV=1 && PF00433:Protein kinase C terminal domain|PF00069:Protein kinase domain	-
MGP_BALBcJ_G0035005	87.8682	57.7728	45.8933	519.963	469.576	425.604	63.8448	471.714	-2.89582	3.50178e-41	6.48069e-39	Fam214a	9	72286571	72365431	+	4452	protein_coding	- && sp|Q69ZK7|F214A_MOUSE Protein FAM214A OS=Mus musculus OX=10090 GN=Fam214a PE=2 SV=3 && PF13915:Domain of unknown function (DUF4210)|PF13889:Chromosome segregation during meiosis	-
MGP_BALBcJ_G0021754	917.481	990.39	1358.25	4185.61	4592.78	3851.15	1088.71	4209.85	-1.95028	1.12292e-40	2.05482e-38	Vps13b	15	32444539	33011905	+	13370	protein_coding	- && sp|Q80TY5|VP13B_MOUSE Vacuolar protein sorting-associated protein 13B OS=Mus musculus OX=10090 GN=Vps13b PE=1 SV=3 && PF12624:N-terminal region of Chorein or VPS13|PF06650:SHR-binding domain of vacuolar-sorting associated protein 13|PF16909:Vacuolar-sorting-associated 13 protein C-terminal	-
MGP_BALBcJ_G0024949	86.7271	89.7541	71.2811	563.448	467.687	419.012	82.5874	483.382	-2.55171	1.85183e-40	3.35098e-38	Aldh1a1	19	17594173	17638319	+	2053	protein_coding	- && sp|P24549|AL1A1_MOUSE Retinal dehydrogenase 1 OS=Mus musculus OX=10090 GN=Aldh1a1 PE=1 SV=5 && PF00171:Aldehyde dehydrogenase family	-
MGP_BALBcJ_G0021849	8233.37	8052.08	7319.49	3159.56	3284.2	3212.74	7868.31	3218.84	1.28944	2.00596e-40	3.59001e-38	Sqle	15	56471030	56487143	+	5547	protein_coding	- && sp|P52019|ERG1_MOUSE Squalene monooxygenase OS=Mus musculus OX=10090 GN=Sqle PE=2 SV=1 && PF08491:Squalene epoxidase	-
MGP_BALBcJ_G0002741	270.452	307.434	363.24	1436.84	1210.32	1115.8	313.709	1254.32	-1.99742	6.39395e-40	1.13187e-37	Dnm3os	1	161257328	161265233	+	7906	antisense	- && - && -	-
MGP_BALBcJ_G0019114	175.736	115.546	153.303	649.492	690.664	719.383	148.195	686.513	-2.21428	6.6865e-40	1.17093e-37	MGP_BALBcJ_G0019114	11	99797467	99826085	+	7024	protein_coding	- && sp|P42230|STA5A_MOUSE Signal transducer and activator of transcription 5A OS=Mus musculus OX=10090 GN=Stat5a PE=1 SV=1 && -	-
MGP_BALBcJ_G0029377	2347.34	1829.13	1835.73	6073.03	5781.36	6377.46	2004.07	6077.28	-1.60102	7.62706e-40	1.32143e-37	Emilin1	5	28456713	28464595	+	4936	protein_coding	- && sp|Q99K41|EMIL1_MOUSE EMILIN-1 OS=Mus musculus OX=10090 GN=Emilin1 PE=1 SV=1 && PF07546:EMI domain|PF00386:C1q domain|PF01391:Collagen triple helix repeat (20 copies)	-
MGP_BALBcJ_G0022710	4246.2	4158.61	4139.18	1682.94	1753.59	1803.17	4181.33	1746.57	1.25943	1.20822e-39	2.07126e-37	Tnk2	16	29420115	29460260	+	5496	protein_coding	- && sp|O54967|ACK1_MOUSE Activated CDC42 kinase 1 OS=Mus musculus OX=10090 GN=Tnk2 PE=1 SV=2 && -	-
MGP_BALBcJ_G0029157	440.482	275.452	290.983	1448.87	1541.95	1848.36	335.639	1613.06	-2.26742	1.24346e-39	2.10948e-37	Gpr153	4	150299869	150310973	+	3909	protein_coding	- && sp|Q8K0Z9|GP153_MOUSE Probable G-protein coupled receptor 153 OS=Mus musculus OX=10090 GN=Gpr153 PE=2 SV=2 && PF00001:7 transmembrane receptor (rhodopsin family)	-
MGP_BALBcJ_G0022770	1928.54	1683.66	1926.54	4631.56	5413.83	5376.54	1846.25	5140.64	-1.4774	1.28741e-39	2.16152e-37	Fstl1	16	34583155	34642248	+	4295	protein_coding	- && sp|Q62356|FSTL1_MOUSE Follistatin-related protein 1 OS=Mus musculus OX=10090 GN=Fstl1 PE=1 SV=2 && PF07648:Kazal-type serine protease inhibitor domain|PF09289:Follistatin/Osteonectin-like EGF domain	-
MGP_BALBcJ_G0029742	5706.87	6389.05	5232.81	1748.63	1828.23	2159.09	5776.24	1911.98	1.59506	1.47392e-39	2.44942e-37	Anxa3	5	95445601	95499471	+	3639	protein_coding	- && sp|O35639|ANXA3_MOUSE Annexin A3 OS=Mus musculus OX=10090 GN=Anxa3 PE=1 SV=4 && PF00191:Annexin	-
MGP_BALBcJ_G0020926	4051.07	3992.51	4351.07	1720.88	1696.9	1671.34	4131.55	1696.37	1.28431	1.5524e-39	2.55378e-37	Hmgcs1	13	118324618	118342206	+	3233	protein_coding	- && sp|Q8JZK9|HMCS1_MOUSE Hydroxymethylglutaryl-CoA synthase, cytoplasmic OS=Mus musculus OX=10090 GN=Hmgcs1 PE=1 SV=1 && PF01154:Hydroxymethylglutaryl-coenzyme A synthase N terminal|PF08540:Hydroxymethylglutaryl-coenzyme A synthase C terminal	-
MGP_BALBcJ_G0019554	2216.11	1964.27	2783.87	8322.19	7846.74	7197.6	2321.42	7788.84	-1.74615	1.61473e-39	2.62975e-37	Greb1	12	13815531	13949285	-	9553	protein_coding	- && sp|Q3UHK3|GREB1_MOUSE Protein GREB1 OS=Mus musculus OX=10090 GN=Greb1 PE=2 SV=2 && PF15782:Gene regulated by oestrogen in breast cancer	-
MGP_BALBcJ_G0033943	589.972	534.398	626.883	1660.74	2006.8	1793.75	583.751	1820.43	-1.6406	2.14903e-39	3.46526e-37	Cx3cl1	8	92544755	92555161	+	3703	protein_coding	- && sp|O35188|X3CL1_MOUSE Fractalkine OS=Mus musculus OX=10090 GN=Cx3cl1 PE=1 SV=3 && PF00048:Small cytokines (intecrine/chemokine), interleukin-8 like	-
MGP_BALBcJ_G0021697	37.6578	40.2346	58.5872	348.801	344.86	310.728	45.4932	334.796	-2.87152	9.4198e-39	1.50403e-36	Adamts12	15	7889527	8174508	+	6234	protein_coding	- && sp|Q811B3|ATS12_MOUSE A disintegrin and metalloproteinase with thrombospondin motifs 12 OS=Mus musculus OX=10090 GN=Adamts12 PE=2 SV=2 && PF01421:Reprolysin (M12B) family zinc metalloprotease|PF00090:Thrombospondin type 1 domain|PF17771:ADAM cysteine-rich domain|PF05986:ADAM-TS Spacer 1|PF01562:Reprolysin family propeptide	-
MGP_BALBcJ_G0030108	2830.04	2854.59	2186.28	710.555	808.767	841.791	2623.64	787.038	1.73688	2.211e-38	3.49596e-36	Psph	5	129607048	129628640	-	4151	protein_coding	- && - && -	-
MGP_BALBcJ_G0025221	357.179	210.458	237.278	1275.85	1236.77	1193.95	268.305	1235.52	-2.20655	4.314e-38	6.75557e-36	Pdcd4	19	51495129	51533439	+	2554	protein_coding	- && sp|Q61823|PDCD4_MOUSE Programmed cell death protein 4 OS=Mus musculus OX=10090 GN=Pdcd4 PE=1 SV=1 && PF02847:MA3 domain	-
MGP_BALBcJ_G0035655	655.018	612.804	673.752	138.78	164.399	182.671	647.191	161.95	1.99906	5.16255e-38	8.00736e-36	Apln	X	42673306	42684061	-	3148	protein_coding	- && sp|Q9R0R4|APEL_MOUSE Apelin OS=Mus musculus OX=10090 GN=Apln PE=1 SV=1 && -	-
MGP_BALBcJ_G0018652	362.884	288.864	364.217	1130.6	1134.73	1080.96	338.655	1115.43	-1.72007	1.13607e-37	1.74547e-35	Wdr81	11	73726791	73740278	-	6758	protein_coding	- && sp|Q5ND34|WDR81_MOUSE WD repeat-containing protein 81 OS=Mus musculus OX=10090 GN=Wdr81 PE=1 SV=2 && PF02138:Beige/BEACH domain	-
MGP_BALBcJ_G0024489	10446	11219.3	9573.14	4032.03	4425.54	4066.77	10412.8	4174.78	1.31857	1.89267e-37	2.88075e-35	Tubb6	18	64889068	64901299	+	1757	protein_coding	- && sp|Q922F4|TBB6_MOUSE Tubulin beta-6 chain OS=Mus musculus OX=10090 GN=Tubb6 PE=1 SV=1 && PF03953:Tubulin C-terminal domain|PF00091:Tubulin/FtsZ family, GTPase domain	-
MGP_BALBcJ_G0024505	839.883	800.565	1005.75	3296.49	3186.88	2503.72	882.065	2995.7	-1.76345	2.54447e-37	3.83696e-35	Tcf4	18	66870910	67217568	+	26121	protein_coding	- && sp|Q60722|ITF2_MOUSE Transcription factor 4 OS=Mus musculus OX=10090 GN=Tcf4 PE=1 SV=1 && -	-
MGP_BALBcJ_G0017610	116.397	128.957	124.01	542.168	508.314	482.1	123.121	510.861	-2.05181	3.36473e-37	5.02734e-35	Gm9847	10	93794557	93824412	-	7251	protein_coding	- && - && -	-
MGP_BALBcJ_G0017617	1163.97	1142.04	1260.6	2883.85	2924.22	3094.1	1188.87	2967.39	-1.31931	3.90801e-37	5.77702e-35	Btg1	10	95063259	95068657	+	3860	protein_coding	- && sp|P62324|BTG1_HUMAN Protein BTG1 OS=Homo sapiens OX=9606 GN=BTG1 PE=1 SV=1 && PF07742:BTG family	-
MGP_BALBcJ_G0033815	5760.5	6398.33	5641.94	2212.16	2391.34	2493.36	5933.59	2365.62	1.32672	3.93743e-37	5.77702e-35	Ddx39	8	81354816	81366518	+	5177	protein_coding	- && sp|Q8VDW0|DX39A_MOUSE ATP-dependent RNA helicase DDX39A OS=Mus musculus OX=10090 GN=Ddx39a PE=1 SV=1 && PF00270:DEAD/DEAH box helicase|PF00271:Helicase conserved C-terminal domain	-
MGP_BALBcJ_G0023784	150.631	125.862	108.386	603.232	519.652	592.267	128.293	571.717	-2.1602	5.36577e-37	7.80241e-35	Klc4	17	46462895	46478530	-	2444	protein_coding	- && sp|Q9DBS5|KLC4_MOUSE Kinesin light chain 4 OS=Mus musculus OX=10090 GN=Klc4 PE=1 SV=1 && PF13424:Tetratricopeptide repeat|PF13374:Tetratricopeptide repeat	-
MGP_BALBcJ_G0017506	320.662	229.028	201.149	1081.56	1023.24	1036.7	250.28	1047.17	-2.06873	7.31671e-37	1.05451e-34	Tle2	10	79606572	79622877	+	6221	protein_coding	- && sp|Q9WVB2|TLE2_MOUSE Transducin-like enhancer protein 2 OS=Mus musculus OX=10090 GN=Tle2 PE=2 SV=1 && PF03920:Groucho/TLE N-terminal Q-rich domain	-
MGP_BALBcJ_G0028193	613.936	549.873	581.966	1504.38	1667.61	1687.35	581.925	1619.78	-1.47732	1.07925e-36	1.54182e-34	Npr2	4	40365905	40385335	+	4667	protein_coding	- && sp|Q6VVW5|ANPRB_MOUSE Atrial natriuretic peptide receptor 2 OS=Mus musculus OX=10090 GN=Npr2 PE=1 SV=2 && PF07714:Protein tyrosine kinase|PF01094:Receptor family ligand binding region|PF00211:Adenylate and Guanylate cyclase catalytic domain	-
MGP_BALBcJ_G0031352	13160.8	14485.5	12442	5002.57	5184.23	5752.24	13362.8	5313.01	1.33062	2.00385e-36	2.8378e-34	Ybx3	6	129714239	129737909	-	3075	protein_coding	- && sp|Q9JKB3|YBOX3_MOUSE Y-box-binding protein 3 OS=Mus musculus OX=10090 GN=Ybx3 PE=1 SV=2 && PF00313:'Cold-shock' DNA-binding domain	-
MGP_BALBcJ_G0019563	2578.99	2911.33	2730.16	1066.76	874.904	1027.29	2740.16	989.65	1.46931	4.31671e-36	6.06051e-34	Odc1	12	14699342	14706238	+	1883	protein_coding	- && sp|P00860|DCOR_MOUSE Ornithine decarboxylase OS=Mus musculus OX=10090 GN=Odc1 PE=1 SV=2 && PF00278:Pyridoxal-dependent decarboxylase, C-terminal sheet domain|PF02784:Pyridoxal-dependent decarboxylase, pyridoxal binding domain	-
MGP_BALBcJ_G0019437	10496.3	11395.7	10949.9	4641.74	3676.3	4249.45	10947.3	4189.16	1.38584	8.86732e-36	1.2343e-33	MGP_BALBcJ_G0019437	11	119606045	119607856	-	1340	protein_coding	- && sp|P00544|FGR_FSVGR Tyrosine-protein kinase transforming protein Fgr OS=Feline sarcoma virus (strain Gardner-Rasheed) OX=11775 GN=V-FGR PE=3 SV=1 && PF00022:Actin	-
MGP_BALBcJ_G0033017	1494.9	1780.64	1345.55	482.03	485.638	496.224	1540.36	487.964	1.65834	1.56287e-35	2.15703e-33	Dctpp1	7	127755756	127759506	-	676	protein_coding	- && sp|Q9QY93|DCTP1_MOUSE dCTP pyrophosphatase 1 OS=Mus musculus OX=10090 GN=Dctpp1 PE=1 SV=1 && PF12643:MazG-like family	-
novel.276	78.7391	101.102	101.551	501.459	420.445	428.428	93.7975	450.111	-2.25887	3.41661e-35	4.67588e-33	-	17	12021596	12073554	+	8646	-	- && - && -	-
MGP_BALBcJ_G0018942	1686.61	1561.93	1476.4	515.337	599.962	487.749	1574.98	534.349	1.55924	3.87185e-35	5.25475e-33	Hoxb9	11	95051602	95056741	+	2576	protein_coding	- && sp|P20615|HXB9_MOUSE Homeobox protein Hox-B9 OS=Mus musculus OX=10090 GN=Hoxb9 PE=2 SV=3 && -	-
MGP_BALBcJ_G0022633	1314.6	1216.32	957.9	301.616	329.743	346.509	1162.94	325.956	1.83447	4.06123e-35	5.46622e-33	MGP_BALBcJ_G0022633	16	18955800	18956591	+	792	protein_coding	- && sp|Q8VD00|SGMR2_MOUSE Sigma intracellular receptor 2 OS=Mus musculus OX=10090 GN=Tmem97 PE=1 SV=1 && -	-
MGP_BALBcJ_G0035767	1804.15	1424.72	1229.35	410.79	417.611	348.392	1486.07	392.264	1.92093	4.63528e-35	6.18771e-33	Nsdhl	X	67838697	67869075	+	2854	protein_coding	- && sp|Q9R1J0|NSDHL_MOUSE Sterol-4-alpha-carboxylate 3-dehydrogenase, decarboxylating OS=Mus musculus OX=10090 GN=Nsdhl PE=1 SV=1 && -	-
MGP_BALBcJ_G0024244	558.02	751.046	647.388	147.107	164.399	170.43	652.152	160.645	2.02218	5.99399e-35	7.93643e-33	Hbegf	18	33724752	33735661	-	2371	protein_coding	- && sp|Q06186|HBEGF_MOUSE Proheparin-binding EGF-like growth factor OS=Mus musculus OX=10090 GN=Hbegf PE=2 SV=1 && -	-
MGP_BALBcJ_G0017222	3273.95	3709.84	3007.47	1164.83	1283.07	1272.1	3330.42	1240	1.42535	7.01886e-35	9.21848e-33	Ppa1	10	59252686	59278350	+	2902	protein_coding	- && sp|Q9D819|IPYR_MOUSE Inorganic pyrophosphatase OS=Mus musculus OX=10090 GN=Ppa1 PE=1 SV=1 && -	-
MGP_BALBcJ_G0031395	782.826	764.458	663.988	198.918	228.647	179.846	737.09	202.47	1.86369	8.03372e-35	1.0467e-32	Gprc5a	6	133716303	133738948	+	2083	protein_coding	- && sp|Q8BHL4|RAI3_MOUSE Retinoic acid-induced protein 3 OS=Mus musculus OX=10090 GN=Gprc5a PE=1 SV=1 && PF00003:7 transmembrane sweet-taste receptor of 3 GCPR	-
MGP_BALBcJ_G0028711	411.954	446.707	422.804	98.9966	107.71	99.8097	427.155	102.172	2.06411	9.51147e-35	1.2294e-32	Mfsd2a	4	120064666	120079882	-	2250	protein_coding	- && sp|Q9DA75|NLS1_MOUSE Sodium-dependent lysophosphatidylcholine symporter 1 OS=Mus musculus OX=10090 GN=Mfsd2a PE=1 SV=1 && PF13347:MFS/sugar transport protein	-
MGP_BALBcJ_G0022028	2592.68	2425.42	2043.72	871.54	807.822	773.996	2353.94	817.786	1.52488	1.01743e-34	1.30471e-32	Gcat	15	76518251	76531338	+	3851	protein_coding	- && sp|O88986|KBL_MOUSE 2-amino-3-ketobutyrate coenzyme A ligase, mitochondrial OS=Mus musculus OX=10090 GN=Gcat PE=1 SV=2 && PF00155:Aminotransferase class I and II	-
MGP_BALBcJ_G0018100	2063.19	2140.69	2404.03	860.438	856.008	774.938	2202.64	830.461	1.4075	1.58707e-34	2.0193e-32	Wwc1	11	33128492	33273291	-	4954	protein_coding	- && sp|Q5SXA9|KIBRA_MOUSE Protein KIBRA OS=Mus musculus OX=10090 GN=Wwc1 PE=1 SV=1 && -	-
MGP_BALBcJ_G0029108	5738.82	6240.49	4682.09	1837.45	1970.9	2040.45	5553.8	1949.6	1.51022	1.8741e-34	2.36601e-32	Srm	4	146528464	146531970	+	1608	protein_coding	- && sp|Q64674|SPEE_MOUSE Spermidine synthase OS=Mus musculus OX=10090 GN=Srm PE=1 SV=1 && PF17284:Spermidine synthase tetramerisation domain|PF01564:Spermine/spermidine synthase domain	-
MGP_BALBcJ_G0027012	348.049	315.687	347.617	1010.32	941.042	988.681	337.118	980.015	-1.53978	2.39229e-34	2.99699e-32	Pcmtd2	2	181172148	181191725	+	4183	protein_coding	- && sp|Q8BHD8|PCMD2_MOUSE Protein-L-isoaspartate O-methyltransferase domain-containing protein 2 OS=Mus musculus OX=10090 GN=Pcmtd2 PE=2 SV=1 && PF01135:Protein-L-isoaspartate(D-aspartate) O-methyltransferase (PCMT)	-
MGP_BALBcJ_G0021337	92.4328	50.5512	117.174	594.905	596.182	519.764	86.7194	570.284	-2.71553	2.78621e-34	3.46384e-32	Nynrin	14	48876603	48897243	+	7491	protein_coding	- && sp|Q5DTZ0|NYNRI_MOUSE Protein NYNRIN OS=Mus musculus OX=10090 GN=Nynrin PE=2 SV=2 && -	-
MGP_BALBcJ_G0023782	2731.9	2961.89	2905.92	1240.7	1228.27	1221.26	2866.57	1230.07	1.22071	3.50766e-34	4.32771e-32	Srf	17	46371449	46380768	-	4093	protein_coding	- && sp|Q9JM73|SRF_MOUSE Serum response factor OS=Mus musculus OX=10090 GN=Srf PE=1 SV=1 && PF00319:SRF-type transcription factor (DNA-binding and dimerisation domain)	-
MGP_BALBcJ_G0018657	28.5286	26.8231	31.2465	209.096	277.777	259.882	28.8661	248.918	-3.10645	3.94351e-34	4.82887e-32	Slc43a2	11	73820896	73866707	+	9994	protein_coding	- && sp|Q8CGA3|LAT4_MOUSE Large neutral amino acids transporter small subunit 4 OS=Mus musculus OX=10090 GN=Slc43a2 PE=1 SV=1 && PF07690:Major Facilitator Superfamily	-
MGP_BALBcJ_G0029437	1007.63	599.392	634.694	3116.08	3058.39	2934.03	747.24	3036.17	-2.02407	5.11821e-34	6.22054e-32	Mxd4	5	31867867	31881686	-	8467	protein_coding	- && - && -	-
MGP_BALBcJ_G0032372	1137.72	1237.99	1254.74	391.36	421.39	460.443	1210.15	424.398	1.51214	6.10747e-34	7.36787e-32	Aen	7	78598313	78610835	+	5401	protein_coding	- && sp|Q9CZI9|AEN_MOUSE Apoptosis-enhancing nuclease OS=Mus musculus OX=10090 GN=Aen PE=2 SV=1 && PF00929:Exonuclease	-
MGP_BALBcJ_G0016117	1182.23	1125.54	961.806	358.978	352.418	368.166	1089.86	359.854	1.59806	7.17858e-34	8.59635e-32	Tuba4a	1	73197913	73203550	-	3701	protein_coding	- && sp|P81948|TBA4A_BOVIN Tubulin alpha-4A chain OS=Bos taurus OX=9913 GN=TUBA4A PE=1 SV=2 && PF03953:Tubulin C-terminal domain|PF00091:Tubulin/FtsZ family, GTPase domain	-
MGP_BALBcJ_G0029026	4065.9	3966.72	4830.51	1542.31	1722.41	1660.98	4287.71	1641.9	1.38503	1.40248e-33	1.66721e-31	Epha2	4	138760126	138788312	+	4662	protein_coding	- && sp|Q03145|EPHA2_MOUSE Ephrin type-A receptor 2 OS=Mus musculus OX=10090 GN=Epha2 PE=1 SV=3 && -	-
MGP_BALBcJ_G0033641	1499.47	1736.28	1732.23	4063.49	4449.16	3934.01	1655.99	4148.89	-1.3246	1.51524e-33	1.7882e-31	Lpl	8	66443605	66470796	+	6435	protein_coding	- && sp|P11152|LIPL_MOUSE Lipoprotein lipase OS=Mus musculus OX=10090 GN=Lpl PE=1 SV=3 && PF01477:PLAT/LH2 domain|PF00151:Lipase	-
MGP_BALBcJ_G0025819	260.181	265.136	316.371	990.891	868.291	870.039	280.563	909.74	-1.69556	2.12067e-33	2.48469e-31	Hoxd11	2	72247737	72254987	+	4208	protein_coding	- && sp|P23813|HXD11_MOUSE Homeobox protein Hox-D11 OS=Mus musculus OX=10090 GN=Hoxd11 PE=2 SV=2 && -	-
MGP_BALBcJ_G0035919	623.066	589.076	561.46	153.584	175.737	178.904	591.201	169.408	1.80291	3.31415e-33	3.85531e-31	Slc7a3	X	96324431	96330896	-	3158	protein_coding	- && sp|P70423|CTR3_MOUSE Cationic amino acid transporter 3 OS=Mus musculus OX=10090 GN=Slc7a3 PE=2 SV=1 && PF13906:C-terminus of AA_permease	-
MGP_BALBcJ_G0030577	133.514	75.3109	118.151	797.524	621.692	517.881	108.992	645.699	-2.56906	3.34683e-33	3.8657e-31	Kdm7a	6	36071611	36143250	-	10055	protein_coding	- && sp|Q3UWM4|KDM7A_MOUSE Lysine-specific demethylase 7A OS=Mus musculus OX=10090 GN=Kdm7a PE=2 SV=2 && PF17811:Jumonji helical domain|PF00628:PHD-finger|PF02373:JmjC domain, hydroxylase	-
MGP_BALBcJ_G0026792	2227.52	2544.07	2317.12	769.768	954.269	878.514	2362.9	867.517	1.44581	3.66651e-33	4.20512e-31	Mybl2	2	161909438	161949370	+	4703	protein_coding	- && sp|P48972|MYBB_MOUSE Myb-related protein B OS=Mus musculus OX=10090 GN=Mybl2 PE=1 SV=1 && PF13921:Myb-like DNA-binding domain|PF09316:C-myb, C-terminal|PF00249:Myb-like DNA-binding domain	-
MGP_BALBcJ_G0022271	802.225	940.871	737.222	125.827	169.123	223.159	826.773	172.703	2.25957	3.72107e-33	4.23786e-31	Rnd1	15	96644563	96658362	-	2947	protein_coding	- && sp|Q8BLR7|RND1_MOUSE Rho-related GTP-binding protein Rho6 OS=Mus musculus OX=10090 GN=Rnd1 PE=2 SV=1 && PF00071:Ras family	-
MGP_BALBcJ_G0030729	744.027	670.577	802.644	1957.73	1910.43	1869.08	739.083	1912.41	-1.37133	4.55417e-33	5.15064e-31	Hoxa10	6	49427677	49437326	-	3270	protein_coding	- && sp|P31310|HXA10_MOUSE Homeobox protein Hox-A10 OS=Mus musculus OX=10090 GN=Hoxa10 PE=1 SV=4 && PF00046:Homeodomain	-
MGP_BALBcJ_G0021834	92.4328	131.02	121.08	475.554	507.369	474.567	114.844	485.83	-2.07681	6.35916e-33	7.14244e-31	Zhx1	15	55185580	55215317	-	6031	protein_coding	- && sp|P70121|ZHX1_MOUSE Zinc fingers and homeoboxes protein 1 OS=Mus musculus OX=10090 GN=Zhx1 PE=1 SV=2 && PF11569:Homeodomain leucine-zipper encoding, Homez|PF18387:Zinc-fingers and homeoboxes C2H2 finger domain|PF00046:Homeodomain	-
MGP_BALBcJ_G0023124	3739.53	2936.09	2358.13	854.887	890.022	817.31	3011.25	854.073	1.81756	6.99851e-33	7.8067e-31	Acat2	17	10233973	10252635	-	1944	protein_coding	- && sp|Q8CAY6|THIC_MOUSE Acetyl-CoA acetyltransferase, cytosolic OS=Mus musculus OX=10090 GN=Acat2 PE=1 SV=2 && PF02803:Thiolase, C-terminal domain|PF00108:Thiolase, N-terminal domain	-
MGP_BALBcJ_G0033482	8672.71	7905.58	5781.58	2297.28	2317.65	2454.75	7453.29	2356.56	1.66106	1.39675e-32	1.54744e-30	Eif4ebp1	8	24650955	24667054	+	981	protein_coding	- && sp|Q60876|4EBP1_MOUSE Eukaryotic translation initiation factor 4E-binding protein 1 OS=Mus musculus OX=10090 GN=Eif4ebp1 PE=1 SV=3 && PF05456:Eukaryotic translation initiation factor 4E binding protein (EIF4EBP)	-
novel.661	59.3396	79.4376	86.9043	504.235	445.011	343.684	75.2271	430.977	-2.51316	1.47691e-32	1.6252e-30	-	9	5429019	5473272	-	9543	-	- && - && -	-
MGP_BALBcJ_G0024569	398.26	368.301	464.792	1344.32	1319.92	1134.63	410.451	1266.29	-1.62448	1.48937e-32	1.62792e-30	Tshz1	18	81588568	81664254	-	5574	protein_coding	- && sp|Q5DTH5|TSH1_MOUSE Teashirt homolog 1 OS=Mus musculus OX=10090 GN=Tshz1 PE=1 SV=2 && -	-
MGP_BALBcJ_G0027291	2516.23	2440.9	2687.2	1057.51	1122.45	1065.89	2548.11	1081.95	1.23593	1.58403e-32	1.71983e-30	Fam198b	3	77023616	77086882	+	9601	protein_coding	- && sp|Q3UPI1|GAK1B_MOUSE Golgi-associated kinase 1B OS=Mus musculus OX=10090 GN=GaskbB PE=2 SV=1 && PF15051:FAM198 protein	-
MGP_BALBcJ_G0025450	138.079	142.369	144.515	494.058	555.555	497.165	141.654	515.593	-1.86317	1.8915e-32	2.04007e-30	Nacc2	2	23179079	23249008	-	7862	protein_coding	- && sp|Q9DCM7|NACC2_MOUSE Nucleus accumbens-associated protein 2 OS=Mus musculus OX=10090 GN=Nacc2 PE=2 SV=1 && -	-
MGP_BALBcJ_G0018580	14493.7	15506.8	15711.1	6749.35	7210.88	7274.81	15237.2	7078.34	1.10616	2.01083e-32	2.1545e-30	Mybbp1a	11	70636748	70647161	+	5803	protein_coding	- && sp|Q7TPV4|MBB1A_MOUSE Myb-binding protein 1A OS=Mus musculus OX=10090 GN=Mybbp1a PE=1 SV=2 && PF04931:DNA polymerase phi	-
MGP_BALBcJ_G0034747	1666.07	1404.08	1640.44	3882.15	3932.35	3680.72	1570.2	3831.74	-1.2872	2.25463e-32	2.39993e-30	Ncam1	9	46613196	46914125	-	7965	protein_coding	- && sp|P13596|NCAM1_RAT Neural cell adhesion molecule 1 OS=Rattus norvegicus OX=10116 GN=Ncam1 PE=1 SV=1 && PF07679:Immunoglobulin I-set domain|PF00041:Fibronectin type III domain|PF13927:Immunoglobulin domain	-
MGP_BALBcJ_G0028570	136.937	120.704	188.455	645.791	630.196	592.267	148.699	622.751	-2.06322	4.68134e-32	4.95067e-30	Trabd2b	4	111383443	111593497	+	6606	protein_coding	- && sp|B1ATG9|TIKI2_MOUSE Metalloprotease TIKI2 OS=Mus musculus OX=10090 GN=Trabd2b PE=2 SV=1 && -	-
MGP_BALBcJ_G0035208	1538.26	1799.21	1379.73	477.404	555.555	535.771	1572.4	522.91	1.58834	5.74101e-32	6.03213e-30	Rrp9	9	104057869	104069369	+	2497	protein_coding	- && sp|Q91WM3|U3IP2_MOUSE U3 small nucleolar RNA-interacting protein 2 OS=Mus musculus OX=10090 GN=Rrp9 PE=1 SV=1 && -	-
MGP_BALBcJ_G0036123	710.934	610.741	795.809	2193.65	2008.69	1874.73	705.828	2025.69	-1.52071	7.65414e-32	7.99073e-30	Pak3	X	138635016	138921504	+	9553	protein_coding	- && sp|Q61036|PAK3_MOUSE Serine/threonine-protein kinase PAK 3 OS=Mus musculus OX=10090 GN=Pak3 PE=1 SV=2 && -	-
MGP_BALBcJ_G0030849	10.2703	27.8547	14.6468	203.544	202.192	244.816	17.5906	216.851	-3.61424	1.05284e-31	1.09214e-29	Atoh8	6	69955220	69984435	-	2507	protein_coding	- && sp|Q99NA2|ATOH8_MOUSE Protein atonal homolog 8 OS=Mus musculus OX=10090 GN=Atoh8 PE=1 SV=1 && PF00010:Helix-loop-helix DNA-binding domain	-
MGP_BALBcJ_G0027932	26402.7	22563.4	20714.5	8943.93	9569.15	9613.75	23226.8	9375.61	1.30877	1.16519e-31	1.20103e-29	Cyr61	3	143580965	143583972	-	2019	protein_coding	- && sp|P18406|CCN1_MOUSE CCN family member 1 OS=Mus musculus OX=10090 GN=Ccn1 PE=1 SV=1 && PF00093:von Willebrand factor type C domain|PF00219:Insulin-like growth factor binding protein|PF00007:Cystine-knot domain	-
MGP_BALBcJ_G0027414	287.569	267.199	252.901	822.504	766.25	784.354	269.223	791.036	-1.55633	2.72281e-31	2.78891e-29	Pbxip1	3	86654253	86668498	+	4667	protein_coding	- && sp|Q3TVI8|PBIP1_MOUSE Pre-B-cell leukemia transcription factor-interacting protein 1 OS=Mus musculus OX=10090 GN=Pbxip1 PE=1 SV=2 && -	-
MGP_BALBcJ_G0018509	13822.7	13474.5	12087.5	5877.81	5629.25	6171.25	13128.2	5892.77	1.1556	4.33882e-31	4.41637e-29	Eif5a	11	68070900	68075046	-	1024	protein_coding	- && sp|Q6EWQ7|IF5A1_BOVIN Eukaryotic translation initiation factor 5A-1 OS=Bos taurus OX=9913 GN=EIF5A PE=2 SV=3 && PF01287:Eukaryotic elongation factor 5A hypusine, DNA-binding OB fold	-
MGP_BALBcJ_G0022786	540.903	549.873	693.282	1876.31	1867.91	1580.95	594.686	1775.06	-1.57658	4.82215e-31	4.87786e-29	Arhgap31	16	35414945	35530185	-	11141	protein_coding	- && sp|A6X8Z5|RHG31_MOUSE Rho GTPase-activating protein 31 OS=Mus musculus OX=10090 GN=Arhgap31 PE=1 SV=1 && -	-
MGP_BALBcJ_G0025762	1210.76	1295.76	1140.5	426.518	482.804	453.852	1215.67	454.391	1.41974	6.29712e-31	6.33055e-29	Stk39	2	65670627	65937996	-	4955	protein_coding	- && sp|Q9Z1W9|STK39_MOUSE STE20/SPS1-related proline-alanine-rich protein kinase OS=Mus musculus OX=10090 GN=Stk39 PE=1 SV=1 && PF12202:Oxidative-stress-responsive kinase 1 C-terminal domain|PF00069:Protein kinase domain	-
MGP_BALBcJ_G0031296	2927.04	2442.96	2481.17	925.202	1011.9	1077.19	2617.06	1004.77	1.38086	7.97424e-31	7.96739e-29	Tspan9	6	126050762	126242496	-	4763	protein_coding	- && sp|Q8BJU2|TSN9_MOUSE Tetraspanin-9 OS=Mus musculus OX=10090 GN=Tspan9 PE=1 SV=1 && -	-
MGP_BALBcJ_G0034225	1359.1	1371.07	1148.31	485.731	431.783	476.45	1292.83	464.655	1.47583	1.05345e-30	1.04613e-28	Spire2	8	121889162	121926555	+	2330	protein_coding	- && sp|Q8K1S6|SPIR2_MOUSE Protein spire homolog 2 OS=Mus musculus OX=10090 GN=Spire2 PE=1 SV=1 && PF16474:Kinase non-catalytic C-lobe domain	-
MGP_BALBcJ_G0017416	4874.97	5000.44	4165.55	1921.64	2030.42	1961.36	4680.32	1971.14	1.24746	1.34371e-30	1.32628e-28	Cnn2	10	77972101	77979643	+	2460	protein_coding	- && sp|Q08093|CNN2_MOUSE Calponin-2 OS=Mus musculus OX=10090 GN=Cnn2 PE=1 SV=1 && PF00307:Calponin homology (CH) domain|PF00402:Calponin family repeat	-
MGP_BALBcJ_G0017950	5177.38	4861.17	4734.82	10370.6	10033.1	10498.9	4924.45	10300.8	-1.06485	1.61705e-30	1.58646e-28	Aebp1	11	2824463	2834595	+	4064	protein_coding	- && sp|Q640N1|AEBP1_MOUSE Adipocyte enhancer-binding protein 1 OS=Mus musculus OX=10090 GN=Aebp1 PE=1 SV=1 && PF00754:F5/8 type C domain|PF13620:Carboxypeptidase regulatory-like domain|PF00246:Zinc carboxypeptidase	-
MGP_BALBcJ_G0025879	63.9042	64.9944	53.7049	351.577	293.839	294.721	60.8678	313.379	-2.36682	1.91762e-30	1.87008e-28	Ypel4	2	82252965	82257555	+	2607	protein_coding	- && sp|Q65Z56|YPEL4_CHLAE Protein yippee-like 4 OS=Chlorocebus aethiops OX=9534 GN=YPEL4 PE=2 SV=1 && -	-
MGP_BALBcJ_G0021959	5021.04	5579.2	4643.03	2118.71	2146.63	2254.19	5081.09	2173.18	1.2253	2.06645e-30	2.00323e-28	Bop1	15	73769701	73794356	-	2476	protein_coding	- && sp|P97452|BOP1_MOUSE Ribosome biogenesis protein BOP1 OS=Mus musculus OX=10090 GN=Bop1 PE=1 SV=1 && PF00400:WD domain, G-beta repeat|PF08145:BOP1NT (NUC169) domain	-
MGP_BALBcJ_G0005821	473.576	603.519	494.085	1760.66	1576.91	1400.16	523.727	1579.24	-1.59194	2.31096e-30	2.227e-28	E330013P04Rik	19	57809169	57827160	+	5108	lincRNA	- && - && -	-
MGP_BALBcJ_G0025316	295.557	342.51	476.509	1464.59	1399.28	1244.8	371.525	1369.56	-1.87981	2.62244e-30	2.5123e-28	Pfkfb3	2	8478833	8563224	-	7561	protein_coding	- && sp|Q16875|F263_HUMAN 6-phosphofructo-2-kinase/fructose-2,6-bisphosphatase 3 OS=Homo sapiens OX=9606 GN=PFKFB3 PE=1 SV=1 && PF00300:Histidine phosphatase superfamily (branch 1)|PF01591:6-phosphofructo-2-kinase	-
MGP_BALBcJ_G0034716	688.111	858.338	581.966	197.993	167.233	176.079	709.472	180.435	1.97482	2.77732e-30	2.64511e-28	Tagln	9	42998547	43004971	-	1586	protein_coding	- && sp|P37804|TAGL_MOUSE Transgelin OS=Mus musculus OX=10090 GN=Tagln PE=1 SV=3 && PF00307:Calponin homology (CH) domain|PF00402:Calponin family repeat	-
MGP_BALBcJ_G0017322	2892.8	2094.26	2100.35	769.768	732.236	806.011	2362.47	769.338	1.61816	3.18227e-30	3.01317e-28	Lss	10	74328311	74353855	+	10787	protein_coding	- && sp|Q8BLN5|LSS_MOUSE Lanosterol synthase OS=Mus musculus OX=10090 GN=Lss PE=1 SV=2 && -	-
MGP_BALBcJ_G0033620	4288.43	4338.12	3910.69	8792.19	9180.83	8722.99	4179.08	8898.67	-1.09051	3.49146e-30	3.28682e-28	Cpe	8	62164413	62265213	-	2087	protein_coding	- && sp|Q00493|CBPE_MOUSE Carboxypeptidase E OS=Mus musculus OX=10090 GN=Cpe PE=1 SV=2 && PF00246:Zinc carboxypeptidase|PF13620:Carboxypeptidase regulatory-like domain	-
MGP_BALBcJ_G0034638	317.239	311.56	368.123	976.088	907.028	935.951	332.307	939.689	-1.49853	3.60966e-30	3.37856e-28	Gramd1b	9	37260882	37505736	-	9717	protein_coding	- && sp|Q80TI0|ASTRB_MOUSE Protein Aster-B OS=Mus musculus OX=10090 GN=Gramd1b PE=1 SV=2 && PF02893:GRAM domain|PF16016:VAD1 Analog of StAR-related lipid transfer domain	-
MGP_BALBcJ_G0023530	852.436	717.001	835.844	1992.88	1927.44	2114.84	801.76	2011.72	-1.32745	3.75748e-30	3.49682e-28	Tap2	17	33210362	33223254	+	3768	protein_coding	- && sp|P36371|TAP2_MOUSE Antigen peptide transporter 2 OS=Mus musculus OX=10090 GN=Tap2 PE=1 SV=1 && PF00664:ABC transporter transmembrane region|PF00005:ABC transporter	-
MGP_BALBcJ_G0029810	1939.95	1561.93	1969.51	4880.44	4758.12	4329.48	1823.79	4656.01	-1.35222	8.43506e-30	7.8053e-28	Tgfbr3	5	106078262	106259837	-	6556	protein_coding	- && sp|O88393|TGBR3_MOUSE Transforming growth factor beta receptor type 3 OS=Mus musculus OX=10090 GN=Tgfbr3 PE=1 SV=1 && -	-
MGP_BALBcJ_G0017526	1594.18	1553.67	1854.28	4318.84	4302.72	3747.57	1667.38	4123.04	-1.30581	1.07352e-29	9.87757e-28	Chst11	10	81195505	81411192	+	5527	protein_coding	- && sp|Q9JME2|CHSTB_MOUSE Carbohydrate sulfotransferase 11 OS=Mus musculus OX=10090 GN=Chst11 PE=2 SV=1 && -	-
MGP_BALBcJ_G0035236	1413.88	1760.01	1471.51	541.243	560.279	602.625	1548.47	568.049	1.44699	1.24581e-29	1.13985e-27	Ifrd2	9	105153964	105159771	+	2641	protein_coding	- && sp|Q12894|IFRD2_HUMAN Interferon-related developmental regulator 2 OS=Homo sapiens OX=9606 GN=IFRD2 PE=1 SV=3 && PF04836:Interferon-related protein conserved region|PF05004:Interferon-related developmental regulator (IFRD)	-
MGP_BALBcJ_G0016233	2940.73	2653.42	3658.77	9101.21	8369.23	7886.85	3084.31	8452.43	-1.45423	1.30107e-29	1.18375e-27	Col6a3	1	89137077	89221040	-	12005	protein_coding	- && sp|P12111|CO6A3_HUMAN Collagen alpha-3(VI) chain OS=Homo sapiens OX=9606 GN=COL6A3 PE=1 SV=5 && PF00014:Kunitz/Bovine pancreatic trypsin inhibitor domain|PF01391:Collagen triple helix repeat (20 copies)|PF00092:von Willebrand factor type A domain	-
MGP_BALBcJ_G0019611	490.693	424.011	479.438	1164.83	1200.87	1257.98	464.714	1207.89	-1.37844	1.31466e-29	1.18948e-27	Hbp1	12	29279349	29303574	-	6161	protein_coding	- && sp|Q8R316|HBP1_MOUSE HMG box-containing protein 1 OS=Mus musculus OX=10090 GN=Hbp1 PE=1 SV=1 && -	-
MGP_BALBcJ_G0030749	10855.7	11179	9587.79	4184.69	4469	4909.51	10540.8	4521.07	1.22123	1.70735e-29	1.53624e-27	Gars	6	52271888	52313228	+	3119	protein_coding	- && sp|Q9CZD3|GARS_MOUSE Glycine--tRNA ligase OS=Mus musculus OX=10090 GN=Gars1 PE=1 SV=1 && PF00587:tRNA synthetase class II core domain (G, H, P, S and T)|PF03129:Anticodon binding domain|PF00458:WHEP-TRS domain	-
MGP_BALBcJ_G0020158	1896.58	2069.5	2546.59	796.599	795.54	735.39	2170.89	775.843	1.48486	1.8143e-29	1.6235e-27	MGP_BALBcJ_G0020158	13	5492833	5498338	+	1334	protein_coding	- && sp|P58044|IDI1_MOUSE Isopentenyl-diphosphate Delta-isomerase 1 OS=Mus musculus OX=10090 GN=Idi1 PE=1 SV=1 && -	-
MGP_BALBcJ_G0021738	1073.82	1043	1395.35	4418.76	3738.66	3131.77	1170.72	3763.06	-1.68404	2.91531e-29	2.59446e-27	Sema5a	15	29312997	29766096	+	10223	protein_coding	- && sp|D3ZTD8|SEM5A_RAT Semaphorin-5A OS=Rattus norvegicus OX=10116 GN=Sema5a PE=1 SV=1 && PF01403:Sema domain|PF00090:Thrombospondin type 1 domain	-
MGP_BALBcJ_G0025306	87.8682	81.5009	60.5401	421.892	431.783	315.436	76.6364	389.704	-2.35097	4.23929e-29	3.75223e-27	Gata3	2	6871832	6905455	-	3928	protein_coding	- && sp|P23772|GATA3_MOUSE Trans-acting T-cell-specific transcription factor GATA-3 OS=Mus musculus OX=10090 GN=Gata3 PE=1 SV=1 && PF00320:GATA zinc finger	-
MGP_BALBcJ_G0018493	264.746	267.199	287.077	871.54	841.836	719.383	273.007	810.92	-1.56997	6.09709e-29	5.36741e-27	Zbtb4	11	67907393	67930200	+	8097	protein_coding	- && sp|Q5F293|ZBTB4_MOUSE Zinc finger and BTB domain-containing protein 4 OS=Mus musculus OX=10090 GN=Zbtb4 PE=2 SV=1 && PF00651:BTB/POZ domain	-
MGP_BALBcJ_G0035779	766.85	915.079	872.949	203.544	280.612	277.772	851.626	253.976	1.74631	7.78266e-29	6.81443e-27	Dusp9	X	68640134	68644229	+	2722	protein_coding	- && sp|Q99956|DUS9_HUMAN Dual specificity protein phosphatase 9 OS=Homo sapiens OX=9606 GN=DUSP9 PE=1 SV=1 && -	-
MGP_BALBcJ_G0029973	1512.02	1489.71	1548.65	3154.01	3180.27	3214.63	1516.79	3182.97	-1.06927	1.13394e-28	9.87562e-27	Tbx3	5	119313077	119327180	+	6672	protein_coding	- && sp|P70324|TBX3_MOUSE T-box transcription factor TBX3 OS=Mus musculus OX=10090 GN=Tbx3 PE=1 SV=3 && PF12598:T-box transcription factor|PF00907:T-box	-
MGP_BALBcJ_G0026473	6557.02	7856.06	7190.6	2997.65	3300.26	3221.22	7201.23	3173.04	1.18247	1.17438e-28	1.01734e-26	MGP_BALBcJ_G0026473	2	128670692	128675555	+	3683	protein_coding	- && sp|Q9D6Z1|NOP56_MOUSE Nucleolar protein 56 OS=Mus musculus OX=10090 GN=Nop56 PE=1 SV=2 && PF08156:NOP5NT (NUC127) domain	-
novel.68	14.8349	16.5065	10.741	171.162	162.509	161.014	14.0275	164.895	-3.56152	1.23643e-28	1.06543e-26	-	10	93563258	93568532	-	4193	-	- && - && -	-
MGP_BALBcJ_G0033878	2883.68	2504.86	2726.26	1191.66	1225.43	1148.75	2704.93	1188.62	1.18616	1.27984e-28	1.09702e-26	Gpt2	8	83159738	83195382	+	5627	protein_coding	- && sp|Q8BGT5|ALAT2_MOUSE Alanine aminotransferase 2 OS=Mus musculus OX=10090 GN=Gpt2 PE=1 SV=1 && PF00155:Aminotransferase class I and II	-
MGP_BALBcJ_G0028111	342.344	357.985	276.336	892.82	1010.96	996.214	325.555	966.664	-1.5714	1.30112e-28	1.10942e-26	Ddx58	4	36949323	36985902	-	7050	protein_coding	- && sp|Q6Q899|DDX58_MOUSE Antiviral innate immune response receptor RIG-I OS=Mus musculus OX=10090 GN=Ddx58 PE=1 SV=2 && -	-
MGP_BALBcJ_G0033734	418.801	292.99	347.617	1029.75	1084.65	1129.92	353.136	1081.44	-1.61638	1.53969e-28	1.30601e-26	Slc27a1	8	69215681	69233099	+	2797	protein_coding	- && sp|Q60714|S27A1_MOUSE Long-chain fatty acid transport protein 1 OS=Mus musculus OX=10090 GN=Slc27a1 PE=1 SV=1 && PF00501:AMP-binding enzyme	-
MGP_BALBcJ_G0031494	1192.5	1256.56	1521.31	3481.53	3589.38	3124.23	1323.46	3398.38	-1.35992	1.8836e-28	1.58945e-26	2810474O19Rik	6	148061895	148096449	+	9630	protein_coding	- && sp|Q5DTW7|RESF1_MOUSE Retroelement silencing factor 1 OS=Mus musculus OX=10090 GN=Resf1 PE=1 SV=2 && PF15395:Domain of unknown function (DUF4617)	-
MGP_BALBcJ_G0026631	753.156	632.405	633.718	151.733	216.364	197.736	673.093	188.611	1.83519	1.96257e-28	1.64755e-26	Trib3	2	150928823	150936078	-	2125	protein_coding	- && sp|Q8K4K2|TRIB3_MOUSE Tribbles homolog 3 OS=Mus musculus OX=10090 GN=Trib3 PE=1 SV=2 && PF00069:Protein kinase domain	-
MGP_BALBcJ_G0025285	754.297	829.452	824.126	306.242	293.839	270.24	802.625	290.107	1.46844	2.64016e-28	2.20501e-26	Fam107b	2	549905	725460	+	3473	protein_coding	- && sp|Q3TGF2|F107B_MOUSE Protein FAM107B OS=Mus musculus OX=10090 GN=Fam107b PE=1 SV=2 && PF06625:Protein of unknown function (DUF1151)	-
MGP_BALBcJ_G0021715	4413.95	4258.68	3476.17	1625.58	1528.72	1710.89	4049.6	1621.73	1.32003	3.15583e-28	2.62224e-26	Basp1	15	22448185	22499679	-	1847	protein_coding	- && - && PF05466:Brain acid soluble protein 1 (BASP1 protein)	-
MGP_BALBcJ_G0034319	52.4927	39.2029	56.6343	370.081	311.791	240.108	49.4433	307.327	-2.63575	3.44883e-28	2.85115e-26	Sesn3	9	10916621	10966453	+	2162	protein_coding	- && sp|Q9CYP7|SESN3_MOUSE Sestrin-3 OS=Mus musculus OX=10090 GN=Sesn3 PE=1 SV=1 && PF04636:PA26 p53-induced protein (sestrin)	-
MGP_BALBcJ_G0025862	61.6219	76.3426	67.3752	347.876	302.343	295.663	68.4466	315.294	-2.20183	3.69304e-28	3.03762e-26	Zfp804a	2	79653493	79860907	+	4676	protein_coding	- && sp|A2AKY4|Z804A_MOUSE Zinc finger protein 804A OS=Mus musculus OX=10090 GN=Znf804a PE=2 SV=1 && PF12171:Zinc-finger double-stranded RNA-binding	-
MGP_BALBcJ_G0033363	42.2224	42.2979	34.1758	222.048	229.592	246.699	39.5654	232.78	-2.56022	4.62963e-28	3.78885e-26	Gas6	8	10555538	10584705	-	2593	protein_coding	- && sp|Q61592|GAS6_MOUSE Growth arrest-specific protein 6 OS=Mus musculus OX=10090 GN=Gas6 PE=2 SV=2 && PF07645:Calcium-binding EGF domain|PF02210:Laminin G domain|PF00054:Laminin G domain|PF14670:Coagulation Factor Xa inhibitory site|PF00594:Vitamin K-dependent carboxylation/gamma-carboxyglutamic (GLA) domain	-
MGP_BALBcJ_G0031016	1312.32	1383.45	1463.7	2935.67	3215.23	3031.96	1386.49	3060.95	-1.14214	5.02753e-28	4.09392e-26	Zxdc	6	88351894	88386340	+	8254	protein_coding	- && sp|Q8C8V1|ZXDC_MOUSE Zinc finger protein ZXDC OS=Mus musculus OX=10090 GN=Zxdc PE=2 SV=1 && -	-
MGP_BALBcJ_G0023810	1931.96	1973.56	1843.54	839.158	867.346	877.572	1916.35	861.359	1.15361	5.23435e-28	4.24113e-26	Bysl	17	47461032	47473130	-	3854	protein_coding	- && sp|O54825|BYST_MOUSE Bystin OS=Mus musculus OX=10090 GN=Bysl PE=1 SV=3 && PF05291:Bystin	-
MGP_BALBcJ_G0027315	522.645	588.044	580.989	186.891	165.344	187.379	563.893	179.871	1.64889	5.43479e-28	4.38173e-26	Fhdc1	3	81622188	81660452	-	6270	protein_coding	- && sp|Q3ULZ2|FHDC1_MOUSE FH2 domain-containing protein 1 OS=Mus musculus OX=10090 GN=Fhdc1 PE=1 SV=3 && PF02181:Formin Homology 2 Domain	-
MGP_BALBcJ_G0018494	769.132	883.098	880.76	304.391	294.784	235.4	844.33	278.192	1.60206	7.26071e-28	5.82502e-26	Chrnb1	11	67930213	67942599	-	2537	protein_coding	- && sp|P09690|ACHB_MOUSE Acetylcholine receptor subunit beta OS=Mus musculus OX=10090 GN=Chrnb1 PE=2 SV=1 && PF02931:Neurotransmitter-gated ion-channel ligand binding domain|PF02932:Neurotransmitter-gated ion-channel transmembrane region	-
MGP_BALBcJ_G0022158	2370.16	2262.42	2001.73	704.079	857.898	914.295	2211.44	825.424	1.42166	7.80209e-28	6.22867e-26	Wnt7b	15	83324933	83371146	-	3458	protein_coding	- && sp|P28047|WNT7B_MOUSE Protein Wnt-7b OS=Mus musculus OX=10090 GN=Wnt7b PE=1 SV=1 && PF00110:wnt family	-
MGP_BALBcJ_G0025330	44850.5	44879.1	36325	16138.3	18149.1	18570.3	42018.2	17619.2	1.25385	8.86119e-28	7.03967e-26	Vim	2	10653438	10662328	+	4743	protein_coding	- && sp|P20152|VIME_MOUSE Vimentin OS=Mus musculus OX=10090 GN=Vim PE=1 SV=3 && -	-
MGP_BALBcJ_G0025081	2935.03	3005.22	2448.94	931.678	1180.08	1060.24	2796.4	1057.33	1.40304	1.11246e-27	8.79489e-26	Pdlim1	19	37583983	37635442	-	5286	protein_coding	- && sp|O70400|PDLI1_MOUSE PDZ and LIM domain protein 1 OS=Mus musculus OX=10090 GN=Pdlim1 PE=1 SV=4 && PF00595:PDZ domain	-
MGP_BALBcJ_G0017122	757.721	614.867	688.399	1664.44	1653.44	1739.14	686.996	1685.67	-1.29567	1.29339e-27	1.01759e-25	Foxo3	10	39789207	39883223	-	7572	protein_coding	- && sp|Q9WVH4|FOXO3_MOUSE Forkhead box protein O3 OS=Mus musculus OX=10090 GN=Foxo3 PE=1 SV=1 && PF16675:KIX-binding domain of forkhead box O, CR2|PF16676:Transactivation domain of FOXO protein family|PF00250:Forkhead domain	-
MGP_BALBcJ_G0018660	9164.54	8799	9520.42	4278.13	4662.69	4531.93	9161.32	4490.92	1.02858	1.39761e-27	1.0943e-25	Myo1c	11	73948546	73972706	+	5885	protein_coding	- && sp|Q9WTI7|MYO1C_MOUSE Unconventional myosin-Ic OS=Mus musculus OX=10090 GN=Myo1c PE=1 SV=2 && PF00063:Myosin head (motor domain)|PF06017:Unconventional myosin tail, actin- and lipid-binding	-
MGP_BALBcJ_G0025387	1927.4	2115.93	1816.2	868.765	823.884	822.959	1953.18	838.536	1.21977	1.84822e-27	1.44019e-25	Zmynd19	2	22029695	22041931	+	3702	protein_coding	- && sp|Q96E35|ZMY19_HUMAN Zinc finger MYND domain-containing protein 19 OS=Homo sapiens OX=9606 GN=ZMYND19 PE=1 SV=1 && -	-
MGP_BALBcJ_G0030409	36843	29001.9	32128.2	74299.3	73139.6	83639.6	32657.7	77026.1	-1.23795	2.45136e-27	1.90108e-25	Col1a2	6	1220932	1257859	+	12443	protein_coding	- && sp|Q01149|CO1A2_MOUSE Collagen alpha-2(I) chain OS=Mus musculus OX=10090 GN=Col1a2 PE=1 SV=2 && PF01391:Collagen triple helix repeat (20 copies)|PF01410:Fibrillar collagen C-terminal domain	-
MGP_BALBcJ_G0027032	4319.24	3145.52	2507.53	1023.27	949.545	881.339	3324.1	951.386	1.80449	2.4717e-27	1.90777e-25	Fabp5	3	6833330	6838170	+	3583	protein_coding	- && sp|Q05816|FABP5_MOUSE Fatty acid-binding protein 5 OS=Mus musculus OX=10090 GN=Fabp5 PE=1 SV=3 && -	-
MGP_BALBcJ_G0030144	37.6578	48.4879	27.3407	229.45	236.205	248.583	37.8288	238.079	-2.65742	2.52896e-27	1.94277e-25	Wbscr27	5	134810477	134820812	+	3347	protein_coding	- && sp|Q8N6F8|MET27_HUMAN Methyltransferase-like protein 27 OS=Homo sapiens OX=9606 GN=METTL27 PE=1 SV=2 && -	-
MGP_BALBcJ_G0034799	2747.88	3168.22	2892.25	1276.78	1365.27	1323.89	2936.12	1321.98	1.15137	2.56184e-27	1.95879e-25	Idh3a	9	51698692	51717092	+	2403	protein_coding	- && sp|Q9D6R2|IDH3A_MOUSE Isocitrate dehydrogenase [NAD] subunit alpha, mitochondrial OS=Mus musculus OX=10090 GN=Idh3a PE=1 SV=1 && PF00180:Isocitrate/isopropylmalate dehydrogenase	-
MGP_BALBcJ_G0018927	3406.32	3833.64	3001.62	1368.37	1379.44	1474.55	3413.86	1407.45	1.27824	2.67976e-27	2.03937e-25	Phb	11	94414310	94429240	+	2807	protein_coding	- && sp|P67778|PHB_MOUSE Prohibitin OS=Mus musculus OX=10090 GN=Phb PE=1 SV=1 && PF01145:SPFH domain / Band 7 family	-
MGP_BALBcJ_G0019791	2631.48	2927.84	2746.76	1207.39	1298.18	1295.64	2768.7	1267.07	1.12786	2.77746e-27	2.10389e-25	Mthfd1	12	73928315	73994019	+	3324	protein_coding	- && sp|Q922D8|C1TC_MOUSE C-1-tetrahydrofolate synthase, cytoplasmic OS=Mus musculus OX=10090 GN=Mthfd1 PE=1 SV=4 && PF01268:Formate--tetrahydrofolate ligase|PF02882:Tetrahydrofolate dehydrogenase/cyclohydrolase, NAD(P)-binding domain|PF00763:Tetrahydrofolate dehydrogenase/cyclohydrolase, catalytic domain	-
MGP_BALBcJ_G0022336	1022.47	1082.21	980.359	328.447	406.273	400.18	1028.34	378.3	1.44287	2.82084e-27	2.12686e-25	Krt80	15	99417789	99438215	-	1774	protein_coding	- && sp|Q0VBK2|K2C80_MOUSE Keratin, type II cytoskeletal 80 OS=Mus musculus OX=10090 GN=Krt80 PE=1 SV=1 && PF16208:Keratin type II head|PF00038:Intermediate filament protein	-
MGP_BALBcJ_G0005778	4653.59	3530.33	4422.35	11453.1	9654.18	11096.8	4202.09	10734.7	-1.35319	3.07654e-27	2.30896e-25	Neat1	19	2659060	2680827	-	20289	lincRNA	- && - && -	-
MGP_BALBcJ_G0022607	587.69	536.461	772.374	1929.05	1827.28	1751.38	632.175	1835.9	-1.53711	3.23082e-27	2.41363e-25	Abcc5	16	16953093	17056185	-	10584	protein_coding	- && sp|Q9R1X5|MRP5_MOUSE Multidrug resistance-associated protein 5 OS=Mus musculus OX=10090 GN=Abcc5 PE=1 SV=2 && PF00664:ABC transporter transmembrane region|PF00005:ABC transporter	-
MGP_BALBcJ_G0031817	270.452	227.996	329.065	859.513	850.339	855.915	275.837	855.256	-1.63127	3.24865e-27	2.41587e-25	Irgq	7	22553731	22561649	+	6083	protein_coding	- && sp|Q8VIM9|IRGQ_MOUSE Immunity-related GTPase family Q protein OS=Mus musculus OX=10090 GN=Irgq PE=1 SV=1 && -	-
MGP_BALBcJ_G0025733	84.4448	59.8361	72.2575	321.97	342.97	300.371	72.1795	321.77	-2.15982	4.12163e-27	3.05113e-25	Pla2r1	2	57813750	57950726	-	9606	protein_coding	- && sp|Q62028|PLA2R_MOUSE Secretory phospholipase A2 receptor OS=Mus musculus OX=10090 GN=Pla2r1 PE=1 SV=1 && -	-
MGP_BALBcJ_G0034199	2683.97	1916.82	1561.35	601.381	546.107	582.851	2054.05	576.78	1.8318	4.27542e-27	3.15066e-25	Mvd	8	120959032	120969532	-	1761	protein_coding	- && sp|Q99JF5|MVD1_MOUSE Diphosphomevalonate decarboxylase OS=Mus musculus OX=10090 GN=Mvd PE=1 SV=2 && PF18376:Mevalonate 5-diphosphate decarboxylase C-terminal domain	-
MGP_BALBcJ_G0022064	10662.9	10095.8	8880.84	4037.58	4521.91	4581.83	9879.83	4380.44	1.17335	5.23725e-27	3.84206e-25	Atf4	15	77794357	77796713	+	1724	protein_coding	- && sp|Q06507|ATF4_MOUSE Cyclic AMP-dependent transcription factor ATF-4 OS=Mus musculus OX=10090 GN=Atf4 PE=1 SV=2 && PF00170:bZIP transcription factor	-
novel.647	17.1172	24.7598	30.27	279.411	203.137	173.255	24.049	218.601	-3.17363	7.20525e-27	5.2621e-25	-	9	5404434	5463850	+	5690	-	- && sp|P11369|LORF2_MOUSE LINE-1 retrotransposable element ORF2 protein OS=Mus musculus OX=10090 GN=Pol PE=1 SV=2 && -	-
MGP_BALBcJ_G0029544	932.316	891.351	904.195	2187.18	2054.04	1906.74	909.288	2049.32	-1.17255	1.00622e-26	7.31572e-25	Klf3	5	62690564	62720809	+	11248	protein_coding	- && sp|Q60980|KLF3_MOUSE Krueppel-like factor 3 OS=Mus musculus OX=10090 GN=Klf3 PE=1 SV=1 && PF00096:Zinc finger, C2H2 type	-
MGP_BALBcJ_G0023015	2407.82	2498.67	2545.61	1194.44	1158.35	1203.37	2484.03	1185.38	1.06745	1.63695e-26	1.18486e-24	MGP_BALBcJ_G0023015	16	88841184	88867490	-	4233	protein_coding	- && sp|Q64737|PUR2_MOUSE Trifunctional purine biosynthetic protein adenosine-3 OS=Mus musculus OX=10090 GN=Gart PE=1 SV=3 && PF00586:AIR synthase related protein, N-terminal domain|PF02769:AIR synthase related protein, C-terminal domain|PF00551:Formyl transferase|PF01071:Phosphoribosylglycinamide synthetase, ATP-grasp (A) domain|PF02844:Phosphoribosylglycinamide synthetase, N domain|PF02843:Phos…	-
MGP_BALBcJ_G0021074	191.712	127.925	115.221	607.858	527.21	611.099	144.953	582.056	-2.01102	1.64804e-26	1.18761e-24	Tnnc1	14	23584153	23587677	+	1040	protein_coding	- && sp|P63315|TNNC1_BOVIN Troponin C, slow skeletal and cardiac muscles OS=Bos taurus OX=9913 GN=TNNC1 PE=1 SV=1 && PF13833:EF-hand domain pair|PF13499:EF-hand domain pair	-
MGP_BALBcJ_G0034100	60.4807	67.0577	64.4459	253.505	348.639	403.947	63.9948	335.364	-2.38841	1.90565e-26	1.3672e-24	Il34	8	109021576	109088722	-	2073	protein_coding	- && sp|Q8R1R4|IL34_MOUSE Interleukin-34 OS=Mus musculus OX=10090 GN=Il34 PE=1 SV=1 && PF15036:Interleukin 34	-
MGP_BALBcJ_G0023614	45732.6	43106.7	40064.8	19709.6	21875.4	21064.6	42968	20883.2	1.04091	2.59498e-26	1.85359e-24	Tubb5	17	35057854	35062230	-	3313	protein_coding	- && sp|Q2KJD0|TBB5_BOVIN Tubulin beta-5 chain OS=Bos taurus OX=9913 GN=TUBB5 PE=2 SV=1 && PF03953:Tubulin C-terminal domain|PF00091:Tubulin/FtsZ family, GTPase domain	-
MGP_BALBcJ_G0029279	182.583	269.262	308.559	1077.86	916.477	847.441	253.468	947.259	-1.89876	2.74097e-26	1.94932e-24	Hgf	5	13922640	13988930	+	6056	protein_coding	- && sp|Q08048|HGF_MOUSE Hepatocyte growth factor OS=Mus musculus OX=10090 GN=Hgf PE=1 SV=1 && PF00024:PAN domain|PF00051:Kringle domain	-
MGP_BALBcJ_G0035096	6213.54	6596.41	5082.44	2187.18	2482.99	2557.39	5964.13	2409.19	1.3077	2.99935e-26	2.1238e-24	MGP_BALBcJ_G0035096	9	88516917	88533968	+	948	protein_coding	- && sp|P81947|TBA1B_BOVIN Tubulin alpha-1B chain OS=Bos taurus OX=9913 PE=1 SV=2 && PF03953:Tubulin C-terminal domain	-
MGP_BALBcJ_G0022571	4036.23	4291.69	3824.77	1838.38	1841.46	2018.79	4050.9	1899.54	1.09256	3.23216e-26	2.27874e-24	Ranbp1	16	14832992	14841903	-	1588	protein_coding	- && sp|P34022|RANG_MOUSE Ran-specific GTPase-activating protein OS=Mus musculus OX=10090 GN=Ranbp1 PE=1 SV=2 && PF00638:RanBP1 domain	-
MGP_BALBcJ_G0027212	1251.84	1240.05	1006.72	395.986	438.397	456.677	1166.2	430.353	1.43783	3.86866e-26	2.71573e-24	Siah2	3	55547404	55564761	-	3000	protein_coding	- && sp|Q06986|SIAH2_MOUSE E3 ubiquitin-protein ligase SIAH2 OS=Mus musculus OX=10090 GN=Siah2 PE=1 SV=2 && PF03145:Seven in absentia protein family	-
MGP_BALBcJ_G0019149	1397.9	1228.7	1490.07	3077.22	3058.39	3036.66	1372.22	3057.42	-1.15569	5.04332e-26	3.52513e-24	Nbr1	11	100528016	100557833	+	6468	protein_coding	- && sp|P97432|NBR1_MOUSE Next to BRCA1 gene 1 protein OS=Mus musculus OX=10090 GN=Nbr1 PE=1 SV=1 && PF00564:PB1 domain|PF16158:Ig-like domain from next to BRCA1 gene	-
novel.822	491.834	503.448	443.31	98.0714	126.606	153.481	479.531	126.053	1.92779	5.13111e-26	3.57116e-24	-	X	98016279	98019887	-	410	-	- && sp|P00860|DCOR_MOUSE Ornithine decarboxylase OS=Mus musculus OX=10090 GN=Odc1 PE=1 SV=2 && -	-
MGP_BALBcJ_G0015934	35.3755	25.7914	51.752	256.281	222.033	249.524	37.6396	242.613	-2.68236	5.98185e-26	4.14555e-24	Slc40a1	1	43220049	43238395	-	9003	protein_coding	- && sp|Q9JHI9|S40A1_MOUSE Solute carrier family 40 member 1 OS=Mus musculus OX=10090 GN=Slc40a1 PE=1 SV=1 && PF06963:Ferroportin1 (FPN1)	-
MGP_BALBcJ_G0014281	464.446	424.011	436.474	1092.66	1118.67	1009.4	441.644	1073.58	-1.28207	9.29971e-26	6.41759e-24	MGP_BALBcJ_G0014281	X	10166192	10166503	+	312	processed_pseudogene	- && sp|P53348|BTG1_BOVIN Protein BTG1 OS=Bos taurus OX=9913 GN=BTG1 PE=2 SV=2 && PF07742:BTG family	-
MGP_BALBcJ_G0029879	1880.61	2014.83	1786.91	821.579	845.615	886.988	1894.11	851.394	1.15359	1.01679e-25	6.98711e-24	Tpst2	5	111738303	111779171	+	2797	protein_coding	- && sp|O88856|TPST2_MOUSE Protein-tyrosine sulfotransferase 2 OS=Mus musculus OX=10090 GN=Tpst2 PE=1 SV=1 && PF13469:Sulfotransferase family	-
MGP_BALBcJ_G0035899	398.26	416.789	561.46	1536.76	1446.52	1223.14	458.837	1402.14	-1.61004	1.24628e-25	8.52809e-24	Ar	X	93407432	93578928	+	9118	protein_coding	- && sp|P19091|ANDR_MOUSE Androgen receptor OS=Mus musculus OX=10090 GN=Ar PE=1 SV=1 && PF02166:Androgen receptor|PF00104:Ligand-binding domain of nuclear hormone receptor|PF00105:Zinc finger, C4 type (two domains)	-
MGP_BALBcJ_G0020129	170.031	155.78	252.901	816.953	726.568	654.413	192.904	732.645	-1.92244	1.31663e-25	8.97182e-24	Itgb8	12	118076420	118166540	-	11060	protein_coding	- && sp|Q0VBD0|ITB8_MOUSE Integrin beta-8 OS=Mus musculus OX=10090 GN=Itgb8 PE=1 SV=1 && PF17205:Integrin plexin domain|PF00362:Integrin beta chain VWA domain	-
MGP_BALBcJ_G0033785	483.846	457.024	635.671	1435.91	1445.58	1451.95	525.513	1444.48	-1.45748	1.42023e-25	9.63747e-24	Zfp827	8	76606131	76772592	+	8944	protein_coding	- && sp|Q505G8|ZN827_MOUSE Zinc finger protein 827 OS=Mus musculus OX=10090 GN=Znf827 PE=1 SV=2 && -	-
MGP_BALBcJ_G0020495	612.795	481.784	469.674	1356.35	1437.07	1320.12	521.418	1371.18	-1.39657	1.56143e-25	1.05517e-23	Fbxw17	13	47964231	47980147	+	3818	protein_coding	- && sp|Q6X9E4|FBW12_HUMAN F-box/WD repeat-containing protein 12 OS=Homo sapiens OX=9606 GN=FBXW12 PE=2 SV=2 && -	-
MGP_BALBcJ_G0031774	2616.65	2775.16	2310.29	1022.35	1153.63	1144.99	2567.36	1106.99	1.21356	1.64678e-25	1.10824e-23	Tomm40	7	17556575	17571285	-	4239	protein_coding	- && sp|Q9QYA2|TOM40_MOUSE Mitochondrial import receptor subunit TOM40 homolog OS=Mus musculus OX=10090 GN=Tomm40 PE=1 SV=3 && PF01459:Eukaryotic porin	-
MGP_BALBcJ_G0024651	458.741	492.1	482.368	133.229	159.675	161.014	477.736	151.306	1.65938	1.71306e-25	1.1481e-23	Slc29a2	19	1838988	1846957	+	2472	protein_coding	- && sp|Q61672|S29A2_MOUSE Equilibrative nucleoside transporter 2 OS=Mus musculus OX=10090 GN=Slc29a2 PE=1 SV=2 && PF01733:Nucleoside transporter	-
MGP_BALBcJ_G0034143	2308.54	2716.35	2223.38	884.493	986.393	1070.6	2416.09	980.496	1.30117	1.81896e-25	1.21408e-23	Gcsh	8	115418110	115432811	-	1579	protein_coding	- && sp|Q91WK5|GCSH_MOUSE Glycine cleavage system H protein, mitochondrial OS=Mus musculus OX=10090 GN=Gcsh PE=1 SV=2 && PF01597:Glycine cleavage H-protein	-
MGP_BALBcJ_G0027611	1251.84	1031.66	1419.76	3453.78	3455.21	2906.72	1234.42	3271.9	-1.40611	1.85881e-25	1.23562e-23	Bcl9	3	94803772	94894692	-	8379	protein_coding	- && sp|Q9D219|BCL9_MOUSE B-cell CLL/lymphoma 9 protein OS=Mus musculus OX=10090 GN=Bcl9 PE=1 SV=3 && PF11502:B-cell lymphoma 9 protein	-
MGP_BALBcJ_G0021000	952.857	1161.65	1202.01	387.66	439.342	413.363	1105.51	413.455	1.41969	2.00376e-25	1.32656e-23	Plau	14	13401872	13408567	+	2328	protein_coding	- && sp|P06869|UROK_MOUSE Urokinase-type plasminogen activator OS=Mus musculus OX=10090 GN=Plau PE=1 SV=1 && PF00051:Kringle domain|PF00089:Trypsin	-
MGP_BALBcJ_G0024771	7003.21	6771.79	5702.48	2791.33	2963.9	3013.12	6492.5	2922.79	1.15131	2.16466e-25	1.42728e-23	Slc3a2	19	5761467	5777070	-	2465	protein_coding	- && sp|P10852|4F2_MOUSE 4F2 cell-surface antigen heavy chain OS=Mus musculus OX=10090 GN=Slc3a2 PE=1 SV=1 && PF16028:Solute carrier family 3 member 2 N-terminus|PF00128:Alpha amylase, catalytic domain	-
MGP_BALBcJ_G0025567	734.898	730.413	675.705	280.336	273.053	265.531	713.672	272.974	1.38609	2.18933e-25	1.43772e-23	Aif1l	2	29210184	29233744	+	4032	protein_coding	- && sp|Q9EQX4|AIF1L_MOUSE Allograft inflammatory factor 1-like OS=Mus musculus OX=10090 GN=Aif1l PE=1 SV=1 && -	-
MGP_BALBcJ_G0018596	414.236	394.093	518.496	1194.44	1370.94	1145.93	442.275	1237.1	-1.48276	2.22891e-25	1.45783e-23	Ctns	11	71393287	71409418	-	3391	protein_coding	- && sp|P57757|CTNS_MOUSE Cystinosin OS=Mus musculus OX=10090 GN=Ctns PE=1 SV=1 && PF04193:PQ loop repeat	-
MGP_BALBcJ_G0025820	352.614	283.706	269.501	871.54	873.015	801.303	301.94	848.619	-1.49327	2.59284e-25	1.68235e-23	Hoxd10	2	72259893	72263046	+	1816	protein_coding	- && sp|P28359|HXD10_MOUSE Homeobox protein Hox-D10 OS=Mus musculus OX=10090 GN=Hoxd10 PE=1 SV=2 && PF00046:Homeodomain	-
MGP_BALBcJ_G0018366	1473.22	1751.75	1704.89	656.893	702.002	724.091	1643.29	694.329	1.24334	2.69449e-25	1.74137e-23	Shmt1	11	58768546	58794208	-	3883	protein_coding	- && sp|P50431|GLYC_MOUSE Serine hydroxymethyltransferase, cytosolic OS=Mus musculus OX=10090 GN=Shmt1 PE=1 SV=3 && PF00464:Serine hydroxymethyltransferase	-
MGP_BALBcJ_G0027142	78.7391	86.6592	101.551	399.687	396.825	307.904	88.9831	368.139	-2.04535	2.7605e-25	1.77697e-23	Fgf2	3	34246418	34304886	+	6782	protein_coding	- && sp|P15655|FGF2_MOUSE Fibroblast growth factor 2 OS=Mus musculus OX=10090 GN=Fgf2 PE=1 SV=1 && PF00167:Fibroblast growth factor	-
MGP_BALBcJ_G0020445	22.8229	17.5382	22.4584	157.284	169.123	169.488	20.9398	165.299	-2.98215	3.82825e-25	2.4546e-23	Phactr1	13	40056240	40521549	+	9628	protein_coding	- && sp|Q2M3X8|PHAR1_MOUSE Phosphatase and actin regulator 1 OS=Mus musculus OX=10090 GN=Phactr1 PE=1 SV=1 && PF02755:RPEL repeat	-
MGP_BALBcJ_G0021220	2921.33	3194.01	2562.21	1180.56	1302.91	1260.8	2892.52	1248.09	1.21252	3.8726e-25	2.4733e-23	Apex1	14	43655691	43658386	+	1422	protein_coding	- && sp|P28352|APEX1_MOUSE DNA-(apurinic or apyrimidinic site) endonuclease OS=Mus musculus OX=10090 GN=Apex1 PE=1 SV=2 && PF03372:Endonuclease/Exonuclease/phosphatase family	-
MGP_BALBcJ_G0025030	30.8109	33.013	26.3642	163.761	248.488	331.444	30.0627	247.897	-3.04545	4.72838e-25	3.00806e-23	Fas	19	31536947	31573182	+	1801	protein_coding	- && sp|P25446|TNR6_MOUSE Tumor necrosis factor receptor superfamily member 6 OS=Mus musculus OX=10090 GN=Fas PE=1 SV=2 && PF00020:TNFR/NGFR cysteine-rich region|PF00531:Death domain	-
MGP_BALBcJ_G0027200	8867.84	9271.5	7113.46	3078.15	3333.33	3772.05	8417.6	3394.51	1.31015	5.45364e-25	3.45595e-23	Tm4sf1	3	54170182	54186539	-	4163	protein_coding	- && sp|Q64302|T4S1_MOUSE Transmembrane 4 L6 family member 1 OS=Mus musculus OX=10090 GN=Tm4sf1 PE=1 SV=1 && PF05805:L6 membrane protein	-
MGP_BALBcJ_G0016581	709.793	828.42	723.552	1672.76	1739.42	1700.53	753.921	1704.24	-1.17636	6.55658e-25	4.13878e-23	4930523C07Rik	1	159071058	159106888	+	10223	protein_coding	- && sp|Q15053|K0040_HUMAN Uncharacterized protein KIAA0040 OS=Homo sapiens OX=9606 GN=KIAA0040 PE=3 SV=2 && -	-
MGP_BALBcJ_G0023145	269.31	257.914	320.277	807.701	775.698	736.332	282.5	773.244	-1.45133	7.63205e-25	4.79905e-23	Rgmb	17	13361236	13382132	-	2634	protein_coding	- && sp|Q7TQ33|RGMB_MOUSE Repulsive guidance molecule B OS=Mus musculus OX=10090 GN=Rgmb PE=1 SV=1 && PF06534:Repulsive guidance molecule (RGM) C-terminus|PF06535:Repulsive guidance molecule (RGM) N-terminus	-
MGP_BALBcJ_G0034259	1815.56	1441.22	2091.56	5013.67	4917.79	4318.18	1782.78	4749.88	-1.41362	7.68771e-25	4.81546e-23	Sipa1l2	8	123988150	124067070	-	6365	protein_coding	- && sp|Q80TE4|SI1L2_MOUSE Signal-induced proliferation-associated 1-like protein 2 OS=Mus musculus OX=10090 GN=Sipa1l2 PE=1 SV=3 && PF11881:C-terminal domain of SPAR protein|PF02145:Rap/ran-GAP	-
MGP_BALBcJ_G0035523	65.0453	63.9627	123.033	584.728	488.473	370.991	84.0137	481.397	-2.51269	9.72727e-25	6.06967e-23	Lancl3	X	3935797	4004901	+	3991	protein_coding	- && sp|Q8CD19|LANC3_MOUSE LanC-like protein 3 OS=Mus musculus OX=10090 GN=Lancl3 PE=2 SV=2 && PF05147:Lanthionine synthetase C-like protein	-
MGP_BALBcJ_G0029345	2675.99	2632.79	3041.65	1345.24	1232.05	1241.97	2783.48	1273.09	1.1287	9.80499e-25	6.09481e-23	Insig1	5	25646060	25653361	+	3095	protein_coding	- && sp|Q8BGI3|INSI1_MOUSE Insulin-induced gene 1 protein OS=Mus musculus OX=10090 GN=Insig1 PE=2 SV=1 && PF07281:Insulin-induced protein (INSIG)	-
MGP_BALBcJ_G0029730	413.095	370.365	323.206	108.249	87.8684	96.9849	368.888	97.7006	1.91518	1.00031e-24	6.19431e-23	Stbd1	5	90942094	90948406	+	2221	protein_coding	- && sp|Q8C7E7|STBD1_MOUSE Starch-binding domain-containing protein 1 OS=Mus musculus OX=10090 GN=Stbd1 PE=1 SV=1 && PF00686:Starch binding domain	-
MGP_BALBcJ_G0033259	3682.48	3626.27	3199.84	1538.61	1497.54	1725.95	3502.86	1587.37	1.14174	1.14893e-24	7.08767e-23	Cars	7	144325642	144369050	-	4639	protein_coding	- && sp|Q9ER72|SYCC_MOUSE Cysteine--tRNA ligase, cytoplasmic OS=Mus musculus OX=10090 GN=Cars1 PE=1 SV=2 && PF01406:tRNA synthetases class I (C) catalytic domain	-
MGP_BALBcJ_G0019896	813.637	774.774	912.983	1995.66	1840.51	1833.3	833.798	1889.82	-1.18005	1.22201e-24	7.51006e-23	Nek9	12	83146323	83186607	-	5386	protein_coding	- && sp|Q8K1R7|NEK9_MOUSE Serine/threonine-protein kinase Nek9 OS=Mus musculus OX=10090 GN=Nek9 PE=1 SV=2 && PF00069:Protein kinase domain|PF00415:Regulator of chromosome condensation (RCC1) repeat	-
MGP_BALBcJ_G0031738	513.516	459.087	457.956	1306.39	1106.39	1133.69	476.853	1182.15	-1.31072	1.28813e-24	7.88665e-23	Dmpk	7	16917172	16927192	+	4319	protein_coding	- && sp|P54265|DMPK_MOUSE Myotonin-protein kinase OS=Mus musculus OX=10090 GN=Dmpk PE=1 SV=1 && PF08826:DMPK coiled coil domain like|PF00069:Protein kinase domain	-
MGP_BALBcJ_G0022389	821.625	527.177	484.321	2020.64	1939.72	2113.89	611.041	2024.75	-1.73022	1.54574e-24	9.42843e-23	Calcoco1	15	100827025	100842424	-	3963	protein_coding	- && sp|Q8CGU1|CACO1_MOUSE Calcium-binding and coiled-coil domain-containing protein 1 OS=Mus musculus OX=10090 GN=Calcoco1 PE=1 SV=2 && PF07888:Calcium binding and coiled-coil domain (CALCOCO1) like|PF17751:SKICH domain	-
novel.102	589.972	524.082	512.638	186.891	187.075	192.087	542.231	188.684	1.52218	1.61426e-24	9.80966e-23	-	11	76916823	76925153	-	472	-	- && sp|Q8VD00|SGMR2_MOUSE Sigma intracellular receptor 2 OS=Mus musculus OX=10090 GN=Tmem97 PE=1 SV=1 && -	-
MGP_BALBcJ_G0015917	1213.04	1327.74	1184.44	535.692	538.548	454.793	1241.74	509.678	1.28465	1.64297e-24	9.94697e-23	Fhl2	1	40505628	40546496	-	1657	protein_coding	- && sp|O70433|FHL2_MOUSE Four and a half LIM domains protein 2 OS=Mus musculus OX=10090 GN=Fhl2 PE=1 SV=1 && -	-
MGP_BALBcJ_G0023440	77.5979	77.3742	76.1633	323.821	310.846	274.948	77.0452	303.205	-1.97687	1.8004e-24	1.08597e-22	Dnah8	17	29444636	29702581	+	14578	protein_coding	- && sp|Q91XQ0|DYH8_MOUSE Dynein axonemal heavy chain 8 OS=Mus musculus OX=10090 GN=Dnah8 PE=1 SV=2 && PF03028:Dynein heavy chain region D6 P-loop domain|PF12781:ATP-binding dynein motor region|PF17852:Dynein heavy chain AAA lid domain|PF12774:Hydrolytic ATP binding site of dynein motor region|PF17857:AAA+ lid domain|PF08393:Dynein heavy chain, N-terminal region 2|PF12775:P-loop containing dynein…	-
MGP_BALBcJ_G0035569	2055.2	2060.22	1599.43	703.153	781.367	773.996	1904.95	752.839	1.33903	1.8514e-24	1.11262e-22	Timp1	X	15619857	15624426	+	888	protein_coding	- && sp|P12032|TIMP1_MOUSE Metalloproteinase inhibitor 1 OS=Mus musculus OX=10090 GN=Timp1 PE=1 SV=2 && PF00965:Tissue inhibitor of metalloproteinase	-
MGP_BALBcJ_G0021557	1098.92	1093.56	1168.81	2368.52	2554.8	2254.19	1120.43	2392.5	-1.09423	1.88877e-24	1.1309e-22	Vwa8	14	71976086	72314044	+	6928	protein_coding	- && sp|Q8CC88|VWA8_MOUSE von Willebrand factor A domain-containing protein 8 OS=Mus musculus OX=10090 GN=Vwa8 PE=1 SV=2 && PF07728:AAA domain (dynein-related subfamily)	-
MGP_BALBcJ_G0030708	2406.68	2745.24	2271.23	865.064	1078.04	1064.01	2474.38	1002.37	1.30372	1.90162e-24	1.13442e-22	Mpp6	6	47250051	47339777	+	6262	protein_coding	- && - && -	-
MGP_BALBcJ_G0020880	3154.13	3355.98	3661.7	860.438	1234.88	1361.56	3390.6	1152.29	1.55725	2.02019e-24	1.20076e-22	Plk2	13	109045775	109051680	+	2801	protein_coding	- && sp|P53351|PLK2_MOUSE Serine/threonine-protein kinase PLK2 OS=Mus musculus OX=10090 GN=Plk2 PE=1 SV=1 && PF00069:Protein kinase domain|PF00659:POLO box duplicated region	-
MGP_BALBcJ_G0016593	4967.41	5089.16	3966.35	1966.05	2038.92	2064.93	4674.31	2023.3	1.20789	2.21169e-24	1.3098e-22	Prdx6	1	160276354	160287482	-	4819	protein_coding	- && sp|O08709|PRDX6_MOUSE Peroxiredoxin-6 OS=Mus musculus OX=10090 GN=Prdx6 PE=1 SV=3 && -	-
MGP_BALBcJ_G0029253	2137.37	2423.36	2345.44	1083.41	1049.7	1112.03	2302.06	1081.71	1.08983	2.22967e-24	1.31567e-22	Cldn12	5	2499862	2526576	-	4228	protein_coding	- && sp|Q9ET43|CLD12_MOUSE Claudin-12 OS=Mus musculus OX=10090 GN=Cldn12 PE=1 SV=2 && -	-
MGP_BALBcJ_G0030085	4611.37	3822.29	3144.18	1395.2	1501.32	1494.32	3859.28	1463.62	1.39852	2.26626e-24	1.33243e-22	Scarb1	5	125040281	125106846	-	8507	protein_coding	- && sp|Q61009|SCRB1_MOUSE Scavenger receptor class B member 1 OS=Mus musculus OX=10090 GN=Scarb1 PE=1 SV=1 && PF01130:CD36 family	-
MGP_BALBcJ_G0016454	605.948	561.221	654.223	1419.26	1379.44	1352.14	607.131	1383.61	-1.18803	2.52729e-24	1.48055e-22	Kdm5b	1	133358749	133434718	+	16557	protein_coding	- && sp|Q80Y84|KDM5B_MOUSE Lysine-specific demethylase 5B OS=Mus musculus OX=10090 GN=Kdm5b PE=1 SV=1 && PF02375:jmjN domain|PF00628:PHD-finger|PF02373:JmjC domain, hydroxylase|PF01388:ARID/BRIGHT DNA binding domain|PF02928:C5HC2 zinc finger|PF08429:PLU-1-like protein	-
MGP_BALBcJ_G0030932	2381.57	2345.99	2159.91	1072.31	1134.73	1024.46	2295.82	1077.17	1.09159	2.54295e-24	1.48439e-22	Smyd5	6	83292605	83307738	+	5849	protein_coding	- && sp|Q3TYX3|SMYD5_MOUSE SET and MYND domain-containing protein 5 OS=Mus musculus OX=10090 GN=Smyd5 PE=1 SV=2 && -	-
MGP_BALBcJ_G0032389	75.3156	44.3612	41.9875	296.99	257.936	292.838	53.8881	282.588	-2.40098	2.58634e-24	1.50432e-22	Anpep	7	79533318	79570757	-	4135	protein_coding	- && sp|P97449|AMPN_MOUSE Aminopeptidase N OS=Mus musculus OX=10090 GN=Anpep PE=1 SV=4 && PF01433:Peptidase family M1 domain|PF17900:Peptidase M1 N-terminal domain|PF11838:ERAP1-like C-terminal domain	-
MGP_BALBcJ_G0016805	407.389	300.212	368.123	971.462	962.773	948.192	358.575	960.809	-1.42316	2.75497e-24	1.5967e-22	Itpkb	1	179827224	179924043	+	10463	protein_coding	- && sp|P42335|IP3KB_RAT Inositol-trisphosphate 3-kinase B OS=Rattus norvegicus OX=10116 GN=Itpkb PE=1 SV=3 && PF03770:Inositol polyphosphate kinase	-
MGP_BALBcJ_G0017811	4971.97	5773.15	5341.2	2182.55	2512.28	2616.71	5362.11	2437.18	1.1377	3.73218e-24	2.1554e-22	Pa2g4	10	127371913	127380081	-	2751	protein_coding	- && sp|P50580|PA2G4_MOUSE Proliferation-associated protein 2G4 OS=Mus musculus OX=10090 GN=Pa2g4 PE=1 SV=3 && PF00557:Metallopeptidase family M24	-
MGP_BALBcJ_G0026860	22.8229	10.3166	35.1523	187.816	193.688	237.283	22.7639	206.263	-3.17246	3.98392e-24	2.28458e-22	Slc12a5	2	163866855	163906947	+	7397	protein_coding	- && sp|Q91V14|S12A5_MOUSE Solute carrier family 12 member 5 OS=Mus musculus OX=10090 GN=Slc12a5 PE=1 SV=2 && PF03522:Solute carrier family 12|PF00324:Amino acid permease	-
MGP_BALBcJ_G0020821	423.365	384.808	245.09	69.3901	53.8548	75.3281	351.088	66.191	2.40537	4.2827e-24	2.4473e-22	Tmem171	13	97301264	97309870	-	1582	protein_coding	- && sp|Q4KL18|TM171_MOUSE Transmembrane protein 171 OS=Mus musculus OX=10090 GN=Tmem171 PE=2 SV=1 && PF15471:Transmembrane protein family 171	-
MGP_BALBcJ_G0032867	2378.15	2539.94	2343.49	1068.61	1218.82	1123.33	2420.52	1136.92	1.09025	4.36561e-24	2.48596e-22	Rras2	7	114444530	114518799	-	2270	protein_coding	- && sp|P62070|RRAS2_HUMAN Ras-related protein R-Ras2 OS=Homo sapiens OX=9606 GN=RRAS2 PE=1 SV=1 && PF00071:Ras family	-
MGP_BALBcJ_G0016627	887.811	799.534	809.479	333.073	329.743	265.531	832.275	309.449	1.42687	4.41146e-24	2.50331e-22	Atp1b1	1	163447297	163468910	-	3081	protein_coding	- && sp|P14094|AT1B1_MOUSE Sodium/potassium-transporting ATPase subunit beta-1 OS=Mus musculus OX=10090 GN=Atp1b1 PE=1 SV=1 && PF00287:Sodium / potassium ATPase beta chain	-
MGP_BALBcJ_G0015983	92.4328	89.7541	84.9514	420.967	342.97	302.254	89.0461	355.397	-1.99809	4.72689e-24	2.67299e-22	Aox1	1	55885826	55960764	+	8675	protein_coding	- && sp|O54754|AOXA_MOUSE Aldehyde oxidase 1 OS=Mus musculus OX=10090 GN=Aox1 PE=1 SV=2 && PF00941:FAD binding domain in molybdopterin dehydrogenase|PF01799:[2Fe-2S] binding domain|PF00111:2Fe-2S iron-sulfur cluster binding domain	-
MGP_BALBcJ_G0030851	2776.41	3060.93	2525.11	1107.47	1293.46	1249.5	2787.48	1216.81	1.19584	4.78805e-24	2.69821e-22	Usp39	6	70069717	70095933	-	2445	protein_coding	- && sp|Q3TIX9|SNUT2_MOUSE U4/U6.U5 tri-snRNP-associated protein 2 OS=Mus musculus OX=10090 GN=Usp39 PE=1 SV=2 && PF00443:Ubiquitin carboxyl-terminal hydrolase|PF02148:Zn-finger in ubiquitin-hydrolases and other protein	-
novel.810	67.3276	61.8994	73.234	415.416	304.232	262.707	67.487	327.452	-2.27798	4.8393e-24	2.71768e-22	-	X	118037533	118054086	+	7176	-	- && sp|P11260|LORF1_MOUSE LINE-1 retrotransposable element ORF1 protein OS=Mus musculus OX=10090 GN=Lire1 PE=1 SV=2 && -	-
MGP_BALBcJ_G0022682	168.89	81.5009	102.528	545.869	495.086	724.091	117.639	588.349	-2.32761	4.93189e-24	2.76016e-22	Fam43a	16	27376774	27379838	+	3065	protein_coding	- && sp|Q8BUP8|FA43A_MOUSE Protein FAM43A OS=Mus musculus OX=10090 GN=Fam43a PE=2 SV=1 && PF14719:Phosphotyrosine interaction domain (PTB/PID)	-
MGP_BALBcJ_G0026802	1457.24	1240.05	1206.9	2805.21	2873.2	2823.86	1301.4	2834.09	-1.12351	6.32615e-24	3.52835e-22	Serinc3	2	162490650	162518198	-	3839	protein_coding	- && sp|Q9QZI9|SERC3_MOUSE Serine incorporator 3 OS=Mus musculus OX=10090 GN=Serinc3 PE=1 SV=2 && PF03348:Serine incorporator (Serinc)	-
MGP_BALBcJ_G0029560	206.547	311.56	372.029	1149.1	1045.92	956.667	296.712	1050.56	-1.82099	6.57529e-24	3.65479e-22	N4bp2	5	63688355	63756992	+	14934	protein_coding	- && sp|Q86UW6|N4BP2_HUMAN NEDD4-binding protein 2 OS=Homo sapiens OX=9606 GN=N4BP2 PE=1 SV=2 && -	-
MGP_BALBcJ_G0026260	1407.03	1320.52	1053.59	510.711	447.845	425.604	1260.38	461.387	1.44911	7.10834e-24	3.92429e-22	Nop10	2	110274027	110275372	+	1109	protein_coding	- && sp|Q9NPE3|NOP10_HUMAN H/ACA ribonucleoprotein complex subunit 3 OS=Homo sapiens OX=9606 GN=NOP10 PE=1 SV=1 && -	-
MGP_BALBcJ_G0016730	8347.48	8871.21	7369.29	3083.7	3782.12	3797.48	8196	3554.43	1.20529	7.18621e-24	3.94131e-22	Tagln2	1	171616400	171623935	+	2061	protein_coding	- && sp|Q9WVA4|TAGL2_MOUSE Transgelin-2 OS=Mus musculus OX=10090 GN=Tagln2 PE=1 SV=4 && PF00402:Calponin family repeat|PF00307:Calponin homology (CH) domain	-
MGP_BALBcJ_G0019495	1093.22	1269.97	1037.97	408.939	411.942	488.691	1133.72	436.524	1.37697	7.20316e-24	3.94131e-22	Metrnl	11	120989681	121003199	+	1101	protein_coding	- && sp|Q8VE43|METRL_MOUSE Meteorin-like protein OS=Mus musculus OX=10090 GN=Metrnl PE=1 SV=1 && -	-
MGP_BALBcJ_G0021848	880.965	875.876	907.125	1798.59	2094.67	1913.33	887.989	1935.53	-1.12396	7.21178e-24	3.94131e-22	Mtss1	15	56093886	56235461	-	5099	protein_coding	- && sp|Q8R1S4|MTSS1_MOUSE Protein MTSS 1 OS=Mus musculus OX=10090 GN=Mtss1 PE=1 SV=1 && -	-
MGP_BALBcJ_G0036120	771.415	765.489	1062.38	2601.67	2447.09	2129.9	866.428	2392.89	-1.46475	7.67384e-24	4.1798e-22	Ammecr1	X	137986937	138102662	-	5434	protein_coding	- && sp|Q9JHT5|AMMR1_MOUSE AMME syndrome candidate gene 1 protein homolog OS=Mus musculus OX=10090 GN=Ammecr1 PE=2 SV=1 && -	-
MGP_BALBcJ_G0034399	2774.13	3012.44	2429.41	1179.63	1212.21	1278.69	2738.66	1223.51	1.16232	1.18799e-23	6.42778e-22	Ppan	9	17656205	17660208	+	2504	protein_coding	- && sp|Q91YU8|SSF1_MOUSE Suppressor of SWI4 1 homolog OS=Mus musculus OX=10090 GN=Ppan PE=1 SV=2 && PF04427:Brix domain	-
novel.665	11728.7	12213.8	9584.86	4516.84	4413.26	5316.28	11175.8	4748.79	1.2347	1.2182e-23	6.56943e-22	-	9	28792416	28793492	-	1077	-	- && sp|P36220|TBA_TORMA Tubulin alpha chain OS=Torpedo marmorata OX=7788 PE=2 SV=1 && PF00091:Tubulin/FtsZ family, GTPase domain|PF03953:Tubulin C-terminal domain	-
MGP_BALBcJ_G0031058	154.055	138.242	164.044	457.975	452.569	459.501	152.114	456.682	-1.58557	1.22877e-23	6.60452e-22	Mitf	6	95856215	96066674	+	6196	protein_coding	- && sp|Q08874|MITF_MOUSE Microphthalmia-associated transcription factor OS=Mus musculus OX=10090 GN=Mitf PE=1 SV=4 && PF11851:Domain of unknown function (DUF3371)|PF15951:MITF/TFEB/TFEC/TFE3 N-terminus|PF00010:Helix-loop-helix DNA-binding domain	-
MGP_BALBcJ_G0032436	136.937	125.862	112.292	385.809	475.245	405.83	125.031	422.295	-1.7583	1.25471e-23	6.7218e-22	Mex3b	7	82626790	82630834	+	3217	protein_coding	- && sp|Q69Z36|MEX3B_MOUSE RNA-binding protein MEX3B OS=Mus musculus OX=10090 GN=Mex3b PE=2 SV=2 && PF13920:Zinc finger, C3HC4 type (RING finger)|PF00013:KH domain	-
MGP_BALBcJ_G0024199	17.1172	12.3799	16.5997	146.182	154.951	130.883	15.3656	144.005	-3.23049	1.259e-23	6.72264e-22	Nrep	18	30603724	30630969	-	2511	protein_coding	- && sp|Q07475|NREP_MOUSE Neuronal regeneration-related protein OS=Mus musculus OX=10090 GN=Nrep PE=1 SV=1 && -	-
MGP_BALBcJ_G0034308	68.4687	69.121	81.0456	343.25	285.336	272.123	72.8784	300.236	-2.04032	1.45041e-23	7.7194e-22	Pgr	9	5615211	5683807	+	8553	protein_coding	- && sp|Q00175|PRGR_MOUSE Progesterone receptor OS=Mus musculus OX=10090 GN=Pgr PE=1 SV=2 && PF00104:Ligand-binding domain of nuclear hormone receptor|PF00105:Zinc finger, C4 type (two domains)|PF02161:Progesterone receptor	-
MGP_BALBcJ_G0028860	1119.46	1104.9	1021.37	385.809	439.342	484.925	1081.91	436.692	1.3088	1.59947e-23	8.48503e-22	Smpdl3b	4	129916745	129941916	-	2006	protein_coding	- && sp|P58242|ASM3B_MOUSE Acid sphingomyelinase-like phosphodiesterase 3b OS=Mus musculus OX=10090 GN=Smpdl3b PE=1 SV=1 && PF00149:Calcineurin-like phosphoesterase	-
MGP_BALBcJ_G0019154	2144.21	2124.18	1804.48	828.981	953.325	854.974	2024.29	879.093	1.2031	1.67977e-23	8.88204e-22	Etv4	11	100760608	100776220	-	3092	protein_coding	- && sp|P28322|ETV4_MOUSE ETS translocation variant 4 OS=Mus musculus OX=10090 GN=Etv4 PE=2 SV=2 && PF04621:PEA3 subfamily ETS-domain transcription factor N terminal domain|PF00178:Ets-domain	-
MGP_BALBcJ_G0017308	367.449	331.162	276.336	846.56	886.242	1072.48	324.982	935.095	-1.52656	1.82483e-23	9.61788e-22	Mmp11	10	73704650	73713930	-	2572	protein_coding	- && sp|Q02853|MMP11_MOUSE Stromelysin-3 OS=Mus musculus OX=10090 GN=Mmp11 PE=1 SV=2 && PF00045:Hemopexin|PF00413:Matrixin	-
MGP_BALBcJ_G0025170	6367.59	6990.5	7015.81	2994.88	3544.02	3277.71	6791.3	3272.21	1.05353	1.87081e-23	9.82839e-22	Nolc1	19	43544459	43554805	+	3578	protein_coding	- && sp|E9Q5C9|NOLC1_MOUSE Nucleolar and coiled-body phosphoprotein 1 OS=Mus musculus OX=10090 GN=Nolc1 PE=1 SV=1 && PF05022:SRP40, C-terminal domain	-
MGP_BALBcJ_G0017707	442.765	384.808	555.602	1409.08	1225.43	1229.73	461.058	1288.08	-1.48126	1.95404e-23	1.02131e-21	Dyrk2	10	117496450	117505974	-	2151	protein_coding	- && sp|Q5U4C9|DYRK2_MOUSE Dual specificity tyrosine-phosphorylation-regulated kinase 2 OS=Mus musculus OX=10090 GN=Dyrk2 PE=2 SV=1 && PF00069:Protein kinase domain	-
MGP_BALBcJ_G0034647	1239.28	1133.79	1268.41	533.841	555.555	490.574	1213.83	526.657	1.20463	1.95659e-23	1.02131e-21	Sc5d	9	39244099	39254283	-	2340	protein_coding	- && sp|O88822|SC5D_MOUSE Lathosterol oxidase OS=Mus musculus OX=10090 GN=Sc5d PE=2 SV=2 && PF04116:Fatty acid hydroxylase superfamily	-
MGP_BALBcJ_G0025123	3167.82	3187.82	2855.15	1443.31	1447.47	1566.82	3070.26	1485.87	1.04692	1.97445e-23	1.02735e-21	Got1	19	40899393	40926899	-	2540	protein_coding	- && sp|P05201|AATC_MOUSE Aspartate aminotransferase, cytoplasmic OS=Mus musculus OX=10090 GN=Got1 PE=1 SV=3 && PF00155:Aminotransferase class I and II	-
MGP_BALBcJ_G0025102	946.01	1051.26	970.594	371.931	446.9	386.998	989.287	401.943	1.2997	2.38835e-23	1.23875e-21	Exosc1	19	39302924	39313289	-	1620	protein_coding	- && sp|Q9DAA6|EXOS1_MOUSE Exosome complex component CSL4 OS=Mus musculus OX=10090 GN=Exosc1 PE=1 SV=1 && PF14382:Exosome complex exonuclease RRP4 N-terminal region|PF10447:Exosome component EXOSC1/CSL4	-
MGP_BALBcJ_G0027983	617.36	639.627	590.754	238.702	238.095	239.167	615.914	238.655	1.36764	2.47095e-23	1.27752e-21	Cth	3	155947325	155977690	-	2796	protein_coding	- && sp|Q8VCN5|CGL_MOUSE Cystathionine gamma-lyase OS=Mus musculus OX=10090 GN=Cth PE=1 SV=1 && PF01053:Cys/Met metabolism PLP-dependent enzyme	-
MGP_BALBcJ_G0025032	734.898	649.944	594.66	1447.02	1596.75	1702.41	659.834	1582.06	-1.26267	2.51834e-23	1.2979e-21	Lipa	19	31732402	31767438	-	2964	protein_coding	- && sp|Q9Z0M5|LICH_MOUSE Lysosomal acid lipase/cholesteryl ester hydrolase OS=Mus musculus OX=10090 GN=Lipa PE=1 SV=2 && PF00561:alpha/beta hydrolase fold	-
MGP_BALBcJ_G0022724	187.148	194.983	226.537	612.484	606.575	532.005	202.889	583.688	-1.52265	2.58714e-23	1.32916e-21	Heg1	16	30482916	30572566	+	12628	protein_coding	- && sp|E9Q7X6|HEG1_MOUSE Protein HEG homolog 1 OS=Mus musculus OX=10090 GN=Heg1 PE=1 SV=1 && PF07645:Calcium-binding EGF domain	-
novel.563	293.274	337.352	398.393	933.529	890.966	910.528	343.006	911.674	-1.40807	2.65395e-23	1.35919e-21	-	7	47088348	47089487	+	654	-	- && sp|P12894|POL_IPMAI Intracisternal A-particle Pol-related polyprotein (Fragment) OS=Mouse intracisternal a-particle IL3 OX=11754 PE=3 SV=1 && PF00075:RNase H|PF00665:Integrase core domain|PF02022:Integrase Zinc binding domain	-
MGP_BALBcJ_G0018210	2500.25	2652.39	1990.01	870.615	992.062	1001.86	2380.88	954.847	1.31798	2.67123e-23	1.36375e-21	Nhp2	11	49249977	49255359	+	1146	protein_coding	- && sp|Q9CRB2|NHP2_MOUSE H/ACA ribonucleoprotein complex subunit 2 OS=Mus musculus OX=10090 GN=Nhp2 PE=1 SV=1 && PF01248:Ribosomal protein L7Ae/L30e/S12e/Gadd45 family	-
MGP_BALBcJ_G0015988	894.658	850.085	840.726	1871.68	1734.69	1797.52	861.823	1801.3	-1.06396	2.73931e-23	1.39414e-21	Clk1	1	56269913	56283770	-	8132	protein_coding	- && sp|P22518|CLK1_MOUSE Dual specificity protein kinase CLK1 OS=Mus musculus OX=10090 GN=Clk1 PE=1 SV=2 && PF00069:Protein kinase domain	-
MGP_BALBcJ_G0034099	416.518	364.175	461.862	1043.63	1084.65	981.148	414.185	1036.48	-1.32284	3.01984e-23	1.53212e-21	Mtss1l	8	109000859	109021147	+	5023	protein_coding	- && sp|Q6P9S0|MTSS2_MOUSE Protein MTSS 2 OS=Mus musculus OX=10090 GN=Mtss2 PE=1 SV=1 && PF08397:IRSp53/MIM homology domain	-
MGP_BALBcJ_G0016628	14.8349	9.28491	15.6232	180.414	121.882	137.474	13.2477	146.59	-3.46886	3.10424e-23	1.57005e-21	Dpt	1	163802662	163830268	+	1724	protein_coding	- && sp|Q9QZZ6|DERM_MOUSE Dermatopontin OS=Mus musculus OX=10090 GN=Dpt PE=1 SV=1 && PF14704:Dermatopontin	-
MGP_BALBcJ_G0032241	1461.81	1566.05	1387.54	556.972	582.955	696.785	1471.8	612.237	1.26544	3.25362e-23	1.64051e-21	Grwd1	7	45223594	45229305	-	2047	protein_coding	- && sp|Q810D6|GRWD1_MOUSE Glutamate-rich WD repeat-containing protein 1 OS=Mus musculus OX=10090 GN=Grwd1 PE=1 SV=2 && PF12265:Histone-binding protein RBBP4 or subunit C of CAF1 complex	-
MGP_BALBcJ_G0016136	2043.79	2335.67	2040.79	955.734	1029.86	1001.86	2140.08	995.817	1.10381	3.39255e-23	1.70528e-21	Farsb	1	76452166	76523376	-	2621	protein_coding	- && sp|Q9WUA2|SYFB_MOUSE Phenylalanine--tRNA ligase beta subunit OS=Mus musculus OX=10090 GN=Farsb PE=1 SV=2 && PF17759:Phenylalanyl tRNA synthetase beta chain CLM domain|PF18262:Phe-tRNA synthetase beta subunit B1 domain|PF03483:B3/4 domain|PF03484:tRNA synthetase B5 domain	-
MGP_BALBcJ_G0022943	1016.76	816.04	1015.51	2765.43	2363	2125.19	949.437	2417.87	-1.34877	3.62328e-23	1.81565e-21	Adamts1	16	82946047	82955333	-	5302	protein_coding	- && sp|P97857|ATS1_MOUSE A disintegrin and metalloproteinase with thrombospondin motifs 1 OS=Mus musculus OX=10090 GN=Adamts1 PE=1 SV=4 && PF05986:ADAM-TS Spacer 1|PF01421:Reprolysin (M12B) family zinc metalloprotease|PF00090:Thrombospondin type 1 domain|PF17771:ADAM cysteine-rich domain|PF01562:Reprolysin family propeptide	-
MGP_BALBcJ_G0022095	2070.04	2195.37	1963.65	930.753	980.724	1031.99	2076.35	981.157	1.08147	3.67571e-23	1.83627e-21	Xrcc6	15	79598629	79651390	+	3477	protein_coding	- && sp|P23475|XRCC6_MOUSE X-ray repair cross-complementing protein 6 OS=Mus musculus OX=10090 GN=Xrcc6 PE=1 SV=5 && PF03730:Ku70/Ku80 C-terminal arm|PF03731:Ku70/Ku80 N-terminal alpha/beta domain|PF02037:SAP domain|PF02735:Ku70/Ku80 beta-barrel domain	-
MGP_BALBcJ_G0024758	1215.32	1135.85	1512.53	3151.24	2892.1	3149.66	1287.9	3064.33	-1.25006	4.21904e-23	2.10126e-21	2700081O15Rik	19	4307288	4315718	+	7183	protein_coding	- && sp|Q4VA45|ZFTA_MOUSE Zinc finger translocation-associated protein OS=Mus musculus OX=10090 GN=Zfta PE=2 SV=2 && -	-
MGP_BALBcJ_G0030195	302.404	287.832	483.344	1368.37	1147.01	1176.06	357.86	1230.48	-1.77979	4.29932e-23	2.13472e-21	Trim56	5	137039303	137050700	-	9228	protein_coding	- && sp|Q80VI1|TRI56_MOUSE E3 ubiquitin-protein ligase TRIM56 OS=Mus musculus OX=10090 GN=Trim56 PE=1 SV=1 && -	-
MGP_BALBcJ_G0020488	63.9042	24.7598	30.27	286.813	306.122	228.809	39.6447	273.915	-2.80247	4.70596e-23	2.32952e-21	Aspn	13	47015975	47039075	+	2346	protein_coding	- && sp|Q99MQ4|ASPN_MOUSE Asporin OS=Mus musculus OX=10090 GN=Aspn PE=1 SV=1 && PF01462:Leucine rich repeat N-terminal domain|PF13855:Leucine rich repeat	-
MGP_BALBcJ_G0024434	2471.72	2808.17	2979.16	1168.53	1332.2	1243.85	2753.02	1248.19	1.14151	4.78833e-23	2.36311e-21	MGP_BALBcJ_G0024434	18	58165031	58213615	-	5327	protein_coding	- && sp|O08784|TCOF_MOUSE Treacle protein OS=Mus musculus OX=10090 GN=Tcof1 PE=1 SV=1 && PF03546:Treacher Collins syndrome protein Treacle	-
MGP_BALBcJ_G0022039	1613.58	1263.78	1197.13	325.671	435.563	509.406	1358.16	423.547	1.68079	5.08709e-23	2.50297e-21	Maff	15	76858704	76870264	+	2118	protein_coding	- && sp|O54791|MAFF_MOUSE Transcription factor MafF OS=Mus musculus OX=10090 GN=Maff PE=2 SV=1 && PF03131:bZIP Maf transcription factor	-
MGP_BALBcJ_G0026897	399.401	361.08	375.934	103.623	130.385	96.0433	378.805	110.017	1.7836	5.42931e-23	2.66331e-21	Pard6b	2	167064552	167084751	+	3399	protein_coding	- && sp|Q9JK83|PAR6B_MOUSE Partitioning defective 6 homolog beta OS=Mus musculus OX=10090 GN=Pard6b PE=1 SV=2 && -	-
MGP_BALBcJ_G0024742	8032.53	8519.42	6947.46	3427.87	3530.8	3921.77	7833.14	3626.81	1.11084	5.92537e-23	2.89791e-21	Ppp1r14b	19	3847691	3849968	+	919	protein_coding	- && sp|Q62084|PP14B_MOUSE Protein phosphatase 1 regulatory subunit 14B OS=Mus musculus OX=10090 GN=Ppp1r14b PE=1 SV=2 && PF05361:PKC-activated protein phosphatase-1 inhibitor	-
novel.171	154.055	137.21	174.785	497.759	468.631	450.085	155.35	472.158	-1.60265	6.87025e-23	3.34997e-21	-	13	72763547	73002833	-	4633	-	- && sp|E9QAG8|ZN431_MOUSE Zinc finger protein 431 OS=Mus musculus OX=10090 GN=Znf431 PE=1 SV=1 && PF01352:KRAB box	-
MGP_BALBcJ_G0022320	338.92	341.478	348.594	893.745	782.312	818.251	342.997	831.436	-1.27725	7.15179e-23	3.47684e-21	Tfcp2	15	98548653	98604887	-	3242	protein_coding	- && sp|Q9ERA0|TFCP2_MOUSE Alpha-globin transcription factor CP2 OS=Mus musculus OX=10090 GN=Tfcp2 PE=1 SV=1 && PF04516:CP2 transcription factor|PF18016:SAM domain (Sterile alpha motif)	-
MGP_BALBcJ_G0022731	107.268	107.292	119.127	406.164	388.322	333.327	111.229	375.937	-1.75575	7.26674e-23	3.5222e-21	Mylk	16	31546724	31806719	+	10149	protein_coding	- && sp|Q6PDN3|MYLK_MOUSE Myosin light chain kinase, smooth muscle OS=Mus musculus OX=10090 GN=Mylk PE=1 SV=3 && -	-
MGP_BALBcJ_G0033779	178.019	159.907	190.408	515.337	533.824	475.509	176.111	508.223	-1.5285	7.37122e-23	3.56225e-21	Ednra	8	75234846	75300189	-	5476	protein_coding	- && sp|Q61614|EDNRA_MOUSE Endothelin-1 receptor OS=Mus musculus OX=10090 GN=Ednra PE=2 SV=3 && PF00001:7 transmembrane receptor (rhodopsin family)	-
MGP_BALBcJ_G0021422	4461.88	3753.17	3336.54	1728.28	1646.82	1615.79	3850.53	1663.63	1.21042	9.12703e-23	4.38474e-21	Fdft1	14	56297574	56328954	-	1626	protein_coding	- && sp|P53798|FDFT_MOUSE Squalene synthase OS=Mus musculus OX=10090 GN=Fdft1 PE=1 SV=2 && PF00494:Squalene/phytoene synthase	-
MGP_BALBcJ_G0005814	191.712	231.091	251.925	34.2325	39.6825	53.6713	224.909	42.5287	2.40488	1.06589e-22	5.10562e-21	Mirt1	19	51030925	51054478	-	8626	lincRNA	- && - && -	-
MGP_BALBcJ_G0018836	67.3276	37.1396	54.6814	288.663	256.047	238.225	53.0495	260.978	-2.30372	1.21478e-22	5.80172e-21	Ypel2	11	85488780	85546866	-	4842	protein_coding	- && sp|Q2YDI3|YPEL2_BOVIN Protein yippee-like 2 OS=Bos taurus OX=9913 GN=YPEL2 PE=3 SV=1 && PF03226:Yippee zinc-binding/DNA-binding /Mis18, centromere assembly	-
MGP_BALBcJ_G0020522	1176.52	1248.3	1087.77	450.573	478.08	543.304	1170.86	490.652	1.25474	1.22036e-22	5.81134e-21	Nop16	13	52240754	52247065	-	1845	protein_coding	- && sp|Q9CPT5|NOP16_MOUSE Nucleolar protein 16 OS=Mus musculus OX=10090 GN=Nop16 PE=1 SV=1 && PF09420:Ribosome biogenesis protein Nop16	-
MGP_BALBcJ_G0032326	797.661	997.612	1127.8	356.203	343.915	360.633	974.359	353.584	1.4633	1.30242e-22	6.16703e-21	Mtmr10	7	63898003	63950904	+	7873	protein_coding	- && sp|Q7TPM9|MTMRA_MOUSE Myotubularin-related protein 10 OS=Mus musculus OX=10090 GN=Mtmr10 PE=1 SV=2 && PF06602:Myotubularin-like phosphatase domain|PF12578:Myotubularin-associated protein	-
MGP_BALBcJ_G0028656	2241.21	2428.52	2275.14	1017.72	1057.26	1192.07	2314.96	1089.01	1.08807	1.30263e-22	6.16703e-21	Ebna1bp2	4	115676492	115683277	+	3553	protein_coding	- && sp|Q9D903|EBP2_MOUSE Probable rRNA-processing protein EBP2 OS=Mus musculus OX=10090 GN=Ebna1bp2 PE=2 SV=1 && PF05890:Eukaryotic rRNA processing protein EBP2	-
MGP_BALBcJ_G0029025	411.954	362.111	378.864	907.623	896.635	887.93	384.31	897.396	-1.22437	1.32312e-22	6.24588e-21	Arhgef19	4	138697227	138715286	+	4242	protein_coding	- && sp|Q8BWA8|ARHGJ_MOUSE Rho guanine nucleotide exchange factor 19 OS=Mus musculus OX=10090 GN=Arhgef19 PE=1 SV=1 && PF00018:SH3 domain|PF00621:RhoGEF domain	-
MGP_BALBcJ_G0034205	5873.48	6487.06	5023.85	2488.79	2520.78	2777.72	5794.79	2595.77	1.15853	1.33007e-22	6.26054e-21	Aprt	8	121103320	121105591	-	867	protein_coding	- && sp|P08030|APT_MOUSE Adenine phosphoribosyltransferase OS=Mus musculus OX=10090 GN=Aprt PE=1 SV=2 && PF00156:Phosphoribosyl transferase domain	-
MGP_BALBcJ_G0027533	176.878	179.508	248.019	613.409	592.403	628.99	201.468	611.6	-1.59909	1.40016e-22	6.57148e-21	Rfx5	3	92455561	92463044	+	5497	protein_coding	- && sp|Q9JL61|RFX5_MOUSE DNA-binding protein Rfx5 OS=Mus musculus OX=10090 GN=Rfx5 PE=1 SV=2 && PF18326:RFX5 N-terminal domain|PF02257:RFX DNA-binding domain	-
MGP_BALBcJ_G0031855	18.2583	18.5698	10.741	132.304	155.896	139.357	15.8564	142.519	-3.17789	1.55024e-22	7.23415e-21	B3gnt8	7	23739036	23747482	+	6474	protein_coding	- && sp|Q8R3I9|B3GN8_MOUSE UDP-GlcNAc:betaGal beta-1,3-N-acetylglucosaminyltransferase 8 OS=Mus musculus OX=10090 GN=B3gnt8 PE=1 SV=1 && -	-
MGP_BALBcJ_G0018594	1809.86	1874.52	1652.16	805.851	856.953	858.74	1778.85	840.515	1.08146	2.23028e-22	1.03778e-20	Emc6	11	71383374	71384892	-	1415	protein_coding	- && sp|Q9BV81|EMC6_HUMAN ER membrane protein complex subunit 6 OS=Homo sapiens OX=9606 GN=EMC6 PE=1 SV=1 && PF07019:Rab5-interacting protein (Rab5ip)	-
MGP_BALBcJ_G0028999	2311.96	2576.05	2148.2	928.903	1015.68	1137.45	2345.4	1027.35	1.19092	2.76995e-22	1.27434e-20	Mrto4	4	136738042	136743204	-	2616	protein_coding	- && sp|Q9D0I8|MRT4_MOUSE mRNA turnover protein 4 homolog OS=Mus musculus OX=10090 GN=Mrto4 PE=1 SV=1 && PF17777:Insertion domain in 60S ribosomal protein L10P|PF00466:Ribosomal protein L10	-
MGP_BALBcJ_G0017302	77.5979	50.5512	46.8697	273.86	244.709	294.721	58.3396	271.097	-2.22482	2.87427e-22	1.3186e-20	Gstt1	10	73558657	73573266	-	1528	protein_coding	- && sp|Q64471|GSTT1_MOUSE Glutathione S-transferase theta-1 OS=Mus musculus OX=10090 GN=Gstt1 PE=1 SV=4 && PF00043:Glutathione S-transferase, C-terminal domain|PF02798:Glutathione S-transferase, N-terminal domain	-
MGP_BALBcJ_G0024655	189.43	156.812	130.845	473.703	494.142	547.07	159.029	504.972	-1.67077	2.90301e-22	1.32805e-20	Cd248	19	1883016	1885575	+	2560	protein_coding	- && sp|Q91V98|CD248_MOUSE Endosialin OS=Mus musculus OX=10090 GN=Cd248 PE=1 SV=1 && PF14670:Coagulation Factor Xa inhibitory site|PF00059:Lectin C-type domain	-
MGP_BALBcJ_G0032924	1691.18	1672.32	1653.13	844.709	819.16	815.427	1672.21	826.432	1.01669	3.06289e-22	1.39726e-20	Cdr2	7	121428394	121453665	-	2782	protein_coding	- && sp|P97817|CDR2_MOUSE Cerebellar degeneration-related protein 2 OS=Mus musculus OX=10090 GN=Cdr2 PE=1 SV=2 && -	-
novel.178	13.6937	15.4748	8.78808	121.201	140.778	129.941	12.6522	130.64	-3.3761	3.1609e-22	1.43795e-20	-	14	19888774	19893406	+	4633	-	- && sp|P10272|POL_BAEVM Gag-Pol polyprotein OS=Baboon endogenous virus (strain M7) OX=11764 GN=pol PE=3 SV=2 && -	-
MGP_BALBcJ_G0033730	1704.87	1569.15	1126.83	4204.12	3566.7	4827.59	1466.95	4199.47	-1.51795	3.39043e-22	1.53379e-20	Bst2	8	69180813	69183972	-	745	protein_coding	- && sp|Q8R2Q8|BST2_MOUSE Bone marrow stromal antigen 2 OS=Mus musculus OX=10090 GN=Bst2 PE=1 SV=1 && PF16716:Bone marrow stromal antigen 2	-
MGP_BALBcJ_G0023035	1020.18	1142.04	912.983	385.809	431.783	428.428	1025.07	415.34	1.30326	3.67348e-22	1.65724e-20	Chaf1b	16	91154655	91176900	+	4999	protein_coding	- && sp|Q9D0N7|CAF1B_MOUSE Chromatin assembly factor 1 subunit B OS=Mus musculus OX=10090 GN=Chaf1b PE=1 SV=1 && PF00400:WD domain, G-beta repeat	-
MGP_BALBcJ_G0029550	236.217	235.218	275.36	720.732	620.748	645.938	248.932	662.473	-1.41087	3.8853e-22	1.74796e-20	Wdr19	5	63104713	63168383	+	11278	protein_coding	- && sp|Q3UGF1|WDR19_MOUSE WD repeat-containing protein 19 OS=Mus musculus OX=10090 GN=Wdr19 PE=1 SV=1 && -	-
MGP_BALBcJ_G0035566	239.641	191.888	188.455	567.149	573.507	578.143	206.661	572.933	-1.47388	4.06951e-22	1.82579e-20	Usp11	X	15427921	15444132	+	4732	protein_coding	- && sp|Q99K46|UBP11_MOUSE Ubiquitin carboxyl-terminal hydrolase 11 OS=Mus musculus OX=10090 GN=Usp11 PE=1 SV=4 && PF14836:Ubiquitin-like domain|PF06337:DUSP domain|PF00443:Ubiquitin carboxyl-terminal hydrolase	-
MGP_BALBcJ_G0021010	1012.2	959.441	962.783	2048.4	1882.08	2069.64	978.14	2000.04	-1.0322	4.3049e-22	1.92609e-20	Zfp503	14	14549107	14554710	-	4213	protein_coding	- && sp|Q7TMA2|ZN503_MOUSE Zinc finger protein 503 OS=Mus musculus OX=10090 GN=Znf503 PE=1 SV=1 && PF12402:NocA-like zinc-finger protein 1	-
MGP_BALBcJ_G0017896	55.9161	57.7728	54.6814	226.674	235.26	238.225	56.1234	233.387	-2.05624	4.37109e-22	1.95035e-20	Pik3ip1	11	216098	228640	+	4271	protein_coding	- && sp|Q7TMJ8|P3IP1_MOUSE Phosphoinositide-3-kinase-interacting protein 1 OS=Mus musculus OX=10090 GN=Pik3ip1 PE=2 SV=1 && -	-
MGP_BALBcJ_G0031305	12376.9	12539.8	10846.4	5509.58	5413.83	6336.03	11921	5753.15	1.05105	5.10128e-22	2.26993e-20	Fkbp4	6	126547187	126556134	-	2810	protein_coding	- && sp|P30416|FKBP4_MOUSE Peptidyl-prolyl cis-trans isomerase FKBP4 OS=Mus musculus OX=10090 GN=Fkbp4 PE=1 SV=5 && PF00254:FKBP-type peptidyl-prolyl cis-trans isomerase	-
MGP_BALBcJ_G0032212	3545.54	3468.43	2724.3	1383.18	1355.82	1486.79	3246.09	1408.59	1.2042	5.28341e-22	2.34457e-20	Ruvbl2	7	44797504	44813782	-	2573	protein_coding	- && sp|Q9WTM5|RUVB2_MOUSE RuvB-like 2 OS=Mus musculus OX=10090 GN=Ruvbl2 PE=1 SV=3 && PF06068:TIP49 P-loop domain|PF17856:TIP49 AAA-lid domain	-
MGP_BALBcJ_G0027313	673.276	732.476	875.878	1855.95	1841.46	1671.34	760.543	1789.58	-1.23345	5.34237e-22	2.36429e-20	Trim2	3	81343823	81491505	-	19703	protein_coding	- && sp|Q9ESN6|TRIM2_MOUSE Tripartite motif-containing protein 2 OS=Mus musculus OX=10090 GN=Trim2 PE=1 SV=1 && PF00643:B-box zinc finger|PF00630:Filamin/ABP280 repeat|PF13445:RING-type zinc-finger|PF01436:NHL repeat	-
MGP_BALBcJ_G0025260	916.34	869.686	925.677	1856.88	1795.16	1808.82	903.901	1820.29	-1.00995	5.96356e-22	2.63205e-20	Emx2	19	57120077	57127027	+	3012	protein_coding	- && sp|Q04744|EMX2_MOUSE Homeobox protein EMX2 OS=Mus musculus OX=10090 GN=Emx2 PE=1 SV=3 && -	-
MGP_BALBcJ_G0015969	5674.92	6428.25	4830.51	2572.99	2245.84	2556.45	5644.56	2458.42	1.19904	6.22264e-22	2.73897e-20	Hspe1	1	52949094	52952282	+	1474	protein_coding	- && sp|Q64433|CH10_MOUSE 10 kDa heat shock protein, mitochondrial OS=Mus musculus OX=10090 GN=Hspe1 PE=1 SV=2 && PF00166:Chaperonin 10 Kd subunit	-
MGP_BALBcJ_G0027294	585.408	509.638	548.767	1168.53	1246.22	1209.02	547.938	1207.92	-1.14102	6.26537e-22	2.75034e-20	Pdgfc	3	78210501	78385421	+	5105	protein_coding	- && sp|Q8CI19|PDGFC_MOUSE Platelet-derived growth factor C OS=Mus musculus OX=10090 GN=Pdgfc PE=1 SV=2 && -	-
MGP_BALBcJ_G0026702	3180.37	3625.24	3196.91	1713.47	1477.7	1583.77	3334.17	1591.65	1.0668	6.63418e-22	2.90441e-20	Eif2s2	2	153595283	153619539	-	6327	protein_coding	- && - && -	-
MGP_BALBcJ_G0019649	25.1052	36.108	41.011	228.525	199.357	170.43	34.0747	199.437	-2.54057	6.72248e-22	2.93518e-20	Dock4	12	37800211	38203840	+	8063	protein_coding	- && sp|P59764|DOCK4_MOUSE Dedicator of cytokinesis protein 4 OS=Mus musculus OX=10090 GN=Dock4 PE=1 SV=1 && PF06920:Dock homology region 2|PF14429:C2 domain in Dock180 and Zizimin proteins|PF16172:DOCK N-terminus	-
MGP_BALBcJ_G0020490	2479.71	2243.85	1917.75	5232.02	5335.41	4520.63	2213.77	5029.35	-1.18427	6.96369e-22	3.03237e-20	Ogn	13	47079740	47096169	+	2540	protein_coding	- && sp|Q62000|MIME_MOUSE Mimecan OS=Mus musculus OX=10090 GN=Ogn PE=1 SV=1 && PF13855:Leucine rich repeat	-
MGP_BALBcJ_G0031917	3058.27	3246.62	2727.23	1410.93	1386.05	1519.74	3010.71	1438.91	1.06501	7.54183e-22	3.27537e-20	Fbl	7	26442475	26451910	+	1159	protein_coding	- && sp|P22087|FBRL_HUMAN rRNA 2'-O-methyltransferase fibrillarin OS=Homo sapiens OX=9606 GN=FBL PE=1 SV=2 && PF01269:Fibrillarin	-
MGP_BALBcJ_G0017951	3294.49	3251.78	2627.63	1282.33	1413.45	1414.28	3057.97	1370.02	1.15816	9.62457e-22	4.16791e-20	Pold2	11	2834687	2840792	-	1896	protein_coding	- && sp|O35654|DPOD2_MOUSE DNA polymerase delta subunit 2 OS=Mus musculus OX=10090 GN=Pold2 PE=1 SV=2 && PF18018:DNA polymerase delta subunit OB-fold domain|PF04042:DNA polymerase alpha/epsilon subunit B	-
MGP_BALBcJ_G0029747	2157.91	2421.3	2692.08	5032.17	5289.11	4901.03	2423.76	5074.11	-1.06551	9.64818e-22	4.16791e-20	Antxr2	5	96552078	96697037	-	6644	protein_coding	- && sp|Q6DFX2|ANTR2_MOUSE Anthrax toxin receptor 2 OS=Mus musculus OX=10090 GN=Antxr2 PE=1 SV=1 && PF05587:Anthrax receptor extracellular domain|PF00092:von Willebrand factor type A domain|PF05586:Anthrax receptor C-terminus region	-
MGP_BALBcJ_G0017474	2467.16	2713.26	2288.81	1052.88	1203.7	1201.48	2489.74	1152.69	1.11099	9.98693e-22	4.30283e-20	Thop1	10	79079763	79092284	+	5059	protein_coding	- && sp|Q8C1A5|THOP1_MOUSE Thimet oligopeptidase OS=Mus musculus OX=10090 GN=Thop1 PE=1 SV=1 && PF01432:Peptidase family M3	-
MGP_BALBcJ_G0030674	93.574	72.216	82.022	310.868	305.177	280.597	82.604	298.881	-1.85798	1.09244e-21	4.69432e-20	Zfp467	6	45553217	45571062	-	4247	protein_coding	- && sp|Q8JZL0|ZN467_MOUSE Zinc finger protein 467 OS=Mus musculus OX=10090 GN=Znf467 PE=1 SV=1 && -	-
MGP_BALBcJ_G0027894	613.936	621.057	614.189	263.683	226.757	242.933	616.394	244.458	1.33408	1.16685e-21	4.98776e-20	Trmt10a	3	136000569	136017854	+	8041	protein_coding	- && sp|Q8C1Z8|TM10A_MOUSE tRNA methyltransferase 10 homolog A OS=Mus musculus OX=10090 GN=Trmt10a PE=2 SV=2 && PF01746:tRNA (Guanine-1)-methyltransferase	-
MGP_BALBcJ_G0029257	1844.09	1817.78	1543.77	809.552	667.044	768.346	1735.21	748.314	1.21299	1.19973e-21	5.11485e-20	Steap1	5	2757092	2768319	-	1377	protein_coding	- && sp|Q9CWR7|STEA1_MOUSE Metalloreductase STEAP1 OS=Mus musculus OX=10090 GN=Steap1 PE=1 SV=2 && PF01794:Ferric reductase like transmembrane component	-
MGP_BALBcJ_G0028524	1670.64	1720.8	2175.54	809.552	780.422	678.894	1855.66	756.289	1.29528	1.26157e-21	5.36449e-20	Lrp8	4	104803994	104880644	+	10517	protein_coding	- && sp|Q924X6|LRP8_MOUSE Low-density lipoprotein receptor-related protein 8 OS=Mus musculus OX=10090 GN=Lrp8 PE=1 SV=2 && -	-
MGP_BALBcJ_G0028693	3268.24	3570.56	3185.19	1468.3	1698.79	1684.52	3341.33	1617.2	1.04698	1.32779e-21	5.63135e-20	Ctps	4	117613212	117643443	-	3316	protein_coding	- && sp|P70698|PYRG1_MOUSE CTP synthase 1 OS=Mus musculus OX=10090 GN=Ctps1 PE=1 SV=2 && PF06418:CTP synthase N-terminus|PF00117:Glutamine amidotransferase class-I	-
MGP_BALBcJ_G0029213	1627.27	1384.48	1247.91	3017.08	3150.98	3355.87	1419.89	3174.64	-1.16151	1.3754e-21	5.81812e-20	Mxra8	4	153932039	153936356	+	2870	protein_coding	- && sp|Q9DBV4|MXRA8_MOUSE Matrix remodeling-associated protein 8 OS=Mus musculus OX=10090 GN=Mxra8 PE=1 SV=1 && PF07686:Immunoglobulin V-set domain	-
MGP_BALBcJ_G0016415	188.289	163.002	265.595	729.984	667.989	621.457	205.629	673.143	-1.70854	1.52627e-21	6.43958e-20	Dstyk	1	131193902	131243127	+	9331	protein_coding	- && sp|Q6XUX1|DUSTY_MOUSE Dual serine/threonine and tyrosine protein kinase OS=Mus musculus OX=10090 GN=Dstyk PE=1 SV=1 && PF07714:Protein tyrosine kinase	-
MGP_BALBcJ_G0024007	2139.65	2213.93	2778.01	5932.39	5420.44	5001.78	2377.2	5451.54	-1.19706	1.91017e-21	8.03851e-20	Prkd3	17	79157171	79228343	-	11008	protein_coding	- && sp|Q8K1Y2|KPCD3_MOUSE Serine/threonine-protein kinase D3 OS=Mus musculus OX=10090 GN=Prkd3 PE=1 SV=1 && PF00169:PH domain|PF00130:Phorbol esters/diacylglycerol binding domain (C1 domain)|PF00069:Protein kinase domain	-
MGP_BALBcJ_G0026258	1174.24	1109.03	1062.38	477.404	479.024	539.537	1115.22	498.655	1.16091	2.02449e-21	8.49765e-20	Lpcat4	2	110251344	110258995	+	2804	protein_coding	- && sp|Q6NVG1|LPCT4_MOUSE Lysophospholipid acyltransferase LPCAT4 OS=Mus musculus OX=10090 GN=Lpcat4 PE=1 SV=1 && PF01553:Acyltransferase	-
MGP_BALBcJ_G0018560	3216.89	3506.6	2745.79	1439.61	1443.69	1492.44	3156.43	1458.58	1.11359	2.0722e-21	8.67553e-20	C1qbp	11	69144079	69149269	-	2803	protein_coding	- && sp|O35796|C1QBP_RAT Complement component 1 Q subcomponent-binding protein, mitochondrial OS=Rattus norvegicus OX=10116 GN=C1qbp PE=1 SV=2 && -	-
MGP_BALBcJ_G0023780	1094.36	1353.53	955.947	424.668	397.77	452.91	1134.61	425.116	1.41613	2.25074e-21	9.39886e-20	Dnph1	17	46319837	46322666	+	1106	protein_coding	- && sp|Q80VJ3|DNPH1_MOUSE 2'-deoxynucleoside 5'-phosphate N-hydrolase 1 OS=Mus musculus OX=10090 GN=Dnph1 PE=1 SV=2 && PF05014:Nucleoside 2-deoxyribosyltransferase	-
MGP_BALBcJ_G0033632	57.0573	53.6461	55.6578	247.954	238.095	209.977	55.4537	232.009	-2.0655	2.27013e-21	9.45558e-20	Npy1r	8	64222775	64232145	+	3007	protein_coding	- && sp|Q04573|NPY1R_MOUSE Neuropeptide Y receptor type 1 OS=Mus musculus OX=10090 GN=Npy1r PE=1 SV=1 && PF00001:7 transmembrane receptor (rhodopsin family)	-
MGP_BALBcJ_G0028798	4159.48	4245.27	3506.44	1558.04	1798.94	1944.41	3970.4	1767.13	1.16779	2.37037e-21	9.84792e-20	Yars	4	126441463	126472663	+	5944	protein_coding	- && sp|Q91WQ3|SYYC_MOUSE Tyrosine--tRNA ligase, cytoplasmic OS=Mus musculus OX=10090 GN=Yars1 PE=1 SV=3 && PF00579:tRNA synthetases class I (W and Y)|PF01588:Putative tRNA binding domain	-
MGP_BALBcJ_G0024666	6557.02	6371.51	4783.64	2586.86	2259.07	2577.16	5904.06	2474.36	1.25449	2.71861e-21	1.1266e-19	Banf1	19	2193957	2195956	-	820	protein_coding	- && sp|O54962|BAF_MOUSE Barrier-to-autointegration factor OS=Mus musculus OX=10090 GN=Banf1 PE=1 SV=1 && -	-
MGP_BALBcJ_G0036175	2042.65	2021.02	1725.39	872.465	839.001	947.251	1929.69	886.239	1.12229	2.94673e-21	1.21803e-19	Acot9	X	150538188	150574473	+	2273	protein_coding	- && sp|Q9R0X4|ACOT9_MOUSE Acyl-coenzyme A thioesterase 9, mitochondrial OS=Mus musculus OX=10090 GN=Acot9 PE=1 SV=1 && -	-
MGP_BALBcJ_G0025490	7024.89	5738.07	8123.11	16253	15248.5	16455.4	6962.03	15985.6	-1.19915	3.09117e-21	1.2745e-19	Col5a1	2	25051203	25206766	+	8466	protein_coding	- && sp|O88207|CO5A1_MOUSE Collagen alpha-1(V) chain OS=Mus musculus OX=10090 GN=Col5a1 PE=1 SV=2 && -	-
MGP_BALBcJ_G0031752	2480.85	2820.55	2247.79	1087.11	1211.26	1153.46	2516.4	1150.61	1.12892	3.31907e-21	1.36501e-19	Ercc1	7	17191490	17203002	+	3160	protein_coding	- && sp|P07903|ERCC1_MOUSE DNA excision repair protein ERCC-1 OS=Mus musculus OX=10090 GN=Ercc1 PE=2 SV=2 && PF03834:Binding domain of DNA repair protein Ercc1 (rad10/Swi10)|PF14520:Helix-hairpin-helix domain	-
MGP_BALBcJ_G0032190	176.878	127.925	92.763	487.581	470.521	532.946	132.522	497.016	-1.91298	3.8593e-21	1.58319e-19	Fcgrt	7	44463742	44474455	-	1738	protein_coding	- && sp|Q61559|FCGRN_MOUSE IgG receptor FcRn large subunit p51 OS=Mus musculus OX=10090 GN=Fcgrt PE=1 SV=1 && PF07654:Immunoglobulin C1-set domain|PF00129:Class I Histocompatibility antigen, domains alpha 1 and 2	-
MGP_BALBcJ_G0018189	359.461	295.054	303.677	830.831	825.774	733.507	319.397	796.704	-1.32034	4.07347e-21	1.66685e-19	Adamts2	11	48167325	48378611	+	9364	protein_coding	- && sp|Q8C9W3|ATS2_MOUSE A disintegrin and metalloproteinase with thrombospondin motifs 2 OS=Mus musculus OX=10090 GN=Adamts2 PE=1 SV=2 && PF17771:ADAM cysteine-rich domain|PF00090:Thrombospondin type 1 domain|PF01421:Reprolysin (M12B) family zinc metalloprotease|PF01562:Reprolysin family propeptide|PF05986:ADAM-TS Spacer 1	-
MGP_BALBcJ_G0016011	1051	1206.01	1120.97	498.684	513.038	528.238	1125.99	513.32	1.1336	4.22832e-21	1.72588e-19	Wdr12	1	58018961	58052757	-	11252	protein_coding	- && sp|Q9JJA4|WDR12_MOUSE Ribosome biogenesis protein WDR12 OS=Mus musculus OX=10090 GN=Wdr12 PE=1 SV=1 && PF08154:NLE (NUC135) domain	-
MGP_BALBcJ_G0031264	2823.19	3207.42	2942.05	1202.76	1474.87	1461.36	2990.89	1379.66	1.11642	4.48225e-21	1.82495e-19	Nop2	6	123212413	123226419	+	2772	protein_coding	- && sp|Q922K7|NOP2_MOUSE Probable 28S rRNA (cytosine-C(5))-methyltransferase OS=Mus musculus OX=10090 GN=Nop2 PE=1 SV=1 && PF17125:N-terminal domain of 16S rRNA methyltransferase RsmF|PF08062:P120R (NUC006) repeat|PF01189:16S rRNA methyltransferase RsmB/F	-
MGP_BALBcJ_G0031233	89.0094	54.6778	63.4694	285.887	265.495	291.896	69.0522	281.093	-2.03159	5.08582e-21	2.06039e-19	C1rl	6	122521658	122613222	+	2979	protein_coding	- && sp|Q3UZ09|C1RL_MOUSE Complement C1r subcomponent-like protein OS=Mus musculus OX=10090 GN=C1rl PE=1 SV=1 && PF00431:CUB domain|PF00089:Trypsin	-
MGP_BALBcJ_G0031067	744.027	739.698	867.09	1632.98	1734.69	1647.8	783.605	1671.83	-1.09252	5.18577e-21	2.09567e-19	Gxylt2	6	98789867	98892478	+	8485	protein_coding	- && sp|Q810K9|GXLT2_MOUSE Glucoside xylosyltransferase 2 OS=Mus musculus OX=10090 GN=Gxylt2 PE=2 SV=1 && PF01501:Glycosyl transferase family 8	-
MGP_BALBcJ_G0020906	122.103	197.046	180.644	17.5788	26.455	25.4232	166.598	23.1524	2.85021	5.52621e-21	2.22772e-19	Fst	13	113141341	113147795	-	2340	protein_coding	- && sp|P47931|FST_MOUSE Follistatin OS=Mus musculus OX=10090 GN=Fst PE=2 SV=1 && PF09289:Follistatin/Osteonectin-like EGF domain|PF07648:Kazal-type serine protease inhibitor domain	-
MGP_BALBcJ_G0027749	10730.2	10247.4	8081.12	4075.51	4264.92	4649.63	9686.25	4330.02	1.16148	5.75662e-21	2.31487e-19	Sars	3	106186823	106207183	-	5142	protein_coding	- && sp|P26638|SYSC_MOUSE Serine--tRNA ligase, cytoplasmic OS=Mus musculus OX=10090 GN=Sars1 PE=1 SV=3 && PF00587:tRNA synthetase class II core domain (G, H, P, S and T)|PF02403:Seryl-tRNA synthetase N-terminal domain	-
MGP_BALBcJ_G0027388	377.719	303.307	261.689	76.7918	89.758	78.1529	314.239	81.5676	1.94422	5.80248e-21	2.32757e-19	Fdps	3	86302253	86310614	-	4208	protein_coding	- && sp|P14324|FPPS_HUMAN Farnesyl pyrophosphate synthase OS=Homo sapiens OX=9606 GN=FDPS PE=1 SV=4 && -	-
MGP_BALBcJ_G0023021	1106.91	1187.44	998.911	484.806	505.479	471.742	1097.75	487.342	1.17132	5.84969e-21	2.34074e-19	Mrps6	16	89291263	89345154	+	1053	protein_coding	- && sp|P58064|RT06_MOUSE 28S ribosomal protein S6, mitochondrial OS=Mus musculus OX=10090 GN=Mrps6 PE=1 SV=3 && PF01250:Ribosomal protein S6	-
MGP_BALBcJ_G0021803	794.237	792.312	1098.51	2388.87	2317.65	2074.35	895.02	2260.29	-1.33563	5.98935e-21	2.39075e-19	Trps1	15	47821514	48069787	-	13680	protein_coding	- && sp|Q925H1|TRPS1_MOUSE Zinc finger transcription factor Trps1 OS=Mus musculus OX=10090 GN=Trps1 PE=1 SV=1 && PF00320:GATA zinc finger	-
MGP_BALBcJ_G0030100	5406.75	5826.8	5469.11	2547.08	2482.99	3047.96	5567.55	2692.68	1.04804	6.13241e-21	2.44187e-19	MGP_BALBcJ_G0030100	5	128830535	128831121	+	229	protein_coding	- && sp|Q3T054|RAN_BOVIN GTP-binding nuclear protein Ran OS=Bos taurus OX=9913 GN=RAN PE=2 SV=3 && -	-
MGP_BALBcJ_G0027763	1604.45	1562.96	2136.48	4424.32	4235.63	3918	1767.96	4192.65	-1.24533	6.3475e-21	2.52135e-19	Fam102b	3	106746751	106803486	-	5417	protein_coding	- && sp|Q5T8I3|F102B_HUMAN Protein FAM102B OS=Homo sapiens OX=9606 GN=FAM102B PE=1 SV=2 && PF10358:N-terminal C2 in EEIG1 and EHBP1 proteins	-
novel.444	253.334	190.856	237.278	618.035	603.741	600.741	227.156	607.506	-1.42039	7.26914e-21	2.87343e-19	-	3	86007204	86035767	-	5337	-	- && sp|Q9R0N3|SYT11_MOUSE Synaptotagmin-11 OS=Mus musculus OX=10090 GN=Syt11 PE=1 SV=2 && -	-
MGP_BALBcJ_G0016719	1488.05	1183.31	1306.49	2767.28	2790.06	2789.96	1325.95	2782.43	-1.06985	7.96414e-21	3.14053e-19	Dcaf8	1	171262824	171312017	+	12966	protein_coding	- && sp|Q8N7N5|DCAF8_MOUSE DDB1- and CUL4-associated factor 8 OS=Mus musculus OX=10090 GN=Dcaf8 PE=1 SV=1 && PF00400:WD domain, G-beta repeat	-
MGP_BALBcJ_G0019013	470.152	407.504	426.71	949.257	978.835	975.499	434.789	967.864	-1.1554	8.7605e-21	3.44622e-19	Thra	11	97592781	97621576	+	4614	protein_coding	- && sp|P63058|THA_MOUSE Thyroid hormone receptor alpha OS=Mus musculus OX=10090 GN=Thra PE=1 SV=2 && PF00104:Ligand-binding domain of nuclear hormone receptor|PF00105:Zinc finger, C4 type (two domains)	-
MGP_BALBcJ_G0033819	2291.42	2396.54	1949	893.745	968.442	1082.84	2212.32	981.676	1.1721	9.96547e-21	3.90139e-19	Asf1b	8	81601065	81616691	+	2338	protein_coding	- && sp|Q9DAP7|ASF1B_MOUSE Histone chaperone ASF1B OS=Mus musculus OX=10090 GN=Asf1b PE=1 SV=1 && PF04729:ASF1 like histone chaperone	-
MGP_BALBcJ_G0023831	12.5526	16.5065	14.6468	111.949	130.385	141.24	14.5686	127.858	-3.12916	1.15325e-20	4.49454e-19	Trem2	17	48248712	48256458	+	4946	protein_coding	- && sp|Q99NH8|TREM2_MOUSE Triggering receptor expressed on myeloid cells 2 OS=Mus musculus OX=10090 GN=Trem2 PE=1 SV=1 && -	-
MGP_BALBcJ_G0031234	131.232	120.704	71.2811	364.53	461.073	532.005	107.739	452.536	-2.07521	1.15358e-20	4.49454e-19	C1s1	6	122562325	122582803	-	2737	protein_coding	- && sp|Q8CG14|CS1A_MOUSE Complement C1s-A subcomponent OS=Mus musculus OX=10090 GN=C1sa PE=2 SV=2 && PF00431:CUB domain|PF14670:Coagulation Factor Xa inhibitory site|PF00089:Trypsin	-
MGP_BALBcJ_G0034429	5411.31	4619.76	6042.29	2597.04	2496.22	2402.02	5357.79	2498.43	1.10066	1.26116e-20	4.89031e-19	Ldlr	9	18506006	18533075	+	4531	protein_coding	- && sp|P35951|LDLR_MOUSE Low-density lipoprotein receptor OS=Mus musculus OX=10090 GN=Ldlr PE=1 SV=2 && -	-
MGP_BALBcJ_G0019646	2106.56	2611.12	2412.81	1018.65	1095.05	1169.47	2376.83	1094.39	1.11922	1.31535e-20	5.08832e-19	Ifrd1	12	37562437	37609511	-	5858	protein_coding	- && sp|P19182|IFRD1_MOUSE Interferon-related developmental regulator 1 OS=Mus musculus OX=10090 GN=Ifrd1 PE=1 SV=2 && PF05004:Interferon-related developmental regulator (IFRD)|PF04836:Interferon-related protein conserved region	-
MGP_BALBcJ_G0025225	382.284	350.763	690.352	1958.65	1685.56	1590.36	474.466	1744.86	-1.8772	1.4009e-20	5.39362e-19	Gpam	19	52669213	52698544	-	3832	protein_coding	- && sp|Q61586|GPAT1_MOUSE Glycerol-3-phosphate acyltransferase 1, mitochondrial OS=Mus musculus OX=10090 GN=Gpam PE=1 SV=2 && PF01553:Acyltransferase	-
MGP_BALBcJ_G0019921	2825.48	3281.7	2654	1212.94	1277.4	1462.31	2920.39	1317.55	1.14832	1.47254e-20	5.65608e-19	Ahsa1	12	85150758	85158009	+	1347	protein_coding	- && sp|Q8BK64|AHSA1_MOUSE Activator of 90 kDa heat shock protein ATPase homolog 1 OS=Mus musculus OX=10090 GN=Ahsa1 PE=1 SV=2 && PF08327:Activator of Hsp90 ATPase homolog 1-like protein|PF09229:Activator of Hsp90 ATPase, N-terminal	-
MGP_BALBcJ_G0020401	732.616	772.711	684.493	272.935	295.729	327.677	729.94	298.78	1.28865	1.52396e-20	5.83982e-19	Pxdc1	13	31845782	31870400	-	2109	protein_coding	- && sp|Q8JZU6|PXDC1_MOUSE PX domain-containing protein 1 OS=Mus musculus OX=10090 GN=Pxdc1 PE=2 SV=2 && -	-
MGP_BALBcJ_G0019551	120.961	87.6908	80.0691	393.211	315.57	345.568	96.2405	351.45	-1.87428	1.53216e-20	5.85747e-19	Trib2	12	12942540	12967724	-	4291	protein_coding	- && sp|Q8K4K3|TRIB2_MOUSE Tribbles homolog 2 OS=Mus musculus OX=10090 GN=Trib2 PE=2 SV=2 && PF00069:Protein kinase domain	-
MGP_BALBcJ_G0029866	1407.03	1446.38	1283.06	633.763	682.161	655.354	1378.82	657.093	1.06909	1.59993e-20	6.10221e-19	Noc4l	5	110107317	110112336	-	2608	protein_coding	- && sp|Q8BHY2|NOC4L_MOUSE Nucleolar complex protein 4 homolog OS=Mus musculus OX=10090 GN=Noc4l PE=2 SV=1 && PF03914:CBF/Mak21 family	-
MGP_BALBcJ_G0015905	2904.22	2972.2	4069.86	902.072	1316.14	1261.75	3315.42	1159.98	1.51537	1.66241e-20	6.32569e-19	Il1rl1	1	37775382	37805172	+	6894	protein_coding	- && sp|P14719|ILRL1_MOUSE Interleukin-1 receptor-like 1 OS=Mus musculus OX=10090 GN=Il1rl1 PE=1 SV=2 && PF01582:TIR domain|PF18452:Immunoglobulin domain|PF13895:Immunoglobulin domain	-
MGP_BALBcJ_G0029234	3350.4	3715	3690.02	1655.19	1767.76	1938.76	3585.14	1787.23	1.00448	1.78339e-20	6.77023e-19	Noc2l	4	154318744	154330502	+	2880	protein_coding	- && sp|Q9WV70|NOC2L_MOUSE Nucleolar complex protein 2 homolog OS=Mus musculus OX=10090 GN=Noc2l PE=1 SV=2 && -	-
MGP_BALBcJ_G0016691	132.373	117.609	115.221	335.848	398.715	459.501	121.734	398.021	-1.71074	1.83891e-20	6.96476e-19	Adamts4	1	170314971	170325544	+	4801	protein_coding	- && sp|Q8BNJ2|ATS4_MOUSE A disintegrin and metalloproteinase with thrombospondin motifs 4 OS=Mus musculus OX=10090 GN=Adamts4 PE=2 SV=2 && PF01421:Reprolysin (M12B) family zinc metalloprotease|PF17771:ADAM cysteine-rich domain|PF05986:ADAM-TS Spacer 1|PF00090:Thrombospondin type 1 domain|PF01562:Reprolysin family propeptide	-
MGP_BALBcJ_G0021177	637.9	570.506	669.847	1397.05	1324.64	1302.23	626.084	1341.31	-1.0991	1.87118e-20	7.07053e-19	Peli2	14	40696435	40838121	+	5827	protein_coding	- && sp|Q8BST6|PELI2_MOUSE E3 ubiquitin-protein ligase pellino homolog 2 OS=Mus musculus OX=10090 GN=Peli2 PE=1 SV=2 && PF04710:Pellino	-
MGP_BALBcJ_G0017660	392.554	322.909	443.31	1068.61	1034.58	894.521	386.257	999.236	-1.37081	1.91907e-20	7.23471e-19	Osbpl8	10	109683609	109778469	+	6700	protein_coding	- && sp|B9EJ86|OSBL8_MOUSE Oxysterol-binding protein-related protein 8 OS=Mus musculus OX=10090 GN=Osbpl8 PE=1 SV=1 && PF01237:Oxysterol-binding protein|PF00169:PH domain	-
MGP_BALBcJ_G0027030	103.844	133.084	178.691	531.066	522.486	426.545	138.54	493.366	-1.82756	1.96976e-20	7.40868e-19	Zfp704	3	6256634	6440081	-	15299	protein_coding	- && sp|Q9ERQ3|ZN704_MOUSE Zinc finger protein 704 OS=Mus musculus OX=10090 GN=Znf704 PE=1 SV=1 && -	-
MGP_BALBcJ_G0027619	1858.93	1695.01	3155.9	7580.18	7479.21	6593.09	2236.61	7217.49	-1.68982	2.01635e-20	7.56643e-19	Notch2	3	95622169	95759999	+	10774	protein_coding	- && sp|O35516|NOTC2_MOUSE Neurogenic locus notch homolog protein 2 OS=Mus musculus OX=10090 GN=Notch2 PE=1 SV=2 && PF00066:LNR domain|PF11936:Domain of unknown function (DUF3454)|PF07645:Calcium-binding EGF domain|PF06816:NOTCH protein|PF00008:EGF-like domain|PF12796:Ankyrin repeats (3 copies)|PF13857:Ankyrin repeats (many copies)|PF07684:NOTCH protein	-
MGP_BALBcJ_G0029870	880.965	577.728	865.137	2010.46	2003.02	2105.42	774.61	2039.63	-1.39708	2.1669e-20	8.11269e-19	Ulk1	5	110246787	110272742	-	6468	protein_coding	- && sp|O70405|ULK1_MOUSE Serine/threonine-protein kinase ULK1 OS=Mus musculus OX=10090 GN=Ulk1 PE=1 SV=1 && PF12063:Domain of unknown function (DUF3543)|PF00069:Protein kinase domain	-
MGP_BALBcJ_G0028879	4328.37	4081.23	3658.77	1863.36	1766.82	2122.37	4022.79	1917.51	1.0688	2.33084e-20	8.70644e-19	Nudc	4	130741147	130754962	-	1803	protein_coding	- && sp|O35685|NUDC_MOUSE Nuclear migration protein nudC OS=Mus musculus OX=10090 GN=Nudc PE=1 SV=1 && PF14050:N-terminal conserved domain of Nudc.|PF16273:Nuclear distribution C domain	-
MGP_BALBcJ_G0027069	180.301	89.7541	135.727	466.302	514.928	583.793	135.261	521.674	-1.95098	2.41906e-20	9.01528e-19	Cp	3	16837418	16890203	+	9566	protein_coding	- && sp|Q61147|CERU_MOUSE Ceruloplasmin OS=Mus musculus OX=10090 GN=Cp PE=1 SV=2 && PF07731:Multicopper oxidase|PF07732:Multicopper oxidase|PF00394:Multicopper oxidase	-
novel.186	55.9161	51.5828	100.575	329.372	333.522	290.955	69.3579	317.95	-2.18984	2.43983e-20	9.07193e-19	-	14	56469446	56486658	+	6513	-	- && sp|P11369|LORF2_MOUSE LINE-1 retrotransposable element ORF2 protein OS=Mus musculus OX=10090 GN=Pol PE=1 SV=2 && -	-
MGP_BALBcJ_G0004126	42.2224	13.4115	25.3878	178.564	179.516	260.823	27.0072	206.301	-2.94584	2.61615e-20	9.70539e-19	Tbx3os1	5	119207420	119313834	-	3170	antisense	- && - && -	-
MGP_BALBcJ_G0028851	1686.61	1806.43	1884.55	807.701	900.415	908.645	1792.53	872.254	1.03954	3.05455e-20	1.1306e-18	Rcc1	4	129499091	129522227	-	3848	protein_coding	- && sp|Q8VE37|RCC1_MOUSE Regulator of chromosome condensation OS=Mus musculus OX=10090 GN=Rcc1 PE=1 SV=1 && PF00415:Regulator of chromosome condensation (RCC1) repeat	-
MGP_BALBcJ_G0028142	2561.87	2535.81	2142.34	1171.31	1192.36	1150.64	2413.34	1171.44	1.04247	3.11383e-20	1.14993e-18	Sigmar1	4	38537712	38555283	-	3133	protein_coding	- && sp|O55242|SGMR1_MOUSE Sigma non-opioid intracellular receptor 1 OS=Mus musculus OX=10090 GN=Sigmar1 PE=1 SV=1 && PF04622:ERG2 and Sigma1 receptor like protein	-
MGP_BALBcJ_G0025544	1218.74	1279.25	1007.7	473.703	525.321	498.107	1168.57	499.044	1.22716	3.12548e-20	1.15162e-18	Ier5l	2	27687709	27690395	-	2687	protein_coding	- && sp|Q99J55|IER5L_MOUSE Immediate early response gene 5-like protein OS=Mus musculus OX=10090 GN=Ier5l PE=2 SV=1 && PF05760:Immediate early response protein (IER)	-
MGP_BALBcJ_G0031088	15.976	11.3482	31.2465	173.938	160.62	141.24	19.5236	158.599	-3.00921	3.63058e-20	1.33471e-18	Oxtr	6	110491619	110508656	-	4790	protein_coding	- && sp|P97926|OXYR_MOUSE Oxytocin receptor OS=Mus musculus OX=10090 GN=Oxtr PE=2 SV=2 && PF00001:7 transmembrane receptor (rhodopsin family)	-
MGP_BALBcJ_G0017999	1321.45	1703.26	1459.8	543.093	665.154	656.296	1494.84	621.515	1.26653	3.76155e-20	1.37664e-18	Pno1	11	14219145	14227265	-	1717	protein_coding	- && sp|Q9CPS7|PNO1_MOUSE RNA-binding protein PNO1 OS=Mus musculus OX=10090 GN=Pno1 PE=1 SV=1 && -	-
MGP_BALBcJ_G0028977	159.76	120.704	102.528	385.809	444.066	434.078	127.664	421.318	-1.72755	3.83277e-20	1.39956e-18	Pink1	4	135686112	135699028	-	2314	protein_coding	- && sp|Q99MQ3|PINK1_MOUSE Serine/threonine-protein kinase PINK1, mitochondrial OS=Mus musculus OX=10090 GN=Pink1 PE=1 SV=2 && PF00069:Protein kinase domain	-
MGP_BALBcJ_G0024678	34828.9	34920.5	26891.5	14407.2	13818	16040.2	32213.7	14755.1	1.12643	4.31052e-20	1.5705e-18	Cfl1	19	2318849	2322393	+	1152	protein_coding	- && sp|P18760|COF1_MOUSE Cofilin-1 OS=Mus musculus OX=10090 GN=Cfl1 PE=1 SV=3 && PF00241:Cofilin/tropomyosin-type actin-binding protein	-
MGP_BALBcJ_G0028792	2996.65	3066.08	2605.18	1388.73	1363.38	1510.33	2889.3	1420.81	1.02384	4.72945e-20	1.71545e-18	Ak2	4	126247331	126266886	+	2140	protein_coding	- && sp|Q9WTP6|KAD2_MOUSE Adenylate kinase 2, mitochondrial OS=Mus musculus OX=10090 GN=Ak2 PE=1 SV=5 && PF00406:Adenylate kinase|PF05191:Adenylate kinase, active site lid	-
MGP_BALBcJ_G0017296	92.4328	71.1843	50.7755	306.242	263.605	315.436	71.4642	295.094	-2.05364	5.64703e-20	2.04372e-18	Ggt5	10	73361752	73389789	+	4736	protein_coding	- && sp|Q9Z2A9|GGT5_MOUSE Glutathione hydrolase 5 proenzyme OS=Mus musculus OX=10090 GN=Ggt5 PE=1 SV=2 && PF01019:Gamma-glutamyltranspeptidase	-
MGP_BALBcJ_G0019357	1271.24	1317.43	1222.52	454.274	513.038	625.223	1270.39	530.845	1.259	5.79771e-20	2.0936e-18	Trim47	11	115353247	115374895	-	2735	protein_coding	- && sp|Q8C0E3|TRI47_MOUSE E3 ubiquitin-protein ligase TRIM47 OS=Mus musculus OX=10090 GN=Trim47 PE=1 SV=2 && PF00643:B-box zinc finger|PF13765:SPRY-associated domain|PF13445:RING-type zinc-finger	-
MGP_BALBcJ_G0030581	490.693	439.486	445.262	1021.42	991.118	958.55	458.48	990.363	-1.11197	7.55304e-20	2.70944e-18	Dennd2a	6	36415152	36512005	-	7229	protein_coding	- && sp|Q8C4S8|DEN2A_MOUSE DENN domain-containing protein 2A OS=Mus musculus OX=10090 GN=Dennd2a PE=1 SV=1 && PF03455:dDENN domain|PF02141:DENN (AEX-3) domain|PF03456:uDENN domain	-
MGP_BALBcJ_G0022070	907.211	888.256	1420.74	3503.74	3272.86	2683.56	1072.07	3153.39	-1.55579	8.09174e-20	2.89631e-18	Tnrc6b	15	78258692	78492707	+	17110	protein_coding	- && sp|Q8BKI2|TNR6B_MOUSE Trinucleotide repeat-containing gene 6B protein OS=Mus musculus OX=10090 GN=Tnrc6b PE=1 SV=2 && PF16608:TNRC6-PABC binding domain|PF10427:Argonaute hook	-
MGP_BALBcJ_G0032338	1405.89	1537.17	1119.99	449.648	513.038	594.15	1354.35	518.945	1.38376	8.68554e-20	3.10203e-18	Snrpa1	7	65632663	65648222	+	3172	protein_coding	- && sp|P09661|RU2A_HUMAN U2 small nuclear ribonucleoprotein A' OS=Homo sapiens OX=9606 GN=SNRPA1 PE=1 SV=2 && PF14580:Leucine-rich repeat	-
MGP_BALBcJ_G0026585	1046.43	1110.06	865.137	410.79	385.487	451.027	1007.21	415.768	1.27609	9.56586e-20	3.40896e-18	Nxt1	2	147228142	147231568	+	1116	protein_coding	- && sp|Q9QZV9|NXT1_MOUSE NTF2-related export protein 1 OS=Mus musculus OX=10090 GN=Nxt1 PE=1 SV=2 && PF02136:Nuclear transport factor 2 (NTF2) domain	-
MGP_BALBcJ_G0036102	1255.26	1478.36	1382.66	528.29	665.154	615.807	1372.09	603.084	1.18638	1.03269e-19	3.67213e-18	Prps1	X	135697938	135717554	+	1996	protein_coding	- && sp|Q2HJ58|PRPS1_BOVIN Ribose-phosphate pyrophosphokinase 1 OS=Bos taurus OX=9913 GN=PRPS1 PE=2 SV=3 && PF13793:N-terminal domain of ribose phosphate pyrophosphokinase|PF14572:Phosphoribosyl synthetase-associated domain	-
MGP_BALBcJ_G0017379	51.3516	78.4059	76.1633	309.943	274.943	241.991	68.6403	275.626	-2.00007	1.08296e-19	3.8425e-18	2610008E11Rik	10	76938695	76966150	-	4229	protein_coding	- && sp|G3X9G7|ZN809_MOUSE Zinc finger protein 809 OS=Mus musculus OX=10090 GN=Zfp809 PE=2 SV=1 && PF00096:Zinc finger, C2H2 type|PF01352:KRAB box	-
MGP_BALBcJ_G0024783	68.4687	60.8677	57.6107	213.722	247.543	257.999	62.3157	239.754	-1.94664	1.12705e-19	3.9816e-18	Lrrn4cl	19	5908377	5911501	+	2583	protein_coding	- && sp|Q3TYX2|LRN4L_MOUSE LRRN4 C-terminal-like protein OS=Mus musculus OX=10090 GN=Lrrn4cl PE=2 SV=1 && PF00041:Fibronectin type III domain	-
MGP_BALBcJ_G0035594	4901.22	5097.42	3985.88	2356.49	2017.19	2055.52	4661.51	2143.07	1.12095	1.13661e-19	4.00666e-18	Slc25a5	X	31527184	31530698	+	1517	protein_coding	- && sp|P51881|ADT2_MOUSE ADP/ATP translocase 2 OS=Mus musculus OX=10090 GN=Slc25a5 PE=1 SV=3 && PF00153:Mitochondrial carrier protein	-
MGP_BALBcJ_G0023962	16801.1	16732.4	12965.3	7078.72	7174.03	7707	15499.6	7319.92	1.08228	1.1479e-19	4.03773e-18	Myl12a	17	71101492	71110628	-	3203	protein_coding	- && sp|P13832|MRLCA_RAT Myosin regulatory light chain RLC-A OS=Rattus norvegicus OX=10116 GN=Rlc-a PE=2 SV=2 && PF13405:EF-hand domain	-
MGP_BALBcJ_G0031552	77.5979	78.4059	96.6688	296.99	289.115	273.064	84.2242	286.39	-1.76271	1.22237e-19	4.29042e-18	Ssc5d	7	1920307	1939960	+	4284	protein_coding	- && sp|Q8BV57|SRCRL_MOUSE Soluble scavenger receptor cysteine-rich domain-containing protein SSC5D OS=Mus musculus OX=10090 GN=Ssc5d PE=1 SV=1 && PF00530:Scavenger receptor cysteine-rich domain	-
MGP_BALBcJ_G0032856	2264.03	2182.99	2637.4	4839.73	5215.41	4480.14	2361.47	4845.09	-1.0366	1.23471e-19	4.32439e-18	Mical2	7	112597045	112731991	+	11503	protein_coding	- && sp|Q8BML1|MICA2_MOUSE [F-actin]-monooxygenase MICAL2 OS=Mus musculus OX=10090 GN=Mical2 PE=1 SV=1 && -	-
MGP_BALBcJ_G0025111	1181.09	1262.75	996.958	505.16	409.108	501.873	1146.93	472.047	1.28035	1.52286e-19	5.32216e-18	Avpi1	19	39516763	39522549	-	1236	protein_coding	- && sp|Q9D7H4|AVPI1_MOUSE Arginine vasopressin-induced protein 1 OS=Mus musculus OX=10090 GN=Avpi1 PE=2 SV=1 && PF15063:Thyroid cancer protein 1	-
MGP_BALBcJ_G0030303	2251.48	1900.31	3128.55	7366.46	6249.05	6090.28	2426.78	6568.59	-1.43629	1.89631e-19	6.61311e-18	MGP_BALBcJ_G0030303	5	142891860	142986523	-	12267	protein_coding	- && sp|Q80WC3|TNC18_MOUSE Trinucleotide repeat-containing gene 18 protein OS=Mus musculus OX=10090 GN=Tnrc18 PE=1 SV=2 && -	-
MGP_BALBcJ_G0017969	2762.71	3019.66	2770.2	1283.25	1510.77	1481.14	2850.86	1425.05	1.00048	1.9174e-19	6.67239e-18	Tbrg4	11	3602508	3612976	-	3696	protein_coding	- && sp|Q91YM4|FAKD4_MOUSE FAST kinase domain-containing protein 4 OS=Mus musculus OX=10090 GN=Tbrg4 PE=1 SV=1 && PF08368:FAST kinase-like protein, subdomain 2|PF06743:FAST kinase-like protein, subdomain 1|PF08373:RAP domain	-
MGP_BALBcJ_G0025463	17.1172	17.5382	44.9168	200.769	199.357	172.313	26.5241	190.813	-2.83118	2.05791e-19	7.14608e-18	Notch1	2	23586317	23645394	-	14232	protein_coding	- && sp|Q01705|NOTC1_MOUSE Neurogenic locus notch homolog protein 1 OS=Mus musculus OX=10090 GN=Notch1 PE=1 SV=3 && PF00008:EGF-like domain|PF11936:Domain of unknown function (DUF3454)|PF12661:Human growth factor-like EGF|PF00066:LNR domain|PF06816:NOTCH protein|PF12796:Ankyrin repeats (3 copies)|PF07684:NOTCH protein|PF07645:Calcium-binding EGF domain	-
MGP_BALBcJ_G0019448	1524.57	1702.23	1320.16	630.988	648.147	724.091	1515.66	667.742	1.18242	2.06639e-19	7.16027e-18	Mrpl12	11	119748572	119753024	+	1532	protein_coding	- && sp|Q9DB15|RM12_MOUSE 39S ribosomal protein L12, mitochondrial OS=Mus musculus OX=10090 GN=Mrpl12 PE=1 SV=2 && PF00542:Ribosomal protein L7/L12 C-terminal domain|PF16320:Ribosomal protein L7/L12 dimerisation domain	-
MGP_BALBcJ_G0016857	1014.48	1217.35	1114.13	437.62	494.142	532.005	1115.32	487.922	1.19321	2.21371e-19	7.65445e-18	Rrp15	1	186275273	186300575	-	3239	protein_coding	- && sp|Q9CYX7|RRP15_MOUSE RRP15-like protein OS=Mus musculus OX=10090 GN=Rrp15 PE=1 SV=2 && -	-
MGP_BALBcJ_G0035530	6.84687	8.25325	4.88226	111.024	89.758	101.693	6.6608	100.825	-3.92654	2.43108e-19	8.37211e-18	Sytl5	X	4653308	4753499	+	2301	protein_coding	- && sp|Q80T23|SYTL5_MOUSE Synaptotagmin-like protein 5 OS=Mus musculus OX=10090 GN=Sytl5 PE=1 SV=1 && PF00168:C2 domain|PF02318:FYVE-type zinc finger	-
MGP_BALBcJ_G0018889	2487.7	2789.6	2017.35	998.293	985.449	1141.22	2431.55	1041.65	1.22284	2.58634e-19	8.8863e-18	Nme1	11	92613706	92626172	-	3358	protein_coding	- && sp|P15532|NDKA_MOUSE Nucleoside diphosphate kinase A OS=Mus musculus OX=10090 GN=Nme1 PE=1 SV=1 && PF00334:Nucleoside diphosphate kinase	-
MGP_BALBcJ_G0030297	192.854	204.268	171.856	457.975	513.038	545.187	189.659	505.4	-1.41484	2.66305e-19	9.13063e-18	Ap5z1	5	142624602	142639049	+	5602	protein_coding	- && sp|Q3U829|AP5Z1_MOUSE AP-5 complex subunit zeta-1 OS=Mus musculus OX=10090 GN=Ap5z1 PE=2 SV=1 && PF14764:AP-5 complex subunit, vesicle trafficking	-
MGP_BALBcJ_G0030268	829.613	865.56	758.704	361.754	326.908	381.348	817.959	356.67	1.19712	2.87187e-19	9.82591e-18	3110082I17Rik	5	139463639	139565209	-	2885	protein_coding	- && sp|Q9CXL3|CG050_MOUSE Uncharacterized protein C7orf50 homolog OS=Mus musculus OX=10090 PE=1 SV=3 && PF10180:Uncharacterised conserved protein (DUF2373)	-
MGP_BALBcJ_G0028218	1450.4	1617.64	1284.04	575.476	579.175	709.026	1450.69	621.226	1.22344	3.78569e-19	1.29128e-17	MGP_BALBcJ_G0028218	4	41855091	41857997	-	868	protein_coding	- && sp|B1AXP6|TOM5_MOUSE Mitochondrial import receptor subunit TOM5 homolog OS=Mus musculus OX=10090 GN=Tomm5 PE=3 SV=1 && PF10642:Mitochondrial import receptor subunit or translocase	-
MGP_BALBcJ_G0019396	1348.83	1482.49	1283.06	585.653	668.933	676.07	1371.46	643.552	1.09163	4.23421e-19	1.43963e-17	Syngr2	11	117052608	117057207	+	1760	protein_coding	- && sp|O55101|SNG2_MOUSE Synaptogyrin-2 OS=Mus musculus OX=10090 GN=Syngr2 PE=2 SV=1 && PF01284:Membrane-associating domain	-
MGP_BALBcJ_G0024805	2035.8	1573.28	1798.63	855.812	833.332	814.485	1802.57	834.543	1.11063	4.78034e-19	1.61186e-17	Fads2	19	6914862	6952561	-	1508	protein_coding	- && sp|Q9Z0R9|FADS2_MOUSE Acyl-CoA 6-desaturase OS=Mus musculus OX=10090 GN=Fads2 PE=1 SV=1 && PF00487:Fatty acid desaturase|PF00173:Cytochrome b5-like Heme/Steroid binding domain	-
MGP_BALBcJ_G0023342	411.954	485.91	329.065	120.276	124.716	136.532	408.976	127.175	1.68472	4.87803e-19	1.6414e-17	Fam195a	17	24464643	24470062	-	816	protein_coding	- && sp|Q9CQB2|MCRI2_MOUSE MAPK regulated corepressor interacting protein 2 OS=Mus musculus OX=10090 GN=Mcrip2 PE=1 SV=1 && PF14799:FAM195 family	-
MGP_BALBcJ_G0016064	3726.98	4561.99	4178.24	1904.07	2170.25	2096	4155.74	2056.77	1.0149	4.89378e-19	1.6433e-17	Atic	1	69567677	69590153	+	7980	protein_coding	- && sp|Q9CWJ9|PUR9_MOUSE Bifunctional purine biosynthesis protein ATIC OS=Mus musculus OX=10090 GN=Atic PE=1 SV=2 && PF01808:AICARFT/IMPCHase bienzyme|PF02142:MGS-like domain	-
MGP_BALBcJ_G0034315	164.325	164.033	207.984	465.377	538.548	477.392	178.781	493.772	-1.46334	5.01288e-19	1.67983e-17	MGP_BALBcJ_G0034315	9	10256022	10349763	+	6129	protein_coding	- && sp|Q8IZL2|MAML2_HUMAN Mastermind-like protein 2 OS=Homo sapiens OX=9606 GN=MAML2 PE=1 SV=2 && -	-
MGP_BALBcJ_G0028824	3831.97	3166.15	3659.75	6922.36	6807.44	8081.76	3552.62	7270.52	-1.03327	5.08612e-19	1.70087e-17	Col16a1	4	127347725	127401319	+	6715	protein_coding	- && sp|Q8BLX7|COGA1_MOUSE Collagen alpha-1(XVI) chain OS=Mus musculus OX=10090 GN=Col16a1 PE=1 SV=2 && PF01391:Collagen triple helix repeat (20 copies)	-
MGP_BALBcJ_G0019811	2521.93	3014.5	2516.32	1262.9	1352.04	1352.14	2684.25	1322.36	1.0215	5.14075e-19	1.71562e-17	Eif2s1	12	76541717	76566964	+	3407	protein_coding	- && sp|P68102|IF2A_BOVIN Eukaryotic translation initiation factor 2 subunit 1 OS=Bos taurus OX=9913 GN=EIF2S1 PE=2 SV=2 && PF00575:S1 RNA binding domain|PF07541:Eukaryotic translation initiation factor 2 alpha subunit	-
MGP_BALBcJ_G0017384	1485.77	1695.01	1343.6	601.381	694.444	717.5	1508.13	671.108	1.16813	7.01788e-19	2.33728e-17	Plpp2	10	77502726	77509918	-	1630	protein_coding	- && sp|Q9DAX2|PLPP2_MOUSE Phospholipid phosphatase 2 OS=Mus musculus OX=10090 GN=Plpp2 PE=1 SV=1 && PF01569:PAP2 superfamily	-
MGP_BALBcJ_G0029759	809.072	973.884	819.244	321.97	356.198	402.064	867.4	360.077	1.2687	8.22342e-19	2.72763e-17	Enoph1	5	98746746	98774591	+	2437	protein_coding	- && sp|Q8BGB7|ENOPH_MOUSE Enolase-phosphatase E1 OS=Mus musculus OX=10090 GN=Enoph1 PE=1 SV=1 && -	-
MGP_BALBcJ_G0023397	391.413	344.573	336.876	810.477	821.995	765.522	357.621	799.331	-1.16173	9.21412e-19	3.05002e-17	Zfp523	17	26920277	26949533	+	3991	protein_coding	- && sp|Q8BMU0|ZNF76_MOUSE Zinc finger protein 76 OS=Mus musculus OX=10090 GN=Znf76 PE=2 SV=1 && PF00096:Zinc finger, C2H2 type	-
MGP_BALBcJ_G0016582	49.0693	26.8231	26.3642	211.871	190.854	161.014	34.0855	187.913	-2.4752	9.68017e-19	3.19132e-17	Tnn	1	159111686	159181819	-	5815	protein_coding	- && sp|Q80Z71|TENN_MOUSE Tenascin-N OS=Mus musculus OX=10090 GN=Tnn PE=1 SV=2 && PF00147:Fibrinogen beta and gamma chains, C-terminal globular domain|PF00041:Fibronectin type III domain	-
MGP_BALBcJ_G0023774	95.8562	52.6145	57.6107	303.466	280.612	261.765	68.6938	281.948	-2.04537	1.02123e-18	3.35995e-17	Abcc10	17	46116042	46140141	-	6856	protein_coding	- && sp|Q8R4P9|MRP7_MOUSE ATP-binding cassette sub-family C member 10 OS=Mus musculus OX=10090 GN=Abcc10 PE=1 SV=1 && PF00005:ABC transporter|PF00664:ABC transporter transmembrane region	-
MGP_BALBcJ_G0020840	603.666	629.311	542.908	247.954	210.695	254.232	591.961	237.627	1.31631	1.04454e-18	3.42971e-17	MGP_BALBcJ_G0020840	13	99319031	99335921	+	1743	protein_coding	- && sp|Q8VCP8|KAD6_MOUSE Adenylate kinase isoenzyme 6 OS=Mus musculus OX=10090 GN=Ak6 PE=1 SV=1 && PF13238:AAA domain	-
MGP_BALBcJ_G0024950	11.4115	8.25325	9.76453	130.453	105.82	88.5105	9.80975	108.261	-3.46971	1.06949e-18	3.50458e-17	Aldh1a7	19	17685356	17721758	-	2066	protein_coding	- && sp|O35945|AL1A7_MOUSE Aldehyde dehydrogenase, cytosolic 1 OS=Mus musculus OX=10090 GN=Aldh1a7 PE=1 SV=1 && PF00171:Aldehyde dehydrogenase family	-
MGP_BALBcJ_G0022727	1892.02	2306.78	2098.4	991.816	1014.74	1082.84	2099.07	1029.8	1.02767	1.07864e-18	3.52744e-17	Umps	16	30761625	30773911	-	3484	protein_coding	- && sp|P13439|UMPS_MOUSE Uridine 5'-monophosphate synthase OS=Mus musculus OX=10090 GN=Umps PE=1 SV=3 && PF00156:Phosphoribosyl transferase domain|PF00215:Orotidine 5'-phosphate decarboxylase / HUMPS family	-
MGP_BALBcJ_G0022620	522.645	583.918	439.404	171.162	173.847	207.152	515.322	184.054	1.48498	1.10646e-18	3.61118e-17	Polr2h	16	17350986	17355380	+	1448	protein_coding	- && sp|P52434|RPAB3_HUMAN DNA-directed RNA polymerases I, II, and III subunit RPABC3 OS=Homo sapiens OX=9606 GN=POLR2H PE=1 SV=4 && PF03870:RNA polymerase Rpb8	-
MGP_BALBcJ_G0021902	79.8802	72.216	106.433	284.037	321.239	290.955	86.1765	298.744	-1.79003	1.17645e-18	3.83195e-17	Lynx1	15	71883162	71888356	-	4662	protein_coding	- && sp|P0DP60|LYNX1_MOUSE Ly-6/neurotoxin-like protein 1 OS=Mus musculus OX=10090 GN=Lynx1 PE=1 SV=1 && -	-
MGP_BALBcJ_G0023756	1670.64	1969.43	1581.85	723.508	873.96	762.697	1740.64	786.721	1.14576	1.22364e-18	3.97768e-17	Slc29a1	17	45380002	45394498	-	4009	protein_coding	- && sp|Q9JIM1|S29A1_MOUSE Equilibrative nucleoside transporter 1 OS=Mus musculus OX=10090 GN=Slc29a1 PE=1 SV=3 && PF01733:Nucleoside transporter	-
MGP_BALBcJ_G0033801	215.677	217.68	281.218	668.921	623.582	573.435	238.192	621.979	-1.38267	1.28824e-18	4.17935e-17	Rnf150	8	80485795	80719321	+	9674	protein_coding	- && sp|Q5DTZ6|RN150_MOUSE RING finger protein 150 OS=Mus musculus OX=10090 GN=Rnf150 PE=2 SV=2 && -	-
MGP_BALBcJ_G0028738	699.522	675.735	634.694	312.718	278.722	288.13	669.984	293.19	1.1917	1.51054e-18	4.89077e-17	Yrdc	4	122025869	122030441	+	1639	protein_coding	- && sp|Q3U5F4|YRDC_MOUSE YrdC domain-containing protein, mitochondrial OS=Mus musculus OX=10090 GN=Yrdc PE=1 SV=1 && PF01300:Telomere recombination	-
MGP_BALBcJ_G0022141	1155.98	1102.84	1065.31	517.188	538.548	567.785	1108.04	541.174	1.0336	1.53467e-18	4.95907e-17	Parvb	15	82004669	82089984	+	4014	protein_coding	- && sp|Q9ES46|PARVB_MOUSE Beta-parvin OS=Mus musculus OX=10090 GN=Parvb PE=1 SV=1 && -	-
MGP_BALBcJ_G0019250	1759.65	2072.6	3229.13	7122.2	6894.36	6364.28	2353.79	6793.62	-1.52875	1.55988e-18	5.03054e-17	Ern1	11	105428029	105523464	-	8173	protein_coding	- && sp|Q9EQY0|ERN1_MOUSE Serine/threonine-protein kinase/endoribonuclease IRE1 OS=Mus musculus OX=10090 GN=Ern1 PE=1 SV=1 && PF06479:Ribonuclease 2-5A|PF00069:Protein kinase domain	-
MGP_BALBcJ_G0029399	479.281	455.992	509.708	1055.66	999.621	973.615	481.661	1009.63	-1.06744	1.56929e-18	5.05087e-17	Ift172	5	28799028	28837271	-	6617	protein_coding	- && sp|Q6VH22|IF172_MOUSE Intraflagellar transport protein 172 homolog OS=Mus musculus OX=10090 GN=Ift172 PE=1 SV=1 && -	-
MGP_BALBcJ_G0035094	867.271	604.551	695.234	1622.8	1758.31	2173.22	722.352	1851.44	-1.35875	1.61376e-18	5.18377e-17	Adamts7	9	87609392	87654943	+	6282	protein_coding	- && sp|Q68SA9|ATS7_MOUSE A disintegrin and metalloproteinase with thrombospondin motifs 7 OS=Mus musculus OX=10090 GN=Adamts7 PE=1 SV=3 && PF05986:ADAM-TS Spacer 1|PF01562:Reprolysin family propeptide|PF00090:Thrombospondin type 1 domain|PF17771:ADAM cysteine-rich domain|PF01421:Reprolysin (M12B) family zinc metalloprotease	-
MGP_BALBcJ_G0034175	1589.62	1751.75	1373.87	688.35	685.94	776.821	1571.75	717.037	1.13206	1.6466e-18	5.27885e-17	Gins2	8	119076295	119087316	-	4097	protein_coding	- && sp|Q9D600|PSF2_MOUSE DNA replication complex GINS protein PSF2 OS=Mus musculus OX=10090 GN=Gins2 PE=1 SV=1 && PF05916:GINS complex protein	-
MGP_BALBcJ_G0030289	1003.07	677.798	854.396	2039.14	1964.28	1942.52	845.087	1981.98	-1.23055	1.65921e-18	5.30881e-17	Ttyh3	5	140750083	140778799	-	5657	protein_coding	- && sp|Q6P5F7|TTYH3_MOUSE Protein tweety homolog 3 OS=Mus musculus OX=10090 GN=Ttyh3 PE=1 SV=1 && -	-
MGP_BALBcJ_G0032532	1319.16	1319.49	1006.72	409.864	536.658	504.698	1215.13	483.74	1.3285	1.90879e-18	6.0716e-17	Map6	7	99202142	99268894	+	6957	protein_coding	- && sp|Q7TSJ2|MAP6_MOUSE Microtubule-associated protein 6 OS=Mus musculus OX=10090 GN=Map6 PE=1 SV=2 && -	-
MGP_BALBcJ_G0034937	698.381	755.173	590.754	295.139	273.053	264.59	681.436	277.594	1.29501	1.93362e-18	6.12664e-17	Rbpms2	9	62894147	62925859	+	2000	protein_coding	- && sp|Q8VC52|RBPS2_MOUSE RNA-binding protein with multiple splicing 2 OS=Mus musculus OX=10090 GN=Rbpms2 PE=1 SV=1 && PF00076:RNA recognition motif. (a.k.a. RRM, RBD, or RNP domain)	-
MGP_BALBcJ_G0024562	960.845	914.048	963.759	1779.16	2109.79	1823.88	946.217	1904.28	-1.00899	2.02683e-18	6.39708e-17	Nfatc1	18	78147523	78254648	-	7432	protein_coding	- && sp|O95644|NFAC1_HUMAN Nuclear factor of activated T-cells, cytoplasmic 1 OS=Homo sapiens OX=9606 GN=NFATC1 PE=1 SV=3 && PF16179:Rel homology dimerisation domain|PF00554:Rel homology DNA-binding domain	-
MGP_BALBcJ_G0029908	640.183	753.109	827.056	303.466	235.26	308.845	740.116	282.524	1.39002	2.10255e-18	6.6182e-17	Ung	5	113628929	113637872	+	5156	protein_coding	- && sp|P97931|UNG_MOUSE Uracil-DNA glycosylase OS=Mus musculus OX=10090 GN=Ung PE=1 SV=3 && -	-
MGP_BALBcJ_G0026403	1365.95	1237.99	2004.66	4081.07	3990.93	3808.78	1536.2	3960.26	-1.36572	2.10501e-18	6.6182e-17	Fbn1	2	123543566	123749416	-	12128	protein_coding	- && sp|Q61554|FBN1_MOUSE Fibrillin-1 OS=Mus musculus OX=10090 GN=Fbn1 PE=1 SV=2 && PF14670:Coagulation Factor Xa inhibitory site|PF07645:Calcium-binding EGF domain|PF18193:Fibrillin 1 unique N-terminal domain|PF00683:TB domain|PF12662:Complement Clr-like EGF-like	-
MGP_BALBcJ_G0020064	813.637	819.135	611.259	301.616	288.17	299.429	748.011	296.405	1.33466	2.47309e-18	7.71584e-17	Cinp	12	109291284	109310022	-	2029	protein_coding	- && sp|Q9D0V8|CINP_MOUSE Cyclin-dependent kinase 2-interacting protein OS=Mus musculus OX=10090 GN=Cinp PE=2 SV=1 && -	-
MGP_BALBcJ_G0028495	141.502	161.97	130.845	28.6813	28.3446	18.832	144.772	25.286	2.51669	2.49578e-18	7.77175e-17	1700024P16Rik	4	101909048	102016463	+	3104	protein_coding	- && sp|A2A995|FYB2_MOUSE FYN-binding protein 2 OS=Mus musculus OX=10090 GN=Fyb2 PE=1 SV=1 && -	-
MGP_BALBcJ_G0035123	419.942	403.378	458.933	949.257	884.353	900.171	427.417	911.26	-1.09169	2.79199e-18	8.67754e-17	Slc25a36	9	94555266	94591812	-	8919	protein_coding	- && sp|Q922G0|S2536_MOUSE Solute carrier family 25 member 36 OS=Mus musculus OX=10090 GN=Slc25a36 PE=2 SV=1 && PF00153:Mitochondrial carrier protein	-
MGP_BALBcJ_G0030725	160.902	205.3	181.62	490.357	523.431	444.436	182.607	486.075	-1.41085	2.96812e-18	9.20739e-17	Hoxa5	6	49398310	49401143	-	1877	protein_coding	- && sp|Q2HJ67|HXA5_BOVIN Homeobox protein Hox-A5 OS=Bos taurus OX=9913 GN=HOXA5 PE=2 SV=1 && PF00046:Homeodomain	-
MGP_BALBcJ_G0039617	748.592	750.014	595.636	273.86	305.177	272.123	698.081	283.72	1.29828	2.97656e-18	9.21601e-17	MGP_BALBcJ_G0039617	1	156390846	156398976	+	1410	transcribed_processed_pseudogene	- && sp|Q3MIC0|RL37A_BOVIN 60S ribosomal protein L37a OS=Bos taurus OX=9913 GN=RPL37A PE=3 SV=3 && -	-
MGP_BALBcJ_G0005912	27.3875	19.6015	16.5997	146.182	123.772	133.707	21.1962	134.554	-2.67752	3.09509e-18	9.56482e-17	Gm14396	2	72263461	72265302	+	548	lincRNA	- && - && -	-
MGP_BALBcJ_G0020425	773.697	863.497	692.305	311.793	354.308	329.56	776.499	331.887	1.22615	3.41898e-18	1.05258e-16	Eef1e1	13	35926206	35939362	-	1032	protein_coding	- && sp|Q9D1M4|MCA3_MOUSE Eukaryotic translation elongation factor 1 epsilon-1 OS=Mus musculus OX=10090 GN=Eef1e1 PE=1 SV=1 && PF00043:Glutathione S-transferase, C-terminal domain	-
MGP_BALBcJ_G0024667	1760.79	1996.26	1620.91	824.355	824.829	923.711	1792.65	857.631	1.06361	3.51285e-18	1.07944e-16	Eif1ad	19	2196124	2200829	+	2473	protein_coding	- && sp|Q3THJ3|EIF1A_MOUSE Probable RNA-binding protein EIF1AD OS=Mus musculus OX=10090 GN=Eif1ad PE=1 SV=2 && PF01176:Translation initiation factor 1A / IF-1	-
MGP_BALBcJ_G0027519	393.695	409.568	340.782	135.079	119.992	146.89	381.348	133.987	1.50834	3.82016e-18	1.17166e-16	Tdrkh	3	91799192	91817421	+	2970	protein_coding	- && sp|Q80VL1|TDRKH_MOUSE Tudor and KH domain-containing protein OS=Mus musculus OX=10090 GN=Tdrkh PE=1 SV=1 && -	-
MGP_BALBcJ_G0015761	668.711	821.199	711.834	312.718	328.798	313.553	733.915	318.356	1.20541	4.28887e-18	1.31048e-16	Rrs1	1	6589465	6591512	+	2048	protein_coding	- && sp|Q9CYH6|RRS1_MOUSE Ribosome biogenesis regulatory protein homolog OS=Mus musculus OX=10090 GN=Rrs1 PE=1 SV=1 && PF04939:Ribosome biogenesis regulatory protein (RRS1)	-
MGP_BALBcJ_G0017392	1978.75	2076.72	1632.63	825.28	933.483	904.879	1896.03	887.881	1.09433	4.7504e-18	1.44608e-16	Cdc34	10	77661005	77667204	+	1262	protein_coding	- && sp|Q8CFI2|UB2R1_MOUSE Ubiquitin-conjugating enzyme E2 R1 OS=Mus musculus OX=10090 GN=Cdc34 PE=1 SV=1 && PF00179:Ubiquitin-conjugating enzyme	-
MGP_BALBcJ_G0017269	205.406	131.02	135.727	544.944	469.576	454.793	157.385	489.771	-1.64229	5.24396e-18	1.59334e-16	Rhobtb1	10	66872228	67008882	+	6075	protein_coding	- && sp|Q9DAK3|RHBT1_MOUSE Rho-related BTB domain-containing protein 1 OS=Mus musculus OX=10090 GN=Rhobtb1 PE=1 SV=2 && PF00651:BTB/POZ domain|PF00071:Ras family	-
MGP_BALBcJ_G0027914	34.2344	23.7281	11.7174	113.8	247.543	232.575	23.2266	197.973	-3.10574	6.03322e-18	1.82634e-16	Gbp2	3	140460824	140489325	+	2516	protein_coding	- && sp|Q9Z0E6|GBP2_MOUSE Guanylate-binding protein 2 OS=Mus musculus OX=10090 GN=Gbp2 PE=1 SV=1 && PF02263:Guanylate-binding protein, N-terminal domain|PF02841:Guanylate-binding protein, C-terminal domain	-
MGP_BALBcJ_G0024125	669.853	892.383	876.855	1774.54	1892.48	1714.66	813.03	1793.89	-1.14063	6.18333e-18	1.86831e-16	Impact	18	9940261	9963106	+	3423	protein_coding	- && sp|O55091|IMPCT_MOUSE Protein IMPACT OS=Mus musculus OX=10090 GN=Impact PE=1 SV=2 && PF01205:Uncharacterized protein family UPF0029|PF05773:RWD domain	-
MGP_BALBcJ_G0017447	755.439	913.016	836.82	356.203	361.867	399.239	835.092	372.436	1.16548	6.22029e-18	1.87599e-16	Klf16	10	78569852	78580041	-	2674	protein_coding	- && sp|P58334|KLF16_MOUSE Krueppel-like factor 16 OS=Mus musculus OX=10090 GN=Klf16 PE=1 SV=2 && PF00096:Zinc finger, C2H2 type	-
MGP_BALBcJ_G0029753	2978.39	3880.06	3385.36	1661.66	1738.47	1582.83	3414.6	1660.99	1.03986	6.71914e-18	2.01897e-16	Prkg2	5	97613849	97722583	-	5369	protein_coding	- && sp|Q61410|KGP2_MOUSE cGMP-dependent protein kinase 2 OS=Mus musculus OX=10090 GN=Prkg2 PE=1 SV=1 && PF00027:Cyclic nucleotide-binding domain|PF00069:Protein kinase domain	-
MGP_BALBcJ_G0028774	181.442	204.268	228.49	524.589	546.107	483.041	204.733	517.912	-1.33665	7.42885e-18	2.21993e-16	Zmym6	4	124298326	124346092	+	7725	protein_coding	- && sp|O95789|ZMYM6_HUMAN Zinc finger MYM-type protein 6 OS=Homo sapiens OX=9606 GN=ZMYM6 PE=1 SV=2 && PF06467:MYM-type Zinc finger with FCS sequence motif	-
MGP_BALBcJ_G0026507	629.912	626.216	539.002	1197.21	1301.96	1209.02	598.377	1236.06	-1.04741	7.50138e-18	2.23341e-16	Smox	2	129930472	129964922	+	3894	protein_coding	- && sp|Q99K82|SMOX_MOUSE Spermine oxidase OS=Mus musculus OX=10090 GN=Smox PE=1 SV=1 && PF01593:Flavin containing amine oxidoreductase	-
MGP_BALBcJ_G0024593	1702.59	1919.91	1539.87	810.477	877.739	747.631	1720.79	811.949	1.08351	8.55663e-18	2.52452e-16	1810055G02Rik	19	468178	477726	+	1882	protein_coding	- && sp|Q9D8N1|CK024_MOUSE Uncharacterized protein C11orf24 homolog OS=Mus musculus OX=10090 PE=2 SV=1 && PF17823:Family of unknown function (DUF5585)	-
MGP_BALBcJ_G0021017	2258.33	2053	3088.52	6192.38	6349.2	5272.97	2466.61	5938.18	-1.26721	9.47658e-18	2.78082e-16	Zmiz1	14	18034110	18245159	+	12549	protein_coding	- && sp|Q6P1E1|ZMIZ1_MOUSE Zinc finger MIZ domain-containing protein 1 OS=Mus musculus OX=10090 GN=Zmiz1 PE=1 SV=1 && PF18028:Zmiz1 N-terminal tetratricopeptide repeat domain|PF02891:MIZ/SP-RING zinc finger	-
MGP_BALBcJ_G0023300	392.554	338.383	392.534	804.926	799.319	826.726	374.491	810.323	-1.11381	9.71664e-18	2.84614e-16	Ift140	17	23578593	23661872	+	7879	protein_coding	- && sp|E9PY46|IF140_MOUSE Intraflagellar transport protein 140 homolog OS=Mus musculus OX=10090 GN=Ift140 PE=1 SV=1 && -	-
MGP_BALBcJ_G0027421	317.239	436.391	477.485	1052.88	1035.52	975.499	410.372	1021.3	-1.3132	1.0526e-17	3.07733e-16	Il6ra	3	87091730	87141287	-	8304	protein_coding	- && sp|P22272|IL6RA_MOUSE Interleukin-6 receptor subunit alpha OS=Mus musculus OX=10090 GN=Il6ra PE=1 SV=2 && -	-
MGP_BALBcJ_G0030325	1290.64	1301.95	973.523	420.967	536.658	496.224	1188.7	484.616	1.29413	1.07839e-17	3.1418e-16	Aimp2	5	144037675	144045286	-	1654	protein_coding	- && sp|Q8R010|AIMP2_MOUSE Aminoacyl tRNA synthase complex-interacting multifunctional protein 2 OS=Mus musculus OX=10090 GN=Aimp2 PE=1 SV=2 && PF16780:AIMP2 lysyl-tRNA synthetase binding domain|PF18569:Thioredoxin-like domain	-
MGP_BALBcJ_G0021651	686.97	855.243	905.172	1937.37	1923.66	1617.67	815.795	1826.23	-1.16161	1.09475e-17	3.18377e-16	AW549877	15	836241	849960	-	5083	protein_coding	- && sp|Q8BR90|CE051_MOUSE UPF0600 protein C5orf51 homolog OS=Mus musculus OX=10090 PE=1 SV=1 && -	-
MGP_BALBcJ_G0025261	581.984	708.748	838.773	1799.52	1728.08	1501.85	709.835	1676.48	-1.23862	1.26984e-17	3.68638e-16	Rab11fip2	19	57553771	57594611	-	6080	protein_coding	- && sp|G3XA57|RFIP2_MOUSE Rab11 family-interacting protein 2 OS=Mus musculus OX=10090 GN=Rab11fip2 PE=1 SV=1 && PF09457:FIP domain	-
MGP_BALBcJ_G0027187	1684.33	1804.37	1412.93	737.386	768.14	811.66	1633.88	772.395	1.08064	1.29037e-17	3.73931e-16	Exosc8	3	51635992	51642705	-	4333	protein_coding	- && sp|Q9D753|EXOS8_MOUSE Exosome complex component RRP43 OS=Mus musculus OX=10090 GN=Exosc8 PE=1 SV=1 && -	-
MGP_BALBcJ_G0022145	406.248	476.625	363.24	138.78	124.716	163.839	415.371	142.445	1.54375	1.34081e-17	3.87171e-16	Prr5	15	82461450	82487359	+	4627	protein_coding	- && sp|Q812A5|PRR5_MOUSE Proline-rich protein 5 OS=Mus musculus OX=10090 GN=Prr5 PE=1 SV=2 && PF08539:HbrB-like	-
MGP_BALBcJ_G0027287	1346.55	1175.06	1071.17	2265.82	2486.77	2548.91	1197.59	2433.83	-1.02381	1.34751e-17	3.88418e-16	Etfdh	3	76747929	76773442	-	7502	protein_coding	- && sp|Q921G7|ETFD_MOUSE Electron transfer flavoprotein-ubiquinone oxidoreductase, mitochondrial OS=Mus musculus OX=10090 GN=Etfdh PE=1 SV=1 && PF01946:Thi4 family	-
MGP_BALBcJ_G0025794	2395.27	2877.29	2519.25	1159.28	1274.56	1393.57	2597.27	1275.8	1.02577	1.3509e-17	3.88706e-16	Hat1	2	68884306	68940350	+	2844	protein_coding	- && sp|Q8BY71|HAT1_MOUSE Histone acetyltransferase type B catalytic subunit OS=Mus musculus OX=10090 GN=Hat1 PE=1 SV=1 && PF10394:Histone acetyl transferase HAT1 N-terminus	-
MGP_BALBcJ_G0024966	2.28229	11.3482	5.85872	110.099	91.6477	88.5105	6.49641	96.7524	-3.87672	1.38268e-17	3.9715e-16	Apba1	19	20771386	20966202	+	6654	protein_coding	- && sp|B2RUJ5|APBA1_MOUSE Amyloid-beta A4 precursor protein-binding family A member 1 OS=Mus musculus OX=10090 GN=Apba1 PE=1 SV=2 && PF00640:Phosphotyrosine interaction domain (PTB/PID)|PF00595:PDZ domain	-
MGP_BALBcJ_G0016992	35.3755	43.3296	51.752	192.442	193.688	171.371	43.4857	185.834	-2.08904	1.40179e-17	4.01221e-16	Pde7b	10	17520321	17843835	-	7232	protein_coding	- && sp|Q9QXQ1|PDE7B_MOUSE cAMP-specific 3',5'-cyclic phosphodiesterase 7B OS=Mus musculus OX=10090 GN=Pde7b PE=1 SV=1 && PF00233:3'5'-cyclic nucleotide phosphodiesterase	-
MGP_BALBcJ_G0003931	11.4115	10.3166	5.85872	103.623	85.0339	109.226	9.19558	99.2941	-3.4472	1.46404e-17	4.18304e-16	Gm12963	4	127322773	127347659	-	1145	antisense	- && - && -	-
MGP_BALBcJ_G0026847	4489.27	4314.39	3507.42	2061.35	2104.12	1952.88	4103.69	2039.45	1.00853	1.59136e-17	4.53885e-16	Ube2c	2	163667366	163676222	+	2600	protein_coding	- && sp|Q9D1C1|UBE2C_MOUSE Ubiquitin-conjugating enzyme E2 C OS=Mus musculus OX=10090 GN=Ube2c PE=1 SV=1 && PF00179:Ubiquitin-conjugating enzyme	-
MGP_BALBcJ_G0035103	301.262	286.801	249.972	653.193	632.085	628.048	279.345	637.775	-1.19265	1.65184e-17	4.6949e-16	Plscr4	9	89917285	89952458	+	3598	protein_coding	- && sp|P58196|PLS4_MOUSE Phospholipid scramblase 4 OS=Mus musculus OX=10090 GN=Plscr4 PE=2 SV=2 && PF03803:Scramblase	-
MGP_BALBcJ_G0023254	196.277	149.59	128.892	451.499	435.563	463.268	158.253	450.11	-1.51247	1.77998e-17	5.04153e-16	Amdhd2	17	22683707	22693366	-	2736	protein_coding	- && sp|Q8JZV7|NAGA_MOUSE N-acetylglucosamine-6-phosphate deacetylase OS=Mus musculus OX=10090 GN=Amdhd2 PE=1 SV=1 && -	-
MGP_BALBcJ_G0019501	341.203	265.136	380.817	828.056	772.864	809.777	329.052	803.565	-1.28772	1.8547e-17	5.24404e-16	Dnmt3a	12	705992	820360	+	16555	protein_coding	- && sp|O88508|DNM3A_MOUSE DNA (cytosine-5)-methyltransferase 3A OS=Mus musculus OX=10090 GN=Dnmt3a PE=1 SV=2 && -	-
MGP_BALBcJ_G0033088	417.659	408.536	403.275	811.402	868.291	856.857	409.823	845.517	-1.04509	2.02219e-17	5.70768e-16	Acadsb	7	132011578	132047534	+	4474	protein_coding	- && sp|Q9DBL1|ACDSB_MOUSE Short/branched chain specific acyl-CoA dehydrogenase, mitochondrial OS=Mus musculus OX=10090 GN=Acadsb PE=1 SV=1 && PF02770:Acyl-CoA dehydrogenase, middle domain|PF02771:Acyl-CoA dehydrogenase, N-terminal domain|PF00441:Acyl-CoA dehydrogenase, C-terminal domain	-
MGP_BALBcJ_G0027415	1779.05	1147.2	921.771	354.352	412.887	432.195	1282.67	399.811	1.68105	2.07147e-17	5.83666e-16	Pmvk	3	86676587	86686849	+	1304	protein_coding	- && sp|Q9D1G2|PMVK_MOUSE Phosphomevalonate kinase OS=Mus musculus OX=10090 GN=Pmvk PE=1 SV=3 && PF04275:Phosphomevalonate kinase	-
MGP_BALBcJ_G0034759	542.044	509.638	550.719	1334.14	1194.25	1015.99	534.134	1181.46	-1.14536	2.09796e-17	5.90111e-16	Dixdc1	9	47772137	47851494	-	9963	protein_coding	- && sp|Q80Y83|DIXC1_MOUSE Dixin OS=Mus musculus OX=10090 GN=Dixdc1 PE=1 SV=1 && PF00778:DIX domain	-
MGP_BALBcJ_G0017093	559.161	662.324	869.043	1858.73	1803.66	1561.17	696.843	1741.19	-1.31983	2.16085e-17	6.04931e-16	Rev3l	10	37277245	37439980	+	13293	protein_coding	- && sp|Q61493|REV3L_MOUSE DNA polymerase zeta catalytic subunit OS=Mus musculus OX=10090 GN=Rev3l PE=1 SV=3 && -	-
MGP_BALBcJ_G0028912	393.695	414.726	376.911	138.78	161.564	155.364	395.111	151.903	1.3792	2.16179e-17	6.04931e-16	Aunip	4	131753562	131775218	+	1268	protein_coding	- && sp|E9Q6Z5|AUNIP_MOUSE Aurora kinase A and ninein-interacting protein OS=Mus musculus OX=10090 GN=Aunip PE=2 SV=1 && PF15334:Aurora kinase A and ninein interacting protein	-
MGP_BALBcJ_G0020764	948.292	1099.75	936.418	466.302	445.011	493.399	994.819	468.237	1.08726	2.34064e-17	6.5162e-16	Dhfr	13	90831525	90865794	+	5283	protein_coding	- && sp|P00375|DYR_MOUSE Dihydrofolate reductase OS=Mus musculus OX=10090 GN=Dhfr PE=1 SV=3 && PF00186:Dihydrofolate reductase	-
MGP_BALBcJ_G0030885	1476.64	1271	1674.62	680.949	702.002	687.369	1474.09	690.107	1.09515	2.75641e-17	7.63451e-16	Hk2	6	80524241	80573688	-	5430	protein_coding	- && sp|O08528|HXK2_MOUSE Hexokinase-2 OS=Mus musculus OX=10090 GN=Hk2 PE=1 SV=1 && -	-
MGP_BALBcJ_G0019754	467.87	494.163	434.522	193.367	191.799	192.087	465.518	192.418	1.27429	2.83681e-17	7.83056e-16	Timm9	12	68727547	68741041	-	1018	protein_coding	- && sp|Q9WV98|TIM9_MOUSE Mitochondrial import inner membrane translocase subunit Tim9 OS=Mus musculus OX=10090 GN=Timm9 PE=1 SV=1 && -	-
MGP_BALBcJ_G0031416	138.079	133.084	109.363	405.238	351.474	335.21	126.842	363.974	-1.52344	2.86859e-17	7.90488e-16	Rerg	6	135843497	135962244	-	2735	protein_coding	- && sp|Q8R367|RERG_MOUSE Ras-related and estrogen-regulated growth inhibitor OS=Mus musculus OX=10090 GN=Rerg PE=2 SV=1 && PF00071:Ras family	-
MGP_BALBcJ_G0033278	4695.81	5058.21	6178.02	2526.73	2725.81	2611.06	5310.68	2621.2	1.01887	2.88579e-17	7.93883e-16	Ccnd1	7	145720153	145730078	-	3830	protein_coding	- && sp|P25322|CCND1_MOUSE G1/S-specific cyclin-D1 OS=Mus musculus OX=10090 GN=Ccnd1 PE=1 SV=1 && -	-
MGP_BALBcJ_G0029928	231.653	176.413	156.232	24.9805	42.517	44.2552	188.099	37.2509	2.33536	3.02549e-17	8.30913e-16	Oasl1	5	114469673	114485073	+	2608	protein_coding	- && sp|Q8VI94|OASL1_MOUSE 2'-5'-oligoadenylate synthase-like protein 1 OS=Mus musculus OX=10090 GN=Oasl1 PE=2 SV=1 && PF10421:2'-5'-oligoadenylate synthetase 1, domain 2, C-terminus|PF00240:Ubiquitin family	-
MGP_BALBcJ_G0022761	1110.33	1057.45	1440.27	2819.09	2574.64	2489.59	1202.68	2627.77	-1.12701	3.10876e-17	8.52344e-16	Golgb1	16	33659486	33717466	+	12639	protein_coding	- && sp|Q14789|GOGB1_HUMAN Golgin subfamily B member 1 OS=Homo sapiens OX=9606 GN=GOLGB1 PE=1 SV=2 && -	-
MGP_BALBcJ_G0024622	1168.53	1327.74	1041.88	464.451	587.679	493.399	1179.38	515.176	1.19486	3.47885e-17	9.49021e-16	Rad9a	19	987734	994139	-	2046	protein_coding	- && sp|Q9Z0F6|RAD9A_MOUSE Cell cycle checkpoint control protein RAD9A OS=Mus musculus OX=10090 GN=Rad9a PE=1 SV=1 && PF04139:Rad9	-
MGP_BALBcJ_G0017907	1186.79	1252.43	1063.36	503.31	587.679	575.318	1167.53	555.436	1.07164	3.77029e-17	1.02681e-15	Slc35e4	11	804776	812419	-	3060	protein_coding	- && sp|Q8K3D6|S35E4_MOUSE Solute carrier family 35 member E4 OS=Mus musculus OX=10090 GN=Slc35e4 PE=2 SV=2 && PF03151:Triose-phosphate Transporter family	-
MGP_BALBcJ_G0033584	1303.19	1507.25	1419.76	670.771	679.326	757.989	1410.07	702.696	1.00513	3.84043e-17	1.04416e-15	Dctd	8	45637838	45693063	+	3407	protein_coding	- && sp|Q8K2D6|DCTD_MOUSE Deoxycytidylate deaminase OS=Mus musculus OX=10090 GN=Dctd PE=2 SV=1 && PF00383:Cytidine and deoxycytidylate deaminase zinc-binding region	-
MGP_BALBcJ_G0019899	854.718	709.78	532.167	256.281	227.702	259.882	698.888	247.955	1.49372	4.14614e-17	1.1254e-15	Jdp2	12	83445161	83486320	+	1869	protein_coding	- && sp|P97875|JDP2_MOUSE Jun dimerization protein 2 OS=Mus musculus OX=10090 GN=Jdp2 PE=1 SV=2 && -	-
MGP_BALBcJ_G0020886	1774.48	1584.62	2090.59	3641.59	3851.09	3536.65	1816.56	3676.45	-1.01683	4.86532e-17	1.31841e-15	Il6st	13	111129220	111174772	+	10322	protein_coding	- && sp|Q00560|IL6RB_MOUSE Interleukin-6 receptor subunit beta OS=Mus musculus OX=10090 GN=Il6st PE=1 SV=2 && -	-
MGP_BALBcJ_G0030745	45.6458	38.1713	41.011	164.686	170.068	180.787	41.6094	171.847	-2.04852	4.89616e-17	1.32457e-15	Mturn	6	51898659	51920878	+	5695	protein_coding	- && sp|Q8CGA4|MTURN_MOUSE Maturin OS=Mus musculus OX=10090 GN=Mturn PE=1 SV=1 && -	-
MGP_BALBcJ_G0033902	601.384	629.311	1079.96	2684.01	2298.75	2018.79	770.217	2333.85	-1.59832	5.28234e-17	1.42431e-15	Chd9	8	88582692	88809096	+	11565	protein_coding	- && sp|Q8BYH8|CHD9_MOUSE Chromodomain-helicase-DNA-binding protein 9 OS=Mus musculus OX=10090 GN=Chd9 PE=1 SV=2 && PF07533:BRK domain|PF00385:Chromo (CHRromatin Organisation MOdifier) domain|PF00271:Helicase conserved C-terminal domain|PF00176:SNF2 family N-terminal domain	-
MGP_BALBcJ_G0032259	66.1865	42.2979	21.482	1009.4	1410.62	3005.59	43.3221	1808.53	-5.38663	5.71834e-17	1.53932e-15	Saa3	7	46132752	46136426	-	531	protein_coding	- && sp|P04918|SAA3_MOUSE Serum amyloid A-3 protein OS=Mus musculus OX=10090 GN=Saa3 PE=1 SV=1 && PF00277:Serum amyloid A protein	-
novel.12	74.1745	110.387	96.6688	404.313	296.674	284.364	93.7435	328.45	-1.80581	5.81742e-17	1.56341e-15	-	1	117747423	117756653	+	8267	-	- && - && -	-
MGP_BALBcJ_G0017565	858.142	1091.49	849.514	374.707	417.611	424.662	933.049	405.66	1.20192	6.06146e-17	1.62631e-15	Nup37	10	86486924	86519257	+	1362	protein_coding	- && sp|Q9CWU9|NUP37_MOUSE Nucleoporin Nup37 OS=Mus musculus OX=10090 GN=Nup37 PE=1 SV=2 && -	-
MGP_BALBcJ_G0035011	5131.73	6100.19	6808.81	2977.3	3139.64	2730.64	6013.57	2949.19	1.02807	6.25866e-17	1.67646e-15	Mapk6	9	72707535	72748881	-	7175	protein_coding	- && sp|Q61532|MK06_MOUSE Mitogen-activated protein kinase 6 OS=Mus musculus OX=10090 GN=Mapk6 PE=1 SV=3 && PF00069:Protein kinase domain	-
MGP_BALBcJ_G0024454	277.298	206.331	230.443	643.015	592.403	544.245	238.024	593.221	-1.31957	6.29467e-17	1.68333e-15	Adrb2	18	59578213	59580357	-	2145	protein_coding	- && sp|P18762|ADRB2_MOUSE Beta-2 adrenergic receptor OS=Mus musculus OX=10090 GN=Adrb2 PE=1 SV=2 && PF00001:7 transmembrane receptor (rhodopsin family)	-
novel.9	466.729	550.905	496.038	227.6	197.468	186.437	504.557	203.835	1.30778	6.66286e-17	1.77596e-15	-	1	77969381	77970686	+	386	-	- && sp|Q8SQH5|ADT2_BOVIN ADP/ATP translocase 2 OS=Bos taurus OX=9913 GN=SLC25A5 PE=2 SV=3 && -	-
MGP_BALBcJ_G0026622	17.1172	19.6015	15.6232	127.678	114.323	104.518	17.4473	115.506	-2.72813	6.67548e-17	1.77642e-15	Angpt4	2	150502630	150537420	+	2335	protein_coding	- && sp|Q9WVH6|ANGP4_MOUSE Angiopoietin-4 OS=Mus musculus OX=10090 GN=Angpt4 PE=1 SV=1 && PF00147:Fibrinogen beta and gamma chains, C-terminal globular domain	-
MGP_BALBcJ_G0034054	2453.46	2525.5	2118.9	1051.03	1228.27	1247.62	2365.95	1175.64	1.00886	7.14042e-17	1.89396e-15	Prmt7	8	104402707	104444905	+	6125	protein_coding	- && sp|Q922X9|ANM7_MOUSE Protein arginine N-methyltransferase 7 OS=Mus musculus OX=10090 GN=Prmt7 PE=1 SV=1 && -	-
MGP_BALBcJ_G0024152	587.69	520.987	935.442	2129.81	2112.62	1697.71	681.373	1980.05	-1.53803	8.33415e-17	2.19628e-15	Garem	18	18315181	18481497	-	4923	protein_coding	- && sp|Q3UFT3|GARE1_MOUSE GRB2-associated and regulator of MAPK protein OS=Mus musculus OX=10090 GN=Garem1 PE=1 SV=2 && -	-
MGP_BALBcJ_G0035370	1072.68	1169.9	884.666	444.097	481.859	479.275	1042.41	468.41	1.15375	8.61733e-17	2.26358e-15	Cmtm7	9	112729749	112754884	-	1135	protein_coding	- && sp|Q9ESD6|CKLF7_MOUSE CKLF-like MARVEL transmembrane domain-containing protein 7 OS=Mus musculus OX=10090 GN=Cmtm7 PE=1 SV=1 && PF01284:Membrane-associating domain	-
MGP_BALBcJ_G0031026	657.3	815.009	702.07	271.084	268.329	347.451	724.793	295.621	1.29425	8.71095e-17	2.28448e-15	Chchd4	6	89455747	89467242	-	5352	protein_coding	- && sp|Q8VEA4|MIA40_MOUSE Mitochondrial intermembrane space import and assembly protein 40 OS=Mus musculus OX=10090 GN=Chchd4 PE=1 SV=1 && PF06747:CHCH domain	-
MGP_BALBcJ_G0026708	593.396	424.011	391.558	1158.35	1165.91	1113.91	469.655	1146.06	-1.28917	8.82551e-17	2.31081e-15	Trp53inp2	2	154131583	154140644	+	5259	protein_coding	- && sp|Q8CFU8|T53I2_MOUSE Tumor protein p53-inducible nuclear protein 2 OS=Mus musculus OX=10090 GN=Tp53inp2 PE=2 SV=4 && -	-
MGP_BALBcJ_G0019397	3687.04	3531.36	2841.48	1663.51	1728.08	1593.19	3353.29	1661.59	1.01275	8.9321e-17	2.33122e-15	Tk1	11	117058441	117069287	-	5194	protein_coding	- && sp|P04184|KITH_MOUSE Thymidine kinase, cytosolic OS=Mus musculus OX=10090 GN=Tk1 PE=1 SV=3 && PF00265:Thymidine kinase	-
MGP_BALBcJ_G0018076	1415.02	1227.67	1752.73	3353.86	3135.86	3037.61	1465.14	3175.77	-1.11572	9.00158e-17	2.3456e-15	Sh3pxd2b	11	29598485	29680476	+	9747	protein_coding	- && sp|A2AAY5|SPD2B_MOUSE SH3 and PX domain-containing protein 2B OS=Mus musculus OX=10090 GN=Sh3pxd2b PE=1 SV=1 && -	-
MGP_BALBcJ_G0025821	483.846	477.657	403.275	966.836	909.863	984.915	454.926	953.871	-1.06928	1.27205e-16	3.29881e-15	Hoxd9	2	72265654	72268135	+	2136	protein_coding	- && sp|P28357|HXD9_MOUSE Homeobox protein Hox-D9 OS=Mus musculus OX=10090 GN=Hoxd9 PE=2 SV=1 && PF00046:Homeodomain|PF04617:Hox9 activation region	-
MGP_BALBcJ_G0028876	215.677	171.255	202.126	40.7089	59.5237	48.9633	196.352	49.732	1.98129	1.30937e-16	3.3902e-15	Fam46b	4	130684245	130692094	+	2287	protein_coding	- && sp|Q8C152|TET5B_MOUSE Terminal nucleotidyltransferase 5B OS=Mus musculus OX=10090 GN=Tent5b PE=2 SV=3 && -	-
MGP_BALBcJ_G0030308	86.7271	94.9124	111.316	296.065	276.833	295.663	97.6517	289.52	-1.56468	1.37485e-16	3.55409e-15	Rbak	5	143354330	143362916	-	4143	protein_coding	- && sp|Q8BQC8|RBAK_MOUSE RB-associated KRAB zinc finger protein OS=Mus musculus OX=10090 GN=Rbak PE=1 SV=1 && PF01352:KRAB box|PF00096:Zinc finger, C2H2 type	-
MGP_BALBcJ_G0036926	42.2224	22.6964	39.0581	192.442	154.951	159.131	34.659	168.841	-2.2878	1.4144e-16	3.65055e-15	Gm26984	3	76814001	76817519	-	3519	sense_intronic	- && sp|Q8N684|CPSF7_HUMAN Cleavage and polyadenylation specificity factor subunit 7 OS=Homo sapiens OX=9606 GN=CPSF7 PE=1 SV=1 && -	-
MGP_BALBcJ_G0034426	95.8562	74.2793	88.8572	272.009	274.943	251.407	86.3309	266.12	-1.62589	1.50012e-16	3.85956e-15	Yipf2	9	18370728	18374850	-	2150	protein_coding	- && sp|Q99LP8|YIPF2_MOUSE Protein YIPF2 OS=Mus musculus OX=10090 GN=Yipf2 PE=2 SV=1 && PF04893:Yip1 domain	-
MGP_BALBcJ_G0031743	3622	3362.17	2653.02	1642.23	1422.9	1450.07	3212.4	1505.07	1.0935	1.51336e-16	3.88747e-15	Snrpd2	7	16983691	16987510	+	2617	protein_coding	- && sp|Q3SZF8|SMD2_BOVIN Small nuclear ribonucleoprotein Sm D2 OS=Bos taurus OX=9913 GN=SNRPD2 PE=3 SV=1 && PF01423:LSM domain	-
MGP_BALBcJ_G0017625	1601.03	1797.15	2209.71	3743.37	3889.83	3948.13	1869.3	3860.44	-1.0457	1.55609e-16	3.99094e-15	Atp2b1	10	97358490	97472064	+	7398	protein_coding	- && sp|G5E829|AT2B1_MOUSE Plasma membrane calcium-transporting ATPase 1 OS=Mus musculus OX=10090 GN=Atp2b1 PE=1 SV=1 && PF00689:Cation transporting ATPase, C-terminus|PF00122:E1-E2 ATPase|PF12424:Plasma membrane calcium transporter ATPase C terminal|PF00702:haloacid dehalogenase-like hydrolase|PF13246:Cation transport ATPase (P-type)|PF00690:Cation transporter/ATPase, N-terminus	-
MGP_BALBcJ_G0028994	416.518	457.024	342.735	873.391	919.311	899.229	405.426	897.31	-1.14709	1.62577e-16	4.15655e-15	Nbl1	4	136473616	136484280	-	2036	protein_coding	- && sp|Q61477|NBL1_MOUSE Neuroblastoma suppressor of tumorigenicity 1 OS=Mus musculus OX=10090 GN=Nbl1 PE=1 SV=2 && PF03045:DAN domain	-
MGP_BALBcJ_G0030711	1590.76	1680.57	1354.34	768.843	496.976	607.333	1541.89	624.384	1.30383	1.67943e-16	4.28031e-15	MGP_BALBcJ_G0030711	6	47709990	47713561	-	2649	protein_coding	- && sp|P62897|CYC_MOUSE Cytochrome c, somatic OS=Mus musculus OX=10090 GN=Cycs PE=1 SV=2 && -	-
MGP_BALBcJ_G0025029	966.55	1338.06	998.911	451.499	499.81	457.618	1101.17	469.642	1.22969	1.70935e-16	4.34299e-15	Acta2	19	31485693	31500167	-	1781	protein_coding	- && sp|P62739|ACTA_BOVIN Actin, aortic smooth muscle OS=Bos taurus OX=9913 GN=ACTA2 PE=1 SV=1 && PF00022:Actin	-
MGP_BALBcJ_G0033614	1565.65	1378.29	2367.9	5152.45	4779.85	4128.92	1770.61	4687.07	-1.40404	1.71658e-16	4.35456e-15	Palld	8	59069362	59462078	-	8701	protein_coding	- && sp|Q9ET54|PALLD_MOUSE Palladin OS=Mus musculus OX=10090 GN=Palld PE=1 SV=2 && PF07679:Immunoglobulin I-set domain	-
MGP_BALBcJ_G0031923	1727.69	2072.6	1487.14	773.469	839.946	815.427	1762.48	809.614	1.1222	1.82074e-16	4.61159e-15	Timm50	7	26587256	26593807	-	2681	protein_coding	- && sp|Q9D880|TIM50_MOUSE Mitochondrial import inner membrane translocase subunit TIM50 OS=Mus musculus OX=10090 GN=Timm50 PE=1 SV=1 && PF03031:NLI interacting factor-like phosphatase	-
MGP_BALBcJ_G0020413	2751.3	2062.28	2021.26	5032.17	4812.92	4544.17	2278.28	4796.42	-1.07451	1.95687e-16	4.94103e-15	Nrn1	13	33982690	33992936	-	1766	protein_coding	- && sp|Q8CFV4|NRN1_MOUSE Neuritin OS=Mus musculus OX=10090 GN=Nrn1 PE=1 SV=1 && PF15056:Neuritin protein family	-
MGP_BALBcJ_G0024570	451.894	533.366	565.366	1150.95	1007.18	1148.75	516.875	1102.29	-1.09134	2.0672e-16	5.21152e-15	Zadh2	18	81666008	81675631	+	3321	protein_coding	- && sp|Q8BGC4|PTGR3_MOUSE Prostaglandin reductase-3 OS=Mus musculus OX=10090 GN=Zadh2 PE=1 SV=1 && PF08240:Alcohol dehydrogenase GroES-like domain|PF00107:Zinc-binding dehydrogenase	-
MGP_BALBcJ_G0017399	681.264	567.411	539.978	211.871	267.384	245.758	596.218	241.671	1.30206	2.10945e-16	5.30982e-15	Fstl3	10	77756812	77762166	+	2445	protein_coding	- && sp|Q9EQC7|FSTL3_MOUSE Follistatin-related protein 3 OS=Mus musculus OX=10090 GN=Fstl3 PE=1 SV=1 && PF07648:Kazal-type serine protease inhibitor domain	-
MGP_BALBcJ_G0025118	821.625	827.389	888.572	361.754	439.342	398.297	845.862	399.798	1.08161	2.21022e-16	5.55487e-15	Loxl4	19	39980751	40000278	-	4213	protein_coding	- && sp|Q924C6|LOXL4_MOUSE Lysyl oxidase homolog 4 OS=Mus musculus OX=10090 GN=Loxl4 PE=2 SV=2 && PF00530:Scavenger receptor cysteine-rich domain|PF01186:Lysyl oxidase	-
MGP_BALBcJ_G0026742	521.504	635.5	450.145	218.348	203.137	196.795	535.716	206.093	1.37778	2.23587e-16	5.61069e-15	Myl9	2	155548876	155555293	+	1162	protein_coding	- && sp|Q9CQ19|MYL9_MOUSE Myosin regulatory light polypeptide 9 OS=Mus musculus OX=10090 GN=Myl9 PE=1 SV=3 && PF13405:EF-hand domain	-
MGP_BALBcJ_G0030866	8840.46	8261.51	6543.21	3653.62	4047.61	3966.02	7881.72	3889.09	1.01897	2.34881e-16	5.876e-15	MGP_BALBcJ_G0030866	6	70718050	70719457	-	1282	protein_coding	- && sp|P63314|TYB10_HORSE Thymosin beta-10 OS=Equus caballus OX=9796 GN=TMSB10 PE=1 SV=2 && -	-
MGP_BALBcJ_G0030363	772.556	849.053	687.423	291.439	340.136	369.108	769.677	333.561	1.20623	2.58906e-16	6.45719e-15	Gtf3a	5	147321872	147328814	+	2547	protein_coding	- && sp|Q8VHT7|TF3A_MOUSE Transcription factor IIIA OS=Mus musculus OX=10090 GN=Gtf3a PE=2 SV=2 && -	-
MGP_BALBcJ_G0028301	9117.75	9247.77	6966.99	3918.23	3835.97	4480.14	8444.17	4078.11	1.04997	2.62031e-16	6.52514e-15	Txn1	4	54763673	54776677	-	1051	protein_coding	- && sp|P10639|THIO_MOUSE Thioredoxin OS=Mus musculus OX=10090 GN=Txn PE=1 SV=3 && PF00085:Thioredoxin	-
MGP_BALBcJ_G0017100	827.331	1035.78	838.773	395.986	408.163	430.312	900.629	411.487	1.13034	2.6919e-16	6.68297e-15	Rpf2	10	37798909	37822107	-	1924	protein_coding	- && sp|Q9JJ80|RPF2_MOUSE Ribosome production factor 2 homolog OS=Mus musculus OX=10090 GN=Rpf2 PE=2 SV=2 && PF04427:Brix domain	-
MGP_BALBcJ_G0027173	157.478	128.957	169.903	418.191	451.625	366.283	152.113	412.033	-1.43725	2.73231e-16	6.77297e-15	Maml3	3	48561853	48982233	-	10486	protein_coding	- && sp|Q96JK9|MAML3_HUMAN Mastermind-like protein 3 OS=Homo sapiens OX=9606 GN=MAML3 PE=1 SV=4 && -	-
MGP_BALBcJ_G0031124	659.582	758.268	637.624	272.009	317.46	320.144	685.158	303.205	1.17634	3.02482e-16	7.48666e-15	Tamm41	6	112904948	112938477	-	5276	protein_coding	- && sp|Q96BW9|TAM41_HUMAN Phosphatidate cytidylyltransferase, mitochondrial OS=Homo sapiens OX=9606 GN=TAMM41 PE=1 SV=2 && -	-
MGP_BALBcJ_G0026461	1090.94	1352.5	1352.39	597.68	634.92	603.566	1265.27	612.056	1.04837	3.21441e-16	7.94384e-15	Slc20a1	2	127471200	127484495	+	7022	protein_coding	- && sp|Q61609|S20A1_MOUSE Sodium-dependent phosphate transporter 1 OS=Mus musculus OX=10090 GN=Slc20a1 PE=1 SV=1 && PF01384:Phosphate transporter family	-
MGP_BALBcJ_G0029915	1684.33	1446.38	1193.23	611.558	614.134	695.843	1441.31	640.512	1.16947	3.38447e-16	8.3388e-15	Mvk	5	113946196	113963517	+	2676	protein_coding	- && sp|Q9R008|KIME_MOUSE Mevalonate kinase OS=Mus musculus OX=10090 GN=Mvk PE=1 SV=1 && PF00288:GHMP kinases N terminal domain	-
MGP_BALBcJ_G0018978	3615.15	3719.12	2811.21	1629.28	1706.35	1684.52	3381.83	1673.38	1.01483	3.91374e-16	9.62827e-15	Psmb3	11	96526902	96537563	+	2296	protein_coding	- && sp|P33672|PSB3_BOVIN Proteasome subunit beta type-3 OS=Bos taurus OX=9913 GN=PSMB3 PE=1 SV=3 && PF00227:Proteasome subunit	-
MGP_BALBcJ_G0027559	461.023	427.106	408.157	842.859	932.539	868.156	432.095	881.185	-1.02899	4.07575e-16	9.99662e-15	Golph3l	3	93119045	93149123	+	2841	protein_coding	- && sp|Q8R088|GLP3L_MOUSE Golgi phosphoprotein 3-like OS=Mus musculus OX=10090 GN=Golph3l PE=1 SV=1 && PF05719:Golgi phosphoprotein 3 (GPP34)	-
MGP_BALBcJ_G0028337	2179.59	2575.01	2051.53	1012.17	1069.54	1227.85	2268.71	1103.19	1.04022	4.09758e-16	1.00351e-14	Alad	4	59444319	59455731	-	1871	protein_coding	- && sp|P10518|HEM2_MOUSE Delta-aminolevulinic acid dehydratase OS=Mus musculus OX=10090 GN=Alad PE=1 SV=1 && PF00490:Delta-aminolevulinic acid dehydratase	-
MGP_BALBcJ_G0027510	6736.18	6073.36	4424.31	2584.09	2687.07	2236.3	5744.62	2502.49	1.19867	4.20472e-16	1.0282e-14	S100a11	3	90852606	90858155	+	511	protein_coding	- && sp|P50543|S10AB_MOUSE Protein S100-A11 OS=Mus musculus OX=10090 GN=S100a11 PE=1 SV=1 && PF01023:S-100/ICaBP type calcium binding domain|PF00036:EF hand	-
MGP_BALBcJ_G0018387	236.217	242.439	265.595	567.149	582.955	523.53	248.084	557.878	-1.16804	4.30364e-16	1.04981e-14	Ulk2	11	59779410	59859268	-	5977	protein_coding	- && sp|Q9QY01|ULK2_MOUSE Serine/threonine-protein kinase ULK2 OS=Mus musculus OX=10090 GN=Ulk2 PE=1 SV=1 && PF12063:Domain of unknown function (DUF3543)|PF00069:Protein kinase domain	-
MGP_BALBcJ_G0016355	2519.65	3335.35	2607.13	1133.37	1369.05	1400.16	2820.71	1300.86	1.11675	4.62377e-16	1.12058e-14	Ddx18	1	120204312	120218547	-	2483	protein_coding	- && sp|Q8K363|DDX18_MOUSE ATP-dependent RNA helicase DDX18 OS=Mus musculus OX=10090 GN=Ddx18 PE=1 SV=1 && PF00270:DEAD/DEAH box helicase|PF00271:Helicase conserved C-terminal domain|PF13959:Domain of unknown function (DUF4217)	-
MGP_BALBcJ_G0034301	377.719	349.732	368.123	718.882	750.188	797.536	365.191	755.535	-1.04914	4.85147e-16	1.17053e-14	Birc2	9	4527748	4546465	-	4575	protein_coding	- && sp|Q62210|BIRC2_MOUSE Baculoviral IAP repeat-containing protein 2 OS=Mus musculus OX=10090 GN=Birc2 PE=1 SV=1 && PF13920:Zinc finger, C3HC4 type (RING finger)|PF00619:Caspase recruitment domain|PF00653:Inhibitor of Apoptosis domain	-
MGP_BALBcJ_G0019544	434.777	378.618	332.97	127.678	148.337	147.831	382.122	141.282	1.43434	4.96747e-16	1.19498e-14	MGP_BALBcJ_G0019544	12	8980875	8983266	-	1474	protein_coding	- && sp|Q13885|TBB2A_HUMAN Tubulin beta-2A chain OS=Homo sapiens OX=9606 GN=TUBB2A PE=1 SV=1 && PF00091:Tubulin/FtsZ family, GTPase domain|PF03953:Tubulin C-terminal domain	-
MGP_BALBcJ_G0027870	276.157	198.078	405.228	1258.27	1044.03	766.463	293.154	1022.92	-1.80179	5.3315e-16	1.27878e-14	Tet2	3	131305439	131387527	-	16819	protein_coding	- && sp|Q4JK59|TET2_MOUSE Methylcytosine dioxygenase TET2 OS=Mus musculus OX=10090 GN=Tet2 PE=1 SV=3 && PF12851:Oxygenase domain of the 2OGFeDO superfamily	-
MGP_BALBcJ_G0016283	828.472	909.921	733.316	291.439	320.294	408.655	823.903	340.129	1.27633	5.41273e-16	1.29635e-14	Bok	1	92089745	92099892	+	1841	protein_coding	- && sp|O35425|BOK_MOUSE Bcl-2-related ovarian killer protein OS=Mus musculus OX=10090 GN=Bok PE=1 SV=1 && PF00452:Apoptosis regulator proteins, Bcl-2 family	-
MGP_BALBcJ_G0034081	27.3875	7.2216	13.6703	93.4454	149.282	218.451	16.0931	153.726	-3.27272	5.74191e-16	1.37115e-14	Hp	8	107840440	107844482	-	1343	protein_coding	- && sp|Q61646|HPT_MOUSE Haptoglobin OS=Mus musculus OX=10090 GN=Hp PE=1 SV=1 && PF00089:Trypsin	-
MGP_BALBcJ_G0025395	356.037	326.003	326.135	680.949	696.333	716.558	336.059	697.947	-1.05526	6.37916e-16	1.51666e-14	Tor4a	2	22280408	22284328	-	3301	protein_coding	- && sp|Q8BH02|TOR4A_MOUSE Torsin-4A OS=Mus musculus OX=10090 GN=Tor4a PE=2 SV=1 && PF06309:Torsin	-
MGP_BALBcJ_G0033711	2893.95	3017.6	2264.39	1236.07	1185.75	1428.41	2725.31	1283.41	1.08623	6.57319e-16	1.55824e-14	Ccdc124	8	68508150	68513452	-	911	protein_coding	- && sp|Q9D8X2|CC124_MOUSE Coiled-coil domain-containing protein 124 OS=Mus musculus OX=10090 GN=Ccdc124 PE=1 SV=1 && PF06244:Coiled-coil domain-containing protein 124 /Oxs1	-
MGP_BALBcJ_G0017437	357.179	340.447	261.689	114.725	110.544	95.1017	319.772	106.79	1.58071	6.60373e-16	1.5632e-14	Reep6	10	78325861	78332349	+	2506	protein_coding	- && sp|Q9JM62|REEP6_MOUSE Receptor expression-enhancing protein 6 OS=Mus musculus OX=10090 GN=Reep6 PE=1 SV=1 && PF03134:TB2/DP1, HVA22 family	-
MGP_BALBcJ_G0011343	1035.02	1182.28	933.489	463.526	532.879	482.1	1050.26	492.835	1.0915	6.62972e-16	1.56708e-14	MGP_BALBcJ_G0011343	17	53247850	53248443	+	594	processed_pseudogene	- && sp|Q3SZC0|ERH_BOVIN Enhancer of rudimentary homolog OS=Bos taurus OX=9913 GN=ERH PE=3 SV=1 && PF01133:Enhancer of rudimentary	-
MGP_BALBcJ_G0020966	123.244	127.925	106.433	320.12	306.122	343.684	119.201	323.309	-1.44103	6.64057e-16	1.56737e-14	Ngly1	14	8638883	8709861	+	5278	protein_coding	- && sp|Q9JI78|NGLY1_MOUSE Peptide-N(4)-(N-acetyl-beta-glucosaminyl)asparagine amidase OS=Mus musculus OX=10090 GN=Ngly1 PE=1 SV=2 && PF09409:PUB domain	-
MGP_BALBcJ_G0029250	124.385	119.672	193.338	445.947	424.225	423.72	145.798	431.298	-1.56093	7.30291e-16	1.71624e-14	Fzd1	5	1734725	1738922	-	4198	protein_coding	- && sp|O70421|FZD1_MOUSE Frizzled-1 OS=Mus musculus OX=10090 GN=Fzd1 PE=1 SV=3 && PF01534:Frizzled/Smoothened family membrane region|PF01392:Fz domain	-
MGP_BALBcJ_G0036021	6.84687	10.3166	4.88226	100.847	81.2546	77.2113	7.34857	86.4376	-3.56033	7.49427e-16	1.75867e-14	MGP_BALBcJ_G0036021	X	121121877	121124911	-	2310	protein_coding	- && sp|P11369|LORF2_MOUSE LINE-1 retrotransposable element ORF2 protein OS=Mus musculus OX=10090 GN=Pol PE=1 SV=2 && -	-
MGP_BALBcJ_G0024696	52.4927	57.7728	45.8933	179.489	181.406	214.685	52.0529	191.86	-1.88344	7.75346e-16	1.81166e-14	Slc25a45	19	2713350	2721299	+	2641	protein_coding	- && sp|Q8CFJ7|S2545_MOUSE Solute carrier family 25 member 45 OS=Mus musculus OX=10090 GN=Slc25a45 PE=1 SV=1 && PF00153:Mitochondrial carrier protein	-
MGP_BALBcJ_G0015799	661.865	837.705	972.547	2034.52	1958.61	1661.93	824.039	1885.02	-1.19268	7.86324e-16	1.83468e-14	Pi15	1	14656689	14686031	+	6903	protein_coding	- && sp|Q8BS03|PI15_MOUSE Peptidase inhibitor 15 OS=Mus musculus OX=10090 GN=Pi15 PE=2 SV=2 && PF00188:Cysteine-rich secretory protein family	-
MGP_BALBcJ_G0039787	220.241	184.667	220.678	515.337	505.479	458.56	208.529	493.126	-1.24209	8.37584e-16	1.95149e-14	MGP_BALBcJ_G0039787	2	172707111	172786716	-	12026	transcribed_unprocessed_pseudogene	- && sp|Q8VI02|PP4R1_RAT Serine/threonine-protein phosphatase 4 regulatory subunit 1 OS=Rattus norvegicus OX=10116 GN=Ppp4r1 PE=1 SV=1 && -	-
MGP_BALBcJ_G0033282	799.943	722.16	990.123	1826.35	1792.33	1673.23	837.409	1763.97	-1.07418	8.45697e-16	1.96757e-14	Insr	8	88993	218917	-	9642	protein_coding	- && sp|P15208|INSR_MOUSE Insulin receptor OS=Mus musculus OX=10090 GN=Insr PE=1 SV=2 && -	-
MGP_BALBcJ_G0021923	612.795	707.716	639.577	272.935	317.46	305.079	653.363	298.491	1.13067	9.00851e-16	2.08992e-14	Top1mt	15	72951049	72973044	-	1903	protein_coding	- && sp|Q8R4U6|TOP1M_MOUSE DNA topoisomerase I, mitochondrial OS=Mus musculus OX=10090 GN=Top1mt PE=2 SV=1 && PF14370:C-terminal topoisomerase domain|PF02919:Eukaryotic DNA topoisomerase I, DNA binding fragment|PF01028:Eukaryotic DNA topoisomerase I, catalytic core	-
MGP_BALBcJ_G0025043	831.895	942.934	774.327	361.754	368.48	435.02	849.719	388.418	1.12935	9.65273e-16	2.23619e-14	Rpp30	19	33354872	33376157	+	1155	protein_coding	- && sp|O88796|RPP30_MOUSE Ribonuclease P protein subunit p30 OS=Mus musculus OX=10090 GN=Rpp30 PE=1 SV=1 && PF01876:RNase P subunit p30	-
MGP_BALBcJ_G0027450	28723.8	27505	20756.5	12394	10640.6	13253	25661.7	12095.9	1.08507	1.04705e-15	2.41533e-14	S100a6	3	87866518	87877921	+	1367	protein_coding	- && sp|P14069|S10A6_MOUSE Protein S100-A6 OS=Mus musculus OX=10090 GN=S100a6 PE=1 SV=3 && -	-
novel.697	584.267	587.013	486.274	236.852	170.068	236.342	552.518	214.42	1.36476	1.13591e-15	2.61292e-14	-	LVXK01034167.1	234	4831	+	2306	-	- && - && -	-
MGP_BALBcJ_G0021945	206.547	172.287	185.526	409.864	496.031	583.793	188.12	496.563	-1.40139	1.31347e-15	3.00859e-14	Parp10	15	73538973	73551882	-	4275	protein_coding	- && sp|Q8CIE4|PAR10_MOUSE Protein mono-ADP-ribosyltransferase PARP10 OS=Mus musculus OX=10090 GN=Parp10 PE=2 SV=1 && -	-
MGP_BALBcJ_G0020706	909.493	1158.55	1090.7	459.825	506.424	525.413	1052.91	497.221	1.08312	1.44827e-15	3.29121e-14	Trip13	13	72229772	72256403	-	3382	protein_coding	- && sp|Q3UA06|PCH2_MOUSE Pachytene checkpoint protein 2 homolog OS=Mus musculus OX=10090 GN=Trip13 PE=1 SV=1 && PF00004:ATPase family associated with various cellular activities (AAA)	-
MGP_BALBcJ_G0035110	413.095	494.163	349.57	135.079	165.344	157.247	418.943	152.557	1.45727	1.44897e-15	3.29121e-14	Pcolce2	9	93101197	93161303	+	4626	protein_coding	- && sp|Q8R4W6|PCOC2_MOUSE Procollagen C-endopeptidase enhancer 2 OS=Mus musculus OX=10090 GN=Pcolce2 PE=2 SV=2 && PF00431:CUB domain|PF01759:UNC-6/NTR/C345C module	-
MGP_BALBcJ_G0029535	321.803	429.169	420.851	907.623	904.194	806.952	390.608	872.923	-1.15836	1.55143e-15	3.50437e-14	Pcdh7	5	55506216	55928366	+	10613	protein_coding	- && sp|O60245|PCDH7_HUMAN Protocadherin-7 OS=Homo sapiens OX=9606 GN=PCDH7 PE=1 SV=2 && PF08374:Protocadherin|PF08266:Cadherin-like|PF00028:Cadherin domain	-
MGP_BALBcJ_G0018938	2835.75	3221.86	2303.45	1356.35	1313.3	1386.04	2787.02	1351.89	1.04357	1.7111e-15	3.85969e-14	Atp5g1	11	94832779	94839595	-	4909	protein_coding	- && sp|Q9CR84|AT5G1_MOUSE ATP synthase F(0) complex subunit C1, mitochondrial OS=Mus musculus OX=10090 GN=Atp5mc1 PE=1 SV=1 && PF00137:ATP synthase subunit C	-
MGP_BALBcJ_G0028622	243.064	193.951	200.173	486.656	505.479	494.341	212.396	495.492	-1.22437	1.72132e-15	3.87738e-14	Hectd3	4	114028742	114039126	+	4896	protein_coding	- && sp|Q3U487|HECD3_MOUSE E3 ubiquitin-protein ligase HECTD3 OS=Mus musculus OX=10090 GN=Hectd3 PE=1 SV=2 && PF03256:Anaphase-promoting complex, subunit 10 (APC10)|PF00632:HECT-domain (ubiquitin-transferase)	-
MGP_BALBcJ_G0016956	902.646	1206.01	1086.79	445.947	479.969	529.18	1065.15	485.032	1.13555	1.80839e-15	4.06227e-14	Ltv1	10	10177809	10192840	-	1766	protein_coding	- && sp|Q6NSQ7|LTV1_MOUSE Protein LTV1 homolog OS=Mus musculus OX=10090 GN=Ltv1 PE=1 SV=2 && PF04180:Low temperature viability protein	-
MGP_BALBcJ_G0015841	1061.27	1034.75	832.914	402.463	483.748	451.027	976.31	445.746	1.13063	1.844e-15	4.13655e-14	Bag2	1	30988234	31000654	-	3064	protein_coding	- && sp|Q91YN9|BAG2_MOUSE BAG family molecular chaperone regulator 2 OS=Mus musculus OX=10090 GN=Bag2 PE=1 SV=1 && -	-
MGP_BALBcJ_G0035048	181.442	240.376	218.725	544.019	504.535	484.925	213.515	511.159	-1.25749	1.88296e-15	4.21815e-14	Myo6	9	77590529	77738728	+	12100	protein_coding	- && sp|E1BPK6|MYO6_BOVIN Unconventional myosin-VI OS=Bos taurus OX=9913 GN=MYO6 PE=1 SV=4 && -	-
MGP_BALBcJ_G0019875	109.55	88.7225	81.0456	264.608	298.564	264.59	93.106	275.92	-1.57147	1.92596e-15	4.30854e-14	Aldh6a1	12	82247750	82267965	-	3340	protein_coding	- && sp|Q9EQ20|MMSA_MOUSE Methylmalonate-semialdehyde dehydrogenase [acylating], mitochondrial OS=Mus musculus OX=10090 GN=Aldh6a1 PE=1 SV=1 && PF00171:Aldehyde dehydrogenase family	-
MGP_BALBcJ_G0025689	767.991	783.027	1109.25	2095.58	2024.75	1864.37	886.756	1994.9	-1.16875	1.95672e-15	4.37135e-14	Zeb2	2	42316904	42452791	-	19892	protein_coding	- && sp|Q9R0G7|ZEB2_MOUSE Zinc finger E-box-binding homeobox 2 OS=Mus musculus OX=10090 GN=Zeb2 PE=1 SV=2 && PF05605:Drought induced 19 protein (Di19), zinc-binding	-
MGP_BALBcJ_G0020827	924.328	993.485	830.961	403.388	446.9	471.742	916.258	440.677	1.05589	2.03107e-15	4.53123e-14	Mrps27	13	97954759	98025150	+	1848	protein_coding	- && sp|Q8BK72|RT27_MOUSE 28S ribosomal protein S27, mitochondrial OS=Mus musculus OX=10090 GN=Mrps27 PE=1 SV=2 && PF10037:Mitochondrial 28S ribosomal protein S27	-
MGP_BALBcJ_G0016520	208.83	180.54	310.512	781.796	692.554	578.143	233.294	684.164	-1.55014	2.04633e-15	4.55903e-14	Hmcn1	1	149491655	149929410	-	21191	protein_coding	- && sp|D3YXG0|HMCN1_MOUSE Hemicentin-1 OS=Mus musculus OX=10090 GN=Hmcn1 PE=1 SV=1 && PF07474:G2F domain|PF07679:Immunoglobulin I-set domain|PF12662:Complement Clr-like EGF-like|PF07645:Calcium-binding EGF domain|PF13927:Immunoglobulin domain|PF00090:Thrombospondin type 1 domain	-
MGP_BALBcJ_G0023933	2892.8	3307.49	4555.15	8697.82	8279.47	7505.5	3585.15	8160.93	-1.18641	2.18683e-15	4.85876e-14	Man2a1	17	64643819	64799858	+	7223	protein_coding	- && sp|P27046|MA2A1_MOUSE Alpha-mannosidase 2 OS=Mus musculus OX=10090 GN=Man2a1 PE=1 SV=2 && PF01074:Glycosyl hydrolases family 38 N-terminal domain|PF09261:Alpha mannosidase middle domain|PF07748:Glycosyl hydrolases family 38 C-terminal domain	-
MGP_BALBcJ_G0025484	4.56458	1.03166	2.92936	86.0438	85.0339	64.9705	2.84187	78.6827	-4.81469	2.46716e-15	5.44447e-14	Dbh	2	24308908	24327398	+	2692	protein_coding	- && sp|Q64237|DOPO_MOUSE Dopamine beta-hydroxylase OS=Mus musculus OX=10090 GN=Dbh PE=1 SV=2 && PF03351:DOMON domain|PF03712:Copper type II ascorbate-dependent monooxygenase, C-terminal domain|PF01082:Copper type II ascorbate-dependent monooxygenase, N-terminal domain	-
MGP_BALBcJ_G0028649	2146.5	2122.12	1585.76	897.446	982.614	887.93	1951.46	922.663	1.0803	2.50877e-15	5.52879e-14	Elovl1	4	115490953	115495478	+	2260	protein_coding	- && sp|Q9JLJ5|ELOV1_MOUSE Elongation of very long chain fatty acids protein 1 OS=Mus musculus OX=10090 GN=Elovl1 PE=1 SV=1 && PF01151:GNS1/SUR4 family	-
MGP_BALBcJ_G0029278	483.846	664.387	733.316	1626.5	1539.11	1296.58	627.183	1487.4	-1.24443	2.64278e-15	5.81625e-14	Cacna2d1	5	13301951	13743844	+	12233	protein_coding	- && sp|O08532|CA2D1_MOUSE Voltage-dependent calcium channel subunit alpha-2/delta-1 OS=Mus musculus OX=10090 GN=Cacna2d1 PE=1 SV=1 && PF00092:von Willebrand factor type A domain|PF08399:VWA N-terminal|PF08473:Neuronal voltage-dependent calcium channel alpha 2acd	-
MGP_BALBcJ_G0023942	240.782	245.534	357.382	853.961	729.402	646.88	281.233	743.414	-1.40028	2.70137e-15	5.93717e-14	Ankrd12	17	66048169	66154538	-	11509	protein_coding	- && sp|Q6UB98|ANR12_HUMAN Ankyrin repeat domain-containing protein 12 OS=Homo sapiens OX=9606 GN=ANKRD12 PE=1 SV=3 && PF12796:Ankyrin repeats (3 copies)	-
MGP_BALBcJ_G0019787	640.183	841.832	919.819	1793.97	1757.37	1627.09	800.611	1726.14	-1.10715	2.79963e-15	6.13658e-14	Sgpp1	12	73375091	73396826	-	3324	protein_coding	- && sp|Q9JI99|SGPP1_MOUSE Sphingosine-1-phosphate phosphatase 1 OS=Mus musculus OX=10090 GN=Sgpp1 PE=1 SV=1 && PF01569:PAP2 superfamily	-
MGP_BALBcJ_G0019851	416.518	238.313	286.101	859.513	794.595	847.441	313.644	833.849	-1.41325	2.8553e-15	6.25018e-14	Zfyve1	12	81350139	81404712	-	3869	protein_coding	- && sp|Q810J8|ZFYV1_MOUSE Zinc finger FYVE domain-containing protein 1 OS=Mus musculus OX=10090 GN=Zfyve1 PE=1 SV=2 && -	-
MGP_BALBcJ_G0030959	164.325	110.387	116.198	352.502	358.087	381.348	130.303	363.979	-1.48642	3.02666e-15	6.60753e-14	Mxd1	6	84564742	84586882	-	7071	protein_coding	- && sp|P50538|MAD1_MOUSE Max dimerization protein 1 OS=Mus musculus OX=10090 GN=Mxd1 PE=1 SV=2 && -	-
MGP_BALBcJ_G0016932	667.57	744.856	701.093	287.738	343.915	352.159	704.506	327.937	1.10368	3.28045e-15	7.15199e-14	Nup43	10	4617313	4629909	+	2560	protein_coding	- && sp|P59235|NUP43_MOUSE Nucleoporin Nup43 OS=Mus musculus OX=10090 GN=Nup43 PE=1 SV=2 && -	-
MGP_BALBcJ_G0019458	3717.85	2861.82	2500.7	1465.52	1346.37	1370.03	3026.79	1393.97	1.11818	3.63034e-15	7.84134e-14	Pcyt2	11	119877471	119885319	-	4345	protein_coding	- && sp|Q922E4|PCY2_MOUSE Ethanolamine-phosphate cytidylyltransferase OS=Mus musculus OX=10090 GN=Pcyt2 PE=1 SV=1 && PF01467:Cytidylyltransferase-like	-
MGP_BALBcJ_G0026499	1072.68	1068.8	888.572	449.648	486.583	525.413	1010.02	487.215	1.05133	3.81807e-15	8.22501e-14	1700037H04Rik	2	129578845	129592936	-	2286	protein_coding	- && sp|Q9D1K7|CT027_MOUSE UPF0687 protein C20orf27 homolog OS=Mus musculus OX=10090 PE=1 SV=3 && -	-
MGP_BALBcJ_G0033385	17.1172	18.5698	19.5291	133.229	96.3718	105.459	18.4054	111.687	-2.59879	3.90429e-15	8.39964e-14	Angpt2	8	15708474	15764290	-	3694	protein_coding	- && sp|O35608|ANGP2_MOUSE Angiopoietin-2 OS=Mus musculus OX=10090 GN=Angpt2 PE=2 SV=2 && PF00147:Fibrinogen beta and gamma chains, C-terminal globular domain	-
MGP_BALBcJ_G0016876	163.184	191.888	136.703	35.1577	41.5721	43.3136	163.925	40.0145	2.03424	3.99442e-15	8.5709e-14	Batf3	1	190675242	190687416	+	1597	protein_coding	- && sp|Q9D275|BATF3_MOUSE Basic leucine zipper transcriptional factor ATF-like 3 OS=Mus musculus OX=10090 GN=Batf3 PE=2 SV=1 && -	-
MGP_BALBcJ_G0024018	456.458	518.923	430.616	164.686	188.964	216.568	468.666	190.073	1.30217	4.06357e-15	8.7078e-14	Gemin6	17	80456223	80460450	+	1428	protein_coding	- && sp|Q9CX53|GEMI6_MOUSE Gem-associated protein 6 OS=Mus musculus OX=10090 GN=Gemin6 PE=1 SV=2 && PF06372:Gemin6 protein	-
novel.359	220.241	250.693	243.137	81.4178	85.0339	77.2113	238.023	81.221	1.55196	4.82811e-15	1.03054e-13	-	18	29660181	29668540	-	5309	-	- && - && -	-
MGP_BALBcJ_G0030563	76.4568	89.7541	79.0927	9.25202	8.50339	10.3576	81.7679	9.37101	3.12566	4.88929e-15	1.04224e-13	Atp6v0a4	6	34943987	35020269	-	4976	protein_coding	- && sp|Q920R6|VPP4_MOUSE V-type proton ATPase 116 kDa subunit a isoform 4 OS=Mus musculus OX=10090 GN=Atp6v0a4 PE=1 SV=1 && PF01496:V-type ATPase 116kDa subunit family	-
MGP_BALBcJ_G0017612	1473.22	1611.45	1292.82	724.433	775.698	622.398	1459.16	707.51	1.04412	4.97774e-15	1.05832e-13	Mrpl42	10	93888554	93912774	-	661	protein_coding	- && sp|Q9CPV3|RM42_MOUSE 39S ribosomal protein L42, mitochondrial OS=Mus musculus OX=10090 GN=Mrpl42 PE=1 SV=1 && PF10210:Mitochondrial 28S ribosomal protein S32	-
MGP_BALBcJ_G0020359	1045.29	931.586	1262.55	2430.51	2060.66	2189.22	1079.81	2226.79	-1.04378	5.26169e-15	1.11578e-13	Sox4	13	26179782	26184576	-	4795	protein_coding	- && sp|Q06831|SOX4_MOUSE Transcription factor SOX-4 OS=Mus musculus OX=10090 GN=Sox4 PE=1 SV=2 && PF00505:HMG (high mobility group) box	-
MGP_BALBcJ_G0017434	41.0812	43.3296	50.7755	152.658	199.357	169.488	45.0621	173.835	-1.94423	5.35388e-15	1.13385e-13	Apc2	10	78291956	78314223	+	11285	protein_coding	- && sp|Q9Z1K7|APCL_MOUSE Adenomatous polyposis coli protein 2 OS=Mus musculus OX=10090 GN=Apc2 PE=1 SV=1 && -	-
MGP_BALBcJ_G0034245	2.28229	9.28491	2.92936	92.5202	85.9787	63.0873	4.83219	80.5287	-4.04834	5.6181e-15	1.18672e-13	Agt	8	123124486	123138317	-	1894	protein_coding	- && sp|P11859|ANGT_MOUSE Angiotensinogen OS=Mus musculus OX=10090 GN=Agt PE=1 SV=1 && PF00079:Serpin (serine protease inhibitor)	-
MGP_BALBcJ_G0019426	409.671	379.65	376.911	721.657	821.05	839.908	388.744	794.205	-1.03131	5.93266e-15	1.24739e-13	Endov	11	118751759	118772155	+	5739	protein_coding	- && sp|Q8C9A2|ENDOV_MOUSE Endonuclease V OS=Mus musculus OX=10090 GN=Endov PE=1 SV=2 && PF04493:Endonuclease V	-
MGP_BALBcJ_G0028034	58.1984	68.0893	84.9514	277.561	246.598	200.561	70.4131	241.573	-1.77388	5.93594e-15	1.24739e-13	Runx1t1	4	10212478	10362884	+	7971	protein_coding	- && sp|Q06455|MTG8_HUMAN Protein CBFA2T1 OS=Homo sapiens OX=9606 GN=RUNX1T1 PE=1 SV=2 && PF07531:NHR1 homology to TAF|PF01753:MYND finger|PF08788:NHR2 domain like	-
MGP_BALBcJ_G0030993	209.971	123.799	93.7395	459.825	474.3	535.771	142.503	489.966	-1.78754	6.58332e-15	1.3781e-13	Abtb1	6	86768718	86774788	-	4862	protein_coding	- && sp|Q99LJ2|ABTB1_MOUSE Ankyrin repeat and BTB/POZ domain-containing protein 1 OS=Mus musculus OX=10090 GN=Abtb1 PE=2 SV=1 && PF00651:BTB/POZ domain	-
novel.811	19.3995	34.0447	46.8697	174.863	172.902	143.123	33.438	163.63	-2.27805	7.15743e-15	1.49443e-13	-	X	118042684	118046934	+	4251	-	- && - && -	-
MGP_BALBcJ_G0028623	559.161	672.64	573.178	227.6	265.495	292.838	601.66	261.977	1.19997	9.0392e-15	1.87532e-13	Eif2b3	4	114054283	114123357	+	6516	protein_coding	- && sp|Q9NR50|EI2BG_HUMAN Translation initiation factor eIF-2B subunit gamma OS=Homo sapiens OX=9606 GN=EIF2B3 PE=1 SV=1 && -	-
MGP_BALBcJ_G0026610	506.669	628.279	475.533	228.525	202.192	240.108	536.827	223.608	1.2634	9.64098e-15	1.99255e-13	Gins1	2	149539060	149569293	+	1516	protein_coding	- && sp|Q9CZ15|PSF1_MOUSE DNA replication complex GINS protein PSF1 OS=Mus musculus OX=10090 GN=Gins1 PE=1 SV=1 && -	-
MGP_BALBcJ_G0019023	187.148	181.572	167.95	423.742	393.046	422.779	178.89	413.189	-1.20894	1.02e-14	2.10276e-13	Igfbp4	11	97897807	97911223	+	4389	protein_coding	- && sp|P47879|IBP4_MOUSE Insulin-like growth factor-binding protein 4 OS=Mus musculus OX=10090 GN=Igfbp4 PE=1 SV=2 && PF00219:Insulin-like growth factor binding protein|PF00086:Thyroglobulin type-1 repeat	-
MGP_BALBcJ_G0029608	49.0693	53.6461	47.8462	165.611	168.178	216.568	50.1872	183.453	-1.86997	1.04023e-14	2.14174e-13	Rasl11b	5	72166142	72170337	+	2161	protein_coding	- && sp|Q922H7|RSLBB_MOUSE Ras-like protein family member 11B OS=Mus musculus OX=10090 GN=Rasl11b PE=2 SV=1 && PF00071:Ras family	-
MGP_BALBcJ_G0026408	887.811	986.264	1441.24	2712.69	2634.16	2437.81	1105.11	2594.89	-1.2306	1.05715e-14	2.1711e-13	Secisbp2l	2	123978272	124024016	-	8239	protein_coding	- && sp|Q6A098|SBP2L_MOUSE Selenocysteine insertion sequence-binding protein 2-like OS=Mus musculus OX=10090 GN=Secisbp2l PE=1 SV=2 && -	-
MGP_BALBcJ_G0022485	357.179	343.542	324.182	671.697	708.616	681.719	341.634	687.344	-1.00938	1.05864e-14	2.17141e-13	Snn	16	7612652	7621338	+	2902	protein_coding	- && sp|P61807|SNN_MOUSE Stannin OS=Mus musculus OX=10090 GN=Snn PE=1 SV=1 && -	-
MGP_BALBcJ_G0031782	1090.94	940.871	902.242	448.723	520.597	470.801	978.016	480.04	1.02613	1.10988e-14	2.27365e-13	Pvr	7	17768040	17782669	-	5403	protein_coding	- && sp|Q92692|NECT2_HUMAN Nectin-2 OS=Homo sapiens OX=9606 GN=NECTIN2 PE=1 SV=1 && PF08205:CD80-like C2-set immunoglobulin domain|PF07686:Immunoglobulin V-set domain	-
MGP_BALBcJ_G0022024	59332.7	59741.2	42254	27868	26284	24049.4	53776	26067.1	1.04471	1.14637e-14	2.34545e-13	Lgals1	15	76408425	76411994	+	800	protein_coding	- && sp|P16045|LEG1_MOUSE Galectin-1 OS=Mus musculus OX=10090 GN=Lgals1 PE=1 SV=3 && PF00337:Galactoside-binding lectin	-
MGP_BALBcJ_G0024291	46.787	62.9311	71.2811	252.58	183.295	213.743	60.333	216.54	-1.83808	1.15611e-14	2.3624e-13	Pcdhb16	18	34698571	34703755	+	5185	protein_coding	- && sp|Q5DRC6|PCDB8_PANTR Protocadherin beta-8 OS=Pan troglodytes OX=9598 GN=PCDHB8 PE=3 SV=1 && PF08266:Cadherin-like|PF16492:Cadherin cytoplasmic C-terminal|PF00028:Cadherin domain	-
MGP_BALBcJ_G0032522	700.664	808.819	726.481	387.66	350.529	305.079	745.321	347.756	1.09985	1.2585e-14	2.5652e-13	Acer3	7	98138507	98227782	-	7810	protein_coding	- && sp|Q9D099|ACER3_MOUSE Alkaline ceramidase 3 OS=Mus musculus OX=10090 GN=Acer3 PE=1 SV=1 && -	-
MGP_BALBcJ_G0025874	2406.68	2598.74	1948.02	1068.61	1113	1253.27	2317.81	1144.96	1.01728	1.31897e-14	2.68509e-13	2700094K13Rik	2	82185029	82186584	-	1131	protein_coding	- && sp|Q3UQA7|SELH_MOUSE Selenoprotein H OS=Mus musculus OX=10090 GN=Selenoh PE=1 SV=2 && -	-
MGP_BALBcJ_G0018805	581.984	602.487	501.897	252.58	273.053	234.459	562.123	253.364	1.14915	1.36764e-14	2.77722e-13	Dusp14	11	82583888	82606068	-	1945	protein_coding	- && sp|Q9JLY7|DUS14_MOUSE Dual specificity protein phosphatase 14 OS=Mus musculus OX=10090 GN=Dusp14 PE=2 SV=2 && PF00782:Dual specificity phosphatase, catalytic domain	-
MGP_BALBcJ_G0028216	556.879	634.469	607.354	292.364	276.833	292.838	599.567	287.345	1.06161	1.42864e-14	2.89749e-13	Polr1e	4	41768481	41786520	+	3899	protein_coding	- && sp|Q8K202|RPA49_MOUSE DNA-directed RNA polymerase I subunit RPA49 OS=Mus musculus OX=10090 GN=Polr1e PE=1 SV=2 && -	-
MGP_BALBcJ_G0029338	298.98	326.003	526.308	1272.15	1157.41	886.988	383.764	1105.52	-1.52456	1.47282e-14	2.97967e-13	Kmt2c	5	22757056	22988408	-	20300	protein_coding	- && sp|Q8BRH4|KMT2C_MOUSE Histone-lysine N-methyltransferase 2C OS=Mus musculus OX=10090 GN=Kmt2c PE=1 SV=2 && PF00856:SET domain|PF00628:PHD-finger|PF05965:F/Y rich C-terminus|PF05964:F/Y-rich N-terminus|PF13832:PHD-zinc-finger like domain|PF13771:PHD-like zinc-binding domain	-
MGP_BALBcJ_G0023420	1816.7	1218.39	922.748	346.951	476.19	488.691	1319.28	437.277	1.59256	1.51088e-14	3.04532e-13	Cdkn1a	17	27890913	27900571	+	2214	protein_coding	- && sp|P39689|CDN1A_MOUSE Cyclin-dependent kinase inhibitor 1 OS=Mus musculus OX=10090 GN=Cdkn1a PE=1 SV=4 && PF02234:Cyclin-dependent kinase inhibitor	-
MGP_BALBcJ_G0019504	29.6698	29.918	36.1288	159.135	117.158	150.656	31.9055	142.316	-2.15418	1.51277e-14	3.04535e-13	Efr3b	12	869874	945673	-	6547	protein_coding	- && sp|Q6ZQ18|EFR3B_MOUSE Protein EFR3 homolog B OS=Mus musculus OX=10090 GN=Efr3b PE=1 SV=2 && -	-
MGP_BALBcJ_G0025562	1081.81	1376.23	1087.77	507.936	555.555	615.807	1181.93	559.766	1.07848	1.68742e-14	3.38023e-13	Exosc2	2	28918960	28929512	+	3041	protein_coding	- && sp|Q8VBV3|EXOS2_MOUSE Exosome complex component RRP4 OS=Mus musculus OX=10090 GN=Exosc2 PE=1 SV=1 && PF14382:Exosome complex exonuclease RRP4 N-terminal region	-
MGP_BALBcJ_G0021089	542.044	538.525	516.544	256.281	250.378	257.999	532.371	254.886	1.06231	1.85184e-14	3.7005e-13	Oxnad1	14	24505027	24523532	+	5769	protein_coding	- && sp|Q8VE38|OXND1_MOUSE Oxidoreductase NAD-binding domain-containing protein 1 OS=Mus musculus OX=10090 GN=Oxnad1 PE=1 SV=2 && -	-
MGP_BALBcJ_G0017687	538.621	549.873	528.261	224.824	263.605	263.648	538.918	250.692	1.10431	1.94597e-14	3.87908e-13	Rab3ip	10	115497277	115542944	-	2819	protein_coding	- && sp|Q68EF0|RAB3I_MOUSE Rab-3A-interacting protein OS=Mus musculus OX=10090 GN=Rab3ip PE=1 SV=1 && -	-
MGP_BALBcJ_G0021430	357.179	427.106	300.747	125.827	126.606	146.89	361.677	133.108	1.44175	1.95202e-14	3.88638e-13	Pinx1	14	57029552	57089604	+	1351	protein_coding	- && sp|Q9CZX5|PINX1_MOUSE PIN2/TERF1-interacting telomerase inhibitor 1 OS=Mus musculus OX=10090 GN=Pinx1 PE=1 SV=2 && PF01585:G-patch domain	-
MGP_BALBcJ_G0029005	106.127	75.3109	89.8337	12.9528	11.3379	1.8832	90.4237	8.72463	3.37036	1.97811e-14	3.93351e-13	Tas1r2	4	137054019	137071270	+	3042	protein_coding	- && sp|Q925I4|TS1R2_MOUSE Taste receptor type 1 member 2 OS=Mus musculus OX=10090 GN=Tas1r2 PE=2 SV=1 && PF07562:Nine Cysteines Domain of family 3 GPCR|PF00003:7 transmembrane sweet-taste receptor of 3 GCPR|PF01094:Receptor family ligand binding region	-
MGP_BALBcJ_G0017436	264.746	279.579	245.09	76.7918	80.3098	109.226	263.138	88.7758	1.56759	2.10451e-14	4.17467e-13	Pcsk4	10	78317195	78325406	-	2958	protein_coding	- && sp|P29121|PCSK4_MOUSE Proprotein convertase subtilisin/kexin type 4 OS=Mus musculus OX=10090 GN=Pcsk4 PE=2 SV=1 && PF16470:Peptidase S8 pro-domain	-
MGP_BALBcJ_G0018916	70.751	35.0763	30.27	239.627	183.295	194.911	45.3658	205.945	-2.195	2.13175e-14	4.21844e-13	Pdk2	11	93757375	93772492	-	3163	protein_coding	- && sp|Q9JK42|PDK2_MOUSE [Pyruvate dehydrogenase (acetyl-transferring)] kinase isozyme 2, mitochondrial OS=Mus musculus OX=10090 GN=Pdk2 PE=1 SV=2 && PF10436:Mitochondrial branched-chain alpha-ketoacid dehydrogenase kinase|PF02518:Histidine kinase-, DNA gyrase B-, and HSP90-like ATPase	-
MGP_BALBcJ_G0030952	3133.59	3098.06	2370.83	1530.28	1244.33	1423.7	2867.49	1399.44	1.03464	2.27447e-14	4.4954e-13	Snrpg	6	84281032	84289091	+	1570	protein_coding	- && sp|Q3ZBL0|RUXG_BOVIN Small nuclear ribonucleoprotein G OS=Bos taurus OX=9913 GN=SNRPG PE=3 SV=1 && PF01423:LSM domain	-
MGP_BALBcJ_G0018065	196.277	223.869	293.912	731.835	648.147	514.114	238.02	631.365	-1.40498	2.37023e-14	4.67897e-13	Cpeb4	11	29105901	29169063	+	6381	protein_coding	- && sp|Q7TN98|CPEB4_MOUSE Cytoplasmic polyadenylation element-binding protein 4 OS=Mus musculus OX=10090 GN=Cpeb4 PE=1 SV=1 && PF16367:RNA recognition motif|PF16366:Cytoplasmic polyadenylation element-binding protein ZZ domain	-
MGP_BALBcJ_G0029135	2015.26	1634.14	2625.68	5677.04	4962.2	4169.41	2091.7	4936.22	-1.23853	2.51018e-14	4.94326e-13	Rere	4	148264202	148610990	+	9220	protein_coding	- && sp|Q80TZ9|RERE_MOUSE Arginine-glutamic acid dipeptide repeats protein OS=Mus musculus OX=10090 GN=Rere PE=1 SV=3 && PF03154:Atrophin-1 family|PF01426:BAH domain|PF01448:ELM2 domain|PF00320:GATA zinc finger	-
MGP_BALBcJ_G0017701	362.884	502.417	464.792	954.808	917.421	947.251	443.364	939.827	-1.08232	2.5611e-14	5.03744e-13	Slc35e3	10	116355149	116368437	-	4055	protein_coding	- && sp|Q6PGC7|S35E3_MOUSE Solute carrier family 35 member E3 OS=Mus musculus OX=10090 GN=Slc35e3 PE=2 SV=1 && -	-
MGP_BALBcJ_G0027172	249.911	216.648	177.714	545.869	462.018	549.895	214.758	519.261	-1.27662	2.64598e-14	5.19185e-13	Mgst2	3	48536324	48558623	+	3696	protein_coding	- && sp|A2RST1|MGST2_MOUSE Microsomal glutathione S-transferase 2 OS=Mus musculus OX=10090 GN=Mgst2 PE=2 SV=1 && -	-
MGP_BALBcJ_G0017398	3729.26	2910.3	2450.9	1459.04	1393.61	1404.87	3030.15	1419.17	1.09394	2.67922e-14	5.24444e-13	Rnf126	10	77737869	77746292	-	1639	protein_coding	- && sp|Q91YL2|RN126_MOUSE E3 ubiquitin-protein ligase RNF126 OS=Mus musculus OX=10090 GN=Rnf126 PE=1 SV=1 && PF14369:zinc-ribbon|PF13639:Ring finger domain	-
MGP_BALBcJ_G0016559	324.085	359.016	488.226	1017.72	950.49	821.076	390.443	929.763	-1.24983	2.83907e-14	5.54402e-13	Cep350	1	154845674	154972881	-	16533	protein_coding	- && sp|E9Q309|CE350_MOUSE Centrosome-associated protein 350 OS=Mus musculus OX=10090 GN=Cep350 PE=1 SV=1 && PF01302:CAP-Gly domain	-
MGP_BALBcJ_G0020186	414.236	442.581	625.906	1262.9	1242.44	1017.87	494.241	1174.4	-1.2471	3.29811e-14	6.40967e-13	Arid4b	13	10937660	11079460	+	13706	protein_coding	- && sp|A2CG63|ARI4B_MOUSE AT-rich interactive domain-containing protein 4B OS=Mus musculus OX=10090 GN=Arid4b PE=1 SV=1 && PF08169:RBB1NT (NUC162) domain|PF01388:ARID/BRIGHT DNA binding domain|PF11717:RNA binding activity-knot of a chromodomain	-
MGP_BALBcJ_G0017467	2217.25	2301.63	1604.31	905.773	781.367	1031.99	2041.06	906.378	1.17082	3.30237e-14	6.4103e-13	Timm13	10	78908114	78909633	-	1225	protein_coding	- && sp|P62075|TIM13_MOUSE Mitochondrial import inner membrane translocase subunit Tim13 OS=Mus musculus OX=10090 GN=Timm13 PE=1 SV=1 && -	-
MGP_BALBcJ_G0032365	615.078	472.499	875.878	1843.93	1776.26	1501.85	654.485	1707.35	-1.38258	3.30733e-14	6.41228e-13	Akap13	7	75125557	75420988	+	12622	protein_coding	- && sp|E9Q394|AKP13_MOUSE A-kinase anchor protein 13 OS=Mus musculus OX=10090 GN=Akap13 PE=1 SV=1 && -	-
MGP_BALBcJ_G0030235	358.32	400.283	466.744	879.867	873.96	796.594	408.449	850.14	-1.05587	3.4425e-14	6.65061e-13	Zkscan1	5	138058384	138081818	+	8533	protein_coding	- && sp|Q8BGS3|ZKSC1_MOUSE Zinc finger protein with KRAB and SCAN domains 1 OS=Mus musculus OX=10090 GN=Zkscan1 PE=2 SV=1 && PF00096:Zinc finger, C2H2 type|PF01352:KRAB box|PF02023:SCAN domain	-
MGP_BALBcJ_G0031297	220.241	237.281	289.03	79.5674	93.5373	62.1457	248.851	78.4168	1.66744	3.4758e-14	6.70699e-13	Tead4	6	126339664	126412410	-	2025	protein_coding	- && sp|Q62296|TEAD4_MOUSE Transcriptional enhancer factor TEF-3 OS=Mus musculus OX=10090 GN=Tead4 PE=1 SV=2 && PF01285:TEA/ATTS domain|PF17725:YAP binding domain	-
MGP_BALBcJ_G0020826	716.64	746.919	639.577	334.923	363.756	334.268	701.045	344.316	1.02544	3.49718e-14	6.74025e-13	Ptcd2	13	97930088	97954650	-	1675	protein_coding	- && sp|Q8R3K3|PTCD2_MOUSE Pentatricopeptide repeat-containing protein 2, mitochondrial OS=Mus musculus OX=10090 GN=Ptcd2 PE=1 SV=1 && PF10037:Mitochondrial 28S ribosomal protein S27	-
novel.627	21.6818	16.5065	13.6703	103.623	121.882	88.5105	17.2862	104.672	-2.60792	3.67049e-14	7.04094e-13	-	8	69163966	69171470	-	3513	-	- && sp|A0A140LIT1|CC194_MOUSE Coiled-coil domain-containing protein 194 OS=Mus musculus OX=10090 GN=Ccdc194 PE=3 SV=1 && -	-
MGP_BALBcJ_G0018256	441.623	443.612	656.176	1256.42	1193.31	1108.26	513.804	1186	-1.20532	3.76469e-14	7.21315e-13	Fnip1	11	52242914	52323975	+	7115	protein_coding	- && sp|Q68FD7|FNIP1_MOUSE Folliculin-interacting protein 1 OS=Mus musculus OX=10090 GN=Fnip1 PE=1 SV=1 && PF14636:Folliculin-interacting protein N-terminus|PF14638:Folliculin-interacting protein C-terminus|PF14637:Folliculin-interacting protein middle domain	-
MGP_BALBcJ_G0031290	398.26	473.53	436.474	195.218	193.688	192.087	436.088	193.664	1.17169	3.89804e-14	7.44237e-13	Tigar	6	125168735	125188003	-	3635	protein_coding	- && sp|Q8BZA9|TIGAR_MOUSE Fructose-2,6-bisphosphatase TIGAR OS=Mus musculus OX=10090 GN=Tigar PE=1 SV=1 && -	-
MGP_BALBcJ_G0016464	1444.69	1631.05	1219.59	701.303	661.375	754.222	1431.78	705.633	1.02057	3.93152e-14	7.4975e-13	Timm17a	1	134109706	134121558	-	1092	protein_coding	- && sp|Q9Z0V8|TI17A_MOUSE Mitochondrial import inner membrane translocase subunit Tim17-A OS=Mus musculus OX=10090 GN=Timm17a PE=1 SV=1 && -	-
MGP_BALBcJ_G0024977	78.7391	79.4376	65.4223	213.722	218.254	230.692	74.533	220.889	-1.56966	4.0592e-14	7.73195e-13	Kank1	19	22280468	22483073	+	6178	protein_coding	- && sp|Q14678|KANK1_HUMAN KN motif and ankyrin repeat domain-containing protein 1 OS=Homo sapiens OX=9606 GN=KANK1 PE=1 SV=3 && PF12796:Ankyrin repeats (3 copies)|PF12075:KN motif	-
MGP_BALBcJ_G0029082	28.5286	14.4432	15.6232	92.5202	126.606	130.883	19.5317	116.67	-2.59223	4.10933e-14	7.81828e-13	Dhrs3	4	142643523	142680019	+	2229	protein_coding	- && sp|O88876|DHRS3_MOUSE Short-chain dehydrogenase/reductase 3 OS=Mus musculus OX=10090 GN=Dhrs3 PE=1 SV=2 && PF00106:short chain dehydrogenase	-
MGP_BALBcJ_G0018271	1051	1066.73	853.42	443.172	490.362	515.056	990.383	482.863	1.03594	4.68455e-14	8.83016e-13	Atox1	11	53257662	53272430	-	541	protein_coding	- && sp|O08997|ATOX1_MOUSE Copper transport protein ATOX1 OS=Mus musculus OX=10090 GN=Atox1 PE=1 SV=1 && -	-
MGP_BALBcJ_G0029869	1395.62	1557.8	1289.89	598.606	687.83	791.886	1414.44	692.774	1.0298	4.82902e-14	9.09195e-13	Pus1	5	110235963	110242951	-	2180	protein_coding	- && sp|Q9WU56|TRUA_MOUSE tRNA pseudouridine synthase A OS=Mus musculus OX=10090 GN=Pus1 PE=1 SV=2 && PF01416:tRNA pseudouridine synthase	-
MGP_BALBcJ_G0032855	5.70573	9.28491	0.976453	73.0909	69.9168	82.8609	5.32236	75.2895	-3.84044	4.91066e-14	9.23498e-13	Dkk3	7	112473042	112517980	-	3357	protein_coding	- && sp|Q9QUN9|DKK3_MOUSE Dickkopf-related protein 3 OS=Mus musculus OX=10090 GN=Dkk3 PE=2 SV=1 && PF04706:Dickkopf N-terminal cysteine-rich region	-
MGP_BALBcJ_G0034956	2300.55	2500.74	1760.54	1140.77	992.062	1018.81	2187.28	1050.55	1.05768	5.2561e-14	9.86184e-13	Rps27l	9	64244398	64254787	+	816	protein_coding	- && sp|Q71UM5|RS27L_HUMAN 40S ribosomal protein S27-like OS=Homo sapiens OX=9606 GN=RPS27L PE=1 SV=3 && PF01667:Ribosomal protein S27	-
MGP_BALBcJ_G0023266	3421.16	3102.19	2443.09	1353.57	1240.55	1617.67	2988.81	1403.93	1.08983	5.43982e-14	1.01948e-12	Pgp	17	23011677	23012795	+	1027	protein_coding	- && sp|Q8CHP8|PGP_MOUSE Glycerol-3-phosphate phosphatase OS=Mus musculus OX=10090 GN=Pgp PE=1 SV=1 && PF13242:HAD-hyrolase-like|PF13344:Haloacid dehalogenase-like hydrolase	-
MGP_BALBcJ_G0025051	30.8109	24.7598	17.5762	116.575	134.165	112.051	24.3823	120.93	-2.32032	5.60716e-14	1.04963e-12	Cpeb3	19	34306251	34495552	-	7411	protein_coding	- && sp|Q7TN99|CPEB3_MOUSE Cytoplasmic polyadenylation element-binding protein 3 OS=Mus musculus OX=10090 GN=Cpeb3 PE=1 SV=1 && PF16366:Cytoplasmic polyadenylation element-binding protein ZZ domain|PF16367:RNA recognition motif	-
novel.15	1260.97	1118.32	986.217	436.695	530.045	590.384	1121.83	519.041	1.11152	5.69815e-14	1.06544e-12	-	1	171424947	171432391	+	2299	-	- && sp|Q8R366|IGSF8_MOUSE Immunoglobulin superfamily member 8 OS=Mus musculus OX=10090 GN=Igsf8 PE=1 SV=2 && -	-
MGP_BALBcJ_G0030276	667.57	737.634	680.588	324.746	335.412	374.757	695.264	344.972	1.01135	5.88092e-14	1.09584e-12	Mafk	5	139901983	139914250	+	3901	protein_coding	- && sp|Q61827|MAFK_MOUSE Transcription factor MafK OS=Mus musculus OX=10090 GN=Mafk PE=1 SV=1 && PF03131:bZIP Maf transcription factor	-
MGP_BALBcJ_G0033629	564.867	661.292	600.519	293.289	274.943	308.845	608.893	292.359	1.05883	6.01248e-14	1.1178e-12	Tma16	8	64016232	64026360	-	2683	protein_coding	- && sp|Q9CR02|TMA16_MOUSE Translation machinery-associated protein 16 OS=Mus musculus OX=10090 GN=Tma16 PE=1 SV=1 && -	-
MGP_BALBcJ_G0015941	791.955	1048.16	933.489	482.955	412.887	405.83	924.536	433.891	1.09183	6.21958e-14	1.15367e-12	Sdpr	1	48895468	48909311	+	3056	protein_coding	- && sp|Q63918|CAVN2_MOUSE Caveolae-associated protein 2 OS=Mus musculus OX=10090 GN=Cavin2 PE=1 SV=3 && PF15237:PTRF/SDPR family	-
MGP_BALBcJ_G0028341	61.6219	77.3742	87.8808	273.86	236.205	206.211	75.6256	238.759	-1.65418	6.26957e-14	1.16162e-12	Zfp618	4	59890496	60062383	+	9333	protein_coding	- && sp|Q80YY7|ZN618_MOUSE Zinc finger protein 618 OS=Mus musculus OX=10090 GN=Znf618 PE=2 SV=3 && -	-
MGP_BALBcJ_G0018352	1619.29	1525.82	2025.16	3820.16	3520.4	3054.55	1723.42	3465.04	-1.00727	6.51016e-14	1.20209e-12	Rai1	11	58035188	58130668	+	9597	protein_coding	- && sp|Q61818|RAI1_MOUSE Retinoic acid-induced protein 1 OS=Mus musculus OX=10090 GN=Rai1 PE=1 SV=3 && -	-
MGP_BALBcJ_G0015967	350.332	438.454	384.722	154.509	176.682	158.189	391.169	163.126	1.26263	6.54845e-14	1.20779e-12	Coq10b	1	52909851	52932459	+	4792	protein_coding	- && sp|Q3THF9|CQ10B_MOUSE Coenzyme Q-binding protein COQ10 homolog B, mitochondrial OS=Mus musculus OX=10090 GN=Coq10b PE=1 SV=1 && -	-
MGP_BALBcJ_G0033955	700.664	692.242	740.151	297.915	264.55	384.173	711.019	315.546	1.17222	6.72476e-14	1.23891e-12	Kifc3	8	92872666	92909475	-	3593	protein_coding	- && sp|O35231|KIFC3_MOUSE Kinesin-like protein KIFC3 OS=Mus musculus OX=10090 GN=Kifc3 PE=1 SV=4 && PF00225:Kinesin motor domain	-
MGP_BALBcJ_G0028383	661.865	741.761	911.031	1732.9	1658.16	1429.35	771.552	1606.8	-1.05731	7.31792e-14	1.34666e-12	Ttc39b	4	80153737	80257318	-	10217	protein_coding	- && sp|Q8BYY4|TT39B_MOUSE Tetratricopeptide repeat protein 39B OS=Mus musculus OX=10090 GN=Ttc39b PE=1 SV=1 && -	-
MGP_BALBcJ_G0020996	1090.94	1056.42	772.374	435.77	436.507	461.385	973.242	444.554	1.12969	7.34657e-14	1.34891e-12	Chchd1	14	13263183	13264573	+	587	protein_coding	- && sp|Q9CQA6|CHCH1_MOUSE Coiled-coil-helix-coiled-coil-helix domain-containing protein 1 OS=Mus musculus OX=10090 GN=Chchd1 PE=1 SV=1 && PF06747:CHCH domain	-
MGP_BALBcJ_G0018982	1168.53	805.724	806.55	409.864	347.694	415.246	926.936	390.935	1.24451	7.36117e-14	1.35004e-12	Rpl23	11	96602236	96610641	-	1770	protein_coding	- && sp|Q3T057|RL23_BOVIN 60S ribosomal protein L23 OS=Bos taurus OX=9913 GN=RPL23 PE=2 SV=2 && PF00238:Ribosomal protein L14p/L23e	-
MGP_BALBcJ_G0020409	223.665	263.072	223.608	78.6422	88.8132	83.8025	236.782	83.7526	1.49979	7.57607e-14	1.3879e-12	Rpp40	13	33126001	33138879	-	6530	protein_coding	- && sp|Q8R1F9|RPP40_MOUSE Ribonuclease P protein subunit p40 OS=Mus musculus OX=10090 GN=Rpp40 PE=2 SV=2 && PF08584:Ribonuclease P 40kDa (Rpp40) subunit	-
MGP_BALBcJ_G0034228	287.569	274.421	268.525	121.201	83.1443	90.3937	276.838	98.2465	1.4935	7.58541e-14	1.38804e-12	Tubb3	8	121970126	121980718	+	1868	protein_coding	- && sp|Q9ERD7|TBB3_MOUSE Tubulin beta-3 chain OS=Mus musculus OX=10090 GN=Tubb3 PE=1 SV=1 && PF00091:Tubulin/FtsZ family, GTPase domain|PF03953:Tubulin C-terminal domain	-
MGP_BALBcJ_G0029422	122.103	163.002	207.984	488.507	491.307	391.706	164.363	457.173	-1.47176	7.7185e-14	1.41081e-12	Uvssa	5	31053112	31095369	+	8661	protein_coding	- && sp|Q9D479|UVSSA_MOUSE UV-stimulated scaffold protein A OS=Mus musculus OX=10090 GN=Uvssa PE=1 SV=2 && PF09740:Uncharacterized conserved protein (DUF2043)	-
MGP_BALBcJ_G0026285	5316.6	5638	8441.43	14507.2	15473.3	13313.3	6465.35	14431.3	-1.15824	7.88841e-14	1.44025e-12	Thbs1	2	116133754	116148962	+	6071	protein_coding	- && sp|P35441|TSP1_MOUSE Thrombospondin-1 OS=Mus musculus OX=10090 GN=Thbs1 PE=1 SV=1 && PF00093:von Willebrand factor type C domain|PF00090:Thrombospondin type 1 domain|PF02412:Thrombospondin type 3 repeat|PF05735:Thrombospondin C-terminal region	-
MGP_BALBcJ_G0035783	110.691	94.9124	97.6453	250.73	290.06	268.356	101.083	269.715	-1.41775	7.97502e-14	1.45444e-12	Abcd1	X	68718764	68742021	+	4192	protein_coding	- && sp|P48410|ABCD1_MOUSE ATP-binding cassette sub-family D member 1 OS=Mus musculus OX=10090 GN=Abcd1 PE=1 SV=1 && PF06472:ABC transporter transmembrane region 2|PF00005:ABC transporter	-
MGP_BALBcJ_G0025005	588.831	606.614	492.132	166.536	238.095	259.882	562.526	221.504	1.3445	8.11036e-14	1.47252e-12	Il33	19	27032185	27068020	+	2886	protein_coding	- && sp|Q8BVZ5|IL33_MOUSE Interleukin-33 OS=Mus musculus OX=10090 GN=Il33 PE=1 SV=1 && PF15095:Interleukin 33	-
MGP_BALBcJ_G0011394	1224.45	1267.91	964.735	455.199	612.244	427.487	1152.36	498.31	1.20923	8.13192e-14	1.47479e-12	MGP_BALBcJ_G0011394	18	13265401	13265697	-	297	processed_pseudogene	- && sp|P50543|S10AB_MOUSE Protein S100-A11 OS=Mus musculus OX=10090 GN=S100a11 PE=1 SV=1 && -	-
MGP_BALBcJ_G0033267	969.974	780.964	831.938	432.069	432.728	344.626	860.959	403.141	1.094	8.16835e-14	1.47975e-12	Dhcr7	7	144622210	144640954	+	3385	protein_coding	- && sp|O88455|DHCR7_MOUSE 7-dehydrocholesterol reductase OS=Mus musculus OX=10090 GN=Dhcr7 PE=1 SV=1 && -	-
MGP_BALBcJ_G0026928	891.235	957.377	866.114	387.66	485.638	477.392	904.909	450.23	1.00728	9.48319e-14	1.71034e-12	Rbm38	2	172128869	172141695	+	2571	protein_coding	- && sp|Q62176|RBM38_MOUSE RNA-binding protein 38 OS=Mus musculus OX=10090 GN=Rbm38 PE=1 SV=2 && -	-
MGP_BALBcJ_G0032087	564.867	698.431	623.953	300.691	301.398	306.962	629.084	303.017	1.05445	1.06122e-13	1.90342e-12	Ccne1	7	36905572	36915299	-	2676	protein_coding	- && sp|Q61457|CCNE1_MOUSE G1/S-specific cyclin-E1 OS=Mus musculus OX=10090 GN=Ccne1 PE=1 SV=2 && PF00134:Cyclin, N-terminal domain|PF02984:Cyclin, C-terminal domain	-
MGP_BALBcJ_G0023272	2073.46	1702.23	2529.01	4513.13	4234.69	4078.07	2101.57	4275.3	-1.02436	1.071e-13	1.91662e-12	Pkd1	17	23094119	23141333	+	14174	protein_coding	- && sp|O08852|PKD1_MOUSE Polycystin-1 OS=Mus musculus OX=10090 GN=Pkd1 PE=1 SV=2 && PF08016:Polycystin cation channel|PF01477:PLAT/LH2 domain|PF00059:Lectin C-type domain|PF13855:Leucine rich repeat|PF00801:PKD domain|PF01822:WSC domain|PF02010:REJ domain	-
MGP_BALBcJ_G0031029	772.556	883.098	615.165	319.195	315.57	365.341	756.94	333.369	1.18264	1.1071e-13	1.97268e-12	Lsm3	6	89509617	89516310	+	2749	protein_coding	- && sp|Q32PE9|LSM3_BOVIN U6 snRNA-associated Sm-like protein LSm3 OS=Bos taurus OX=9913 GN=LSM3 PE=3 SV=3 && -	-
MGP_BALBcJ_G0034151	935.74	950.156	737.222	405.238	411.942	446.319	874.372	421.166	1.05326	1.11668e-13	1.98756e-12	Mphosph6	8	116248473	116259085	-	1054	protein_coding	- && sp|Q9D1Q1|MPH6_MOUSE M-phase phosphoprotein 6 OS=Mus musculus OX=10090 GN=Mphosph6 PE=1 SV=1 && PF10175:M-phase phosphoprotein 6	-
MGP_BALBcJ_G0018669	689.252	613.836	532.167	235.001	298.564	278.714	611.752	270.76	1.17521	1.1268e-13	2.0012e-12	Fam57a	11	74501349	74541631	+	6572	protein_coding	- && sp|P57678|GEMI4_HUMAN Gem-associated protein 4 OS=Homo sapiens OX=9606 GN=GEMIN4 PE=1 SV=2 && -	-
MGP_BALBcJ_G0029232	246.487	180.54	161.115	460.751	492.252	496.224	196.047	483.075	-1.30488	1.13545e-13	2.01438e-12	Plekhn1	4	154304350	154311424	-	2210	protein_coding	- && sp|Q8C886|PKHN1_MOUSE Probable pleckstrin homology domain-containing family N member 1 OS=Mus musculus OX=10090 GN=Plekhn1 PE=1 SV=2 && -	-
MGP_BALBcJ_G0018229	1957.07	2006.57	3087.54	5937.95	5715.22	4717.42	2350.39	5456.86	-1.2148	1.13676e-13	2.0145e-12	Aff4	11	51106611	51180476	+	13450	protein_coding	- && sp|Q9ESC8|AFF4_MOUSE AF4/FMR2 family member 4 OS=Mus musculus OX=10090 GN=Aff4 PE=1 SV=1 && PF05110:AF-4 proto-oncoprotein	-
MGP_BALBcJ_G0021004	254.476	267.199	363.24	728.134	708.616	615.807	294.972	684.186	-1.21162	1.23811e-13	2.18461e-12	Kat6b	14	14045754	14236926	+	16822	protein_coding	- && sp|Q8BRB7|KAT6B_MOUSE Histone acetyltransferase KAT6B OS=Mus musculus OX=10090 GN=Kat6b PE=1 SV=3 && PF17772:MYST family zinc finger domain|PF00628:PHD-finger|PF01853:MOZ/SAS family	-
MGP_BALBcJ_G0023619	915.199	839.768	715.74	395.986	415.721	406.772	823.569	406.16	1.01902	1.30153e-13	2.29154e-12	2310061I04Rik	17	35122405	35127139	-	2368	protein_coding	- && sp|Q32KT5|CF136_BOVIN Uncharacterized protein C6orf136 homolog OS=Bos taurus OX=9913 PE=2 SV=1 && PF10184:Uncharacterized conserved protein (DUF2358)	-
MGP_BALBcJ_G0017497	2160.19	2081.88	1599.43	893.745	833.332	1062.13	1947.17	929.734	1.06613	1.31876e-13	2.31906e-12	Dohh	10	79408584	79415716	+	3202	protein_coding	- && sp|Q99LN9|DOHH_MOUSE Deoxyhypusine hydroxylase OS=Mus musculus OX=10090 GN=Dohh PE=1 SV=2 && PF13646:HEAT repeats	-
MGP_BALBcJ_G0035680	104.985	134.115	211.89	630.988	490.362	394.531	150.33	505.294	-1.74493	1.32001e-13	2.31906e-12	Mbnl3	X	45743734	45841940	-	8735	protein_coding	- && sp|Q8R003|MBNL3_MOUSE Muscleblind-like protein 3 OS=Mus musculus OX=10090 GN=Mbnl3 PE=2 SV=1 && -	-
MGP_BALBcJ_G0029458	223.665	198.078	186.502	443.172	426.114	502.815	202.748	457.367	-1.17552	1.33942e-13	2.3481e-12	Acox3	5	33283497	33316273	+	11507	protein_coding	- && sp|Q9EPL9|ACOX3_MOUSE Peroxisomal acyl-coenzyme A oxidase 3 OS=Mus musculus OX=10090 GN=Acox3 PE=1 SV=2 && PF02770:Acyl-CoA dehydrogenase, middle domain|PF01756:Acyl-CoA oxidase	-
MGP_BALBcJ_G0036223	406.248	467.34	439.404	188.741	214.474	187.379	437.664	196.865	1.15328	1.42039e-13	2.48203e-12	Fancb	X	160241752	160261388	+	2983	protein_coding	- && sp|Q5XJY6|FANCB_MOUSE Fanconi anemia group B protein homolog OS=Mus musculus OX=10090 GN=Fancb PE=2 SV=2 && -	-
MGP_BALBcJ_G0026125	579.702	473.53	414.992	973.312	1014.74	1049.89	489.408	1012.65	-1.05084	1.49603e-13	2.60302e-12	Atg13	2	89478290	89514356	-	4320	protein_coding	- && sp|Q91YI1|ATG13_MOUSE Autophagy-related protein 13 OS=Mus musculus OX=10090 GN=Atg13 PE=1 SV=2 && PF10033:Autophagy-related protein 13	-
MGP_BALBcJ_G0021942	115.256	112.451	114.245	282.187	298.564	274.006	113.984	284.919	-1.32187	1.5211e-13	2.64383e-12	MGP_BALBcJ_G0021942	15	73388217	73394199	-	3065	protein_coding	- && sp|Q91V36|NRBP2_MOUSE Nuclear receptor-binding protein 2 OS=Mus musculus OX=10090 GN=Nrbp2 PE=1 SV=2 && PF00069:Protein kinase domain	-
MGP_BALBcJ_G0019352	3815.99	3336.38	2437.23	1358.2	1374.71	1628.03	3196.53	1453.65	1.13654	1.62456e-13	2.82064e-12	Galk1	11	115253033	115257306	-	1406	protein_coding	- && sp|Q9R0N0|GALK1_MOUSE Galactokinase OS=Mus musculus OX=10090 GN=Galk1 PE=1 SV=2 && PF10509:Galactokinase galactose-binding signature|PF00288:GHMP kinases N terminal domain|PF08544:GHMP kinases C terminal	-
MGP_BALBcJ_G0016525	414.236	417.821	467.721	761.441	958.049	1023.52	433.259	914.337	-1.07676	1.71704e-13	2.97486e-12	Fam129a	1	150569389	150723053	+	7380	protein_coding	- && sp|Q3UW53|NIBA1_MOUSE Protein Niban 1 OS=Mus musculus OX=10090 GN=Niban1 PE=1 SV=2 && -	-
MGP_BALBcJ_G0034827	328.65	285.769	285.124	593.98	603.741	621.457	299.848	606.392	-1.01743	1.75741e-13	3.04157e-12	Snx33	9	54068059	54079230	-	4564	protein_coding	- && sp|Q4VAA7|SNX33_MOUSE Sorting nexin-33 OS=Mus musculus OX=10090 GN=Snx33 PE=1 SV=1 && PF00787:PX domain|PF10456:WASP-binding domain of Sorting nexin protein|PF14604:Variant SH3 domain	-
MGP_BALBcJ_G0018002	128.949	92.8491	122.057	311.793	327.853	275.889	114.618	305.178	-1.41419	2.08604e-13	3.59506e-12	Meis1	11	15875668	16015841	-	10502	protein_coding	- && sp|Q60954|MEIS1_MOUSE Homeobox protein Meis1 OS=Mus musculus OX=10090 GN=Meis1 PE=1 SV=1 && -	-
MGP_BALBcJ_G0016362	316.097	271.326	410.11	739.236	722.788	797.536	332.511	753.187	-1.17824	2.22445e-13	3.82146e-12	Mgat5	1	125924128	126211306	+	10018	protein_coding	- && sp|Q8R4G6|MGT5A_MOUSE Alpha-1,6-mannosylglycoprotein 6-beta-N-acetylglucosaminyltransferase A OS=Mus musculus OX=10090 GN=Mgat5 PE=1 SV=1 && -	-
MGP_BALBcJ_G0022321	718.922	429.169	555.602	1295.28	1255.67	1340.84	567.898	1297.26	-1.19307	2.32151e-13	3.9798e-12	Pou6f1	15	98622161	98649206	-	6711	protein_coding	- && sp|Q07916|PO6F1_MOUSE POU domain, class 6, transcription factor 1 OS=Mus musculus OX=10090 GN=Pou6f1 PE=1 SV=1 && PF00157:Pou domain - N-terminal to homeobox domain|PF00046:Homeodomain	-
MGP_BALBcJ_G0031467	256.758	248.629	230.443	517.188	479.024	565.902	245.277	520.705	-1.08703	2.32627e-13	3.98376e-12	Sspn	6	144730345	144763880	+	5000	protein_coding	- && sp|Q62147|SSPN_MOUSE Sarcospan OS=Mus musculus OX=10090 GN=Sspn PE=1 SV=1 && PF04103:CD20-like family	-
MGP_BALBcJ_G0035494	369.731	341.478	270.477	675.397	685.94	726.916	327.229	696.085	-1.09101	2.35479e-13	4.02837e-12	Wdr45	X	2320813	2327042	+	2717	protein_coding	- && sp|Q91VM3|WIPI4_MOUSE WD repeat domain phosphoinositide-interacting protein 4 OS=Mus musculus OX=10090 GN=Wdr45 PE=1 SV=1 && -	-
MGP_BALBcJ_G0016132	322.944	210.458	234.349	593.054	589.568	619.573	255.917	600.732	-1.23391	2.38355e-13	4.0733e-12	Slc4a3	1	73539255	73555158	+	8596	protein_coding	- && sp|P16283|B3A3_MOUSE Anion exchange protein 3 OS=Mus musculus OX=10090 GN=Slc4a3 PE=1 SV=2 && -	-
MGP_BALBcJ_G0023001	361.743	370.365	331.994	140.631	140.778	168.547	354.701	149.985	1.24149	2.41421e-13	4.12137e-12	1110004E09Rik	16	88135772	88144890	-	1360	protein_coding	- && sp|Q8BL95|CF298_MOUSE Cilia- and flagella-associated protein 298 OS=Mus musculus OX=10090 GN=Cfap298 PE=1 SV=1 && PF11069:Protein of unknown function (DUF2870)	-
MGP_BALBcJ_G0026912	571.714	588.044	440.38	193.367	245.654	237.283	533.38	225.435	1.2419	2.56422e-13	4.35462e-12	Pfdn4	2	169566646	169574276	+	677	protein_coding	- && sp|Q9NQP4|PFD4_HUMAN Prefoldin subunit 4 OS=Homo sapiens OX=9606 GN=PFDN4 PE=1 SV=1 && PF01920:Prefoldin subunit	-
MGP_BALBcJ_G0025100	1114.9	1324.65	1555.49	656.893	670.823	656.296	1331.68	661.337	1.01052	2.57157e-13	4.35802e-12	Rrp12	19	39240483	39273947	-	4319	protein_coding	- && sp|Q6P5B0|RRP12_MOUSE RRP12-like protein OS=Mus musculus OX=10090 GN=Rrp12 PE=1 SV=1 && PF08161:NUC173 domain	-
MGP_BALBcJ_G0033704	942.586	1027.53	714.763	383.959	376.039	446.319	894.96	402.106	1.15376	2.62041e-13	4.43617e-12	Ifi30	8	68403277	68407169	-	980	protein_coding	- && sp|Q9ESY9|GILT_MOUSE Gamma-interferon-inducible lysosomal thiol reductase OS=Mus musculus OX=10090 GN=Ifi30 PE=1 SV=3 && PF03227:Gamma interferon inducible lysosomal thiol reductase (GILT)	-
novel.618	741.745	1319.49	640.553	299.765	285.336	319.203	900.596	301.435	1.57908	3.1734e-13	5.32255e-12	-	8	26681899	26682561	-	663	-	- && sp|O35685|NUDC_MOUSE Nuclear migration protein nudC OS=Mus musculus OX=10090 GN=Nudc PE=1 SV=1 && -	-
MGP_BALBcJ_G0019652	197.418	186.73	235.325	435.77	466.742	471.742	206.491	458.085	-1.14797	3.22686e-13	5.40665e-12	Dnajb9	12	41549415	41553594	-	1873	protein_coding	- && sp|Q9QYI6|DNJB9_MOUSE DnaJ homolog subfamily B member 9 OS=Mus musculus OX=10090 GN=Dnajb9 PE=1 SV=2 && PF00226:DnaJ domain	-
MGP_BALBcJ_G0029241	120.961	138.242	125.962	278.486	369.425	334.268	128.389	327.393	-1.34962	3.27278e-13	5.47796e-12	Pex1	5	524373	563324	+	10356	protein_coding	- && sp|Q5BL07|PEX1_MOUSE Peroxisome biogenesis factor 1 OS=Mus musculus OX=10090 GN=Pex1 PE=1 SV=2 && PF17862:AAA+ lid domain|PF09262:Peroxisome biogenesis factor 1, N-terminal|PF09263:Peroxisome biogenesis factor 1, N-terminal|PF00004:ATPase family associated with various cellular activities (AAA)	-
MGP_BALBcJ_G0017738	742.886	696.368	633.718	343.25	291.005	365.341	690.991	333.199	1.05158	3.28085e-13	5.48582e-12	Tsfm	10	125762896	125782187	-	2904	protein_coding	- && sp|Q9CZR8|EFTS_MOUSE Elongation factor Ts, mitochondrial OS=Mus musculus OX=10090 GN=Tsfm PE=1 SV=1 && PF00889:Elongation factor TS	-
MGP_BALBcJ_G0027268	660.723	728.35	943.253	1715.32	1670.44	1461.36	777.442	1615.71	-1.05426	3.43049e-13	5.71842e-12	Ppm1l	3	66390489	66645678	+	10497	protein_coding	- && sp|Q8BHN0|PPM1L_MOUSE Protein phosphatase 1L OS=Mus musculus OX=10090 GN=Ppm1l PE=1 SV=1 && -	-
MGP_BALBcJ_G0019729	411.954	461.15	397.416	193.367	176.682	203.386	423.507	191.145	1.14763	3.67416e-13	6.10585e-12	Pole2	12	66777971	66804841	-	1695	protein_coding	- && sp|O54956|DPOE2_MOUSE DNA polymerase epsilon subunit 2 OS=Mus musculus OX=10090 GN=Pole2 PE=2 SV=2 && PF12213:DNA polymerases epsilon N terminal|PF04042:DNA polymerase alpha/epsilon subunit B	-
MGP_BALBcJ_G0023226	973.397	939.839	757.727	416.341	412.887	474.567	890.321	434.598	1.03398	3.76507e-13	6.23226e-12	Thoc6	17	22148648	22153944	-	2026	protein_coding	- && sp|Q5U4D9|THOC6_MOUSE THO complex subunit 6 homolog OS=Mus musculus OX=10090 GN=Thoc6 PE=1 SV=1 && -	-
MGP_BALBcJ_G0029306	1038.44	985.232	1345.55	2545.23	2493.38	1984.9	1123.08	2341.17	-1.05926	3.76553e-13	6.23226e-12	Kmt2e	5	20894640	20964488	+	9722	protein_coding	- && sp|Q3UG20|KMT2E_MOUSE Inactive histone-lysine N-methyltransferase 2E OS=Mus musculus OX=10090 GN=Kmt2e PE=1 SV=2 && PF00628:PHD-finger|PF00856:SET domain	-
MGP_BALBcJ_G0033519	370.872	385.84	429.639	189.666	172.902	151.598	395.45	171.389	1.20676	3.79993e-13	6.28281e-12	Lonrf1	8	33609181	33645538	-	3847	protein_coding	- && sp|D3YY23|LONF1_MOUSE LON peptidase N-terminal domain and RING finger protein 1 OS=Mus musculus OX=10090 GN=Lonrf1 PE=1 SV=2 && PF02190:ATP-dependent protease La (LON) substrate-binding domain|PF13923:Zinc finger, C3HC4 type (RING finger)	-
MGP_BALBcJ_G0016457	597.96	547.81	482.368	255.356	269.274	219.393	542.713	248.008	1.12885	3.90296e-13	6.44009e-12	Ube2t	1	133766630	133778299	+	4936	protein_coding	- && - && -	-
MGP_BALBcJ_G0007373	189.43	215.616	286.101	502.385	551.776	670.42	230.382	574.86	-1.3164	4.26273e-13	6.97716e-12	Gm22	8	120791692	120794787	+	3096	lincRNA	- && sp|Q96JG9|ZN469_HUMAN Zinc finger protein 469 OS=Homo sapiens OX=9606 GN=ZNF469 PE=2 SV=3 && -	-
MGP_BALBcJ_G0029166	710.934	697.4	582.942	304.391	298.564	352.159	663.759	318.371	1.05929	4.91835e-13	7.98606e-12	A430005L14Rik	4	152026892	152031580	+	1552	protein_coding	- && sp|Q80WR5|CA174_MOUSE UPF0688 protein C1orf174 homolog OS=Mus musculus OX=10090 PE=1 SV=1 && PF15772:UPF0688 family	-
MGP_BALBcJ_G0022521	571.714	477.657	507.755	235.926	261.715	241.991	519.042	246.544	1.07336	5.17922e-13	8.39091e-12	Pkp2	16	12785785	12845050	+	5360	protein_coding	- && sp|Q99959|PKP2_HUMAN Plakophilin-2 OS=Homo sapiens OX=9606 GN=PKP2 PE=1 SV=2 && PF00514:Armadillo/beta-catenin-like repeat	-
MGP_BALBcJ_G0022368	469.011	362.111	330.041	884.493	766.25	844.616	387.054	831.786	-1.10591	5.30709e-13	8.58305e-12	Csad	15	100279762	100293427	-	2198	protein_coding	- && sp|Q9DBE0|CSAD_MOUSE Cysteine sulfinic acid decarboxylase OS=Mus musculus OX=10090 GN=Csad PE=1 SV=1 && PF00282:Pyridoxal-dependent decarboxylase conserved domain	-
MGP_BALBcJ_G0016849	154.055	141.337	188.455	401.538	395.88	354.042	161.282	383.82	-1.24908	5.51789e-13	8.89746e-12	Mark1	1	184413941	184518295	-	4361	protein_coding	- && sp|Q8VHJ5|MARK1_MOUSE Serine/threonine-protein kinase MARK1 OS=Mus musculus OX=10090 GN=Mark1 PE=1 SV=2 && PF02149:Kinase associated domain 1|PF00627:UBA/TS-N domain|PF00069:Protein kinase domain	-
novel.272	245.346	237.281	313.441	553.271	599.962	568.727	265.356	573.986	-1.11123	5.60055e-13	9.01794e-12	-	17	5226601	5232310	+	1092	-	- && sp|B2RWW0|TAGAP_MOUSE T-cell activation Rho GTPase-activating protein OS=Mus musculus OX=10090 GN=Tagap PE=2 SV=2 && PF00620:RhoGAP domain	-
MGP_BALBcJ_G0018885	1199.34	1551.61	1308.45	637.464	576.341	759.872	1353.13	657.892	1.04064	5.60368e-13	9.01794e-12	Utp18	11	92514996	92541490	-	3601	protein_coding	- && sp|Q5SSI6|UTP18_MOUSE U3 small nucleolar RNA-associated protein 18 homolog OS=Mus musculus OX=10090 GN=Utp18 PE=1 SV=1 && -	-
MGP_BALBcJ_G0003858	30.8109	13.4115	22.4584	137.855	102.986	109.226	22.227	116.689	-2.40132	5.98359e-13	9.60086e-12	Gm12473	4	40365509	40375611	-	579	antisense	- && - && -	-
MGP_BALBcJ_G0033915	18.2583	9.28491	6.83517	76.7918	78.4202	109.226	11.4595	88.1459	-2.96573	6.37337e-13	1.02062e-11	Ces1a	8	90782555	90809391	-	1980	protein_coding	- && sp|P12337|EST1_RABIT Liver carboxylesterase 1 OS=Oryctolagus cuniculus OX=9986 PE=1 SV=3 && PF00135:Carboxylesterase family	-
MGP_BALBcJ_G0032441	212.253	177.445	205.055	433.92	429.894	421.837	198.251	428.55	-1.11288	6.68782e-13	1.06887e-11	Il16	7	83408606	83507978	-	7843	protein_coding	- && sp|O54824|IL16_MOUSE Pro-interleukin-16 OS=Mus musculus OX=10090 GN=Il16 PE=1 SV=3 && -	-
MGP_BALBcJ_G0019578	445.047	575.664	766.515	1524.73	1516.44	1225.02	595.742	1422.06	-1.25368	6.77806e-13	1.08223e-11	Kidins220	12	22314355	22402664	+	10847	protein_coding	- && sp|Q9EQG6|KDIS_RAT Kinase D-interacting substrate of 220 kDa OS=Rattus norvegicus OX=10116 GN=Kidins220 PE=1 SV=2 && PF13637:Ankyrin repeats (many copies)|PF07693:KAP family P-loop domain|PF12796:Ankyrin repeats (3 copies)	-
MGP_BALBcJ_G0025271	138.079	132.052	168.926	430.219	363.756	317.32	146.352	370.432	-1.33815	7.32862e-13	1.1667e-11	Zfp950	19	58734206	58825381	-	10438	protein_coding	- && sp|E9QAG8|ZN431_MOUSE Zinc finger protein 431 OS=Mus musculus OX=10090 GN=Znf431 PE=1 SV=1 && -	-
MGP_BALBcJ_G0030338	4441.34	3749.04	6002.26	10439.1	10264.5	9203.21	4730.88	9968.93	-1.0752	7.36557e-13	1.17144e-11	Trrap	5	144967680	145059988	+	20722	protein_coding	- && sp|Q9Y4A5|TRRAP_HUMAN Transformation/transcription domain-associated protein OS=Homo sapiens OX=9606 GN=TRRAP PE=1 SV=3 && PF00454:Phosphatidylinositol 3- and 4-kinase|PF02259:FAT domain	-
MGP_BALBcJ_G0017745	13.6937	16.5065	21.482	104.548	96.3718	86.6273	17.2274	95.849	-2.46722	7.62869e-13	1.2116e-11	Agap2	10	125833021	125847620	+	5581	protein_coding	- && sp|Q3UHD9|AGAP2_MOUSE Arf-GAP with GTPase, ANK repeat and PH domain-containing protein 2 OS=Mus musculus OX=10090 GN=Agap2 PE=1 SV=1 && PF12796:Ankyrin repeats (3 copies)|PF01412:Putative GTPase activating protein for Arf|PF00071:Ras family	-
MGP_BALBcJ_G0015706	287.569	295.054	225.561	95.2958	106.765	101.693	269.394	101.251	1.4108	7.63292e-13	1.2116e-11	2010204K13Rik	X	2004294	2037580	-	1583	processed_transcript	- && - && -	-
MGP_BALBcJ_G0034302	247.629	197.046	205.055	415.416	562.169	618.632	216.577	532.072	-1.29822	7.9831e-13	1.26103e-11	Birc3	9	4557818	4584244	-	5009	protein_coding	- && sp|O08863|BIRC3_MOUSE Baculoviral IAP repeat-containing protein 3 OS=Mus musculus OX=10090 GN=Birc3 PE=1 SV=2 && PF00653:Inhibitor of Apoptosis domain	-
MGP_BALBcJ_G0034410	382.284	304.339	318.324	643.015	683.106	704.318	334.982	676.813	-1.01631	8.21284e-13	1.29607e-11	Tyk2	9	17878533	17907049	-	4884	protein_coding	- && sp|Q9R117|TYK2_MOUSE Non-receptor tyrosine-protein kinase TYK2 OS=Mus musculus OX=10090 GN=Tyk2 PE=1 SV=3 && -	-
MGP_BALBcJ_G0017627	100.421	111.419	144.515	352.502	295.729	293.78	118.785	314.003	-1.39876	9.01642e-13	1.41739e-11	Galnt4	10	97544277	97549365	+	5089	protein_coding	- && sp|O08832|GALT4_MOUSE Polypeptide N-acetylgalactosaminyltransferase 4 OS=Mus musculus OX=10090 GN=Galnt4 PE=1 SV=1 && -	-
MGP_BALBcJ_G0032040	835.319	865.56	682.541	389.51	421.39	362.516	794.473	391.139	1.02177	9.0263e-13	1.41757e-11	Fxyd5	7	29455842	29465980	-	4178	protein_coding	- && sp|P97808|FXYD5_MOUSE FXYD domain-containing ion transport regulator 5 OS=Mus musculus OX=10090 GN=Fxyd5 PE=1 SV=3 && PF02038:ATP1G1/PLM/MAT8 family	-
MGP_BALBcJ_G0031456	12.5526	19.6015	15.6232	86.0438	98.2614	89.4521	15.9258	91.2524	-2.51297	9.61931e-13	1.5049e-11	Sox5	6	142617717	143581540	-	14316	protein_coding	- && sp|P35710|SOX5_MOUSE Transcription factor SOX-5 OS=Mus musculus OX=10090 GN=Sox5 PE=1 SV=2 && -	-
MGP_BALBcJ_G0036980	2.28229	2.06331	7.81162	107.323	67.0823	46.1385	4.05241	73.5147	-4.15013	9.7827e-13	1.52753e-11	Gm42664	3	117649134	117652373	-	3240	sense_intronic	- && - && -	-
MGP_BALBcJ_G0031536	1041.87	1159.58	834.867	470.928	457.293	532.946	1012.11	487.056	1.05482	1.00304e-12	1.5617e-11	Hspbp1	7	1634228	1660570	-	1892	protein_coding	- && sp|Q99P31|HPBP1_MOUSE Hsp70-binding protein 1 OS=Mus musculus OX=10090 GN=Hspbp1 PE=1 SV=1 && PF08609:Nucleotide exchange factor Fes1	-
novel.32	1.14115	2.06331	1.95291	69.3901	72.7512	55.5545	1.71912	65.8986	-5.24345	1.0942e-12	1.69392e-11	-	1	139043465	139077861	-	678	-	- && sp|P06909|CFAH_MOUSE Complement factor H OS=Mus musculus OX=10090 GN=Cfh PE=1 SV=2 && -	-
MGP_BALBcJ_G0025692	297.839	322.909	357.382	647.641	736.961	612.041	326.043	665.548	-1.02808	1.11195e-12	1.71977e-11	Mbd5	2	46394441	46769939	+	19619	protein_coding	- && sp|B1AYB6|MBD5_MOUSE Methyl-CpG-binding domain protein 5 OS=Mus musculus OX=10090 GN=Mbd5 PE=2 SV=1 && -	-
MGP_BALBcJ_G0025120	300.121	249.661	203.102	521.814	596.182	580.968	250.961	566.321	-1.177	1.17686e-12	1.81156e-11	Hps1	19	40152401	40177879	-	5858	protein_coding	- && sp|O08983|HPS1_MOUSE Hermansky-Pudlak syndrome 1 protein homolog OS=Mus musculus OX=10090 GN=Hps1 PE=2 SV=2 && -	-
MGP_BALBcJ_G0028789	41.0812	23.7281	27.3407	126.753	127.551	128.058	30.7167	127.454	-2.06182	1.24744e-12	1.91478e-11	Zfp362	4	126019340	126052778	-	3052	protein_coding	- && sp|Q5T0B9|ZN362_HUMAN Zinc finger protein 362 OS=Homo sapiens OX=9606 GN=ZNF362 PE=1 SV=1 && -	-
MGP_BALBcJ_G0027368	2043.79	2179.89	1571.11	884.493	921.201	1071.54	1931.6	959.079	1.00982	1.34393e-12	2.059e-11	Pmf1	3	85648100	85664290	-	4067	protein_coding	- && sp|Q9CPV5|PMF1_MOUSE Polyamine-modulated factor 1 OS=Mus musculus OX=10090 GN=Pmf1 PE=1 SV=1 && -	-
MGP_BALBcJ_G0028887	365.167	278.547	275.36	104.548	118.103	129.941	306.358	117.53	1.38078	1.39314e-12	2.13239e-11	Rps6ka1	4	131069055	131109408	-	4135	protein_coding	- && sp|Q15418|KS6A1_HUMAN Ribosomal protein S6 kinase alpha-1 OS=Homo sapiens OX=9606 GN=RPS6KA1 PE=1 SV=2 && PF00433:Protein kinase C terminal domain|PF00069:Protein kinase domain	-
MGP_BALBcJ_G0025884	352.614	390.998	288.054	154.509	122.827	133.707	343.888	137.014	1.32659	1.43225e-12	2.18814e-11	Timm10	2	82347781	82350984	+	815	protein_coding	- && sp|P62072|TIM10_HUMAN Mitochondrial import inner membrane translocase subunit Tim10 OS=Homo sapiens OX=9606 GN=TIMM10 PE=1 SV=1 && -	-
MGP_BALBcJ_G0019968	253.334	307.434	403.275	796.599	713.34	698.668	321.348	736.202	-1.19343	1.46301e-12	2.22887e-11	Trip11	12	99810313	99885694	-	10144	protein_coding	- && sp|Q15643|TRIPB_HUMAN Thyroid receptor-interacting protein 11 OS=Homo sapiens OX=9606 GN=TRIP11 PE=1 SV=3 && -	-
MGP_BALBcJ_G0021267	693.817	539.556	468.697	1129.67	1243.38	1155.34	567.357	1176.13	-1.05345	1.4773e-12	2.24853e-11	Abhd4	14	47246623	47262772	+	3258	protein_coding	- && sp|Q8VD66|ABHD4_MOUSE (Lyso)-N-acylphosphatidylethanolamine lipase OS=Mus musculus OX=10090 GN=Abhd4 PE=1 SV=1 && PF00561:alpha/beta hydrolase fold	-
MGP_BALBcJ_G0021618	349.191	256.882	240.207	666.145	704.837	565.902	282.093	645.628	-1.19721	1.52175e-12	2.31402e-11	Dzip1	14	112586197	112635820	-	4746	protein_coding	- && sp|Q8BMD2|DZIP1_MOUSE Zinc finger protein DZIP1 OS=Mus musculus OX=10090 GN=Dzip1 PE=1 SV=3 && -	-
MGP_BALBcJ_G0023509	1421.87	1521.69	1096.56	663.37	605.63	719.383	1346.71	662.794	1.02239	1.52981e-12	2.32411e-11	Pfdn6	17	32894193	32895715	-	1193	protein_coding	- && sp|Q03958|PFD6_MOUSE Prefoldin subunit 6 OS=Mus musculus OX=10090 GN=Pfdn6 PE=1 SV=1 && PF01920:Prefoldin subunit	-
MGP_BALBcJ_G0027310	174.595	177.445	158.185	328.447	532.879	709.026	170.075	523.45	-1.6222	1.53946e-12	2.33659e-11	Tlr2	3	81017435	81022930	-	3014	protein_coding	- && sp|Q9QUN7|TLR2_MOUSE Toll-like receptor 2 OS=Mus musculus OX=10090 GN=Tlr2 PE=1 SV=1 && PF01582:TIR domain|PF13855:Leucine rich repeat	-
MGP_BALBcJ_G0029546	18.2583	38.1713	22.4584	118.426	137.944	113.934	26.296	123.434	-2.22577	1.6476e-12	2.49241e-11	Tlr6	5	62850572	62859610	-	3403	protein_coding	- && sp|Q9EPW9|TLR6_MOUSE Toll-like receptor 6 OS=Mus musculus OX=10090 GN=Tlr6 PE=1 SV=2 && PF13855:Leucine rich repeat	-
MGP_BALBcJ_G0011906	508.951	510.67	380.817	228.525	152.116	154.423	466.813	178.355	1.38684	1.64824e-12	2.49241e-11	MGP_BALBcJ_G0011906	2	154239061	154239386	-	326	processed_pseudogene	- && sp|P62897|CYC_MOUSE Cytochrome c, somatic OS=Mus musculus OX=10090 GN=Cycs PE=1 SV=2 && -	-
MGP_BALBcJ_G0017531	241.923	216.648	184.55	502.385	431.783	479.275	214.373	471.148	-1.13854	1.70252e-12	2.56972e-11	Appl2	10	81814774	81863427	-	5949	protein_coding	- && sp|Q8K3G9|DP13B_MOUSE DCC-interacting protein 13-beta OS=Mus musculus OX=10090 GN=Appl2 PE=1 SV=1 && PF16746:BAR domain of APPL family	-
MGP_BALBcJ_G0029139	154.055	89.7541	109.363	271.084	387.377	524.472	117.724	394.311	-1.74699	1.87309e-12	2.81933e-11	Tnfrsf9	4	148917731	148951622	+	2722	protein_coding	- && sp|P20334|TNR9_MOUSE Tumor necrosis factor receptor superfamily member 9 OS=Mus musculus OX=10090 GN=Tnfrsf9 PE=1 SV=1 && -	-
MGP_BALBcJ_G0019547	143.784	172.287	163.068	30.5317	57.6341	40.4888	159.713	42.8849	1.89884	1.89798e-12	2.85416e-11	Mycn	12	10029196	10035014	-	3292	protein_coding	- && sp|P03966|MYCN_MOUSE N-myc proto-oncogene protein OS=Mus musculus OX=10090 GN=Mycn PE=2 SV=2 && PF00010:Helix-loop-helix DNA-binding domain|PF01056:Myc amino-terminal region	-
MGP_BALBcJ_G0024692	888.953	1034.75	752.845	316.419	441.232	434.078	892.183	397.243	1.16731	2.00538e-12	2.99354e-11	Sssca1	19	2563247	2566890	-	3082	protein_coding	- && sp|P56873|ZNRD2_MOUSE Protein ZNRD2 OS=Mus musculus OX=10090 GN=Znrd2 PE=1 SV=1 && PF14854:Leucine rich adaptor protein	-
MGP_BALBcJ_G0024551	255.617	192.92	412.063	1839.3	1609.98	1330.48	286.867	1593.25	-2.47287	2.0956e-12	3.1225e-11	Setbp1	18	76284948	76645426	-	10257	protein_coding	- && sp|Q9Z180|SETBP_MOUSE SET-binding protein OS=Mus musculus OX=10090 GN=Setbp1 PE=1 SV=4 && -	-
MGP_BALBcJ_G0018879	69.6099	50.5512	57.6107	245.178	183.295	162.897	59.2573	197.124	-1.73756	2.31896e-12	3.44364e-11	Hlf	11	88998304	89053282	-	6622	protein_coding	- && sp|Q8BW74|HLF_MOUSE Hepatic leukemia factor OS=Mus musculus OX=10090 GN=Hlf PE=2 SV=1 && PF07716:Basic region leucine zipper	-
MGP_BALBcJ_G0004632	28.5286	33.013	28.3171	156.359	123.772	101.693	29.9529	127.275	-2.08707	2.43638e-12	3.60389e-11	Gm16185	9	94565054	94568221	+	3119	antisense	- && - && -	-
MGP_BALBcJ_G0025601	248.77	200.141	240.207	516.263	486.583	456.677	229.706	486.507	-1.08345	2.44373e-12	3.61149e-11	Lrsam1	2	30202924	30240011	-	5145	protein_coding	- && sp|Q80ZI6|LRSM1_MOUSE E3 ubiquitin-protein ligase LRSAM1 OS=Mus musculus OX=10090 GN=Lrsam1 PE=1 SV=1 && PF00536:SAM domain (Sterile alpha motif)|PF13855:Leucine rich repeat|PF13920:Zinc finger, C3HC4 type (RING finger)	-
MGP_BALBcJ_G0020852	935.74	1215.29	1424.64	2537.83	2428.19	2257.96	1191.89	2407.99	-1.01369	2.61355e-12	3.84849e-11	Erbin	13	102491952	102595243	-	7942	protein_coding	- && sp|Q80TH2|ERBIN_MOUSE Erbin OS=Mus musculus OX=10090 GN=Erbin PE=1 SV=3 && PF00595:PDZ domain|PF13855:Leucine rich repeat	-
MGP_BALBcJ_G0025729	369.731	397.188	597.589	1142.62	1017.57	980.207	454.836	1046.8	-1.20078	2.62466e-12	3.86136e-11	Baz2b	2	57272610	57588693	-	17639	protein_coding	- && sp|A2AUY4|BAZ2B_MOUSE Bromodomain adjacent to zinc finger domain protein 2B OS=Mus musculus OX=10090 GN=Baz2b PE=1 SV=1 && PF02791:DDT domain|PF01429:Methyl-CpG binding domain|PF15613:Williams-Beuren syndrome DDT (WSD), D-TOX E motif|PF00628:PHD-finger|PF00439:Bromodomain	-
novel.566	67.3276	63.9627	77.1398	211.871	188.964	193.028	69.4767	197.955	-1.50897	2.69104e-12	3.94122e-11	-	7	83559903	83600956	+	3436	-	- && - && -	-
MGP_BALBcJ_G0027915	321.803	329.098	331.018	111.024	126.606	161.955	327.306	133.195	1.2976	2.76886e-12	4.05154e-11	Kyat3	3	140554702	140601124	+	9519	protein_coding	- && sp|Q71RI9|KAT3_MOUSE Kynurenine--oxoglutarate transaminase 3 OS=Mus musculus OX=10090 GN=Kyat3 PE=1 SV=1 && PF00155:Aminotransferase class I and II	-
MGP_BALBcJ_G0022033	1961.63	2196.4	1583.81	853.961	913.642	1083.78	1913.94	950.462	1.00969	2.78138e-12	4.06376e-11	Polr2f	15	76629174	76638927	+	543	protein_coding	- && sp|P61219|RPAB2_MOUSE DNA-directed RNA polymerases I, II, and III subunit RPABC2 OS=Mus musculus OX=10090 GN=Polr2f PE=2 SV=1 && PF01192:RNA polymerase Rpb6	-
MGP_BALBcJ_G0025854	256.758	212.521	249.972	567.149	549.886	447.261	239.75	521.432	-1.12154	2.7822e-12	4.06376e-11	Pde1a	2	77418505	77720034	-	5867	protein_coding	- && sp|Q61481|PDE1A_MOUSE Calcium/calmodulin-dependent 3',5'-cyclic nucleotide phosphodiesterase 1A OS=Mus musculus OX=10090 GN=Pde1a PE=1 SV=3 && -	-
MGP_BALBcJ_G0031390	95.8562	82.5325	104.48	258.131	238.095	237.283	94.2897	244.503	-1.37405	2.80972e-12	4.10028e-11	Crebl2	6	133479697	133508261	+	6189	protein_coding	- && sp|Q32M00|CRBL2_MOUSE cAMP-responsive element-binding protein-like 2 OS=Mus musculus OX=10090 GN=Crebl2 PE=1 SV=1 && PF07716:Basic region leucine zipper	-
MGP_BALBcJ_G0028069	445.047	646.849	544.861	235.001	237.15	257.057	545.585	243.07	1.1674	2.83113e-12	4.12782e-11	Ndufaf4	4	21436757	21443668	+	3902	protein_coding	- && sp|Q9D1H6|NDUF4_MOUSE NADH dehydrogenase [ubiquinone] 1 alpha subcomplex assembly factor 4 OS=Mus musculus OX=10090 GN=Ndufaf4 PE=1 SV=1 && PF06784:Uncharacterised protein family (UPF0240)	-
MGP_BALBcJ_G0029500	239.641	294.022	361.288	687.425	675.547	609.216	298.317	657.396	-1.13731	2.93644e-12	4.27372e-11	Cc2d2a	5	41306450	41386309	+	6794	protein_coding	- && sp|Q8CFW7|C2D2A_MOUSE Coiled-coil and C2 domain-containing protein 2A OS=Mus musculus OX=10090 GN=Cc2d2a PE=1 SV=1 && PF17661:Family of unknown function (DUF5523)|PF15625:CC2D2A N-terminal C2 domain	-
MGP_BALBcJ_G0026894	2028.96	1369.01	1720.51	3152.16	3304.04	3947.19	1706.16	3467.8	-1.02362	3.14795e-12	4.57337e-11	Cebpb	2	166659550	166661053	+	1504	protein_coding	- && sp|P28033|CEBPB_MOUSE CCAAT/enhancer-binding protein beta OS=Mus musculus OX=10090 GN=Cebpb PE=1 SV=1 && PF07716:Basic region leucine zipper	-
novel.42	192.854	151.654	125.962	449.648	332.577	425.604	156.823	402.61	-1.36405	3.37021e-12	4.88321e-11	-	10	46506273	46507020	+	494	-	- && sp|P31789|ENV_IPMAE Envelope glycoprotein OS=Mouse intracisternal a-particle MIAE OX=11932 GN=env PE=2 SV=1 && -	-
MGP_BALBcJ_G0024292	75.3156	62.9311	80.0691	224.824	209.75	186.437	72.7719	207.004	-1.50798	3.43603e-12	4.96634e-11	Pcdhb17	18	34705512	34710172	+	4661	protein_coding	- && sp|Q9NRJ7|PCDBG_HUMAN Protocadherin beta-16 OS=Homo sapiens OX=9606 GN=PCDHB16 PE=1 SV=3 && PF08266:Cadherin-like|PF16492:Cadherin cytoplasmic C-terminal|PF00028:Cadherin domain	-
MGP_BALBcJ_G0027198	454.176	570.506	695.234	1237.92	1189.53	1141.22	573.306	1189.56	-1.05137	3.50903e-12	5.06183e-11	Nbea	3	52530748	53088629	-	31266	protein_coding	- && sp|Q9EPN1|NBEA_MOUSE Neurobeachin OS=Mus musculus OX=10090 GN=Nbea PE=1 SV=1 && PF06469:Domain of Unknown Function (DUF1088)|PF13385:Concanavalin A-like lectin/glucanases superfamily|PF14844:PH domain associated with Beige/BEACH|PF02138:Beige/BEACH domain|PF15787:Domain of unknown function (DUF4704)	-
MGP_BALBcJ_G0030853	71.8922	81.5009	94.7159	212.796	256.991	216.568	82.703	228.785	-1.46431	3.53429e-12	5.08925e-11	Tmem150a	6	70106654	70110473	+	1060	protein_coding	- && sp|Q91WN2|T150A_MOUSE Transmembrane protein 150A OS=Mus musculus OX=10090 GN=Tmem150a PE=2 SV=1 && PF10277:Frag1/DRAM/Sfk1 family	-
MGP_BALBcJ_G0025708	502.104	490.037	663.011	1191.66	1022.3	1116.74	551.718	1110.23	-1.00773	3.56175e-12	5.12427e-11	Fmnl2	2	50305761	50585731	+	6030	protein_coding	- && sp|A2APV2|FMNL2_MOUSE Formin-like protein 2 OS=Mus musculus OX=10090 GN=Fmnl2 PE=1 SV=2 && PF02181:Formin Homology 2 Domain|PF06371:Diaphanous GTPase-binding Domain|PF06367:Diaphanous FH3 Domain	-
MGP_BALBcJ_G0025163	1516.58	1785.8	1360.2	734.61	674.602	901.112	1554.19	770.108	1.01296	3.57365e-12	5.13685e-11	Npm3	19	43205088	43206691	-	933	protein_coding	- && sp|Q9CPP0|NPM3_MOUSE Nucleoplasmin-3 OS=Mus musculus OX=10090 GN=Npm3 PE=1 SV=3 && -	-
MGP_BALBcJ_G0021587	620.783	794.376	667.894	265.533	371.315	318.261	694.351	318.37	1.12557	3.67682e-12	5.27584e-11	Uchl3	14	95216068	95259295	+	910	protein_coding	- && sp|Q9JKB1|UCHL3_MOUSE Ubiquitin carboxyl-terminal hydrolase isozyme L3 OS=Mus musculus OX=10090 GN=Uchl3 PE=1 SV=2 && PF01088:Ubiquitin carboxyl-terminal hydrolase, family 1	-
MGP_BALBcJ_G0021791	7.98802	10.3166	13.6703	77.717	69.9168	77.2113	10.6583	74.9483	-2.80214	4.37468e-12	6.23324e-11	Rspo2	15	40080138	40229001	-	3324	protein_coding	- && sp|Q8BFU0|RSPO2_MOUSE R-spondin-2 OS=Mus musculus OX=10090 GN=Rspo2 PE=1 SV=1 && -	-
MGP_BALBcJ_G0025188	176.878	133.084	171.856	374.707	342.97	397.356	160.606	371.678	-1.21142	4.44993e-12	6.3294e-11	Cnnm2	19	44242690	44360619	+	3558	protein_coding	- && sp|Q3TWN3|CNNM2_MOUSE Metal transporter CNNM2 OS=Mus musculus OX=10090 GN=Cnnm2 PE=1 SV=3 && PF01595:Cyclin M transmembrane N-terminal domain	-
MGP_BALBcJ_G0015037	182.583	168.16	166.973	48.1105	55.7445	65.9121	172.572	56.589	1.6084	4.69326e-12	6.6407e-11	2810408I11Rik	1	62670919	62681658	-	2341	processed_transcript	- && - && -	-
MGP_BALBcJ_G0030569	476.999	555.031	836.82	1821.72	1525.89	1273.99	622.95	1540.53	-1.30497	4.74438e-12	6.7072e-11	MGP_BALBcJ_G0030569	6	35342798	35436813	+	21181	protein_coding	- && sp|Q80WC1|UBN2_MOUSE Ubinuclein-2 OS=Mus musculus OX=10090 GN=Ubn2 PE=1 SV=2 && PF08729:HPC2 and ubinuclein domain|PF14075:Ubinuclein conserved middle domain	-
MGP_BALBcJ_G0034004	459.882	371.396	335.9	731.835	823.884	806.011	389.059	787.243	-1.01882	5.25878e-12	7.40229e-11	B3gnt9	8	103403004	103405519	-	2516	protein_coding	- && sp|Q8VI16|B3GN9_MOUSE UDP-GlcNAc:betaGal beta-1,3-N-acetylglucosaminyltransferase 9 OS=Mus musculus OX=10090 GN=B3gnt9 PE=2 SV=1 && PF01762:Galactosyltransferase	-
MGP_BALBcJ_G0020063	60.4807	40.2346	55.6578	156.359	171.013	174.196	52.1244	167.189	-1.68379	5.54346e-12	7.76275e-11	Zfp839	12	109267524	109288258	+	3559	protein_coding	- && sp|A8K0R7|ZN839_HUMAN Zinc finger protein 839 OS=Homo sapiens OX=9606 GN=ZNF839 PE=2 SV=1 && PF15961:Domain of unknown function (DUF4764)	-
MGP_BALBcJ_G0023352	130.091	101.102	128.892	285.887	290.06	290.955	120.028	288.967	-1.26822	5.59966e-12	7.82799e-11	Decr2	17	24690243	24700147	-	2261	protein_coding	- && sp|Q9WV68|DECR2_MOUSE Peroxisomal 2,4-dienoyl-CoA reductase [(3E)-enoyl-CoA-producing] OS=Mus musculus OX=10090 GN=Decr2 PE=1 SV=1 && -	-
MGP_BALBcJ_G0021837	95.8562	37.1396	28.3171	657.819	599.017	614.865	53.771	623.9	-3.54143	6.07283e-12	8.4604e-11	Fbxo32	15	55314212	55353542	-	6932	protein_coding	- && sp|Q9CPU7|FBX32_MOUSE F-box only protein 32 OS=Mus musculus OX=10090 GN=Fbxo32 PE=2 SV=1 && -	-
MGP_BALBcJ_G0020225	142.643	168.16	216.773	449.648	450.68	372.874	175.859	424.401	-1.2676	6.48881e-12	9.00911e-11	Zkscan8	13	18424533	18442456	-	8901	protein_coding	- && sp|A2T736|ZKSC8_PANTR Zinc finger protein with KRAB and SCAN domains 8 OS=Pan troglodytes OX=9598 GN=ZKSCAN8 PE=3 SV=1 && PF00096:Zinc finger, C2H2 type|PF01352:KRAB box|PF02023:SCAN domain	-
MGP_BALBcJ_G0029127	413.095	443.612	321.253	158.21	157.785	184.554	392.653	166.849	1.2339	6.56323e-12	9.09692e-11	Slc25a33	4	147710455	147738327	-	1887	protein_coding	- && sp|Q3TZX3|S2533_MOUSE Solute carrier family 25 member 33 OS=Mus musculus OX=10090 GN=Slc25a33 PE=2 SV=1 && PF00153:Mitochondrial carrier protein	-
MGP_BALBcJ_G0021336	449.611	267.199	232.396	810.477	763.416	898.287	316.402	824.06	-1.38403	6.57677e-12	9.1002e-11	Nfatc4	14	48846352	48855502	+	4013	protein_coding	- && sp|Q8K120|NFAC4_MOUSE Nuclear factor of activated T-cells, cytoplasmic 4 OS=Mus musculus OX=10090 GN=Nfatc4 PE=1 SV=2 && -	-
MGP_BALBcJ_G0010872	1074.96	799.534	715.74	419.116	366.591	407.713	863.411	397.807	1.11682	6.96379e-12	9.60307e-11	MGP_BALBcJ_G0010872	12	10575957	10577497	-	855	processed_pseudogene	- && sp|P45376|ALDR_MOUSE Aldo-keto reductase family 1 member B1 OS=Mus musculus OX=10090 GN=Akr1b1 PE=1 SV=3 && PF00248:Aldo/keto reductase family	-
MGP_BALBcJ_G0016247	138.079	114.514	127.915	317.344	285.336	288.13	126.836	296.937	-1.22862	7.03591e-12	9.68613e-11	Per2	1	89796125	89841744	-	5856	protein_coding	- && sp|O54943|PER2_MOUSE Period circadian protein homolog 2 OS=Mus musculus OX=10090 GN=Per2 PE=1 SV=3 && -	-
MGP_BALBcJ_G0019688	1100.06	922.301	892.478	1579.32	2216.55	2597.88	971.614	2131.25	-1.13366	7.04727e-12	9.69357e-11	Nfkbia	12	52942375	52945427	-	1394	protein_coding	- && sp|Q9Z1E3|IKBA_MOUSE NF-kappa-B inhibitor alpha OS=Mus musculus OX=10090 GN=Nfkbia PE=1 SV=2 && PF00023:Ankyrin repeat|PF12796:Ankyrin repeats (3 copies)	-
MGP_BALBcJ_G0007133	158.619	177.445	214.82	432.994	462.962	369.108	183.628	421.688	-1.19674	7.91651e-12	1.08391e-10	Gm37494	7	38493532	38531021	+	16560	lincRNA	- && sp|Q9BS34|ZN670_HUMAN Zinc finger protein 670 OS=Homo sapiens OX=9606 GN=ZNF670 PE=1 SV=1 && -	-
MGP_BALBcJ_G0023733	214.535	258.946	260.713	61.0633	105.82	84.7441	244.731	83.8758	1.54663	7.91998e-12	1.08391e-10	Tnfrsf21	17	42791880	42864774	+	3660	protein_coding	- && sp|Q9EPU5|TNR21_MOUSE Tumor necrosis factor receptor superfamily member 21 OS=Mus musculus OX=10090 GN=Tnfrsf21 PE=1 SV=2 && -	-
MGP_BALBcJ_G0022907	260.181	282.674	234.349	555.121	474.3	585.676	259.068	538.366	-1.0559	7.97528e-12	1.09056e-10	Pros1	16	59823846	59899630	+	4088	protein_coding	- && sp|Q08761|PROS_MOUSE Vitamin K-dependent protein S OS=Mus musculus OX=10090 GN=Pros1 PE=2 SV=1 && -	-
MGP_BALBcJ_G0034665	588.831	490.037	618.095	241.478	278.722	293.78	565.654	271.326	1.06011	8.45408e-12	1.1512e-10	Mcam	9	41165391	41173651	+	3354	protein_coding	- && sp|Q8R2Y2|MUC18_MOUSE Cell surface glycoprotein MUC18 OS=Mus musculus OX=10090 GN=Mcam PE=1 SV=1 && PF07686:Immunoglobulin V-set domain|PF08205:CD80-like C2-set immunoglobulin domain|PF13927:Immunoglobulin domain	-
MGP_BALBcJ_G0022926	147.208	156.812	235.325	517.188	443.121	403.947	179.782	454.752	-1.3356	9.12357e-12	1.23513e-10	Nrip1	16	73361552	73448383	-	11457	protein_coding	- && sp|Q8CBD1|NRIP1_MOUSE Nuclear receptor-interacting protein 1 OS=Mus musculus OX=10090 GN=Nrip1 PE=1 SV=1 && PF15687:Nuclear receptor-interacting protein 1 repression 1|PF15688:Nuclear receptor-interacting protein 1 repression 2|PF15689:Nuclear receptor-interacting protein 1 repression 3|PF15690:Nuclear receptor-interacting protein 1 repression 4	-
novel.203	394.836	409.568	335.9	183.19	175.737	142.182	380.101	167.036	1.18538	1.00496e-11	1.35599e-10	-	14	69448176	69456896	-	4488	-	- && - && -	-
MGP_BALBcJ_G0031386	989.373	1035.78	1700	3234.51	2766.44	2613.88	1241.72	2871.61	-1.20882	1.09943e-11	1.47734e-10	Lrp6	6	133092155	133216163	-	13472	protein_coding	- && sp|O88572|LRP6_MOUSE Low-density lipoprotein receptor-related protein 6 OS=Mus musculus OX=10090 GN=Lrp6 PE=1 SV=1 && PF14670:Coagulation Factor Xa inhibitory site|PF00058:Low-density lipoprotein receptor repeat class B|PF00057:Low-density lipoprotein receptor domain class A	-
novel.100	228.229	214.585	195.291	72.1657	88.8132	79.0945	212.701	80.0245	1.40964	1.11657e-11	1.4979e-10	-	11	65420354	65423484	-	1410	-	- && - && -	-
MGP_BALBcJ_G0035394	425.647	353.858	338.829	708.705	711.45	943.484	372.778	787.88	-1.081	1.13502e-11	1.51765e-10	MGP_BALBcJ_G0035394	9	117436033	117445690	+	3881	protein_coding	- && sp|Q921H8|THIKA_MOUSE 3-ketoacyl-CoA thiolase A, peroxisomal OS=Mus musculus OX=10090 GN=Acaa1a PE=1 SV=1 && PF00108:Thiolase, N-terminal domain	-
MGP_BALBcJ_G0026133	578.561	432.264	619.071	1201.84	1079.93	1016.93	543.299	1099.57	-1.01712	1.21051e-11	1.61461e-10	Phf21a	2	90001456	90182668	+	8496	protein_coding	- && sp|Q6ZPK0|PF21A_MOUSE PHD finger protein 21A OS=Mus musculus OX=10090 GN=Phf21a PE=1 SV=3 && -	-
MGP_BALBcJ_G0021406	318.38	359.016	311.488	159.135	144.558	140.299	329.628	147.997	1.15513	1.22374e-11	1.63057e-10	Spryd7	14	54656700	54681745	-	4002	protein_coding	- && sp|Q3TFQ1|SPRY7_MOUSE SPRY domain-containing protein 7 OS=Mus musculus OX=10090 GN=Spryd7 PE=1 SV=2 && PF00622:SPRY domain	-
MGP_BALBcJ_G0033031	60.4807	51.5828	84.9514	213.722	199.357	185.495	65.6717	199.525	-1.5993	1.22575e-11	1.63057e-10	Zfp629	7	128105506	128114272	-	6723	protein_coding	- && sp|Q6A085|ZN629_MOUSE Zinc finger protein 629 OS=Mus musculus OX=10090 GN=Znf629 PE=2 SV=2 && PF00096:Zinc finger, C2H2 type	-
MGP_BALBcJ_G0027003	474.717	451.866	687.423	1057.51	1234.88	1155.34	538.002	1149.24	-1.09366	1.22649e-11	1.63057e-10	Zfp512b	2	180913844	180924550	-	6816	protein_coding	- && sp|Q96KM6|Z512B_HUMAN Zinc finger protein 512B OS=Homo sapiens OX=9606 GN=ZNF512B PE=1 SV=1 && -	-
MGP_BALBcJ_G0022522	583.125	717.001	610.283	281.261	290.06	356.867	636.803	309.396	1.04182	1.28678e-11	1.70795e-10	Yars2	16	12879717	12886594	+	3149	protein_coding	- && sp|Q8BYL4|SYYM_MOUSE Tyrosine--tRNA ligase, mitochondrial OS=Mus musculus OX=10090 GN=Yars2 PE=1 SV=2 && PF00579:tRNA synthetases class I (W and Y)	-
novel.762	18.2583	16.5065	14.6468	84.1934	83.1443	87.5689	16.4705	84.9688	-2.37158	1.35398e-11	1.79567e-10	-	LVXK01036658.1	1	8300	-	1802	-	- && - && -	-
MGP_BALBcJ_G0020066	316.097	251.724	219.702	98.9966	99.2062	105.459	262.508	101.221	1.37281	1.75789e-11	2.31252e-10	Ankrd9	12	109396315	109400002	-	3160	protein_coding	- && sp|Q8BH83|ANKR9_MOUSE Ankyrin repeat domain-containing protein 9 OS=Mus musculus OX=10090 GN=Ankrd9 PE=2 SV=1 && -	-
MGP_BALBcJ_G0025683	273.875	320.845	420.851	926.127	739.795	667.595	338.524	777.839	-1.19827	1.89668e-11	2.48306e-10	Scai	2	36386858	36517325	-	12341	protein_coding	- && sp|Q8C8N2|SCAI_MOUSE Protein SCAI OS=Mus musculus OX=10090 GN=Scai PE=1 SV=2 && PF12070:Protein SCAI	-
MGP_BALBcJ_G0018369	278.44	251.724	223.608	532.916	477.135	508.465	251.257	506.172	-1.01248	1.93313e-11	2.52673e-10	Natd1	11	58888833	58905480	-	4247	protein_coding	- && sp|Q9DBW3|NATD1_MOUSE Protein NATD1 OS=Mus musculus OX=10090 GN=Natd1 PE=1 SV=1 && PF14542:GCN5-related N-acetyl-transferase	-
MGP_BALBcJ_G0031351	253.334	267.199	278.289	127.678	101.096	102.635	266.274	110.469	1.26942	1.959e-11	2.55643e-10	Styk1	6	129649126	129704154	-	5874	protein_coding	- && sp|Q6J9G1|STYK1_MOUSE Tyrosine-protein kinase STYK1 OS=Mus musculus OX=10090 GN=Styk1 PE=2 SV=2 && PF07714:Protein tyrosine kinase	-
MGP_BALBcJ_G0029791	1784.75	1907.53	2818.04	5168.18	4319.72	4206.13	2170.11	4564.68	-1.07233	2.08049e-11	2.70629e-10	Pkd2	5	103218780	103261895	+	10085	protein_coding	- && sp|O35245|PKD2_MOUSE Polycystin-2 OS=Mus musculus OX=10090 GN=Pkd2 PE=1 SV=2 && PF18109:Ferredoxin I 4Fe-4S cluster domain|PF08016:Polycystin cation channel	-
MGP_BALBcJ_G0029574	43.3635	52.6145	66.3988	210.946	154.006	162.897	54.1256	175.95	-1.69538	2.25189e-11	2.91297e-10	Atp8a1	5	65550749	65776151	-	14276	protein_coding	- && sp|P70704|AT8A1_MOUSE Phospholipid-transporting ATPase IA OS=Mus musculus OX=10090 GN=Atp8a1 PE=1 SV=2 && PF00122:E1-E2 ATPase|PF16212:Phospholipid-translocating P-type ATPase C-terminal|PF16209:Phospholipid-translocating ATPase N-terminal|PF13246:Cation transport ATPase (P-type)	-
MGP_BALBcJ_G0025547	1486.91	1367.98	995.982	613.409	676.492	604.508	1283.62	631.47	1.02279	2.30253e-11	2.9714e-10	Ntmt1	2	28044055	28059987	+	2798	protein_coding	- && sp|Q8R2U4|NTM1A_MOUSE N-terminal Xaa-Pro-Lys N-methyltransferase 1 OS=Mus musculus OX=10090 GN=Ntmt1 PE=1 SV=3 && PF05891:AdoMet dependent proline di-methyltransferase	-
MGP_BALBcJ_G0028241	283.004	283.706	256.807	123.052	116.213	120.525	274.506	119.93	1.19398	2.33202e-11	3.00469e-10	Tbc1d2	4	43371761	43417749	-	5643	protein_coding	- && sp|B1AVH7|TBD2A_MOUSE TBC1 domain family member 2A OS=Mus musculus OX=10090 GN=Tbc1d2 PE=2 SV=1 && -	-
MGP_BALBcJ_G0034174	238.499	214.585	359.335	660.594	656.651	587.559	270.806	634.935	-1.2272	2.37944e-11	3.06094e-10	Gse1	8	118717603	119079052	+	8090	protein_coding	- && sp|Q3U3C9|GSE1_MOUSE Genetic suppressor element 1 OS=Mus musculus OX=10090 GN=Gse1 PE=1 SV=2 && -	-
MGP_BALBcJ_G0023232	782.826	830.484	618.095	364.53	349.584	399.239	743.801	371.117	1.00243	2.41049e-11	3.096e-10	Pkmyt1	17	22205391	22215726	+	2029	protein_coding	- && sp|Q9ESG9|PMYT1_MOUSE Membrane-associated tyrosine- and threonine-specific cdc2-inhibitory kinase OS=Mus musculus OX=10090 GN=Pkmyt1 PE=2 SV=3 && PF00069:Protein kinase domain	-
MGP_BALBcJ_G0016096	54.775	36.108	48.8226	137.855	164.399	154.423	46.5685	152.226	-1.71162	2.42575e-11	3.11314e-10	Stk36	1	72645496	72682402	+	6437	protein_coding	- && sp|Q69ZM6|STK36_MOUSE Serine/threonine-protein kinase 36 OS=Mus musculus OX=10090 GN=Stk36 PE=1 SV=3 && PF00069:Protein kinase domain	-
MGP_BALBcJ_G0027678	206.547	253.788	297.818	531.991	536.658	526.355	252.718	531.668	-1.07014	2.47268e-11	3.17087e-10	Lrig2	3	102115629	102230200	-	11743	protein_coding	- && sp|Q52KR2|LRIG2_MOUSE Leucine-rich repeats and immunoglobulin-like domains protein 2 OS=Mus musculus OX=10090 GN=Lrig2 PE=1 SV=1 && PF07679:Immunoglobulin I-set domain|PF13927:Immunoglobulin domain|PF13855:Leucine rich repeat	-
MGP_BALBcJ_G0028387	178.019	180.54	300.747	720.732	604.686	460.443	219.769	595.287	-1.43513	3.02916e-11	3.85889e-10	Bnc2	4	81209216	81618058	-	8163	protein_coding	- && sp|Q8BMQ3|BNC2_MOUSE Zinc finger protein basonuclin-2 OS=Mus musculus OX=10090 GN=Bnc2 PE=1 SV=3 && -	-
MGP_BALBcJ_G0018052	52.4927	35.0763	65.4223	192.442	150.227	171.371	50.9971	171.347	-1.74646	3.13191e-11	3.96935e-10	Eml6	11	26941399	27232556	-	9502	protein_coding	- && sp|Q5SQM0|EMAL6_MOUSE Echinoderm microtubule-associated protein-like 6 OS=Mus musculus OX=10090 GN=Eml6 PE=2 SV=1 && PF12894:Anaphase-promoting complex subunit 4 WD40 domain|PF03451:HELP motif	-
MGP_BALBcJ_G0018659	201.983	170.223	167.95	371.006	370.37	396.414	180.052	379.263	-1.07695	3.35509e-11	4.24231e-10	Inpp5k	11	73928002	73946912	+	5727	protein_coding	- && sp|Q8C5L6|INP5K_MOUSE Inositol polyphosphate 5-phosphatase K OS=Mus musculus OX=10090 GN=Inpp5k PE=1 SV=2 && -	-
MGP_BALBcJ_G0028224	850.154	825.325	758.704	268.309	400.604	439.728	811.394	369.547	1.13468	3.54644e-11	4.47731e-10	Shb	4	42182833	42296750	-	3203	protein_coding	- && sp|Q6PD21|SHB_MOUSE SH2 domain-containing adapter protein B OS=Mus musculus OX=10090 GN=Shb PE=1 SV=2 && PF00017:SH2 domain	-
MGP_BALBcJ_G0021556	130.091	55.7095	119.127	402.463	335.412	267.415	101.642	335.096	-1.72303	3.60525e-11	4.54804e-10	Dgkh	14	71671617	71847017	-	3714	protein_coding	- && sp|D3YXJ0|DGKH_MOUSE Diacylglycerol kinase eta OS=Mus musculus OX=10090 GN=Dgkh PE=1 SV=2 && PF00169:PH domain|PF07647:SAM domain (Sterile alpha motif)|PF00130:Phorbol esters/diacylglycerol binding domain (C1 domain)|PF00781:Diacylglycerol kinase catalytic domain|PF00609:Diacylglycerol kinase accessory domain	-
MGP_BALBcJ_G0035264	87.8682	67.0577	65.4223	188.741	207.861	200.561	73.4494	199.054	-1.44282	3.8761e-11	4.87085e-10	Tcta	9	105909459	105912670	-	1838	protein_coding	- && sp|Q8VEA7|TCTA_MOUSE T-cell leukemia translocation-altered gene protein homolog OS=Mus musculus OX=10090 GN=Tcta PE=2 SV=1 && PF15128:T-cell leukemia translocation-altered	-
MGP_BALBcJ_G0023528	297.839	240.376	208.961	506.085	502.645	580.968	249.059	529.899	-1.092	3.88199e-11	4.87449e-10	Tap1	17	33186867	33196769	+	5470	protein_coding	- && sp|P21958|TAP1_MOUSE Antigen peptide transporter 1 OS=Mus musculus OX=10090 GN=Tap1 PE=1 SV=3 && PF00005:ABC transporter|PF00664:ABC transporter transmembrane region	-
MGP_BALBcJ_G0032121	95.8562	103.166	85.9279	222.048	241.874	234.459	94.9833	232.794	-1.29427	3.97448e-11	4.9791e-10	Zfp658	7	42805676	42818881	+	3495	protein_coding	- && sp|Q9Y473|ZN175_HUMAN Zinc finger protein 175 OS=Homo sapiens OX=9606 GN=ZNF175 PE=1 SV=1 && PF01352:KRAB box|PF00096:Zinc finger, C2H2 type	-
MGP_BALBcJ_G0034188	1082.95	1068.8	1729.3	3043.91	2872.26	2499.01	1293.68	2805.06	-1.11591	4.10934e-11	5.13226e-10	Zcchc14	8	120128016	120179804	-	5518	protein_coding	- && sp|Q8VIG0|ZCH14_MOUSE Zinc finger CCHC domain-containing protein 14 OS=Mus musculus OX=10090 GN=Zcchc14 PE=2 SV=1 && PF00098:Zinc knuckle	-
MGP_BALBcJ_G0021832	554.597	629.311	503.85	236.852	270.219	309.787	562.586	272.286	1.04694	4.16451e-11	5.19718e-10	MGP_BALBcJ_G0021832	15	55159030	55172846	-	2808	protein_coding	- && sp|Q9D2X8|CH076_MOUSE Uncharacterized protein C8orf76 homolog OS=Mus musculus OX=10090 PE=1 SV=1 && -	-
MGP_BALBcJ_G0019741	22.8229	30.9497	16.5997	111.949	97.3166	99.8097	23.4574	103.025	-2.13807	4.2452e-11	5.29382e-10	Atl1	12	67481766	67552186	+	2818	protein_coding	- && sp|Q8BH66|ATLA1_MOUSE Atlastin-1 OS=Mus musculus OX=10090 GN=Atl1 PE=1 SV=1 && -	-
MGP_BALBcJ_G0024294	6.84687	2.06331	2.92936	47.1853	61.4134	54.6129	3.94652	54.4038	-3.81603	4.56898e-11	5.68452e-10	Pcdhb19	18	34717709	34724852	+	7144	protein_coding	- && sp|Q5DRD8|PCDBB_PANTR Protocadherin beta-11 OS=Pan troglodytes OX=9598 GN=PCDHB11 PE=3 SV=1 && PF08266:Cadherin-like|PF00028:Cadherin domain|PF16492:Cadherin cytoplasmic C-terminal	-
MGP_BALBcJ_G0035178	195.136	199.11	193.338	372.856	448.79	391.706	195.861	404.451	-1.04606	4.92627e-11	6.0872e-10	Acad11	9	101626655	101693674	+	9170	protein_coding	- && - && -	-
novel.73	1.14115	14.4432	8.78808	88.8194	83.1443	55.5545	8.12414	75.8394	-3.19872	5.01382e-11	6.1813e-10	-	10	117766599	117802245	-	2188	-	- && sp|Q05860|FMN1_MOUSE Formin-1 OS=Mus musculus OX=10090 GN=Fmn1 PE=1 SV=2 && -	-
MGP_BALBcJ_G0029382	373.155	381.713	416.945	195.218	199.357	181.729	390.604	192.101	1.02446	5.44519e-11	6.69791e-10	Slc5a6	5	28578693	28591595	-	3991	protein_coding	- && sp|Q5U4D8|SC5A6_MOUSE Sodium-dependent multivitamin transporter OS=Mus musculus OX=10090 GN=Slc5a6 PE=1 SV=2 && -	-
MGP_BALBcJ_G0024297	33.0932	28.8864	36.1288	119.351	106.765	128.999	32.7028	118.372	-1.85488	5.46462e-11	6.71674e-10	Pcdhb22	18	34739494	34742280	+	2266	protein_coding	- && sp|Q5DRD3|PCDBF_PANTR Protocadherin beta-15 OS=Pan troglodytes OX=9598 GN=PCDHB15 PE=3 SV=1 && PF16492:Cadherin cytoplasmic C-terminal|PF00028:Cadherin domain	-
MGP_BALBcJ_G0019507	499.822	486.942	402.299	235.926	205.026	234.459	463.021	225.137	1.03919	6.50757e-11	7.9447e-10	Cenpo	12	1098599	1134675	-	5119	protein_coding	- && sp|Q8K015|CENPO_MOUSE Centromere protein O OS=Mus musculus OX=10090 GN=Cenpo PE=2 SV=1 && -	-
MGP_BALBcJ_G0033553	52.4927	57.7728	46.8697	144.331	148.337	188.32	52.3784	160.33	-1.615	6.81199e-11	8.29149e-10	Cyp4v3	8	42777770	42840464	-	6246	protein_coding	- && sp|Q9DBW0|CP4V2_MOUSE Cytochrome P450 4V2 OS=Mus musculus OX=10090 GN=Cyp4v2 PE=1 SV=1 && PF00067:Cytochrome P450	-
MGP_BALBcJ_G0030829	303.545	305.37	254.854	122.127	124.716	134.649	287.923	127.164	1.17813	7.42316e-11	9.00846e-10	Rpia	6	68497142	68524962	-	5244	protein_coding	- && sp|P47968|RPIA_MOUSE Ribose-5-phosphate isomerase OS=Mus musculus OX=10090 GN=Rpia PE=1 SV=2 && -	-
MGP_BALBcJ_G0021046	178.019	187.761	200.173	382.108	433.673	361.575	188.651	392.452	-1.05556	7.54711e-11	9.13846e-10	Erc2	14	19945399	20793787	+	6352	protein_coding	- && sp|O15083|ERC2_HUMAN ERC protein 2 OS=Homo sapiens OX=9606 GN=ERC2 PE=1 SV=3 && PF10174:RIM-binding protein of the cytomatrix active zone	-
MGP_BALBcJ_G0020325	59.3396	36.108	61.5165	182.265	161.564	154.423	52.3214	166.084	-1.66729	7.66376e-11	9.27281e-10	Fam65b	13	21642810	21801575	+	11653	protein_coding	- && sp|Q80U16|RIPR2_MOUSE Rho family-interacting cell polarization regulator 2 OS=Mus musculus OX=10090 GN=Ripor2 PE=1 SV=2 && PF15903:Filopodia upregulated, FAM65	-
MGP_BALBcJ_G0025218	294.416	369.333	428.663	122.127	173.847	152.539	364.137	149.504	1.28619	8.57865e-11	1.03414e-09	Dusp5	19	51117412	51131014	+	2473	protein_coding	- && sp|O54838|DUS5_RAT Dual specificity protein phosphatase 5 OS=Rattus norvegicus OX=10116 GN=Dusp5 PE=2 SV=1 && PF00782:Dual specificity phosphatase, catalytic domain|PF00581:Rhodanese-like domain	-
MGP_BALBcJ_G0024296	18.2583	17.5382	28.3171	123.977	109.599	74.3865	21.3712	102.654	-2.25719	9.60199e-11	1.14984e-09	Pcdhb21	18	34734756	34739460	+	4705	protein_coding	- && sp|Q5DRD4|PCDBI_PANTR Protocadherin beta-18 OS=Pan troglodytes OX=9598 GN=PCDHB18 PE=3 SV=1 && PF08266:Cadherin-like|PF16492:Cadherin cytoplasmic C-terminal|PF00028:Cadherin domain	-
MGP_BALBcJ_G0035043	39.9401	18.5698	43.9404	143.406	139.834	120.525	34.1501	134.588	-1.97895	9.69251e-11	1.15897e-09	Col12a1	9	77013468	77134494	-	15227	protein_coding	- && sp|Q60847|COCA1_MOUSE Collagen alpha-1(XII) chain OS=Mus musculus OX=10090 GN=Col12a1 PE=2 SV=3 && PF00092:von Willebrand factor type A domain|PF01391:Collagen triple helix repeat (20 copies)|PF00041:Fibronectin type III domain	-
MGP_BALBcJ_G0026804	240.782	261.009	228.49	116.575	81.2546	95.1017	243.427	97.6439	1.31716	1.0271e-10	1.22455e-09	Ada	2	162607597	162631246	-	2002	protein_coding	- && sp|P03958|ADA_MOUSE Adenosine deaminase OS=Mus musculus OX=10090 GN=Ada PE=1 SV=3 && PF00962:Adenosine/AMP deaminase	-
MGP_BALBcJ_G0016456	547.75	422.979	673.752	1202.76	1108.28	1052.71	548.161	1121.25	-1.03187	1.07052e-10	1.27445e-09	Ppp1r12b	1	133555656	133760150	-	14885	protein_coding	- && sp|Q8BG95|MYPT2_MOUSE Protein phosphatase 1 regulatory subunit 12B OS=Mus musculus OX=10090 GN=Ppp1r12b PE=1 SV=2 && -	-
MGP_BALBcJ_G0019282	37.6578	25.7914	74.2104	177.639	180.461	180.787	45.8865	179.629	-1.9614	1.14377e-10	1.35868e-09	Abca8b	11	109044215	109111769	-	7429	protein_coding	- && sp|Q8K440|ABC8B_MOUSE ABC-type organic anion transporter ABCA8B OS=Mus musculus OX=10090 GN=Abca8b PE=1 SV=2 && PF12698:ABC-2 family transporter protein|PF00005:ABC transporter	-
MGP_BALBcJ_G0031000	338.92	380.681	374.958	168.387	177.626	188.32	364.853	178.111	1.03536	1.15355e-10	1.3693e-09	Txnrd3	6	87609153	87640709	+	2836	protein_coding	- && sp|Q99MD6|TRXR3_MOUSE Thioredoxin reductase 3 OS=Mus musculus OX=10090 GN=Txnrd3 PE=1 SV=3 && PF07992:Pyridine nucleotide-disulphide oxidoreductase|PF02852:Pyridine nucleotide-disulphide oxidoreductase, dimerisation domain|PF00462:Glutaredoxin	-
MGP_BALBcJ_G0026749	811.355	767.552	1189.32	1954.95	1835.79	1774.92	922.742	1855.22	-1.00676	1.17344e-10	1.39189e-09	Soga1	2	155798190	155863875	-	7984	protein_coding	- && sp|E1U8D0|SOGA1_MOUSE Protein SOGA1 OS=Mus musculus OX=10090 GN=Soga1 PE=1 SV=3 && -	-
MGP_BALBcJ_G0020444	107.268	102.134	84.9514	23.13	27.3998	22.5984	98.1177	24.3761	2.0078	1.18734e-10	1.40632e-09	Edn1	13	39672614	39679315	+	2344	protein_coding	- && sp|P22387|EDN1_MOUSE Endothelin-1 OS=Mus musculus OX=10090 GN=Edn1 PE=1 SV=3 && PF00322:Endothelin family	-
MGP_BALBcJ_G0032307	843.307	788.186	1278.18	2329.66	2058.77	1822	969.89	2070.14	-1.09311	1.26957e-10	1.50154e-09	Herc2	7	55614699	55794973	+	16175	protein_coding	- && sp|Q4U2R1|HERC2_MOUSE E3 ubiquitin-protein ligase HERC2 OS=Mus musculus OX=10090 GN=Herc2 PE=1 SV=3 && PF00173:Cytochrome b5-like Heme/Steroid binding domain|PF00569:Zinc finger, ZZ type|PF06701:Mib_herc2|PF11515:Mouse development and cellular proliferation protein Cullin-7|PF00415:Regulator of chromosome condensation (RCC1) repeat|PF00632:HECT-domain (ubiquitin-transferase)	-
MGP_BALBcJ_G0033200	286.428	192.92	152.327	68.4649	60.4686	70.6201	210.558	66.5179	1.65942	1.27433e-10	1.50607e-09	Rassf7	7	141947203	141949629	+	1512	protein_coding	- && sp|Q9DD19|RASF7_MOUSE Ras association domain-containing protein 7 OS=Mus musculus OX=10090 GN=Rassf7 PE=2 SV=2 && PF00788:Ras association (RalGDS/AF-6) domain	-
MGP_BALBcJ_G0028938	961.986	661.292	480.415	250.73	250.378	313.553	701.231	271.553	1.36745	1.28324e-10	1.51551e-09	Gale	4	133251839	133256500	+	2363	protein_coding	- && sp|Q8R059|GALE_MOUSE UDP-glucose 4-epimerase OS=Mus musculus OX=10090 GN=Gale PE=1 SV=1 && PF16363:GDP-mannose 4,6 dehydratase	-
MGP_BALBcJ_G0022410	31.9521	26.8231	17.5762	90.6698	103.93	126.175	25.4504	106.925	-2.07995	1.36712e-10	1.60758e-09	Pde1b	15	101631412	101658186	+	2954	protein_coding	- && sp|Q01065|PDE1B_MOUSE Calcium/calmodulin-dependent 3',5'-cyclic nucleotide phosphodiesterase 1B OS=Mus musculus OX=10090 GN=Pde1b PE=1 SV=2 && -	-
MGP_BALBcJ_G0030920	152.914	184.667	119.127	333.073	342.025	386.056	152.236	353.718	-1.21768	1.43058e-10	1.67856e-09	Nagk	6	81628359	81637400	+	4670	protein_coding	- && sp|Q9QZ08|NAGK_MOUSE N-acetyl-D-glucosamine kinase OS=Mus musculus OX=10090 GN=Nagk PE=1 SV=3 && PF01869:BadF/BadG/BcrA/BcrD ATPase family	-
MGP_BALBcJ_G0016970	548.891	703.59	514.591	295.139	287.226	296.604	589.024	292.99	1.00748	1.47839e-10	1.73092e-09	Abracl	10	15144201	15155939	-	806	protein_coding	- && sp|Q4KML4|ABRAL_MOUSE Costars family protein ABRACL OS=Mus musculus OX=10090 GN=Abracl PE=1 SV=1 && -	-
MGP_BALBcJ_G0015715	172.313	146.495	228.49	405.238	390.211	443.494	182.433	412.981	-1.17667	1.51648e-10	1.77169e-09	MGP_BALBcJ_G0015715	X	45158707	45253196	-	5055	processed_transcript	- && - && -	-
MGP_BALBcJ_G0021666	626.489	727.318	1113.16	1991.03	2051.21	1547.05	822.321	1863.1	-1.17887	1.80915e-10	2.09557e-09	Rictor	15	3528626	3631692	+	9310	protein_coding	- && sp|Q6QI06|RICTR_MOUSE Rapamycin-insensitive companion of mTOR OS=Mus musculus OX=10090 GN=Rictor PE=1 SV=2 && PF14666:Rapamycin-insensitive companion of mTOR, middle domain|PF14663:Rapamycin-insensitive companion of mTOR RasGEF_N domain|PF14664:Rapamycin-insensitive companion of mTOR, N-term|PF14665:Rapamycin-insensitive companion of mTOR, phosphorylation-site|PF14668:Rapamycin-insensitive c…	-
MGP_BALBcJ_G0023059	2.28229	3.09497	3.90581	43.4845	51.9652	49.9049	3.09436	48.4515	-3.95372	1.95617e-10	2.25386e-09	Bace2	16	94670343	94755262	+	3736	protein_coding	- && sp|Q9JL18|BACE2_MOUSE Beta-secretase 2 OS=Mus musculus OX=10090 GN=Bace2 PE=1 SV=1 && -	-
MGP_BALBcJ_G0022865	303.545	386.871	301.724	135.079	145.502	162.897	330.713	147.826	1.16211	1.95708e-10	2.25386e-09	Cmss1	16	54137149	54442816	-	930	protein_coding	- && sp|Q9CZT6|CMS1_MOUSE Protein CMSS1 OS=Mus musculus OX=10090 GN=Cmss1 PE=2 SV=1 && PF14617:U3-containing 90S pre-ribosomal complex subunit	-
MGP_BALBcJ_G0003599	7.98802	21.6648	32.2229	100.847	107.71	107.343	20.6253	105.3	-2.33307	2.03187e-10	2.33529e-09	Gm14002	2	123446815	123456816	-	2838	antisense	- && - && -	-
MGP_BALBcJ_G0029937	745.168	824.294	590.754	341.399	328.798	402.064	720.072	357.42	1.01003	2.12131e-10	2.43122e-09	Pop5	5	114799650	114809148	+	2296	protein_coding	- && sp|Q9DB28|POP5_MOUSE Ribonuclease P/MRP protein subunit POP5 OS=Mus musculus OX=10090 GN=Pop5 PE=1 SV=1 && -	-
MGP_BALBcJ_G0028641	518.08	475.594	497.991	196.143	280.612	249.524	497.222	242.093	1.03845	2.17652e-10	2.49099e-09	Dph2	4	114944688	114948078	-	3030	protein_coding	- && sp|Q9CR25|DPH2_MOUSE 2-(3-amino-3-carboxypropyl)histidine synthase subunit 2 OS=Mus musculus OX=10090 GN=Dph2 PE=1 SV=1 && PF01866:Putative diphthamide synthesis protein	-
MGP_BALBcJ_G0021699	397.119	607.646	585.872	242.403	256.047	223.159	530.212	240.536	1.14166	2.18207e-10	2.49559e-09	Npr3	15	8670534	8738726	-	6927	protein_coding	- && sp|P70180|ANPRC_MOUSE Atrial natriuretic peptide receptor 3 OS=Mus musculus OX=10090 GN=Npr3 PE=1 SV=3 && PF01094:Receptor family ligand binding region	-
MGP_BALBcJ_G0019017	25.1052	29.918	35.1523	103.623	110.544	113.934	30.0585	109.367	-1.85747	2.21111e-10	2.52525e-09	Rapgefl1	11	97690463	97707785	+	5669	protein_coding	- && sp|Q68EF8|RPGFL_MOUSE Rap guanine nucleotide exchange factor-like 1 OS=Mus musculus OX=10090 GN=Rapgefl1 PE=1 SV=2 && PF00617:RasGEF domain	-
MGP_BALBcJ_G0035460	457.599	409.568	625.906	1062.13	1035.52	919.003	497.691	1005.55	-1.01352	2.45736e-10	2.79474e-09	Fyco1	9	121925530	121988006	-	8479	protein_coding	- && sp|Q8VDC1|FYCO1_MOUSE FYVE and coiled-coil domain-containing protein 1 OS=Mus musculus OX=10090 GN=Fyco1 PE=1 SV=1 && PF02759:RUN domain|PF01363:FYVE zinc finger	-
MGP_BALBcJ_G0002283	20.5406	31.9814	53.7049	191.517	154.951	109.226	35.409	151.898	-2.09007	2.51193e-10	2.85281e-09	MGP_BALBcJ_G0002283	9	70079680	70082427	+	2748	TEC	- && - && -	-
MGP_BALBcJ_G0015942	365.167	438.454	497.015	197.993	207.861	220.335	433.545	208.73	1.0561	2.62591e-10	2.96984e-09	Nabp1	1	49065262	49077814	-	8142	protein_coding	- && sp|Q8BGW5|SOSB2_MOUSE SOSS complex subunit B2 OS=Mus musculus OX=10090 GN=Nabp1 PE=2 SV=1 && -	-
MGP_BALBcJ_G0000760	6.84687	8.25325	20.5055	82.343	90.7028	62.1457	11.8685	78.3972	-2.70345	2.78258e-10	3.12963e-09	MGP_BALBcJ_G0000760	10	117497941	117500635	+	2695	TEC	- && sp|Q5U4C9|DYRK2_MOUSE Dual specificity tyrosine-phosphorylation-regulated kinase 2 OS=Mus musculus OX=10090 GN=Dyrk2 PE=2 SV=1 && -	-
MGP_BALBcJ_G0032751	33.0932	18.5698	46.8697	117.501	170.068	119.583	32.8443	135.717	-2.04283	2.8287e-10	3.17931e-09	Dchs1	7	105881408	105915874	-	11070	protein_coding	- && sp|E9PVD3|PCD16_MOUSE Protocadherin-16 OS=Mus musculus OX=10090 GN=Dchs1 PE=1 SV=1 && PF00028:Cadherin domain	-
MGP_BALBcJ_G0031183	733.757	851.117	1232.28	2151.09	1871.69	1830.47	939.052	1951.09	-1.05399	2.89366e-10	3.24561e-09	Kdm5a	6	118274670	118358103	+	14113	protein_coding	- && sp|Q3UXZ9|KDM5A_MOUSE Lysine-specific demethylase 5A OS=Mus musculus OX=10090 GN=Kdm5a PE=1 SV=2 && PF08429:PLU-1-like protein|PF01388:ARID/BRIGHT DNA binding domain|PF02375:jmjN domain|PF00628:PHD-finger|PF02928:C5HC2 zinc finger|PF02373:JmjC domain, hydroxylase	-
MGP_BALBcJ_G0021769	11.4115	4.12663	4.88226	48.1105	78.4202	55.5545	6.80678	60.695	-3.18113	2.89913e-10	3.2495e-09	Ncald	15	34488619	34918986	-	6987	protein_coding	- && sp|P61602|NCALD_BOVIN Neurocalcin-delta OS=Bos taurus OX=9913 GN=NCALD PE=1 SV=2 && PF13499:EF-hand domain pair|PF00036:EF hand	-
MGP_BALBcJ_G0039793	156.337	141.337	184.55	48.1105	66.1375	48.9633	160.741	54.4037	1.56428	2.92371e-10	3.2703e-09	MGP_BALBcJ_G0039793	3	92066460	92076476	-	1681	transcribed_unprocessed_pseudogene	- && sp|A9X1A5|CING_PAPAN Cingulin OS=Papio anubis OX=9555 GN=CGN PE=3 SV=1 && -	-
MGP_BALBcJ_G0033471	1058.98	1159.58	1630.68	2941.22	2639.83	2214.65	1283.08	2598.56	-1.01745	2.98249e-10	3.33147e-09	Hook3	8	23378259	23475585	-	13055	protein_coding	- && sp|Q8BUK6|HOOK3_MOUSE Protein Hook homolog 3 OS=Mus musculus OX=10090 GN=Hook3 PE=1 SV=2 && PF05622:HOOK protein	-
MGP_BALBcJ_G0016412	151.772	157.843	173.809	41.6341	68.0271	53.6713	161.141	54.4442	1.56711	3.14543e-10	3.50866e-09	Klhdc8a	1	131075361	131084083	+	4269	protein_coding	- && sp|Q91XA8|KLD8A_MOUSE Kelch domain-containing protein 8A OS=Mus musculus OX=10090 GN=Klhdc8a PE=2 SV=1 && -	-
MGP_BALBcJ_G0034861	76.4568	100.071	66.3988	210.946	192.744	238.225	80.9754	213.972	-1.4025	3.21584e-10	3.58229e-09	Stoml1	9	55438649	55448299	+	1987	protein_coding	- && sp|Q8CI66|STML1_MOUSE Stomatin-like protein 1 OS=Mus musculus OX=10090 GN=Stoml1 PE=2 SV=1 && -	-
MGP_BALBcJ_G0033967	354.896	385.84	370.076	189.666	156.84	195.853	370.271	180.787	1.03445	3.27891e-10	3.64757e-09	Setd6	8	93488176	93491255	+	1869	protein_coding	- && sp|Q9CWY3|SETD6_MOUSE N-lysine methyltransferase SETD6 OS=Mus musculus OX=10090 GN=Setd6 PE=1 SV=1 && PF00856:SET domain|PF09273:Rubisco LSMT substrate-binding	-
MGP_BALBcJ_G0026785	559.161	556.063	796.786	1385.95	1385.11	1092.26	637.337	1287.77	-1.0137	3.34164e-10	3.71481e-09	Chd6	2	159788288	159954760	-	19086	protein_coding	- && sp|A3KFM7|CHD6_MOUSE Chromodomain-helicase-DNA-binding protein 6 OS=Mus musculus OX=10090 GN=Chd6 PE=1 SV=1 && PF00385:Chromo (CHRromatin Organisation MOdifier) domain|PF00176:SNF2 family N-terminal domain|PF00271:Helicase conserved C-terminal domain	-
MGP_BALBcJ_G0026175	143.784	107.292	113.269	261.832	296.674	273.064	121.448	277.19	-1.19371	3.42659e-10	3.80406e-09	Abtb2	2	101486447	101640772	+	6032	protein_coding	- && sp|Q7TQI7|ABTB2_MOUSE Ankyrin repeat and BTB/POZ domain-containing protein 2 OS=Mus musculus OX=10090 GN=Abtb2 PE=1 SV=1 && -	-
MGP_BALBcJ_G0022728	189.43	146.495	291.959	572.7	528.155	474.567	209.295	525.141	-1.32501	3.54908e-10	3.92932e-09	MGP_BALBcJ_G0022728	16	30781688	31378329	-	18661	protein_coding	- && sp|A2CG49|KALRN_MOUSE Kalirin OS=Mus musculus OX=10090 GN=Kalrn PE=1 SV=1 && PF00041:Fibronectin type III domain|PF00069:Protein kinase domain|PF00018:SH3 domain|PF00621:RhoGEF domain|PF00435:Spectrin repeat|PF07679:Immunoglobulin I-set domain|PF00650:CRAL/TRIO domain|PF16609:SH3-RhoGEF linking unstructured region	-
MGP_BALBcJ_G0019127	360.602	258.946	250.948	545.869	609.41	634.639	290.165	596.639	-1.04261	3.56036e-10	3.93913e-09	Cntnap1	11	100123568	100143879	+	5834	protein_coding	- && sp|O54991|CNTP1_MOUSE Contactin-associated protein 1 OS=Mus musculus OX=10090 GN=Cntnap1 PE=1 SV=2 && PF02210:Laminin G domain|PF00754:F5/8 type C domain	-
MGP_BALBcJ_G0025550	82.1625	44.3612	38.0817	158.21	177.626	233.517	54.8685	189.784	-1.7996	3.56816e-10	3.94508e-09	Ptges	2	28127609	28167963	-	3931	protein_coding	- && sp|Q9JM51|PTGES_MOUSE Prostaglandin E synthase OS=Mus musculus OX=10090 GN=Ptges PE=1 SV=1 && PF01124:MAPEG family	-
MGP_BALBcJ_G0027856	173.454	135.147	142.562	300.691	343.915	325.794	150.388	323.467	-1.10736	3.86476e-10	4.25568e-09	Lef1	3	129033686	129148335	+	8805	protein_coding	- && sp|P27782|LEF1_MOUSE Lymphoid enhancer-binding factor 1 OS=Mus musculus OX=10090 GN=Lef1 PE=1 SV=1 && PF08347:N-terminal CTNNB1 binding	-
MGP_BALBcJ_G0029248	482.705	485.91	728.434	1265.68	1130.01	1064.01	565.683	1153.23	-1.02629	4.10408e-10	4.50701e-09	Akap9	5	860925	1007993	+	21203	protein_coding	- && sp|Q70FJ1|AKAP9_MOUSE A-kinase anchor protein 9 OS=Mus musculus OX=10090 GN=Akap9 PE=1 SV=2 && PF10495:Pericentrin-AKAP-450 domain of centrosomal targeting protein	-
MGP_BALBcJ_G0003041	28.5286	35.0763	21.482	95.2958	116.213	109.226	28.3623	106.912	-1.91721	4.12131e-10	4.52289e-09	1700052K11Rik	11	104197162	104201302	-	3696	antisense	- && - && -	-
MGP_BALBcJ_G0027285	430.212	420.916	764.563	1345.24	1300.07	1115.8	538.563	1253.7	-1.21759	4.37647e-10	4.78679e-09	Fnip2	3	76596827	76710444	-	8337	protein_coding	- && sp|Q80TD3|FNIP2_MOUSE Folliculin-interacting protein 2 OS=Mus musculus OX=10090 GN=Fnip2 PE=1 SV=2 && PF14636:Folliculin-interacting protein N-terminus|PF14637:Folliculin-interacting protein middle domain|PF14638:Folliculin-interacting protein C-terminus	-
MGP_BALBcJ_G0035424	2015.26	1752.78	2876.63	4951.68	4391.53	4002.75	2214.89	4448.65	-1.00584	4.69561e-10	5.12551e-09	Nktr	9	119833337	119871338	+	15752	protein_coding	- && sp|P30415|NKTR_MOUSE NK-tumor recognition protein OS=Mus musculus OX=10090 GN=Nktr PE=1 SV=4 && PF00160:Cyclophilin type peptidyl-prolyl cis-trans isomerase/CLD	-
MGP_BALBcJ_G0030041	401.683	344.573	686.446	1237.92	1143.23	1042.35	477.568	1141.17	-1.25536	4.8864e-10	5.32663e-09	MGP_BALBcJ_G0030041	5	122910006	122936614	+	11728	protein_coding	- && sp|Q8CFT2|SET1B_MOUSE Histone-lysine N-methyltransferase SETD1B OS=Mus musculus OX=10090 GN=Setd1b PE=1 SV=2 && PF11764:COMPASS (Complex proteins associated with Set1p) component N|PF00856:SET domain	-
MGP_BALBcJ_G0034285	117.538	102.134	85.9279	215.572	254.157	264.59	101.867	244.773	-1.26823	4.89662e-10	5.33421e-09	Casp12	9	2008273	2033533	+	3854	protein_coding	- && sp|O08736|CASPC_MOUSE Caspase-12 OS=Mus musculus OX=10090 GN=Casp12 PE=1 SV=1 && PF00656:Caspase domain	-
MGP_BALBcJ_G0023724	186.007	204.268	179.667	62.9137	74.6409	84.7441	189.981	74.0996	1.35868	4.95683e-10	5.39618e-09	9130008F23Rik	17	40662901	40667969	-	2158	protein_coding	- && sp|Q5SZD1|CF141_HUMAN Uncharacterized protein C6orf141 OS=Homo sapiens OX=9606 GN=C6orf141 PE=1 SV=3 && -	-
MGP_BALBcJ_G0015779	366.308	446.707	673.752	1105.62	1187.64	1012.22	495.589	1101.83	-1.15082	5.00999e-10	5.44677e-09	Ncoa2	1	10177012	10408293	-	15636	protein_coding	- && sp|Q61026|NCOA2_MOUSE Nuclear receptor coactivator 2 OS=Mus musculus OX=10090 GN=Ncoa2 PE=1 SV=3 && PF08815:Nuclear receptor coactivator|PF07469:Domain of unknown function (DUF1518)|PF16279:Domain of unknown function (DUF4927)|PF00989:PAS fold|PF16665:Unstructured region on nuclear receptor coactivator protein|PF08832:Steroid receptor coactivator|PF14598:PAS domain	-
MGP_BALBcJ_G0003336	74.1745	85.6275	93.7395	251.655	215.419	182.671	84.5138	216.582	-1.35499	5.23752e-10	5.67142e-09	MGP_BALBcJ_G0003336	17	10010437	10131682	+	3573	antisense	- && - && -	-
MGP_BALBcJ_G0017287	36.5167	49.5195	47.8462	133.229	136.999	135.591	44.6275	135.273	-1.59534	5.29787e-10	5.72536e-09	Rab36	10	72793428	72811374	+	6175	protein_coding	- && sp|Q8CAM5|RAB36_MOUSE Ras-related protein Rab-36 OS=Mus musculus OX=10090 GN=Rab36 PE=1 SV=1 && -	-
MGP_BALBcJ_G0015992	108.409	150.622	203.102	443.172	445.011	315.436	154.044	401.206	-1.37694	5.44568e-10	5.86951e-09	Fam126b	1	56383846	56448412	-	12040	protein_coding	- && sp|Q8C729|F126B_MOUSE Protein FAM126B OS=Mus musculus OX=10090 GN=Fam126b PE=1 SV=1 && PF09790:Hyccin	-
MGP_BALBcJ_G0016526	416.518	512.733	663.011	1164.83	999.621	1034.82	530.754	1066.42	-1.00497	5.53063e-10	5.94926e-09	Edem3	1	150756878	150822287	+	6381	protein_coding	- && sp|Q2HXL6|EDEM3_MOUSE ER degradation-enhancing alpha-mannosidase-like protein 3 OS=Mus musculus OX=10090 GN=Edem3 PE=1 SV=2 && PF02225:PA domain|PF01532:Glycosyl hydrolase family 47	-
MGP_BALBcJ_G0023202	94.7151	89.7541	94.7159	233.151	225.812	198.678	93.0617	219.214	-1.2363	5.59205e-10	6.01137e-09	Zfp229	17	19912588	19948998	+	4882	protein_coding	- && sp|E9PW05|ZFP54_MOUSE Zinc finger protein 54 OS=Mus musculus OX=10090 GN=Zfp54 PE=2 SV=1 && -	-
MGP_BALBcJ_G0035053	712.075	944.997	1270.37	2254.72	2062.54	1844.6	975.813	2053.95	-1.07271	5.75487e-10	6.17416e-09	Phip	9	80259425	80376002	-	33192	protein_coding	- && sp|Q8VDD9|PHIP_MOUSE PH-interacting protein OS=Mus musculus OX=10090 GN=Phip PE=1 SV=2 && PF00439:Bromodomain	-
MGP_BALBcJ_G0015783	106.127	143.4	151.35	315.494	308.012	280.597	133.626	301.368	-1.1696	5.96247e-10	6.37589e-09	Eya1	1	11187366	11328263	-	7801	protein_coding	- && sp|P97767|EYA1_MOUSE Eyes absent homolog 1 OS=Mus musculus OX=10090 GN=Eya1 PE=1 SV=3 && -	-
MGP_BALBcJ_G0031754	835.319	622.089	614.189	301.616	342.97	383.232	690.532	342.606	1.01021	6.25437e-10	6.68364e-09	Ppp1r13l	7	17206708	17225572	+	3604	protein_coding	- && sp|Q5I1X5|IASPP_MOUSE RelA-associated inhibitor OS=Mus musculus OX=10090 GN=Ppp1r13l PE=1 SV=1 && PF14604:Variant SH3 domain|PF12796:Ankyrin repeats (3 copies)	-
MGP_BALBcJ_G0027295	37.6578	17.5382	30.27	89.7446	122.827	131.824	28.4887	114.798	-2.01611	6.29543e-10	6.72311e-09	Ctso	3	79119614	79144940	+	5115	protein_coding	- && sp|Q8BM88|CATO_MOUSE Cathepsin O OS=Mus musculus OX=10090 GN=Ctso PE=2 SV=1 && PF00112:Papain family cysteine protease	-
MGP_BALBcJ_G0003564	3.42344	5.15828	4.88226	44.4097	43.4618	61.2041	4.48799	49.6918	-3.45923	6.40615e-10	6.82791e-09	Gm28793	2	72264705	72265513	-	403	antisense	- && - && -	-
MGP_BALBcJ_G0017281	730.333	725.255	586.848	274.785	300.453	407.713	680.812	327.65	1.05472	6.46012e-10	6.88094e-09	Cisd1	10	69070027	69085027	-	1084	protein_coding	- && sp|Q91WS0|CISD1_MOUSE CDGSH iron-sulfur domain-containing protein 1 OS=Mus musculus OX=10090 GN=Cisd1 PE=1 SV=1 && PF09360:Iron-binding zinc finger CDGSH type|PF10660:Iron-containing outer mitochondrial membrane protein N-terminus	-
MGP_BALBcJ_G0030695	389.131	305.37	265.595	580.102	665.154	901.112	320.032	715.456	-1.16244	6.542e-10	6.96359e-09	Tmem176a	6	45966843	45973404	+	3810	protein_coding	- && sp|Q9DCS1|T176A_MOUSE Transmembrane protein 176A OS=Mus musculus OX=10090 GN=Tmem176a PE=1 SV=2 && PF04103:CD20-like family	-
MGP_BALBcJ_G0023753	100.421	134.115	126.939	228.525	317.46	381.348	120.492	309.111	-1.35676	6.67005e-10	7.09062e-09	Nfkbie	17	45347211	45354715	+	2422	protein_coding	- && sp|O54910|IKBE_MOUSE NF-kappa-B inhibitor epsilon OS=Mus musculus OX=10090 GN=Nfkbie PE=1 SV=2 && PF12796:Ankyrin repeats (3 copies)	-
MGP_BALBcJ_G0023636	306.968	328.067	261.689	128.603	130.385	151.598	298.908	136.862	1.12638	6.7926e-10	7.2162e-09	Rpp21	17	35598866	35601288	-	1217	protein_coding	- && sp|Q8R040|RPP21_MOUSE Ribonuclease P protein subunit p21 OS=Mus musculus OX=10090 GN=Rpp21 PE=1 SV=2 && PF04032:RNAse P Rpr2/Rpp21/SNM1 subunit domain	-
MGP_BALBcJ_G0020868	374.296	549.873	504.826	204.47	219.199	246.699	476.332	223.456	1.09334	6.82217e-10	7.23816e-09	Dimt1	13	105592101	105604069	+	1456	protein_coding	- && sp|Q9D0D4|DIM1_MOUSE Probable dimethyladenosine transferase OS=Mus musculus OX=10090 GN=Dimt1 PE=2 SV=1 && PF00398:Ribosomal RNA adenine dimethylase	-
MGP_BALBcJ_G0028003	155.196	192.92	200.173	448.723	431.783	324.852	182.763	401.786	-1.13437	7.11592e-10	7.5351e-09	Ubxn2b	4	2674536	2710268	+	6657	protein_coding	- && sp|Q0KL01|UBX2B_MOUSE UBX domain-containing protein 2B OS=Mus musculus OX=10090 GN=Ubxn2b PE=1 SV=2 && PF08059:SEP domain|PF00789:UBX domain	-
MGP_BALBcJ_G0028252	172.313	154.748	196.267	363.604	384.542	332.385	174.443	360.177	-1.04492	7.2352e-10	7.65146e-09	Invs	4	45072368	45226381	+	11406	protein_coding	- && sp|O89019|INVS_MOUSE Inversin OS=Mus musculus OX=10090 GN=Invs PE=1 SV=2 && PF12796:Ankyrin repeats (3 copies)	-
MGP_BALBcJ_G0024599	82.1625	98.0074	61.5165	192.442	212.585	223.159	80.5621	209.395	-1.38025	7.42391e-10	7.84084e-09	Unc93b1	19	721406	735673	+	2841	protein_coding	- && sp|Q8VCW4|UN93B_MOUSE Protein unc-93 homolog B1 OS=Mus musculus OX=10090 GN=Unc93b1 PE=1 SV=2 && -	-
MGP_BALBcJ_G0031350	338.92	387.903	311.488	164.686	156.84	179.846	346.104	167.124	1.05006	7.93237e-10	8.34539e-09	Magohb	6	129634434	129643238	-	1720	protein_coding	- && sp|Q0VC92|MGN2_BOVIN Protein mago nashi homolog 2 OS=Bos taurus OX=9913 GN=MAGOHB PE=2 SV=1 && PF02792:Mago nashi protein	-
MGP_BALBcJ_G0020538	81.0214	60.8677	95.6924	278.486	237.15	167.605	79.1938	227.747	-1.52301	8.86601e-10	9.29163e-09	Nsd1	13	52886639	52994280	+	12812	protein_coding	- && sp|O88491|NSD1_MOUSE Histone-lysine N-methyltransferase, H3 lysine-36 specific OS=Mus musculus OX=10090 GN=Nsd1 PE=1 SV=1 && PF00856:SET domain|PF00855:PWWP domain|PF17907:AWS domain|PF17982:NSD Cys-His rich domain	-
MGP_BALBcJ_G0036052	22.8229	29.918	37.1052	103.623	110.544	107.343	29.9487	107.17	-1.83127	9.01842e-10	9.44244e-09	Zmat1	X	130039011	130077090	-	4361	protein_coding	- && sp|Q3V0C1|ZMAT1_MOUSE Zinc finger matrin-type protein 1 OS=Mus musculus OX=10090 GN=Zmat1 PE=1 SV=2 && -	-
MGP_BALBcJ_G0023383	165.466	178.477	215.796	64.7641	71.8064	80.0361	186.58	72.2022	1.37162	9.24214e-10	9.65474e-09	MGP_BALBcJ_G0023383	17	26293562	26300641	+	1958	protein_coding	- && - && -	-
MGP_BALBcJ_G0028091	1564.51	1037.85	870.019	2259.34	2338.43	2807.85	1157.46	2468.54	-1.09362	9.54994e-10	9.9317e-09	Pnrc1	4	29913887	29960004	-	2095	protein_coding	- && sp|Q63647|PNRC1_RAT Proline-rich nuclear receptor coactivator 1 OS=Rattus norvegicus OX=10116 GN=Pnrc1 PE=2 SV=2 && PF15365:Proline-rich nuclear receptor coactivator motif	-
MGP_BALBcJ_G0024390	65.0453	57.7728	51.752	154.509	152.116	162.897	58.19	156.507	-1.43081	1.00869e-09	1.04568e-08	Prr16	18	48418804	48611163	+	2224	protein_coding	- && sp|A3KMN5|LARGN_MOUSE Protein Largen OS=Mus musculus OX=10090 GN=Prr16 PE=2 SV=1 && PF15252:Domain of unknown function (DUF4589)	-
MGP_BALBcJ_G0032561	320.662	256.882	508.732	989.041	889.077	735.39	362.092	871.169	-1.26518	1.03139e-09	1.06717e-08	Fam168a	7	100731987	100817056	+	3203	protein_coding	- && sp|Q92567|F168A_HUMAN Protein FAM168A OS=Homo sapiens OX=9606 GN=FAM168A PE=1 SV=2 && PF14944:Tongue Cancer Chemotherapy Resistant Protein 1	-
MGP_BALBcJ_G0033079	296.698	296.085	267.548	119.351	149.282	133.707	286.777	134.113	1.09621	1.10164e-09	1.13195e-08	Htra1	7	131487611	131537150	+	2879	protein_coding	- && sp|Q9R118|HTRA1_MOUSE Serine protease HTRA1 OS=Mus musculus OX=10090 GN=Htra1 PE=1 SV=2 && PF07648:Kazal-type serine protease inhibitor domain|PF13365:Trypsin-like peptidase domain|PF00219:Insulin-like growth factor binding protein|PF17820:PDZ domain	-
novel.696	2.28229	2.06331	1.95291	40.7089	42.517	48.0217	2.0995	43.7492	-4.38597	1.10566e-09	1.13535e-08	-	LVXK01034104.1	1	2368	+	1854	-	- && sp|P11369|LORF2_MOUSE LINE-1 retrotransposable element ORF2 protein OS=Mus musculus OX=10090 GN=Pol PE=1 SV=2 && -	-
novel.786	5.70573	4.12663	17.5762	105.473	75.5857	47.0801	9.13617	76.0463	-3.0367	1.13602e-09	1.16433e-08	-	LVXK01037324.1	9743	12044	+	1531	-	- && - && -	-
MGP_BALBcJ_G0023728	104.985	113.482	155.256	40.7089	40.6273	31.0728	124.575	37.4697	1.73533	1.32164e-09	1.34024e-08	Ptchd4	17	42073594	42278006	+	6886	protein_coding	- && sp|B9EKX1|PTHD4_MOUSE Patched domain-containing protein 4 OS=Mus musculus OX=10090 GN=Ptchd4 PE=2 SV=2 && PF02460:Patched family	-
MGP_BALBcJ_G0031422	12.5526	15.4748	10.741	75.8666	63.303	64.9705	12.9228	68.0467	-2.39851	1.33606e-09	1.35402e-08	Mgst1	6	136942263	136961495	+	2013	protein_coding	- && sp|Q91VS7|MGST1_MOUSE Microsomal glutathione S-transferase 1 OS=Mus musculus OX=10090 GN=Mgst1 PE=1 SV=3 && PF01124:MAPEG family	-
MGP_BALBcJ_G0027487	82.1625	118.641	81.0456	24.9805	21.7309	24.4816	93.9495	23.731	1.98534	1.37171e-09	1.38756e-08	Lce1f	3	90050414	90052079	-	728	protein_coding	- && - && PF14672:Late cornified envelope	-
MGP_BALBcJ_G0023840	54.775	27.8547	41.9875	123.052	152.116	132.766	41.5391	135.978	-1.71646	1.50071e-09	1.51054e-08	Daam2	17	49367582	49478785	-	6105	protein_coding	- && sp|Q80U19|DAAM2_MOUSE Disheveled-associated activator of morphogenesis 2 OS=Mus musculus OX=10090 GN=Daam2 PE=1 SV=4 && -	-
MGP_BALBcJ_G0027136	733.757	812.945	1245.95	2291.73	2019.08	1655.33	930.885	1988.71	-1.09429	1.5826e-09	1.58904e-08	4932438A13Rik	3	33764590	33953613	+	32285	protein_coding	- && sp|A2AAE1|K1109_MOUSE Transmembrane protein KIAA1109 OS=Mus musculus OX=10090 GN=Kiaa1109 PE=1 SV=4 && PF10479:Fragile site-associated protein C-terminus	-
MGP_BALBcJ_G0026475	159.76	129.989	101.551	314.569	266.44	323.911	130.433	301.64	-1.21387	1.58379e-09	1.58926e-08	Ebf4	2	128691988	128764875	+	3241	protein_coding	- && sp|Q8K4J2|COE4_MOUSE Transcription factor COE4 OS=Mus musculus OX=10090 GN=Ebf4 PE=2 SV=1 && PF01833:IPT/TIG domain|PF16423:Transcription factor COE1 helix-loop-helix domain|PF16422:Transcription factor COE1 DNA-binding domain	-
MGP_BALBcJ_G0029288	387.99	436.391	333.947	177.639	195.578	199.619	386.109	190.945	1.01547	1.60779e-09	1.61136e-08	Tmem60	5	18251352	18256031	+	3176	protein_coding	- && - && -	-
MGP_BALBcJ_G0024648	7.98802	4.12663	7.81162	40.7089	63.303	58.3793	6.64209	54.1304	-3.02951	1.83865e-09	1.8337e-08	Peli3	19	1742978	1755184	-	3785	protein_coding	- && sp|Q8BXR6|PELI3_MOUSE E3 ubiquitin-protein ligase pellino homolog 3 OS=Mus musculus OX=10090 GN=Peli3 PE=2 SV=2 && PF04710:Pellino	-
MGP_BALBcJ_G0031252	163.184	127.925	115.221	347.876	253.212	339.918	135.444	313.669	-1.21508	2.01005e-09	1.99365e-08	Gpr162	6	122945037	122950577	-	3838	protein_coding	- && sp|Q3UN16|GP162_MOUSE Probable G-protein coupled receptor 162 OS=Mus musculus OX=10090 GN=Gpr162 PE=1 SV=2 && PF00001:7 transmembrane receptor (rhodopsin family)	-
MGP_BALBcJ_G0029702	3.42344	0	6.83517	24.9805	65.1927	80.9777	3.41954	57.0503	-4.04288	2.04352e-09	2.02314e-08	Cxcl5	5	89125105	89127227	+	1807	protein_coding	- && sp|P50228|CXCL5_MOUSE C-X-C motif chemokine 5 OS=Mus musculus OX=10090 GN=Cxcl5 PE=1 SV=2 && -	-
MGP_BALBcJ_G0022518	309.251	291.959	433.545	831.756	691.609	621.457	344.918	714.941	-1.05012	2.26341e-09	2.23135e-08	Prkdc	16	12191057	12403880	+	13187	protein_coding	- && sp|P97313|PRKDC_MOUSE DNA-dependent protein kinase catalytic subunit OS=Mus musculus OX=10090 GN=Prkdc PE=1 SV=3 && PF08163:NUC194 domain|PF02259:FAT domain|PF00454:Phosphatidylinositol 3- and 4-kinase|PF02260:FATC domain	-
MGP_BALBcJ_G0025694	85.5859	95.9441	136.703	243.328	246.598	278.714	106.078	256.213	-1.26749	2.44725e-09	2.4053e-08	Kif5c	2	47068360	47226990	+	7142	protein_coding	- && sp|P28738|KIF5C_MOUSE Kinesin heavy chain isoform 5C OS=Mus musculus OX=10090 GN=Kif5c PE=1 SV=3 && PF00225:Kinesin motor domain	-
MGP_BALBcJ_G0031412	62.763	27.8547	13.6703	206.32	145.502	134.649	34.7627	162.157	-2.23683	2.56945e-09	2.51479e-08	Mgp	6	135636924	135640336	-	1195	protein_coding	- && - && -	-
MGP_BALBcJ_G0033495	151.772	157.843	147.444	298.84	321.239	295.663	152.353	305.247	-1.00271	2.6349e-09	2.57266e-08	MGP_BALBcJ_G0033495	8	29331083	29392156	-	624	unknown_likely_coding	- && sp|Q02297|NRG1_HUMAN Pro-neuregulin-1, membrane-bound isoform OS=Homo sapiens OX=9606 GN=NRG1 PE=1 SV=3 && PF07679:Immunoglobulin I-set domain	-
MGP_BALBcJ_G0019989	292.133	242.439	255.831	127.678	113.379	127.116	263.468	122.724	1.101	2.66094e-09	2.59497e-08	Otub2	12	101385280	101402945	+	3695	protein_coding	- && sp|Q9CQX0|OTUB2_MOUSE Ubiquitin thioesterase OTUB2 OS=Mus musculus OX=10090 GN=Otub2 PE=1 SV=1 && -	-
MGP_BALBcJ_G0027835	93.574	100.071	150.374	282.187	284.391	255.174	114.673	273.917	-1.25175	2.6866e-09	2.61687e-08	Alpk1	3	125581621	125685607	-	6821	protein_coding	- && sp|Q9CXB8|ALPK1_MOUSE Alpha-protein kinase 1 OS=Mus musculus OX=10090 GN=Alpk1 PE=2 SV=2 && -	-
MGP_BALBcJ_G0030912	131.232	189.825	119.127	49.9609	52.91	37.664	146.728	46.845	1.64713	2.69393e-09	2.62244e-08	Actg2	6	81333194	81355785	-	1558	protein_coding	- && sp|Q5E9B5|ACTH_BOVIN Actin, gamma-enteric smooth muscle OS=Bos taurus OX=9913 GN=ACTG2 PE=2 SV=1 && PF00022:Actin	-
MGP_BALBcJ_G0031039	122.103	110.387	124.986	312.718	274.943	222.218	119.159	269.96	-1.18002	2.74757e-09	2.66986e-08	Prickle2	6	90394993	90732539	-	8623	protein_coding	- && sp|Q80Y24|PRIC2_MOUSE Prickle-like protein 2 OS=Mus musculus OX=10090 GN=Prickle2 PE=1 SV=3 && PF00412:LIM domain|PF06297:PET Domain	-
MGP_BALBcJ_G0030977	50.2104	35.0763	41.9875	162.836	99.2062	154.423	42.4247	138.821	-1.71383	2.853e-09	2.76736e-08	Rab43	6	85708419	85731543	-	5429	protein_coding	- && sp|Q8CG50|RAB43_MOUSE Ras-related protein Rab-43 OS=Mus musculus OX=10090 GN=Rab43 PE=1 SV=1 && PF00071:Ras family	-
novel.263	39.9401	62.9311	77.1398	180.414	175.737	160.072	60.0036	172.074	-1.51212	2.88825e-09	2.79989e-08	-	17	78913	138938	+	2936	-	- && sp|Q6DID3|SCAF8_MOUSE SR-related and CTD-associated factor 8 OS=Mus musculus OX=10090 GN=Scaf8 PE=1 SV=1 && -	-
MGP_BALBcJ_G0028131	333.215	319.814	314.418	148.958	143.613	182.671	322.482	158.414	1.02524	2.9969e-09	2.89659e-08	Nudt2	4	38243243	38259018	+	845	protein_coding	- && sp|P56380|AP4A_MOUSE Bis(5'-nucleosyl)-tetraphosphatase [asymmetrical] OS=Mus musculus OX=10090 GN=Nudt2 PE=1 SV=3 && PF00293:NUDIX domain	-
MGP_BALBcJ_G0017133	275.016	311.56	309.536	151.733	128.496	154.423	298.704	144.884	1.04448	3.03036e-09	2.92719e-08	1700021F05Rik	10	41161871	41178623	-	1339	protein_coding	- && sp|Q9CQF4|MRES1_MOUSE Mitochondrial transcription rescue factor 1 OS=Mus musculus OX=10090 GN=Mtres1 PE=1 SV=1 && -	-
MGP_BALBcJ_G0020548	269.31	299.18	211.89	102.697	102.041	128.999	260.127	111.246	1.22468	3.14829e-09	3.03212e-08	Prr7	13	53150470	53159367	+	1360	protein_coding	- && sp|Q3V0I2|PRR7_MOUSE Proline-rich protein 7 OS=Mus musculus OX=10090 GN=Prr7 PE=1 SV=1 && -	-
MGP_BALBcJ_G0027101	466.729	500.353	796.786	1329.52	1307.63	1085.67	587.956	1240.94	-1.07625	3.21909e-09	3.09116e-08	Phc3	3	27727831	27798073	-	17485	protein_coding	- && sp|Q8CHP6|PHC3_MOUSE Polyhomeotic-like protein 3 OS=Mus musculus OX=10090 GN=Phc3 PE=1 SV=2 && -	-
MGP_BALBcJ_G0017484	46.787	22.6964	29.2936	104.548	106.765	152.539	32.9257	121.284	-1.88978	3.29208e-09	3.15939e-08	Zfr2	10	79254742	79274434	+	7483	protein_coding	- && sp|Q9UPR6|ZFR2_HUMAN Zinc finger RNA-binding protein 2 OS=Homo sapiens OX=9606 GN=ZFR2 PE=2 SV=3 && PF12874:Zinc-finger of C2H2 type	-
MGP_BALBcJ_G0023402	164.325	131.02	89.8337	342.325	279.667	306.962	128.393	309.651	-1.27509	3.33005e-09	3.19206e-08	Tead3	17	27080165	27099616	-	3984	protein_coding	- && sp|P70210|TEAD3_MOUSE Transcriptional enhancer factor TEF-5 OS=Mus musculus OX=10090 GN=Tead3 PE=2 SV=2 && -	-
MGP_BALBcJ_G0032204	149.49	103.166	108.386	277.561	250.378	283.422	120.347	270.453	-1.1723	3.6659e-09	3.49639e-08	Trpm4	7	44677245	44707587	-	4245	protein_coding	- && sp|Q7TN37|TRPM4_MOUSE Transient receptor potential cation channel subfamily M member 4 OS=Mus musculus OX=10090 GN=Trpm4 PE=1 SV=1 && PF18139:SLOG in TRPM|PF00520:Ion transport protein	-
MGP_BALBcJ_G0020740	296.698	309.497	238.254	107.323	138.889	134.649	281.483	126.954	1.14815	3.75968e-09	3.5828e-08	Polr3g	13	80112384	80149430	-	3936	protein_coding	- && sp|Q6NXY9|RPC7_MOUSE DNA-directed RNA polymerase III subunit RPC7 OS=Mus musculus OX=10090 GN=Polr3g PE=2 SV=1 && PF11705:DNA-directed RNA polymerase III subunit Rpc31	-
MGP_BALBcJ_G0019865	130.091	126.894	138.656	282.187	276.833	256.115	131.88	271.712	-1.04226	4.2203e-09	4.00302e-08	Dnal1	12	81922089	81956337	+	6852	protein_coding	- && sp|Q05A62|DNAL1_MOUSE Dynein axonemal light chain 1 OS=Mus musculus OX=10090 GN=Dnal1 PE=1 SV=2 && -	-
MGP_BALBcJ_G0017981	321.803	357.985	175.762	74.9414	110.544	110.167	285.183	98.5509	1.53206	4.25004e-09	4.02654e-08	Upp1	11	6078506	6096661	+	1961	protein_coding	- && sp|P52624|UPP1_MOUSE Uridine phosphorylase 1 OS=Mus musculus OX=10090 GN=Upp1 PE=1 SV=2 && PF01048:Phosphorylase superfamily	-
MGP_BALBcJ_G0032996	365.167	273.389	348.594	154.509	162.509	161.014	329.05	159.344	1.04565	4.53655e-09	4.27065e-08	Kctd13	7	127418814	127436386	+	2487	protein_coding	- && sp|Q8BGV7|BACD1_MOUSE BTB/POZ domain-containing adapter for CUL3-mediated RhoA degradation protein 1 OS=Mus musculus OX=10090 GN=Kctd13 PE=2 SV=1 && PF02214:BTB/POZ domain	-
MGP_BALBcJ_G0020079	306.968	334.257	269.501	156.359	137.944	149.715	303.575	148.006	1.03568	4.64806e-09	4.37057e-08	Trmt61a	12	110124137	110129941	+	2443	protein_coding	- && sp|Q80XC2|TRM61_MOUSE tRNA (adenine(58)-N(1))-methyltransferase catalytic subunit TRMT61A OS=Mus musculus OX=10090 GN=Trmt61a PE=1 SV=1 && PF08704:tRNA methyltransferase complex GCD14 subunit	-
MGP_BALBcJ_G0024679	120.961	84.5958	102.528	232.226	231.481	232.575	102.695	232.094	-1.17913	4.71206e-09	4.42819e-08	Snx32	19	2324668	2339875	-	1650	protein_coding	- && sp|Q80ZJ7|SNX32_MOUSE Sorting nexin-32 OS=Mus musculus OX=10090 GN=Snx32 PE=2 SV=1 && PF09325:Vps5 C terminal like|PF00787:PX domain	-
novel.374	90.1505	92.8491	63.4694	24.0552	17.9516	16.9488	82.1563	19.6519	2.06091	5.07655e-09	4.75913e-08	-	19	54334505	54340105	+	1905	-	- && - && -	-
MGP_BALBcJ_G0024853	54.775	79.4376	62.493	9.25202	17.0068	11.2992	65.5685	12.5193	2.39145	5.49194e-09	5.1256e-08	Ms4a2	19	8493254	8501404	-	2813	protein_coding	- && sp|P20490|FCERB_MOUSE High affinity immunoglobulin epsilon receptor subunit beta OS=Mus musculus OX=10090 GN=Ms4a2 PE=1 SV=1 && -	-
MGP_BALBcJ_G0024397	2.28229	1.03166	0	44.4097	63.303	32.956	1.10465	46.8896	-5.47752	6.25918e-09	5.81501e-08	Gykl1	18	50013260	50015249	+	1990	protein_coding	- && sp|Q64516|GLPK_MOUSE Glycerol kinase OS=Mus musculus OX=10090 GN=Gk PE=1 SV=2 && PF02782:FGGY family of carbohydrate kinases, C-terminal domain|PF00370:FGGY family of carbohydrate kinases, N-terminal domain	-
novel.126	45.6458	61.8994	39.0581	8.32682	4.72411	5.64961	48.8678	6.23351	2.96852	6.45291e-09	5.98475e-08	-	12	117511472	117577024	-	1326	-	- && - && -	-
MGP_BALBcJ_G0028791	130.091	112.451	59.5636	269.234	242.819	295.663	100.702	269.239	-1.42439	6.47612e-09	6.00285e-08	Azin2	4	126180307	126216021	-	4024	protein_coding	- && sp|Q8BVM4|AZIN2_MOUSE Antizyme inhibitor 2 OS=Mus musculus OX=10090 GN=Azin2 PE=1 SV=1 && PF00278:Pyridoxal-dependent decarboxylase, C-terminal sheet domain|PF02784:Pyridoxal-dependent decarboxylase, pyridoxal binding domain	-
MGP_BALBcJ_G0025037	7.98802	8.25325	1.95291	46.2601	40.6273	73.4449	6.06473	53.4441	-3.15952	6.51095e-09	6.02827e-08	Ifit1bl2	19	31875664	31900267	-	3367	protein_coding	- && sp|Q64282|IFIT1_MOUSE Interferon-induced protein with tetratricopeptide repeats 1 OS=Mus musculus OX=10090 GN=Ifit1 PE=1 SV=2 && -	-
MGP_BALBcJ_G0021670	19.3995	31.9814	22.4584	88.8194	85.9787	98.8681	24.6131	91.2221	-1.88627	6.96764e-09	6.40716e-08	Gdnf	15	4630886	4658093	+	3509	protein_coding	- && sp|P48540|GDNF_MOUSE Glial cell line-derived neurotrophic factor OS=Mus musculus OX=10090 GN=Gdnf PE=1 SV=1 && -	-
MGP_BALBcJ_G0006559	269.31	314.655	240.207	127.678	138.889	121.467	274.724	129.344	1.08647	7.67459e-09	7.00608e-08	MGP_BALBcJ_G0006559	5	21325342	21338103	+	1227	lincRNA	- && - && -	-
MGP_BALBcJ_G0005593	25.1052	20.6331	17.5762	80.4926	81.2546	81.9193	21.1048	81.2222	-1.951	7.68764e-09	7.01405e-08	A330009N23Rik	15	99286631	99289556	-	1392	lincRNA	- && - && -	-
MGP_BALBcJ_G0024280	59.3396	31.9814	44.9168	130.453	141.723	132.766	45.4126	134.981	-1.57727	7.73854e-09	7.0526e-08	Pcdhb5	18	34536768	34540400	+	3554	protein_coding	- && sp|Q9Y5E5|PCDB4_HUMAN Protocadherin beta-4 OS=Homo sapiens OX=9606 GN=PCDHB4 PE=2 SV=1 && PF00028:Cadherin domain|PF16492:Cadherin cytoplasmic C-terminal|PF08266:Cadherin-like	-
MGP_BALBcJ_G0035249	30.8109	27.8547	25.3878	84.1934	95.4269	108.284	28.0178	95.9681	-1.77936	7.98693e-09	7.26271e-08	Uba7	9	105549953	105558508	+	6692	protein_coding	- && sp|P41226|UBA7_HUMAN Ubiquitin-like modifier-activating enzyme 7 OS=Homo sapiens OX=9606 GN=UBA7 PE=1 SV=2 && PF00899:ThiF family	-
MGP_BALBcJ_G0027494	151.772	110.387	132.798	50.8861	47.2411	30.1312	131.652	42.7528	1.62098	8.18893e-09	7.43808e-08	Kprp	3	90159108	90163323	-	2729	protein_coding	- && sp|B2RUR4|KPRP_MOUSE Keratinocyte proline-rich protein OS=Mus musculus OX=10090 GN=Kprp PE=2 SV=1 && -	-
MGP_BALBcJ_G0035199	289.851	302.275	263.642	126.753	145.502	149.715	285.256	140.657	1.01985	8.9644e-09	8.10179e-08	Poc1a	9	103860611	103930502	+	3008	protein_coding	- && sp|Q8JZX3|POC1A_MOUSE POC1 centriolar protein homolog A OS=Mus musculus OX=10090 GN=Poc1a PE=2 SV=2 && PF00400:WD domain, G-beta repeat	-
MGP_BALBcJ_G0036124	30.8109	25.7914	30.27	118.426	89.758	88.5105	28.9575	98.8981	-1.77317	9.43506e-09	8.48009e-08	Capn6	X	138925937	138952870	-	7815	protein_coding	- && sp|O35646|CAN6_MOUSE Calpain-6 OS=Mus musculus OX=10090 GN=Capn6 PE=1 SV=2 && -	-
MGP_BALBcJ_G0025087	45.6458	40.2346	42.9639	130.453	136.999	105.459	42.9481	124.304	-1.53449	9.46999e-09	8.50679e-08	Zfp518a	19	38264534	38287965	+	6841	protein_coding	- && sp|B2RRF6|Z518A_MOUSE Zinc finger protein 518A OS=Mus musculus OX=10090 GN=Znf518a PE=2 SV=1 && -	-
MGP_BALBcJ_G0036130	483.846	584.949	842.679	1553.41	1394.56	1085.67	637.158	1344.55	-1.07614	9.62147e-09	8.63811e-08	Amot	X	140542701	140601359	-	8450	protein_coding	- && sp|Q8VHG2|AMOT_MOUSE Angiomotin OS=Mus musculus OX=10090 GN=Amot PE=1 SV=3 && PF12240:Angiomotin C terminal	-
MGP_BALBcJ_G0029083	353.755	314.655	570.248	1035.3	923.09	766.463	412.886	908.285	-1.13597	9.69605e-09	8.69069e-08	Vps13d	4	142724854	142949701	-	24771	protein_coding	- && sp|Q5THJ4|VP13D_HUMAN Vacuolar protein sorting-associated protein 13D OS=Homo sapiens OX=9606 GN=VPS13D PE=1 SV=2 && -	-
MGP_BALBcJ_G0034421	298.98	360.048	309.536	146.182	154.006	180.787	322.855	160.325	1.01046	9.7056e-09	8.69447e-08	Qtrt1	9	18191339	18200925	+	1319	protein_coding	- && sp|Q9JMA2|TGT_MOUSE Queuine tRNA-ribosyltransferase catalytic subunit 1 OS=Mus musculus OX=10090 GN=Qtrt1 PE=1 SV=2 && PF01702:Queuine tRNA-ribosyltransferase	-
MGP_BALBcJ_G0021551	546.609	612.804	389.605	259.057	249.433	257.057	516.339	255.182	1.01592	1.15236e-08	1.02441e-07	Dnajc15	14	70915056	70963216	-	648	protein_coding	- && sp|Q78YY6|DJC15_MOUSE DnaJ homolog subfamily C member 15 OS=Mus musculus OX=10090 GN=Dnajc15 PE=1 SV=1 && -	-
MGP_BALBcJ_G0016395	150.631	160.938	174.785	284.037	382.653	327.677	162.118	331.456	-1.03017	1.17594e-08	1.0431e-07	Ikbke	1	130031184	130056456	-	8996	protein_coding	- && sp|Q9R0T8|IKKE_MOUSE Inhibitor of nuclear factor kappa-B kinase subunit epsilon OS=Mus musculus OX=10090 GN=Ikbke PE=1 SV=2 && -	-
MGP_BALBcJ_G0027437	3.42344	4.12663	1.95291	49.0357	37.7929	33.8976	3.16766	40.2421	-3.67789	1.34998e-08	1.1865e-07	Npr1	3	87696008	87711879	-	4826	protein_coding	- && sp|P18293|ANPRA_MOUSE Atrial natriuretic peptide receptor 1 OS=Mus musculus OX=10090 GN=Npr1 PE=1 SV=2 && PF01094:Receptor family ligand binding region|PF00211:Adenylate and Guanylate cyclase catalytic domain|PF07714:Protein tyrosine kinase	-
MGP_BALBcJ_G0025751	23.9641	19.6015	40.0346	149.883	109.599	77.2113	27.8667	112.231	-2.00364	1.36909e-08	1.202e-07	Scn2a1	2	63070990	63216774	+	12636	protein_coding	- && sp|B1AWN6|SCN2A_MOUSE Sodium channel protein type 2 subunit alpha OS=Mus musculus OX=10090 GN=Scn2a PE=1 SV=1 && PF11933:Cytoplasmic domain of voltage-gated Na+ ion channel|PF00520:Ion transport protein|PF06512:Sodium ion transport-associated	-
MGP_BALBcJ_G0027562	103.844	128.957	100.575	239.627	226.757	250.466	111.125	238.95	-1.1043	1.38707e-08	1.21451e-07	Adamtsl4	3	93205717	93217737	-	4198	protein_coding	- && sp|Q80T21|ATL4_MOUSE ADAMTS-like protein 4 OS=Mus musculus OX=10090 GN=Adamtsl4 PE=2 SV=1 && PF08686:PLAC (protease and lacunin) domain|PF00090:Thrombospondin type 1 domain|PF05986:ADAM-TS Spacer 1	-
MGP_BALBcJ_G0028451	155.196	164.033	153.303	363.604	290.06	293.78	157.511	315.815	-1.00382	1.3912e-08	1.21616e-07	Nfia	4	94750658	95100346	+	10880	protein_coding	- && sp|P09414|NFIA_RAT Nuclear factor 1 A-type OS=Rattus norvegicus OX=10116 GN=Nfia PE=1 SV=2 && -	-
MGP_BALBcJ_G0033073	36.5167	33.013	40.0346	96.221	109.599	129.941	36.5214	111.92	-1.61441	1.52384e-08	1.32429e-07	Fgfr2	7	130676817	130780908	-	6865	protein_coding	- && sp|P21803|FGFR2_MOUSE Fibroblast growth factor receptor 2 OS=Mus musculus OX=10090 GN=Fgfr2 PE=1 SV=4 && PF07714:Protein tyrosine kinase	-
MGP_BALBcJ_G0036401	112.973	62.9311	65.4223	20.3544	17.9516	16.9488	80.4423	18.4183	2.12249	1.59821e-08	1.38523e-07	MGP_BALBcJ_G0036401	18	71842386	71842950	-	565	pseudogene	- && sp|Q05816|FABP5_MOUSE Fatty acid-binding protein 5 OS=Mus musculus OX=10090 GN=Fabp5 PE=1 SV=3 && PF00061:Lipocalin / cytosolic fatty-acid binding protein family	-
MGP_BALBcJ_G0023476	39.9401	45.3929	49.7991	113.8	144.558	122.408	45.044	126.922	-1.49103	1.62544e-08	1.40808e-07	Zfp799	17	31712200	31728102	-	6380	protein_coding	- && sp|Q7L945|ZN627_HUMAN Zinc finger protein 627 OS=Homo sapiens OX=9606 GN=ZNF627 PE=1 SV=1 && PF01352:KRAB box	-
MGP_BALBcJ_G0030760	362.884	480.752	370.076	210.021	126.606	204.327	404.571	180.318	1.1658	1.63001e-08	1.41129e-07	Lsm5	6	53939688	53943147	-	792	protein_coding	- && sp|Q2HJH0|LSM5_BOVIN U6 snRNA-associated Sm-like protein LSm5 OS=Bos taurus OX=9913 GN=LSM5 PE=3 SV=3 && -	-
MGP_BALBcJ_G0036121	3.42344	3.09497	4.88226	32.3821	45.3514	46.1385	3.80022	41.2906	-3.43271	1.64467e-08	1.42322e-07	Rgag1	X	138235104	138239815	+	4104	protein_coding	- && sp|Q8NET4|RTL9_HUMAN Retrotransposon Gag-like protein 9 OS=Homo sapiens OX=9606 GN=RTL9 PE=1 SV=1 && -	-
MGP_BALBcJ_G0028002	128.949	109.356	142.562	294.214	240.929	269.298	126.956	268.147	-1.07815	1.65126e-08	1.42741e-07	Fam110b	4	2148005	2615660	+	8164	protein_coding	- && - && -	-
MGP_BALBcJ_G0029160	6.84687	11.3482	4.88226	48.1105	58.5789	48.0217	7.69245	51.5704	-2.74753	1.66856e-08	1.43855e-07	Rnf207	4	150332400	150344364	-	6331	protein_coding	- && sp|Q3V3A7|RN207_MOUSE RING finger protein 207 OS=Mus musculus OX=10090 GN=Rnf207 PE=2 SV=2 && PF00097:Zinc finger, C3HC4 type (RING finger)	-
MGP_BALBcJ_G0029508	567.149	610.741	451.121	221.123	263.605	325.794	543.004	270.174	1.00672	1.70831e-08	1.46893e-07	MGP_BALBcJ_G0029508	5	43070487	43091067	-	1568	protein_coding	- && sp|Q8BVI4|DHPR_MOUSE Dihydropteridine reductase OS=Mus musculus OX=10090 GN=Qdpr PE=1 SV=2 && -	-
MGP_BALBcJ_G0025242	100.421	95.9441	124.01	226.674	217.309	257.057	106.791	233.68	-1.12752	1.75844e-08	1.51044e-07	Afap1l2	19	54539396	54635776	-	5688	protein_coding	- && sp|Q5DTU0|AF1L2_MOUSE Actin filament-associated protein 1-like 2 OS=Mus musculus OX=10090 GN=Afap1l2 PE=1 SV=2 && PF00169:PH domain	-
MGP_BALBcJ_G0016552	197.418	144.432	95.6924	323.821	371.315	343.684	145.848	346.273	-1.25242	1.81926e-08	1.56186e-07	Mr1	1	154119864	154139618	-	5981	protein_coding	- && sp|Q8HWB0|HMR1_MOUSE Major histocompatibility complex class I-related gene protein OS=Mus musculus OX=10090 GN=Mr1 PE=1 SV=2 && PF07654:Immunoglobulin C1-set domain	-
MGP_BALBcJ_G0026519	92.4328	118.641	110.339	237.777	229.592	221.276	107.137	229.548	-1.09696	1.83265e-08	1.57253e-07	Gpcpd1	2	130977023	131037302	-	6020	protein_coding	- && sp|Q8C0L9|GPCP1_MOUSE Glycerophosphocholine phosphodiesterase GPCPD1 OS=Mus musculus OX=10090 GN=Gpcpd1 PE=1 SV=1 && PF03009:Glycerophosphoryl diester phosphodiesterase family	-
MGP_BALBcJ_G0032120	0	0	0	20.3544	39.6825	31.0728	0	30.3699	-7.29979	1.89868e-08	1.62149e-07	Cd33	7	42770921	42776337	-	3716	protein_coding	- && sp|Q63994|CD33_MOUSE Myeloid cell surface antigen CD33 OS=Mus musculus OX=10090 GN=Cd33 PE=2 SV=1 && -	-
MGP_BALBcJ_G0016244	107.268	139.274	107.41	40.7089	43.4618	19.7736	117.984	34.6481	1.7677	1.93224e-08	1.6467e-07	Fam132b	1	89746867	89754654	+	2815	protein_coding	- && sp|Q6PGN1|ERFE_MOUSE Erythroferrone OS=Mus musculus OX=10090 GN=Erfe PE=1 SV=1 && -	-
MGP_BALBcJ_G0030726	35.3755	26.8231	83.9749	209.096	198.412	138.415	48.7245	181.974	-1.89346	1.96712e-08	1.67206e-07	Hoxa6	6	49402844	49405242	-	874	protein_coding	- && sp|P09092|HXA6_MOUSE Homeobox protein Hox-A6 OS=Mus musculus OX=10090 GN=Hoxa6 PE=3 SV=2 && PF00046:Homeodomain	-
MGP_BALBcJ_G0030000	810.214	703.59	1281.11	2003.99	1979.4	1696.77	931.636	1893.38	-1.02239	1.98064e-08	1.68267e-07	Gm15800	5	120941626	121092904	+	16443	protein_coding	- && sp|Q9Y4D8|HECD4_HUMAN Probable E3 ubiquitin-protein ligase HECTD4 OS=Homo sapiens OX=9606 GN=HECTD4 PE=1 SV=5 && PF00632:HECT-domain (ubiquitin-transferase)	-
MGP_BALBcJ_G0019774	81.0214	79.4376	61.5165	160.06	216.364	171.371	73.9918	182.598	-1.30599	2.01414e-08	1.70904e-07	Slc38a6	12	70925872	70989555	+	4012	protein_coding	- && sp|G3UVW3|S38A6_MOUSE Probable sodium-coupled neutral amino acid transporter 6 OS=Mus musculus OX=10090 GN=Slc38a6 PE=1 SV=1 && PF01490:Transmembrane amino acid transporter protein	-
MGP_BALBcJ_G0026901	31.9521	31.9814	31.2465	88.8194	116.213	96.9849	31.7266	100.672	-1.666	2.02402e-08	1.71594e-07	Mocs3	2	167218665	167220640	+	1976	protein_coding	- && sp|A2BDX3|MOCS3_MOUSE Adenylyltransferase and sulfurtransferase MOCS3 OS=Mus musculus OX=10090 GN=Mocs3 PE=1 SV=1 && PF00899:ThiF family|PF00581:Rhodanese-like domain	-
MGP_BALBcJ_G0034154	87.8682	68.0893	54.6814	173.938	155.896	215.627	70.213	181.82	-1.37829	2.07677e-08	1.75975e-07	Mlycd	8	117868405	117884644	+	2968	protein_coding	- && sp|Q99J39|DCMC_MOUSE Malonyl-CoA decarboxylase, mitochondrial OS=Mus musculus OX=10090 GN=Mlycd PE=1 SV=1 && -	-
MGP_BALBcJ_G0034284	111.832	78.4059	32.2229	236.852	212.585	278.714	74.1537	242.717	-1.71844	2.11603e-08	1.79207e-07	Casp4	9	1972436	2000737	+	3710	protein_coding	- && sp|P70343|CASP4_MOUSE Caspase-4 OS=Mus musculus OX=10090 GN=Casp4 PE=1 SV=2 && PF00656:Caspase domain	-
MGP_BALBcJ_G0030582	126.667	120.704	109.363	247.954	255.102	229.751	118.911	244.269	-1.0403	2.28437e-08	1.92863e-07	Adck2	6	36527796	36542535	+	3950	protein_coding	- && sp|Q6NSR3|ADCK2_MOUSE Uncharacterized aarF domain-containing protein kinase 2 OS=Mus musculus OX=10090 GN=Adck2 PE=2 SV=1 && PF03109:ABC1 family	-
MGP_BALBcJ_G0021244	767.991	480.752	383.746	1304.53	1034.58	1202.42	544.163	1180.51	-1.11917	2.31222e-08	1.94911e-07	Ndrg2	14	44840963	44849189	-	2153	protein_coding	- && sp|Q9QYG0|NDRG2_MOUSE Protein NDRG2 OS=Mus musculus OX=10090 GN=Ndrg2 PE=1 SV=1 && PF03096:Ndr family	-
MGP_BALBcJ_G0016392	275.016	276.484	247.043	122.127	148.337	121.467	266.181	130.643	1.02638	2.38886e-08	2.00851e-07	Dyrk3	1	129902333	129914816	-	3178	protein_coding	- && sp|Q922Y0|DYRK3_MOUSE Dual specificity tyrosine-phosphorylation-regulated kinase 3 OS=Mus musculus OX=10090 GN=Dyrk3 PE=1 SV=1 && PF00069:Protein kinase domain	-
MGP_BALBcJ_G0035237	10.2703	4.12663	4.88226	50.8861	36.848	58.3793	6.4264	48.7045	-2.94349	2.48454e-08	2.08032e-07	Sema3b	9	105164105	105175658	-	4777	protein_coding	- && sp|Q62177|SEM3B_MOUSE Semaphorin-3B OS=Mus musculus OX=10090 GN=Sema3b PE=2 SV=2 && PF01403:Sema domain	-
MGP_BALBcJ_G0027331	51.3516	39.2029	26.3642	111.024	112.434	142.182	38.9729	121.88	-1.65374	2.48576e-08	2.08032e-07	MGP_BALBcJ_G0027331	3	84207353	84210205	-	1167	protein_coding	- && sp|P11609|CD1D1_MOUSE Antigen-presenting glycoprotein CD1d1 OS=Mus musculus OX=10090 GN=Cd1d1 PE=1 SV=3 && PF16497:MHC-I family domain	-
MGP_BALBcJ_G0034768	803.367	527.177	416.945	283.112	241.874	256.115	582.496	260.367	1.16005	2.54779e-08	2.12895e-07	Layn	9	48195933	48217111	-	1886	protein_coding	- && sp|Q8C351|LAYN_MOUSE Layilin OS=Mus musculus OX=10090 GN=Layn PE=1 SV=4 && PF00059:Lectin C-type domain	-
MGP_BALBcJ_G0022398	38.799	39.2029	66.3988	150.808	127.551	140.299	48.1336	139.552	-1.52902	2.57729e-08	2.1525e-07	Hoxc4	15	101146154	101164258	+	2568	protein_coding	- && sp|Q08624|HXC4_MOUSE Homeobox protein Hox-C4 OS=Mus musculus OX=10090 GN=Hoxc4 PE=2 SV=1 && -	-
MGP_BALBcJ_G0025258	179.16	155.78	165.997	64.7641	69.9168	78.1529	166.979	70.9446	1.2344	2.6089e-08	2.17667e-07	Slc18a2	19	56920704	56955817	+	3803	protein_coding	- && sp|Q8BRU6|VMAT2_MOUSE Synaptic vesicular amine transporter OS=Mus musculus OX=10090 GN=Slc18a2 PE=1 SV=1 && PF07690:Major Facilitator Superfamily	-
MGP_BALBcJ_G0035382	702.946	622.089	1113.16	1928.12	1529.67	1536.69	812.73	1664.83	-1.03373	2.71754e-08	2.26152e-07	Golga4	9	116576078	116652430	+	6831	protein_coding	- && sp|Q91VW5|GOGA4_MOUSE Golgin subfamily A member 4 OS=Mus musculus OX=10090 GN=Golga4 PE=1 SV=2 && PF01465:GRIP domain	-
MGP_BALBcJ_G0028284	545.468	567.411	948.136	1630.21	1357.71	1266.45	687.005	1418.12	-1.04445	2.7761e-08	2.30907e-07	MGP_BALBcJ_G0028284	4	51733865	51876088	+	10485	protein_coding	- && sp|B1AWL2|ZN462_MOUSE Zinc finger protein 462 OS=Mus musculus OX=10090 GN=Znf462 PE=1 SV=1 && PF13909:C2H2-type zinc-finger domain	-
MGP_BALBcJ_G0005408	18.2583	10.3166	10.741	86.0438	54.7996	56.4961	13.1053	65.7798	-2.33987	2.91081e-08	2.41249e-07	Gm11377	13	28797564	28806374	+	670	lincRNA	- && - && -	-
novel.605	223.665	224.901	161.115	74.9414	97.3166	84.7441	203.227	85.6673	1.24504	3.00163e-08	2.48523e-07	-	8	77278713	77280464	+	759	-	- && - && -	-
MGP_BALBcJ_G0007415	231.653	185.698	156.232	70.3153	93.5373	58.3793	191.194	74.0773	1.36609	3.05192e-08	2.52302e-07	4930461G14Rik	9	55646393	55660763	+	780	lincRNA	- && - && -	-
MGP_BALBcJ_G0016387	44.5047	61.8994	30.27	0	0.944821	0.941601	45.558	0.628807	6.18641	3.12168e-08	2.57677e-07	Il24	1	129648049	129653429	-	1386	protein_coding	- && sp|Q925S4|IL24_MOUSE Interleukin-24 OS=Mus musculus OX=10090 GN=Il24 PE=2 SV=1 && PF00726:Interleukin 10	-
MGP_BALBcJ_G0032519	186.007	78.4059	89.8337	317.344	296.674	339.918	118.082	317.979	-1.43515	3.3426e-08	2.74799e-07	Capn5	7	98045624	98103120	-	5485	protein_coding	- && sp|O08688|CAN5_MOUSE Calpain-5 OS=Mus musculus OX=10090 GN=Capn5 PE=1 SV=1 && PF00648:Calpain family cysteine protease|PF01067:Calpain large subunit, domain III	-
MGP_BALBcJ_G0006839	132.373	205.3	270.477	569.924	466.742	396.414	202.717	477.693	-1.23317	3.37228e-08	2.77099e-07	5930430L01Rik	5	149433528	149438708	-	4010	lincRNA	- && - && -	-
MGP_BALBcJ_G0025034	6.84687	7.2216	12.6939	48.1105	59.5237	50.8465	8.92079	52.8269	-2.55313	3.69511e-08	3.01053e-07	Ifit1bl1	19	31837061	31864189	-	2215	protein_coding	- && sp|Q64282|IFIT1_MOUSE Interferon-induced protein with tetratricopeptide repeats 1 OS=Mus musculus OX=10090 GN=Ifit1 PE=1 SV=2 && -	-
MGP_BALBcJ_G0024040	123.244	106.261	74.2104	231.3	222.033	236.342	101.238	229.892	-1.18821	3.69523e-08	3.01053e-07	Dync2li1	17	84864917	84895280	+	1324	protein_coding	- && sp|Q8K0T2|DC2L1_MOUSE Cytoplasmic dynein 2 light intermediate chain 1 OS=Mus musculus OX=10090 GN=Dync2li1 PE=1 SV=1 && PF05783:Dynein light intermediate chain (DLIC)	-
MGP_BALBcJ_G0035573	61.6219	61.8994	77.1398	183.19	165.344	143.123	66.887	163.886	-1.2903	3.73832e-08	3.04107e-07	Zfp182	X	15791102	15824377	-	5733	protein_coding	- && sp|Q6P560|ZN182_MOUSE Zinc finger protein 182 OS=Mus musculus OX=10090 GN=Znf182 PE=2 SV=1 && PF01352:KRAB box|PF00096:Zinc finger, C2H2 type	-
MGP_BALBcJ_G0028882	305.827	335.288	251.925	140.631	126.606	164.78	297.68	144.006	1.04688	3.93204e-08	3.18972e-07	Gpn2	4	130797891	130805566	+	1487	protein_coding	- && sp|Q8VEJ1|GPN2_MOUSE GPN-loop GTPase 2 OS=Mus musculus OX=10090 GN=Gpn2 PE=2 SV=2 && PF03029:Conserved hypothetical ATP binding protein	-
MGP_BALBcJ_G0024598	45.6458	42.2979	22.4584	111.024	137.944	104.518	36.8007	117.829	-1.68682	4.01126e-08	3.25173e-07	Aldh3b1	19	699191	715458	-	1875	protein_coding	- && sp|Q80VQ0|AL3B1_MOUSE Aldehyde dehydrogenase family 3 member B1 OS=Mus musculus OX=10090 GN=Aldh3b1 PE=1 SV=1 && PF00171:Aldehyde dehydrogenase family	-
MGP_BALBcJ_G0035667	253.334	271.326	255.831	115.65	102.041	150.656	260.164	122.782	1.0835	4.04668e-08	3.27556e-07	Rbmx2	X	43366543	43378665	+	1106	protein_coding	- && sp|Q8R0F5|RBMX2_MOUSE RNA-binding motif protein, X-linked 2 OS=Mus musculus OX=10090 GN=Rbmx2 PE=1 SV=1 && PF00076:RNA recognition motif. (a.k.a. RRM, RBD, or RNP domain)	-
MGP_BALBcJ_G0025332	505.528	493.132	344.688	194.292	219.199	250.466	447.782	221.319	1.01562	4.07856e-08	3.29972e-07	Hacd1	2	10921535	11126469	-	1709	protein_coding	- && sp|Q9QY80|HACD1_MOUSE Very-long-chain (3R)-3-hydroxyacyl-CoA dehydratase 1 OS=Mus musculus OX=10090 GN=Hacd1 PE=2 SV=1 && PF04387:Protein tyrosine phosphatase-like protein, PTPLA	-
MGP_BALBcJ_G0036206	84.4448	86.6592	101.551	255.356	209.75	171.371	90.885	212.159	-1.22136	4.12477e-08	3.33545e-07	Ctps2	X	158142121	158269173	+	4728	protein_coding	- && sp|P70303|PYRG2_MOUSE CTP synthase 2 OS=Mus musculus OX=10090 GN=Ctps2 PE=1 SV=1 && PF00117:Glutamine amidotransferase class-I|PF06418:CTP synthase N-terminus	-
MGP_BALBcJ_G0025597	305.827	357.985	275.36	129.528	135.109	182.671	313.057	149.103	1.07008	4.25043e-08	3.42347e-07	Ptrh1	2	30051314	30053125	+	1135	protein_coding	- && sp|Q8BW00|PTH_MOUSE Probable peptidyl-tRNA hydrolase OS=Mus musculus OX=10090 GN=Ptrh1 PE=2 SV=1 && PF01195:Peptidyl-tRNA hydrolase	-
MGP_BALBcJ_G0034338	131.232	144.432	123.033	61.0633	45.3514	44.2552	132.899	50.2233	1.40296	4.44954e-08	3.56796e-07	Smco4	9	12197170	12237255	+	988	protein_coding	- && - && -	-
MGP_BALBcJ_G0017507	295.557	192.92	170.879	453.349	431.783	495.282	219.785	460.138	-1.06975	4.46385e-08	3.57767e-07	Tle6	10	79622936	79633167	-	3088	protein_coding	- && sp|Q9WVB3|TLE6_MOUSE Transducin-like enhancer protein 6 OS=Mus musculus OX=10090 GN=Tle6 PE=1 SV=1 && -	-
MGP_BALBcJ_G0033906	205.406	193.951	305.63	476.479	507.369	438.786	234.996	474.211	-1.01048	4.48381e-08	3.59013e-07	Rpgrip1l	8	88975073	89072443	-	9951	protein_coding	- && sp|Q8CG73|FTM_MOUSE Protein fantom OS=Mus musculus OX=10090 GN=Rpgrip1l PE=1 SV=2 && -	-
novel.286	62.763	50.5512	34.1758	177.639	120.937	131.824	49.1633	143.467	-1.55241	4.52133e-08	3.61662e-07	-	17	25584207	25586909	+	904	-	- && sp|Q9TTC1|POL_KORV Gag-Pol polyprotein OS=Koala retrovirus OX=394239 GN=pro-pol PE=3 SV=2 && -	-
MGP_BALBcJ_G0027252	198.559	217.68	137.68	80.4926	69.9168	73.4449	184.64	74.6181	1.30535	4.62422e-08	3.69529e-07	Mlf1	3	64437422	64464588	+	1719	protein_coding	- && sp|Q9QWV4|MLF1_MOUSE Myeloid leukemia factor 1 OS=Mus musculus OX=10090 GN=Mlf1 PE=1 SV=1 && PF10248:Myelodysplasia-myeloid leukemia factor 1-interacting protein	-
MGP_BALBcJ_G0015762	12.5526	9.28491	6.83517	51.8113	45.3514	64.0289	9.55756	53.7305	-2.50375	4.68633e-08	3.74126e-07	Adhfe1	1	6593991	6627869	+	3780	protein_coding	- && sp|Q8R0N6|HOT_MOUSE Hydroxyacid-oxoacid transhydrogenase, mitochondrial OS=Mus musculus OX=10090 GN=Adhfe1 PE=1 SV=2 && PF00465:Iron-containing alcohol dehydrogenase	-
MGP_BALBcJ_G0006320	243.064	262.041	208.961	123.977	91.6477	115.817	238.022	110.481	1.10628	4.84269e-08	3.85286e-07	Gm17501	3	143584302	143620540	+	2130	lincRNA	- && - && -	-
MGP_BALBcJ_G0030401	73.0333	110.387	124.01	226.674	232.426	241.05	102.477	233.383	-1.18198	5.00136e-08	3.97134e-07	Samd9l	6	69450	109842	-	5427	protein_coding	- && sp|Q69Z37|SAM9L_MOUSE Sterile alpha motif domain-containing protein 9-like OS=Mus musculus OX=10090 GN=Samd9l PE=1 SV=2 && -	-
MGP_BALBcJ_G0014044	387.99	288.864	262.666	138.78	148.337	161.955	313.173	149.691	1.06304	5.0726e-08	4.01811e-07	MGP_BALBcJ_G0014044	8	43774962	43775903	-	942	processed_pseudogene	- && sp|P16858|G3P_MOUSE Glyceraldehyde-3-phosphate dehydrogenase OS=Mus musculus OX=10090 GN=Gapdh PE=1 SV=2 && PF02800:Glyceraldehyde 3-phosphate dehydrogenase, C-terminal domain|PF00044:Glyceraldehyde 3-phosphate dehydrogenase, NAD binding domain	-
MGP_BALBcJ_G0026346	394.836	306.402	616.142	1089.89	942.932	828.609	439.127	953.809	-1.11793	5.07662e-08	4.01934e-07	MGP_BALBcJ_G0026346	2	118686596	118789441	+	19501	protein_coding	- && sp|Q80TF6|STAR9_MOUSE StAR-related lipid transfer protein 9 OS=Mus musculus OX=10090 GN=Stard9 PE=1 SV=2 && PF00225:Kinesin motor domain	-
MGP_BALBcJ_G0030667	49.0693	56.7411	62.493	148.032	148.337	128.058	56.1011	141.476	-1.33105	5.08231e-08	4.0204e-07	Zfp398	6	44942580	44974638	+	11812	protein_coding	- && sp|Q8TD17|ZN398_HUMAN Zinc finger protein 398 OS=Homo sapiens OX=9606 GN=ZNF398 PE=1 SV=1 && -	-
MGP_BALBcJ_G0025085	125.526	108.324	115.221	41.6341	40.6273	47.0801	116.357	43.1138	1.43155	5.52041e-08	4.34325e-07	Entpd1	19	37978940	38109774	+	5580	protein_coding	- && sp|P55772|ENTP1_MOUSE Ectonucleoside triphosphate diphosphohydrolase 1 OS=Mus musculus OX=10090 GN=Entpd1 PE=1 SV=1 && -	-
MGP_BALBcJ_G0015345	66.1865	43.3296	70.3046	160.985	162.509	139.357	59.9402	154.284	-1.36424	5.7386e-08	4.50187e-07	Gm13372	2	25192369	25197389	-	688	processed_transcript	- && sp|Q60467|CO5A1_CRILO Collagen alpha-1(V) chain OS=Cricetulus longicaudatus OX=10030 GN=COL5A1 PE=2 SV=1 && -	-
MGP_BALBcJ_G0022567	94.7151	102.134	78.1162	19.4292	36.848	13.1824	91.6551	23.1532	1.98509	5.88979e-08	4.61381e-07	Prodh	16	14649621	14679683	-	3275	protein_coding	- && sp|Q9WU79|PROD_MOUSE Proline dehydrogenase 1, mitochondrial OS=Mus musculus OX=10090 GN=Prodh PE=1 SV=2 && PF01619:Proline dehydrogenase	-
MGP_BALBcJ_G0029591	106.127	118.641	152.327	32.3821	51.9652	46.1385	125.698	43.4952	1.534	6.19371e-08	4.83329e-07	Nipal1	5	70577741	70601025	+	4394	protein_coding	- && sp|Q8BMW7|NIPA3_MOUSE Magnesium transporter NIPA3 OS=Mus musculus OX=10090 GN=Nipal1 PE=1 SV=2 && -	-
MGP_BALBcJ_G0021174	131.232	123.799	165.997	311.793	257.936	287.188	140.343	285.639	-1.02325	6.34076e-08	4.94094e-07	Atg14	14	40106745	40136873	-	3439	protein_coding	- && sp|Q8CDJ3|BAKOR_MOUSE Beclin 1-associated autophagy-related key regulator OS=Mus musculus OX=10090 GN=Atg14 PE=1 SV=1 && PF10186:Vacuolar sorting 38 and autophagy-related subunit 14	-
MGP_BALBcJ_G0032176	60.4807	77.3742	62.493	168.387	136.999	185.495	66.7827	163.627	-1.29194	6.38769e-08	4.97275e-07	Fuz	7	44259652	44264213	+	1697	protein_coding	- && sp|Q3UYI6|FUZZY_MOUSE Protein fuzzy homolog OS=Mus musculus OX=10090 GN=Fuz PE=1 SV=2 && -	-
MGP_BALBcJ_G0036207	5.70573	2.06331	4.88226	38.8585	40.6273	37.664	4.2171	39.0499	-3.21956	6.86378e-08	5.31938e-07	S100g	X	158205627	158208224	-	480	protein_coding	- && sp|P97816|S100G_MOUSE Protein S100-G OS=Mus musculus OX=10090 GN=S100g PE=1 SV=3 && PF01023:S-100/ICaBP type calcium binding domain|PF00036:EF hand	-
MGP_BALBcJ_G0024967	6.84687	9.28491	7.81162	49.9609	43.4618	49.9049	7.98114	47.7758	-2.57799	7.02969e-08	5.43994e-07	Fam189a2	19	20989261	21049357	-	2551	protein_coding	- && sp|Q15884|F1892_HUMAN Protein FAM189A2 OS=Homo sapiens OX=9606 GN=FAM189A2 PE=1 SV=3 && PF04103:CD20-like family	-
MGP_BALBcJ_G0021880	12.5526	11.3482	10.741	56.4373	51.0203	59.3209	11.5473	55.5928	-2.27073	7.27263e-08	5.61071e-07	Fam135b	15	68573277	68840238	-	4623	protein_coding	- && sp|Q9DAI6|F135B_MOUSE Protein FAM135B OS=Mus musculus OX=10090 GN=Fam135b PE=1 SV=3 && PF12394:Protein FAM135|PF05057:Putative serine esterase (DUF676)	-
MGP_BALBcJ_G0025149	168.89	103.166	99.5982	270.159	274.943	283.422	123.884	276.175	-1.16199	7.28145e-08	5.61485e-07	Sema4g	19	42436698	42451346	+	4877	protein_coding	- && sp|Q9WUH7|SEM4G_MOUSE Semaphorin-4G OS=Mus musculus OX=10090 GN=Sema4g PE=1 SV=1 && PF01403:Sema domain|PF01437:Plexin repeat	-
MGP_BALBcJ_G0031856	78.7391	73.2476	53.7049	156.359	148.337	236.342	68.5639	180.346	-1.39884	7.37292e-08	5.67733e-07	Bckdha	7	23742328	23772542	-	1899	protein_coding	- && sp|P50136|ODBA_MOUSE 2-oxoisovalerate dehydrogenase subunit alpha, mitochondrial OS=Mus musculus OX=10090 GN=Bckdha PE=1 SV=1 && PF00676:Dehydrogenase E1 component	-
MGP_BALBcJ_G0023741	127.808	144.432	112.292	247.029	251.322	271.181	128.177	256.511	-1.00175	8.01459e-08	6.14238e-07	Cyp39a1	17	43454854	43534582	+	3051	protein_coding	- && sp|Q9JKJ9|CP39A_MOUSE 24-hydroxycholesterol 7-alpha-hydroxylase OS=Mus musculus OX=10090 GN=Cyp39a1 PE=1 SV=1 && PF00067:Cytochrome P450	-
MGP_BALBcJ_G0031544	104.985	127.925	101.551	35.1577	41.5721	43.3136	111.487	40.0145	1.47881	8.20284e-08	6.26896e-07	Tmem238	7	1765158	1770257	-	1439	protein_coding	- && sp|A9JSM3|TM238_MOUSE Transmembrane protein 238 OS=Mus musculus OX=10090 GN=Tmem238 PE=2 SV=1 && PF15125:TMEM238 protein family	-
MGP_BALBcJ_G0035241	29.6698	9.28491	11.7174	83.2682	83.1443	64.9705	16.8907	77.1276	-2.21031	8.30773e-08	6.34019e-07	Sema3f	9	105248167	105277377	-	5195	protein_coding	- && sp|O88632|SEM3F_MOUSE Semaphorin-3F OS=Mus musculus OX=10090 GN=Sema3f PE=2 SV=2 && PF01403:Sema domain	-
MGP_BALBcJ_G0028927	25.1052	28.8864	32.2229	87.8942	88.8132	93.2185	28.7382	89.9753	-1.64233	8.46293e-08	6.45561e-07	Nipal3	4	132716816	132766718	-	7568	protein_coding	- && sp|Q8BGN5|NPAL3_MOUSE NIPA-like protein 3 OS=Mus musculus OX=10090 GN=Nipal3 PE=2 SV=1 && PF05653:Magnesium transporter NIPA	-
MGP_BALBcJ_G0033489	168.89	133.084	92.763	256.281	315.57	311.67	131.579	294.507	-1.16698	8.53139e-08	6.50174e-07	Rnf122	8	28482998	28505459	+	7062	protein_coding	- && sp|Q9H9V4|RN122_HUMAN RING finger protein 122 OS=Homo sapiens OX=9606 GN=RNF122 PE=1 SV=2 && -	-
MGP_BALBcJ_G0036891	115.256	115.546	208.961	378.408	362.811	290.013	146.587	343.744	-1.22581	9.35528e-08	7.10304e-07	B930095G15Rik	14	114988241	114993506	+	4713	sense_intronic	- && - && -	-
MGP_BALBcJ_G0025220	15.976	4.12663	7.81162	72.1657	53.8548	43.3136	9.30476	56.4447	-2.62125	9.3801e-08	7.11696e-07	Rbm20	19	51270198	51469156	+	6790	protein_coding	- && sp|Q3UQS8|RBM20_MOUSE RNA-binding protein 20 OS=Mus musculus OX=10090 GN=Rbm20 PE=1 SV=3 && -	-
novel.185	9.12917	12.3799	21.482	73.0909	51.0203	78.1529	14.3303	67.4214	-2.2199	9.52936e-08	7.20498e-07	-	14	48844593	48846206	+	1614	-	- && - && -	-
MGP_BALBcJ_G0027474	236.217	135.147	87.8808	52.7365	34.0136	44.2552	153.082	43.6684	1.80567	9.65767e-08	7.28846e-07	Sprr1a	3	89820929	89822872	-	806	protein_coding	- && - && PF02389:Cornifin (SPRR) family	-
MGP_BALBcJ_G0020475	91.2917	114.514	105.457	210.021	235.26	205.269	103.754	216.85	-1.06144	1.03671e-07	7.77338e-07	Ptpdc1	13	46034216	46082047	-	4310	protein_coding	- && sp|Q6NZK8|PTPC1_MOUSE Protein tyrosine phosphatase domain-containing protein 1 OS=Mus musculus OX=10090 GN=Ptpdc1 PE=1 SV=1 && PF00782:Dual specificity phosphatase, catalytic domain	-
MGP_BALBcJ_G0016987	18.2583	17.5382	23.4349	61.9885	85.9787	74.3865	19.7438	74.1179	-1.90411	1.05274e-07	7.8791e-07	Map3k5	10	17050012	17263516	+	6264	protein_coding	- && sp|O35099|M3K5_MOUSE Mitogen-activated protein kinase kinase kinase 5 OS=Mus musculus OX=10090 GN=Map3k5 PE=1 SV=3 && PF13281:Domain of unknown function (DUF4071)|PF00069:Protein kinase domain	-
MGP_BALBcJ_G0029207	422.224	224.901	140.609	74.9414	82.1995	95.1017	262.578	84.0808	1.64045	1.13641e-07	8.47419e-07	Vwa1	4	153859279	153865861	-	3642	protein_coding	- && sp|Q8R2Z5|VWA1_MOUSE von Willebrand factor A domain-containing protein 1 OS=Mus musculus OX=10090 GN=Vwa1 PE=1 SV=1 && PF00041:Fibronectin type III domain|PF00092:von Willebrand factor type A domain	-
MGP_BALBcJ_G0033285	111.832	109.356	80.0691	233.151	193.688	225.984	100.419	217.608	-1.11904	1.15583e-07	8.60716e-07	Pex11g	8	393243	403827	-	3396	protein_coding	- && sp|Q6P6M5|PX11C_MOUSE Peroxisomal membrane protein 11C OS=Mus musculus OX=10090 GN=Pex11g PE=1 SV=2 && PF05648:Peroxisomal biogenesis factor 11 (PEX11)	-
MGP_BALBcJ_G0024508	71.8922	86.6592	74.2104	24.0552	18.8964	25.4232	77.5873	22.7916	1.7675	1.28187e-07	9.48499e-07	Dynap	18	67758434	67762598	-	1219	protein_coding	- && - && PF15675:CLLAC-motif containing domain	-
MGP_BALBcJ_G0016994	22.8229	18.5698	21.482	75.8666	86.9236	63.0873	20.9582	75.2925	-1.84667	1.32235e-07	9.77123e-07	Myb	10	18254273	18290836	-	4092	protein_coding	- && sp|P06876|MYB_MOUSE Transcriptional activator Myb OS=Mus musculus OX=10090 GN=Myb PE=1 SV=2 && PF09316:C-myb, C-terminal|PF00249:Myb-like DNA-binding domain|PF07988:LMSTEN motif	-
MGP_BALBcJ_G0030288	132.373	115.546	182.597	61.0633	55.7445	34.8392	143.505	50.549	1.50638	1.34945e-07	9.95339e-07	Lfng	5	140737034	140745237	+	2505	protein_coding	- && sp|O09010|LFNG_MOUSE Beta-1,3-N-acetylglucosaminyltransferase lunatic fringe OS=Mus musculus OX=10090 GN=Lfng PE=1 SV=1 && PF02434:Fringe-like	-
MGP_BALBcJ_G0023354	52.4927	83.5642	55.6578	148.032	157.785	168.547	63.9049	158.121	-1.30517	1.37017e-07	1.00963e-06	Tmem8	17	24723927	24733836	+	3464	protein_coding	- && sp|Q9ESN3|PGAP6_MOUSE Post-GPI attachment to proteins factor 6 OS=Mus musculus OX=10090 GN=Pgap6 PE=2 SV=1 && PF12036:Protein of unknown function (DUF3522)	-
MGP_BALBcJ_G0023060	0	0	0.976453	31.4569	44.4066	38.6056	0.325484	38.1564	-6.66746	1.42284e-07	1.04616e-06	MGP_BALBcJ_G0023060	16	94763282	94780694	-	3270	protein_coding	- && sp|P09922|MX1B_MOUSE Interferon-induced GTP-binding protein Mx1 OS=Mus musculus OX=10090 GN=Mx1 PE=1 SV=1 && PF02212:Dynamin GTPase effector domain|PF01031:Dynamin central region	-
MGP_BALBcJ_G0027893	77.5979	100.071	99.5982	177.639	202.192	225.984	92.4223	201.938	-1.12436	1.48937e-07	1.09212e-06	Mttp	3	135950409	136002086	-	6236	protein_coding	- && sp|O08601|MTP_MOUSE Microsomal triglyceride transfer protein large subunit OS=Mus musculus OX=10090 GN=Mttp PE=1 SV=2 && PF01347:Lipoprotein amino terminal region	-
MGP_BALBcJ_G0020859	100.421	87.6908	173.809	285.887	289.115	274.006	120.64	283.003	-1.22607	1.55308e-07	1.13423e-06	Adamts6	13	102957184	103166061	+	4822	protein_coding	- && sp|Q9UKP5|ATS6_HUMAN A disintegrin and metalloproteinase with thrombospondin motifs 6 OS=Homo sapiens OX=9606 GN=ADAMTS6 PE=2 SV=2 && PF05986:ADAM-TS Spacer 1|PF01421:Reprolysin (M12B) family zinc metalloprotease|PF00090:Thrombospondin type 1 domain|PF17771:ADAM cysteine-rich domain|PF01562:Reprolysin family propeptide|PF08686:PLAC (protease and lacunin) domain	-
MGP_BALBcJ_G0028205	43.3635	45.3929	55.6578	126.753	141.723	108.284	48.1381	125.587	-1.38003	1.75006e-07	1.26899e-06	Reck	4	40612069	40682999	+	4779	protein_coding	- && sp|Q9Z0J1|RECK_MOUSE Reversion-inducing cysteine-rich protein with Kazal motifs OS=Mus musculus OX=10090 GN=Reck PE=1 SV=2 && -	-
MGP_BALBcJ_G0019631	58.1984	66.026	30.27	143.406	132.275	154.423	51.4982	143.368	-1.48253	1.79505e-07	1.29987e-06	Tspan13	12	33357760	33386593	-	2474	protein_coding	- && sp|Q9D8C2|TSN13_MOUSE Tetraspanin-13 OS=Mus musculus OX=10090 GN=Tspan13 PE=1 SV=1 && PF00335:Tetraspanin family	-
novel.240	18.2583	23.7281	32.2229	71.2405	88.8132	94.1601	24.7365	84.7379	-1.76728	1.79992e-07	1.30282e-06	-	15	51924585	51928972	-	4388	-	- && - && -	-
MGP_BALBcJ_G0019423	69.6099	84.5958	107.41	199.844	188.019	193.97	87.2052	193.944	-1.14825	1.81174e-07	1.31031e-06	Sgsh	11	118599742	118612844	-	4412	protein_coding	- && sp|P51688|SPHM_HUMAN N-sulphoglucosamine sulphohydrolase OS=Homo sapiens OX=9606 GN=SGSH PE=1 SV=1 && -	-
MGP_BALBcJ_G0029099	551.173	506.543	334.923	219.273	253.212	223.159	464.213	231.881	1.00004	1.82028e-07	1.31572e-06	Mad2l2	4	146059453	146074733	+	2268	protein_coding	- && sp|Q9D752|MD2L2_MOUSE Mitotic spindle assembly checkpoint protein MAD2B OS=Mus musculus OX=10090 GN=Mad2l2 PE=1 SV=2 && PF02301:HORMA domain	-
MGP_BALBcJ_G0017549	1.14115	2.06331	1.95291	30.5317	38.7377	27.3064	1.71912	32.1919	-4.21127	1.82196e-07	1.31585e-06	Bpifc	10	84236755	84290837	-	2848	protein_coding	- && sp|Q8C186|BPIFC_MOUSE BPI fold-containing family C protein OS=Mus musculus OX=10090 GN=Bpifc PE=2 SV=1 && PF01273:LBP / BPI / CETP family, N-terminal domain|PF02886:LBP / BPI / CETP family, C-terminal domain	-
MGP_BALBcJ_G0023436	34.2344	26.8231	28.3171	117.501	76.5305	88.5105	29.7915	94.1806	-1.66443	1.85015e-07	1.33444e-06	Mdga1	17	28638235	28780689	-	9387	protein_coding	- && sp|Q0PMG2|MDGA1_MOUSE MAM domain-containing glycosylphosphatidylinositol anchor protein 1 OS=Mus musculus OX=10090 GN=Mdga1 PE=2 SV=3 && -	-
MGP_BALBcJ_G0028184	471.293	439.486	305.63	230.375	157.785	197.736	405.47	195.299	1.0523	1.87071e-07	1.34628e-06	Ccdc107	4	40222264	40225285	+	1547	protein_coding	- && sp|Q9DCC3|CC107_MOUSE Coiled-coil domain-containing protein 107 OS=Mus musculus OX=10090 GN=Ccdc107 PE=2 SV=1 && -	-
MGP_BALBcJ_G0020399	253.334	232.123	197.243	114.725	115.268	106.401	227.567	112.131	1.01944	1.9363e-07	1.39103e-06	Psmg4	13	31397255	31405385	+	554	protein_coding	- && sp|P0C7N9|PSMG4_MOUSE Proteasome assembly chaperone 4 OS=Mus musculus OX=10090 GN=Psmg4 PE=1 SV=1 && PF16093:Proteasome assembly chaperone 4	-
MGP_BALBcJ_G0025516	298.98	341.478	243.137	111.024	143.613	165.722	294.532	140.12	1.0715	1.94516e-07	1.39616e-06	Coq4	2	26989983	27000415	+	3399	protein_coding	- && sp|Q8BGB8|COQ4_MOUSE Ubiquinone biosynthesis protein COQ4 homolog, mitochondrial OS=Mus musculus OX=10090 GN=Coq4 PE=1 SV=1 && PF05019:Coenzyme Q (ubiquinone) biosynthesis protein Coq4	-
MGP_BALBcJ_G0035313	239.641	313.624	221.655	110.099	139.834	120.525	258.306	123.486	1.065	1.96906e-07	1.41145e-06	Nme6	9	107618323	107629572	+	2084	protein_coding	- && sp|O88425|NDK6_MOUSE Nucleoside diphosphate kinase 6 OS=Mus musculus OX=10090 GN=Nme6 PE=1 SV=1 && PF00334:Nucleoside diphosphate kinase	-
MGP_BALBcJ_G0025558	28.5286	15.4748	24.4113	77.717	83.1443	75.3281	22.8049	78.7298	-1.79218	2.01784e-07	1.44387e-06	Hmcn2	2	28560601	28707408	+	16120	protein_coding	- && sp|A2AJ76|HMCN2_MOUSE Hemicentin-2 OS=Mus musculus OX=10090 GN=Hmcn2 PE=1 SV=1 && -	-
MGP_BALBcJ_G0035710	45.6458	56.7411	52.7285	13.878	7.55857	10.3576	51.7051	10.5981	2.28615	2.09207e-07	1.49436e-06	Fhl1	X	51692904	51757410	+	3716	protein_coding	- && sp|Q13642|FHL1_HUMAN Four and a half LIM domains protein 1 OS=Homo sapiens OX=9606 GN=FHL1 PE=1 SV=4 && PF00412:LIM domain	-
MGP_BALBcJ_G0016115	51.3516	40.2346	58.5872	127.678	136.054	118.642	50.0578	127.458	-1.34714	2.20175e-07	1.56885e-06	Glb1l	1	73181853	73194498	-	5897	protein_coding	- && sp|Q8VC60|GLB1L_MOUSE Beta-galactosidase-1-like protein OS=Mus musculus OX=10090 GN=Glb1l PE=1 SV=1 && PF01301:Glycosyl hydrolases family 35	-
MGP_BALBcJ_G0020117	78.7391	152.685	172.832	333.998	338.246	279.656	134.752	317.3	-1.23058	2.37241e-07	1.67987e-06	Zfp386	12	114976304	114992200	+	8756	protein_coding	- && sp|Q8IW36|ZN695_HUMAN Zinc finger protein 695 OS=Homo sapiens OX=9606 GN=ZNF695 PE=1 SV=4 && PF00096:Zinc finger, C2H2 type|PF01352:KRAB box	-
MGP_BALBcJ_G0023287	22.8229	12.3799	16.5997	71.2405	60.4686	68.7369	17.2675	66.8153	-1.96025	2.37953e-07	1.68345e-06	Hs3st6	17	23320356	23326036	+	1219	protein_coding	- && sp|Q5GFD5|HS3S6_MOUSE Heparan sulfate glucosamine 3-O-sulfotransferase 6 OS=Mus musculus OX=10090 GN=Hs3st6 PE=2 SV=1 && PF00685:Sulfotransferase domain	-
MGP_BALBcJ_G0025807	43.3635	41.2663	41.011	123.052	86.9236	140.299	41.8803	116.758	-1.48015	2.63154e-07	1.85208e-06	MGP_BALBcJ_G0025807	2	70852120	70884334	-	2682	protein_coding	- && sp|Q9DA19|CIR1_MOUSE Corepressor interacting with RBPJ 1 OS=Mus musculus OX=10090 GN=Cir1 PE=1 SV=2 && PF10197:N-terminal domain of CBF1 interacting co-repressor CIR	-
MGP_BALBcJ_G0010819	262.464	279.579	200.173	113.8	126.606	124.291	247.405	121.566	1.02404	2.83039e-07	1.98346e-06	MGP_BALBcJ_G0010819	11	100934813	100935211	+	399	processed_pseudogene	- && sp|P61356|RL27_BOVIN 60S ribosomal protein L27 OS=Bos taurus OX=9913 GN=RPL27 PE=2 SV=2 && PF01777:Ribosomal L27e protein family	-
MGP_BALBcJ_G0023737	96.9974	99.039	90.8101	31.4569	22.6757	41.4304	95.6155	31.8543	1.58525	2.9645e-07	2.0721e-06	Ankrd66	17	43320179	43329450	-	1321	protein_coding	- && sp|B4E2M5|ANR66_HUMAN Ankyrin repeat domain-containing protein 66 OS=Homo sapiens OX=9606 GN=ANKRD66 PE=2 SV=2 && PF12796:Ankyrin repeats (3 copies)	-
MGP_BALBcJ_G0035386	251.052	165.065	155.256	344.175	388.322	413.363	190.458	381.953	-1.0077	3.01836e-07	2.10703e-06	Plcd1	9	117153787	117176013	-	2651	protein_coding	- && sp|Q8R3B1|PLCD1_MOUSE 1-phosphatidylinositol 4,5-bisphosphate phosphodiesterase delta-1 OS=Mus musculus OX=10090 GN=Plcd1 PE=1 SV=2 && PF16457:Pleckstrin homology domain|PF00388:Phosphatidylinositol-specific phospholipase C, X domain|PF00387:Phosphatidylinositol-specific phospholipase C, Y domain|PF09279:Phosphoinositide-specific phospholipase C, efhand-like|PF00168:C2 domain	-
MGP_BALBcJ_G0026983	36.5167	24.7598	36.1288	108.249	79.365	104.518	32.4684	97.3771	-1.58601	3.04475e-07	2.12363e-06	Col20a1	2	180301311	180332234	+	4319	protein_coding	- && sp|Q923P0|COKA1_MOUSE Collagen alpha-1(XX) chain OS=Mus musculus OX=10090 GN=Col20a1 PE=2 SV=3 && PF00092:von Willebrand factor type A domain|PF01391:Collagen triple helix repeat (20 copies)|PF00041:Fibronectin type III domain	-
MGP_BALBcJ_G0031935	257.899	227.996	199.196	123.052	114.323	82.8609	228.364	106.745	1.09543	3.1604e-07	2.20146e-06	Gm10053	7	26823989	26824690	+	702	protein_coding	- && sp|P62897|CYC_MOUSE Cytochrome c, somatic OS=Mus musculus OX=10090 GN=Cycs PE=1 SV=2 && PF00034:Cytochrome c	-
novel.233	55.9161	57.7728	39.0581	10.1772	11.3379	10.3576	50.9157	10.6242	2.25889	3.19853e-07	2.22612e-06	-	15	7268093	7271047	-	2297	-	- && - && -	-
MGP_BALBcJ_G0029350	90.1505	46.4245	59.5636	161.91	171.013	154.423	65.3796	162.449	-1.3194	3.27808e-07	2.27565e-06	Rnf32	5	26743117	26775652	+	6761	protein_coding	- && sp|Q9JIT1|RNF32_MOUSE RING finger protein 32 OS=Mus musculus OX=10090 GN=Rnf32 PE=1 SV=1 && -	-
MGP_BALBcJ_G0028945	31.9521	25.7914	35.1523	84.1934	109.599	84.7441	30.9653	92.8456	-1.58316	3.3107e-07	2.29634e-06	Asap3	4	133501494	133540903	+	4225	protein_coding	- && sp|Q5U464|ASAP3_MOUSE Arf-GAP with SH3 domain, ANK repeat and PH domain-containing protein 3 OS=Mus musculus OX=10090 GN=Asap3 PE=2 SV=1 && PF12796:Ankyrin repeats (3 copies)|PF01412:Putative GTPase activating protein for Arf|PF16746:BAR domain of APPL family|PF00169:PH domain	-
MGP_BALBcJ_G0024206	305.827	390.998	621.024	977.013	837.112	882.28	439.283	898.802	-1.03085	3.33414e-07	2.31063e-06	Fam13b	18	31615054	31679607	-	3343	protein_coding	- && sp|Q8K2H3|FA13B_MOUSE Protein FAM13B OS=Mus musculus OX=10090 GN=Fam13b PE=1 SV=1 && -	-
MGP_BALBcJ_G0032083	222.523	205.3	356.405	585.653	539.493	465.151	261.409	530.099	-1.01776	3.42922e-07	2.37147e-06	Zfp507	7	34534205	34565673	-	8224	protein_coding	- && sp|Q6ZPY5|ZN507_MOUSE Zinc finger protein 507 OS=Mus musculus OX=10090 GN=Znf507 PE=2 SV=2 && -	-
MGP_BALBcJ_G0029459	11.4115	2.06331	2.92936	52.7365	30.2343	48.9633	5.46804	43.978	-3.04535	3.47104e-07	2.39836e-06	Htra3	5	33352784	33380110	-	3101	protein_coding	- && sp|Q9D236|HTRA3_MOUSE Serine protease HTRA3 OS=Mus musculus OX=10090 GN=Htra3 PE=1 SV=3 && PF13365:Trypsin-like peptidase domain|PF00219:Insulin-like growth factor binding protein|PF07648:Kazal-type serine protease inhibitor domain	-
MGP_BALBcJ_G0015924	381.143	571.538	375.934	153.584	212.585	256.115	442.872	207.428	1.0948	3.48854e-07	2.40841e-06	Tex30	1	41472351	41488149	-	1915	protein_coding	- && sp|Q3TUU5|TEX30_MOUSE Testis-expressed protein 30 OS=Mus musculus OX=10090 GN=Tex30 PE=1 SV=1 && -	-
MGP_BALBcJ_G0034170	20.5406	11.3482	12.6939	74.9414	62.3582	49.9049	14.8609	62.4015	-2.08109	3.58938e-07	2.47174e-06	Crispld2	8	118476408	118537277	+	4770	protein_coding	- && sp|Q8BZQ2|CRLD2_MOUSE Cysteine-rich secretory protein LCCL domain-containing 2 OS=Mus musculus OX=10090 GN=Crispld2 PE=1 SV=1 && -	-
MGP_BALBcJ_G0015162	52.4927	41.2663	34.1758	119.351	102.041	118.642	42.6449	113.344	-1.41674	3.61585e-07	2.48681e-06	2900052L18Rik	11	119491722	119493505	-	1588	processed_transcript	- && - && -	-
MGP_BALBcJ_G0023093	321.803	243.471	407.181	185.966	123.772	132.766	324.152	147.501	1.13617	3.77302e-07	2.58291e-06	Rps6ka2	17	4476588	4618022	+	6116	protein_coding	- && sp|Q9WUT3|KS6A2_MOUSE Ribosomal protein S6 kinase alpha-2 OS=Mus musculus OX=10090 GN=Rps6ka2 PE=1 SV=1 && PF00069:Protein kinase domain|PF00433:Protein kinase C terminal domain	-
MGP_BALBcJ_G0020400	36.5167	31.9814	22.4584	86.969	89.758	94.1601	30.3188	90.2957	-1.58149	3.96501e-07	2.70865e-06	Slc22a23	13	31406374	31571854	-	6002	protein_coding	- && sp|Q3UHH2|S22AN_MOUSE Solute carrier family 22 member 23 OS=Mus musculus OX=10090 GN=Slc22a23 PE=2 SV=1 && -	-
MGP_BALBcJ_G0022658	5.70573	3.09497	9.76453	39.7837	43.4618	41.4304	6.18841	41.5586	-2.73612	4.08087e-07	2.77847e-06	Trp63	16	22481885	22696167	+	8391	protein_coding	- && sp|O88898|P63_MOUSE Tumor protein 63 OS=Mus musculus OX=10090 GN=Tp63 PE=1 SV=1 && PF07710:P53 tetramerisation motif|PF07647:SAM domain (Sterile alpha motif)|PF00870:P53 DNA-binding domain	-
MGP_BALBcJ_G0029545	5.70573	3.09497	2.92936	37.9333	36.848	29.1896	3.91002	34.657	-3.16737	4.3566e-07	2.95755e-06	Tlr1	5	62824642	62833138	-	2935	protein_coding	- && sp|Q9EPQ1|TLR1_MOUSE Toll-like receptor 1 OS=Mus musculus OX=10090 GN=Tlr1 PE=1 SV=1 && PF13855:Leucine rich repeat|PF01582:TIR domain	-
MGP_BALBcJ_G0016669	118.679	131.02	148.421	56.4373	57.6341	55.5545	132.707	56.542	1.23256	4.46382e-07	3.02655e-06	Sh2d1b1	1	169278132	169287738	+	2504	protein_coding	- && sp|O35324|SH21B_MOUSE SH2 domain-containing protein 1B OS=Mus musculus OX=10090 GN=Sh2d1b PE=1 SV=1 && PF00017:SH2 domain	-
MGP_BALBcJ_G0016421	132.373	153.717	299.771	577.326	508.314	359.692	195.287	481.777	-1.29962	4.48219e-07	3.03648e-06	Mdm4	1	131741347	131815536	-	11120	protein_coding	- && sp|O35618|MDM4_MOUSE Protein Mdm4 OS=Mus musculus OX=10090 GN=Mdm4 PE=1 SV=2 && PF02201:SWIB/MDM2 domain	-
MGP_BALBcJ_G0025866	95.8562	131.02	168.926	310.868	309.901	236.342	131.934	285.704	-1.11036	4.65051e-07	3.14527e-06	Fam171b	2	81367458	81433622	+	5743	protein_coding	- && sp|Q14CH0|F171B_MOUSE Protein FAM171B OS=Mus musculus OX=10090 GN=Fam171b PE=1 SV=2 && PF10577:Uncharacterised protein family UPF0560	-
MGP_BALBcJ_G0018143	176.878	183.635	197.243	88.8194	94.4821	91.3353	185.919	91.5456	1.02302	4.76059e-07	3.21705e-06	Sgcd	11	44226013	45324344	-	8236	protein_coding	- && sp|P97281|SGCD_MESAU Delta-sarcoglycan OS=Mesocricetus auratus OX=10036 GN=SGCD PE=2 SV=1 && -	-
MGP_BALBcJ_G0000985	9.12917	5.15828	7.81162	64.7641	53.8548	25.4232	7.36636	48.0141	-2.71007	4.80947e-07	3.2447e-06	MGP_BALBcJ_G0000985	2	32584471	32586091	+	1621	TEC	- && - && -	-
MGP_BALBcJ_G0022806	92.4328	103.166	82.022	34.2325	34.9584	29.1896	92.5402	32.7935	1.49598	4.86529e-07	3.27964e-06	Boc	16	41291573	41365506	-	4453	protein_coding	- && sp|Q6AZB0|BOC_MOUSE Brother of CDO OS=Mus musculus OX=10090 GN=Boc PE=1 SV=2 && -	-
MGP_BALBcJ_G0016588	119.82	118.641	251.925	473.703	409.108	318.261	163.462	400.357	-1.28891	5.12272e-07	3.43752e-06	Zbtb37	1	160029954	160059963	-	16986	protein_coding	- && sp|Q5TC79|ZBT37_HUMAN Zinc finger and BTB domain-containing protein 37 OS=Homo sapiens OX=9606 GN=ZBTB37 PE=2 SV=1 && -	-
MGP_BALBcJ_G0027956	0	0	0	15.7284	22.6757	21.6568	0	20.0203	-6.69876	6.04103e-07	4.00424e-06	Ptgfr	3	149825179	149868624	-	6708	protein_coding	- && sp|P43117|PF2R_MOUSE Prostaglandin F2-alpha receptor OS=Mus musculus OX=10090 GN=Ptgfr PE=2 SV=1 && PF00001:7 transmembrane receptor (rhodopsin family)	-
MGP_BALBcJ_G0017908	13.6937	4.12663	6.83517	31.4569	62.3582	54.6129	8.21852	49.476	-2.60822	6.20808e-07	4.10494e-06	Tcn2	11	814947	831181	-	2178	protein_coding	- && sp|O88968|TCO2_MOUSE Transcobalamin-2 OS=Mus musculus OX=10090 GN=Tcn2 PE=1 SV=1 && PF14478:Domain of unknown function (DUF4430)|PF01122:Eukaryotic cobalamin-binding protein	-
MGP_BALBcJ_G0025235	34.2344	30.9497	34.1758	87.8942	85.0339	105.459	33.12	92.7958	-1.48664	6.23714e-07	4.12249e-06	Plekhs1	19	54086520	54112190	+	2388	protein_coding	- && sp|Q8BW88|PKHS1_MOUSE Pleckstrin homology domain-containing family S member 1 OS=Mus musculus OX=10090 GN=Plekhs1 PE=2 SV=2 && PF00169:PH domain	-
MGP_BALBcJ_G0023214	115.256	160.938	173.809	355.278	293.839	260.823	150.001	303.313	-1.01259	6.38457e-07	4.21651e-06	Zfp945	17	21211012	21230566	-	10161	protein_coding	- && sp|E9PW05|ZFP54_MOUSE Zinc finger protein 54 OS=Mus musculus OX=10090 GN=Zfp54 PE=2 SV=1 && -	-
MGP_BALBcJ_G0024029	49.0693	37.1396	85.9279	189.666	201.247	114.875	57.3789	168.596	-1.55029	6.70851e-07	4.4179e-06	Slc8a1	17	81620708	81906534	-	3103	protein_coding	- && sp|P70414|NAC1_MOUSE Sodium/calcium exchanger 1 OS=Mus musculus OX=10090 GN=Slc8a1 PE=1 SV=1 && PF03160:Calx-beta domain|PF01699:Sodium/calcium exchanger protein|PF16494:C-terminal extension of sodium/calcium exchanger domain	-
MGP_BALBcJ_G0034432	112.973	90.7858	93.7395	187.816	197.468	214.685	99.1662	199.99	-1.01457	6.90244e-07	4.53645e-06	Dock6	9	18584845	18638633	-	6593	protein_coding	- && sp|Q8VDR9|DOCK6_MOUSE Dedicator of cytokinesis protein 6 OS=Mus musculus OX=10090 GN=Dock6 PE=1 SV=4 && PF14429:C2 domain in Dock180 and Zizimin proteins|PF06920:Dock homology region 2|PF11878:Domain of unknown function (DUF3398)	-
MGP_BALBcJ_G0031084	3.42344	3.09497	0.976453	30.5317	30.2343	30.1312	2.49829	30.2991	-3.62545	6.90943e-07	4.53811e-06	Grm7	6	108659432	109591041	+	5886	protein_coding	- && sp|Q68ED2|GRM7_MOUSE Metabotropic glutamate receptor 7 OS=Mus musculus OX=10090 GN=Grm7 PE=1 SV=1 && PF01094:Receptor family ligand binding region	-
MGP_BALBcJ_G0019983	245.346	278.547	487.25	787.347	807.822	569.669	337.048	721.613	-1.09615	7.34872e-07	4.79684e-06	Btbd7	12	100777162	100869114	-	4298	protein_coding	- && sp|Q8CFE5|BTBD7_MOUSE BTB/POZ domain-containing protein 7 OS=Mus musculus OX=10090 GN=Btbd7 PE=2 SV=1 && PF00651:BTB/POZ domain|PF07707:BTB And C-terminal Kelch	-
MGP_BALBcJ_G0001654	12.5526	19.6015	23.4349	78.6422	64.2478	60.2625	18.5296	67.7175	-1.85967	7.93931e-07	5.1596e-06	MGP_BALBcJ_G0001654	5	104440791	104442975	+	2185	TEC	- && - && -	-
MGP_BALBcJ_G0006563	9.12917	8.25325	4.88226	38.8585	49.1307	38.6056	7.42156	42.1983	-2.51887	7.97323e-07	5.17958e-06	1700096K18Rik	5	23021467	23022920	+	1454	lincRNA	- && - && -	-
MGP_BALBcJ_G0034878	170.031	113.482	90.8101	46.2601	50.0755	38.6056	124.774	44.9804	1.46828	8.16215e-07	5.28965e-06	Gramd2	9	56881147	56920267	+	5914	protein_coding	- && sp|Q3V3G7|GRM2A_MOUSE GRAM domain-containing protein 2A OS=Mus musculus OX=10090 GN=Gramd2a PE=2 SV=1 && -	-
MGP_BALBcJ_G0017297	0	3.09497	2.92936	36.0829	43.4618	16.9488	2.00811	32.1645	-3.95908	8.47463e-07	5.47907e-06	Susd2	10	73410518	73417907	-	3255	protein_coding	- && sp|Q9DBX3|SUSD2_MOUSE Sushi domain-containing protein 2 OS=Mus musculus OX=10090 GN=Susd2 PE=1 SV=1 && PF00094:von Willebrand factor type D domain|PF03782:AMOP domain|PF00084:Sushi repeat (SCR repeat)	-
MGP_BALBcJ_G0031811	120.961	143.4	117.174	44.4097	66.1375	34.8392	127.179	48.4621	1.39239	8.48852e-07	5.48588e-06	Kcnn4	7	22377102	22392903	+	5133	protein_coding	- && sp|O89109|KCNN4_MOUSE Intermediate conductance calcium-activated potassium channel protein 4 OS=Mus musculus OX=10090 GN=Kcnn4 PE=2 SV=1 && -	-
MGP_BALBcJ_G0029231	19.3995	15.4748	28.3171	61.9885	81.2546	75.3281	21.0638	72.8571	-1.78443	8.85818e-07	5.70666e-06	Perm1	4	154298650	154304201	+	3901	protein_coding	- && sp|Q149B8|PERM1_MOUSE PGC-1 and ERR-induced regulator in muscle protein 1 OS=Mus musculus OX=10090 GN=Perm1 PE=1 SV=2 && -	-
MGP_BALBcJ_G0018403	133.514	118.641	148.421	66.6145	49.1307	54.6129	133.525	56.786	1.23349	8.90293e-07	5.73095e-06	Trim16	11	60844209	60875555	+	3067	protein_coding	- && sp|Q99PP9|TRI16_MOUSE Tripartite motif-containing protein 16 OS=Mus musculus OX=10090 GN=Trim16 PE=1 SV=2 && PF00643:B-box zinc finger|PF13765:SPRY-associated domain	-
MGP_BALBcJ_G0026340	37.6578	29.918	47.8462	98.0714	102.041	110.167	38.474	103.426	-1.42368	8.95286e-07	5.76082e-06	Ganc	2	118461503	118519105	+	9096	protein_coding	- && sp|Q8BVW0|GANC_MOUSE Neutral alpha-glucosidase C OS=Mus musculus OX=10090 GN=Ganc PE=1 SV=2 && PF01055:Glycosyl hydrolases family 31	-
MGP_BALBcJ_G0027544	53.6339	16.5065	25.3878	87.8942	134.165	108.284	31.8427	110.114	-1.80162	9.05413e-07	5.81908e-06	Sema6c	3	92676126	92689695	+	5935	protein_coding	- && sp|Q9WTL3|SEM6C_RAT Semaphorin-6C OS=Rattus norvegicus OX=10116 GN=Sema6c PE=2 SV=1 && -	-
MGP_BALBcJ_G0025706	18.2583	10.3166	16.5997	56.4373	67.0823	53.6713	15.0582	59.0636	-1.97532	9.12425e-07	5.86184e-06	Cacnb4	2	49860162	50120283	-	8938	protein_coding	- && sp|Q8R0S4|CACB4_MOUSE Voltage-dependent L-type calcium channel subunit beta-4 OS=Mus musculus OX=10090 GN=Cacnb4 PE=1 SV=2 && PF12052:Voltage gated calcium channel subunit beta domain 4Aa N terminal|PF00625:Guanylate kinase	-
MGP_BALBcJ_G0003943	7.98802	5.15828	4.88226	37.0081	39.6825	36.7224	6.00952	37.8043	-2.66591	9.78667e-07	6.25287e-06	Gm13010	4	134796213	134798018	-	839	antisense	- && - && -	-
MGP_BALBcJ_G0005264	12.5526	26.8231	20.5055	79.5674	68.972	63.0873	19.9604	70.5422	-1.81332	1.0783e-06	6.83581e-06	2810433D01Rik	11	101636109	101640944	-	1205	lincRNA	- && - && -	-
MGP_BALBcJ_G0035339	98.1385	81.5009	92.763	23.13	21.7309	43.3136	90.8008	29.3915	1.62722	1.10768e-06	7.00842e-06	Als2cl	9	108704320	108725725	+	5885	protein_coding	- && sp|Q60I26|AL2CL_MOUSE ALS2 C-terminal-like protein OS=Mus musculus OX=10090 GN=Als2cl PE=1 SV=1 && PF02204:Vacuolar sorting protein 9 (VPS9) domain	-
MGP_BALBcJ_G0020572	20.5406	23.7281	17.5762	74.0161	61.4134	69.6785	20.615	68.3693	-1.73154	1.11424e-06	7.04719e-06	Tgfbi	13	54317954	54348016	+	2678	protein_coding	- && sp|P82198|BGH3_MOUSE Transforming growth factor-beta-induced protein ig-h3 OS=Mus musculus OX=10090 GN=Tgfbi PE=1 SV=1 && PF02469:Fasciclin domain	-
MGP_BALBcJ_G0022691	165.466	221.806	162.091	79.5674	93.5373	85.6857	183.121	86.2635	1.08652	1.14007e-06	7.19378e-06	0610012G03Rik	16	28728467	28729911	-	1445	protein_coding	- && sp|Q69YL0|NCAS2_HUMAN Protein NCBP2AS2 OS=Homo sapiens OX=9606 GN=NCBP2AS2 PE=1 SV=1 && -	-
MGP_BALBcJ_G0022739	21.6818	15.4748	33.1994	68.4649	85.9787	80.9777	23.452	78.4738	-1.73631	1.15112e-06	7.25792e-06	Parp14	16	32645281	32684108	-	9299	protein_coding	- && sp|Q2EMV9|PAR14_MOUSE Protein mono-ADP-ribosyltransferase PARP14 OS=Mus musculus OX=10090 GN=Parp14 PE=1 SV=3 && -	-
MGP_BALBcJ_G0030797	66.1865	61.8994	71.2811	189.666	136.054	131.824	66.4556	152.515	-1.19816	1.25832e-06	7.87584e-06	Herc3	6	56216012	56311207	+	8879	protein_coding	- && sp|Q15034|HERC3_HUMAN Probable E3 ubiquitin-protein ligase HERC3 OS=Homo sapiens OX=9606 GN=HERC3 PE=1 SV=1 && PF00632:HECT-domain (ubiquitin-transferase)|PF00415:Regulator of chromosome condensation (RCC1) repeat	-
MGP_BALBcJ_G0018318	71.8922	91.8174	112.292	191.517	183.295	205.269	92.0006	193.36	-1.0667	1.30686e-06	8.14413e-06	Gm12258	11	56753045	56768697	+	4395	protein_coding	- && sp|Q02525|ZFP39_MOUSE Zinc finger protein 39 OS=Mus musculus OX=10090 GN=Zfp39 PE=2 SV=2 && PF01352:KRAB box	-
MGP_BALBcJ_G0034387	59.3396	80.4692	184.55	330.297	308.957	255.174	108.119	298.143	-1.45773	1.30768e-06	8.14413e-06	MGP_BALBcJ_G0034387	9	17195397	17227726	-	7547	protein_coding	- && sp|P10076|ZFP26_MOUSE Zinc finger protein 26 OS=Mus musculus OX=10090 GN=Zfp26 PE=2 SV=2 && PF00096:Zinc finger, C2H2 type|PF01352:KRAB box	-
MGP_BALBcJ_G0021844	84.4448	102.134	96.6688	205.395	182.351	179.846	94.4159	189.197	-1.00103	1.31325e-06	8.17256e-06	Trmt12	15	56026122	56030254	+	4133	protein_coding	- && sp|Q8BG71|TYW2_MOUSE tRNA wybutosine-synthesizing protein 2 homolog OS=Mus musculus OX=10090 GN=Trmt12 PE=2 SV=1 && PF02475:Met-10+ like-protein	-
MGP_BALBcJ_G0034434	61.6219	55.7095	28.3171	116.575	133.22	136.532	48.5495	128.776	-1.41482	1.33125e-06	8.26877e-06	Rab3d	9	18690645	18701346	-	4196	protein_coding	- && sp|P35276|RAB3D_MOUSE Ras-related protein Rab-3D OS=Mus musculus OX=10090 GN=Rab3d PE=1 SV=1 && -	-
novel.347	46.787	49.5195	47.8462	187.816	98.2614	108.284	48.0509	131.454	-1.45206	1.36006e-06	8.43162e-06	-	18	46970956	46972798	+	1397	-	- && sp|P12894|POL_IPMAI Intracisternal A-particle Pol-related polyprotein (Fragment) OS=Mouse intracisternal a-particle IL3 OX=11754 PE=3 SV=1 && PF00098:Zinc knuckle|PF00665:Integrase core domain|PF00552:Integrase DNA binding domain|PF00607:gag gene protein p24 (core nucleocapsid protein)	-
MGP_BALBcJ_G0005409	41.0812	16.5065	25.3878	113.8	90.7028	70.6201	27.6585	91.7076	-1.73882	1.36301e-06	8.44675e-06	1700018A04Rik	13	28798301	28815323	-	2072	lincRNA	- && - && -	-
MGP_BALBcJ_G0016432	77.5979	73.2476	177.714	315.494	325.963	221.276	109.52	287.578	-1.38817	1.39242e-06	8.61259e-06	Zc3h11a	1	132411445	132454781	-	6030	protein_coding	- && sp|Q6NZF1|ZC11A_MOUSE Zinc finger CCCH domain-containing protein 11A OS=Mus musculus OX=10090 GN=Zc3h11a PE=1 SV=1 && PF15663:Zinc-finger containing family	-
MGP_BALBcJ_G0032530	229.37	182.603	164.044	77.717	85.9787	106.401	192.006	90.0322	1.09079	1.41139e-06	8.72001e-06	Dgat2	7	99087312	99116398	-	2249	protein_coding	- && sp|Q9DCV3|DGAT2_MOUSE Diacylglycerol O-acyltransferase 2 OS=Mus musculus OX=10090 GN=Dgat2 PE=1 SV=1 && PF03982:Diacylglycerol acyltransferase	-
MGP_BALBcJ_G0029811	22.8229	38.1713	26.3642	99.9218	73.6961	87.5689	29.1195	87.0623	-1.57708	1.41628e-06	8.74358e-06	MGP_BALBcJ_G0029811	5	106301709	106357514	+	4947	protein_coding	- && sp|Q91Y44|BRDT_MOUSE Bromodomain testis-specific protein OS=Mus musculus OX=10090 GN=Brdt PE=1 SV=3 && PF17035:Bromodomain extra-terminal - transcription regulation|PF00439:Bromodomain	-
MGP_BALBcJ_G0003211	54.775	44.3612	119.127	249.805	178.571	181.729	72.7545	203.368	-1.47751	1.50292e-06	9.22251e-06	4930579G18Rik	14	47637453	47641557	+	981	antisense	- && sp|Q9JIX8|ACINU_MOUSE Apoptotic chromatin condensation inducer in the nucleus OS=Mus musculus OX=10090 GN=Acin1 PE=1 SV=3 && -	-
MGP_BALBcJ_G0001665	0	0	0	28.6813	11.3379	16.0072	0	18.6754	-6.5994	1.53234e-06	9.38186e-06	MGP_BALBcJ_G0001665	5	110443416	110443967	+	552	TEC	- && - && -	-
MGP_BALBcJ_G0030237	57.0573	117.609	83.9749	245.178	199.357	169.488	86.2137	204.675	-1.2438	1.63471e-06	9.95991e-06	Zfp113	5	138114211	138129647	-	6748	protein_coding	- && sp|P17036|ZNF3_HUMAN Zinc finger protein 3 OS=Homo sapiens OX=9606 GN=ZNF3 PE=1 SV=3 && -	-
MGP_BALBcJ_G0019270	21.6818	24.7598	27.3407	92.5202	54.7996	91.3353	24.5941	79.5517	-1.69037	1.68161e-06	1.02342e-05	Axin2	11	108010646	108042075	+	5506	protein_coding	- && sp|O88566|AXIN2_MOUSE Axin-2 OS=Mus musculus OX=10090 GN=Axin2 PE=1 SV=2 && -	-
MGP_BALBcJ_G0032534	86.7271	108.324	98.6217	153.584	226.757	265.531	97.8909	215.291	-1.13532	1.68453e-06	1.02481e-05	Gdpd5	7	99314079	99395931	+	3686	protein_coding	- && sp|Q640M6|GDPD5_MOUSE Glycerophosphodiester phosphodiesterase domain-containing protein 5 OS=Mus musculus OX=10090 GN=Gdpd5 PE=1 SV=1 && PF03009:Glycerophosphoryl diester phosphodiesterase family	-
MGP_BALBcJ_G0019624	7.98802	16.5065	8.78808	45.3349	69.9168	41.4304	11.0942	52.2274	-2.23085	1.79056e-06	1.08526e-05	Hdac9	12	31700392	31858360	-	4444	protein_coding	- && sp|Q99N13|HDAC9_MOUSE Histone deacetylase 9 OS=Mus musculus OX=10090 GN=Hdac9 PE=1 SV=2 && PF12203:Glutamine rich N terminal domain of histone deacetylase 4	-
MGP_BALBcJ_G0020908	0	1.03166	0.976453	29.6065	43.4618	20.7152	0.66937	31.2612	-5.49317	1.86299e-06	1.12498e-05	Itga2	13	113520935	113622038	-	4214	protein_coding	- && sp|Q62469|ITA2_MOUSE Integrin alpha-2 OS=Mus musculus OX=10090 GN=Itga2 PE=1 SV=2 && PF00092:von Willebrand factor type A domain|PF08441:Integrin alpha|PF01839:FG-GAP repeat	-
MGP_BALBcJ_G0029907	224.806	208.395	164.044	91.595	111.489	88.5105	199.081	97.1981	1.03273	1.88657e-06	1.13795e-05	Alkbh2	5	113622468	113626761	-	1115	protein_coding	- && sp|Q6P6J4|ALKB2_MOUSE DNA oxidative demethylase ALKBH2 OS=Mus musculus OX=10090 GN=Alkbh2 PE=1 SV=1 && PF13532:2OG-Fe(II) oxygenase superfamily	-
MGP_BALBcJ_G0015564	85.5859	57.7728	63.4694	141.556	171.013	145.948	68.9427	152.839	-1.15294	1.95168e-06	1.17458e-05	2210408F21Rik	6	28023728	28141547	+	2406	processed_transcript	- && - && -	-
MGP_BALBcJ_G0030748	98.1385	115.546	102.528	35.1577	45.3514	47.0801	105.404	42.5297	1.31051	2.01224e-06	1.20928e-05	Ggct	6	52212519	52223198	-	7748	protein_coding	- && sp|Q9D7X8|GGCT_MOUSE Gamma-glutamylcyclotransferase OS=Mus musculus OX=10090 GN=Ggct PE=1 SV=1 && PF13772:AIG2-like family	-
MGP_BALBcJ_G0029481	172.313	225.933	140.609	70.3153	85.0339	88.5105	179.618	81.2866	1.14363	2.02934e-06	1.2182e-05	Msx1	5	35494614	35498687	-	3072	protein_coding	- && sp|P13297|MSX1_MOUSE Homeobox protein MSX-1 OS=Mus musculus OX=10090 GN=Msx1 PE=1 SV=4 && -	-
MGP_BALBcJ_G0031967	197.418	174.35	258.76	99.9218	114.323	92.2769	210.176	102.174	1.04203	2.07853e-06	1.24452e-05	Dpf1	7	27676599	27690294	+	3528	protein_coding	- && sp|P56163|DPF1_RAT Zinc finger protein neuro-d4 OS=Rattus norvegicus OX=10116 GN=Dpf1 PE=2 SV=1 && PF14051:N-terminal domain of DPF2/REQ.|PF00628:PHD-finger	-
MGP_BALBcJ_G0024574	0	1.03166	0	24.9805	23.6205	32.0144	0.343886	26.8718	-6.16183	2.09409e-06	1.25338e-05	Fam69c	18	82303351	82325133	+	2666	protein_coding	- && sp|Q8BQT2|DIK1C_MOUSE Divergent protein kinase domain 1C OS=Mus musculus OX=10090 GN=Dipk1c PE=2 SV=2 && -	-
MGP_BALBcJ_G0033511	168.89	213.553	230.443	88.8194	115.268	99.8097	204.295	101.299	1.01433	2.21146e-06	1.31926e-05	Dusp4	8	32145555	32158116	+	2737	protein_coding	- && sp|Q62767|DUS4_RAT Dual specificity protein phosphatase 4 OS=Rattus norvegicus OX=10116 GN=Dusp4 PE=1 SV=1 && PF00581:Rhodanese-like domain|PF00782:Dual specificity phosphatase, catalytic domain	-
MGP_BALBcJ_G0002941	102.703	142.369	102.528	48.1105	42.517	51.7881	115.866	47.4718	1.28772	2.39929e-06	1.42453e-05	Map2k3os	11	58911648	58922594	-	1291	antisense	- && - && -	-
MGP_BALBcJ_G0018015	69.6099	57.7728	65.4223	128.603	135.109	157.247	64.2683	140.32	-1.1277	2.40181e-06	1.42551e-05	Wdpcp	11	18633196	18955445	+	5937	protein_coding	- && sp|Q8C456|FRITZ_MOUSE WD repeat-containing and planar cell polarity effector protein fritz homolog OS=Mus musculus OX=10090 GN=Wdpcp PE=1 SV=1 && PF11768:WD repeat-containing and planar cell polarity effector protein Fritz	-
MGP_BALBcJ_G0028747	265.887	205.3	178.691	292.364	520.597	559.311	216.626	457.424	-1.08009	2.4511e-06	1.45317e-05	Zc3h12a	4	122313181	122322597	-	2881	protein_coding	- && sp|Q5D1E7|ZC12A_MOUSE Endoribonuclease ZC3H12A OS=Mus musculus OX=10090 GN=Zc3h12a PE=1 SV=2 && PF18561:Endoribonuclease Regnase 1/ ZC3H12 C-terminal domain|PF18039:UBA-like domain|PF11977:Zc3h12a-like Ribonuclease NYN domain	-
MGP_BALBcJ_G0000298	2.28229	10.3166	6.83517	63.8389	51.9652	20.7152	6.47801	45.5064	-2.79667	2.50193e-06	1.48115e-05	MGP_BALBcJ_G0000298	1	4188695	4192728	+	4034	TEC	- && - && -	-
MGP_BALBcJ_G0006539	104.985	93.8807	69.3282	23.13	31.1791	38.6056	89.3981	30.9716	1.52753	2.69967e-06	1.59242e-05	MGP_BALBcJ_G0006539	5	2583638	2586785	+	2011	lincRNA	- && sp|A0A1B0GVD1|F237B_HUMAN Protein FAM237B OS=Homo sapiens OX=9606 GN=FAM237B PE=3 SV=1 && -	-
MGP_BALBcJ_G0025227	1.14115	1.03166	0.976453	21.2796	25.5102	32.0144	1.04975	26.2681	-4.65	2.73303e-06	1.61035e-05	Gucy2g	19	52806822	52852273	-	3690	protein_coding	- && sp|Q6TL19|GUC2G_MOUSE Guanylate cyclase 2G OS=Mus musculus OX=10090 GN=Gucy2g PE=1 SV=1 && PF01094:Receptor family ligand binding region|PF00211:Adenylate and Guanylate cyclase catalytic domain|PF07714:Protein tyrosine kinase	-
MGP_BALBcJ_G0026364	12.5526	28.8864	23.4349	65.6893	73.6961	75.3281	21.6246	71.5712	-1.71709	2.85582e-06	1.68027e-05	Catsper2	2	119439015	119460667	-	3694	protein_coding	- && sp|A2ARP9|CTSR2_MOUSE Cation channel sperm-associated protein 2 OS=Mus musculus OX=10090 GN=Catsper2 PE=1 SV=2 && -	-
MGP_BALBcJ_G0004426	26.2464	16.5065	33.1994	79.5674	92.5925	65.9121	25.3174	79.3573	-1.64566	2.89761e-06	1.70301e-05	A730056A06Rik	7	72938950	73002252	-	2768	antisense	- && - && -	-
novel.49	11.4115	13.4115	29.2936	61.0633	70.8616	68.7369	18.0389	66.8873	-1.87629	3.01664e-06	1.76914e-05	-	10	117201217	117238464	+	1721	-	- && - && -	-
MGP_BALBcJ_G0031773	179.16	175.382	151.35	66.6145	54.7996	101.693	168.631	74.369	1.18038	3.27343e-06	1.91011e-05	Apoe	7	17551365	17554422	-	1980	protein_coding	- && sp|P08226|APOE_MOUSE Apolipoprotein E OS=Mus musculus OX=10090 GN=Apoe PE=1 SV=2 && PF01442:Apolipoprotein A1/A4/E domain	-
MGP_BALBcJ_G0040069	5.70573	0	6.83517	34.2325	40.6273	28.248	4.1803	34.3693	-3.03978	3.44215e-06	2.00067e-05	MGP_BALBcJ_G0040069	15	72438958	72442115	-	409	unprocessed_pseudogene	- && sp|P05533|LY6A_MOUSE Lymphocyte antigen 6A-2/6E-1 OS=Mus musculus OX=10090 GN=Ly6a PE=1 SV=1 && PF00021:u-PAR/Ly-6 domain	-
MGP_BALBcJ_G0032247	76.4568	94.9124	100.575	38.8585	30.2343	34.8392	90.6479	34.644	1.38935	3.49e-06	2.02559e-05	Ccdc114	7	45323049	45347393	+	5259	protein_coding	- && sp|B1H228|ODAD1_RAT Outer dynein arm-docking complex subunit 1 OS=Rattus norvegicus OX=10116 GN=Odad1 PE=1 SV=1 && -	-
MGP_BALBcJ_G0023527	47.9281	31.9814	35.1523	108.249	92.5925	93.2185	38.3539	98.0199	-1.35946	3.49903e-06	2.02939e-05	Psmb9	17	33181341	33186667	-	3204	protein_coding	- && sp|P28076|PSB9_MOUSE Proteasome subunit beta type-9 OS=Mus musculus OX=10090 GN=Psmb9 PE=1 SV=1 && PF00227:Proteasome subunit	-
MGP_BALBcJ_G0026926	28.5286	26.8231	30.27	5.55121	1.88964	2.8248	28.5406	3.42189	3.05668	3.96549e-06	2.28043e-05	Spo11	2	172084539	172100744	+	3937	protein_coding	- && sp|Q9WTK8|SPO11_MOUSE Meiotic recombination protein SPO11 OS=Mus musculus OX=10090 GN=Spo11 PE=1 SV=2 && -	-
novel.13	96.9974	104.197	82.9985	41.6341	32.1239	38.6056	94.7311	37.4546	1.33736	4.04252e-06	2.32145e-05	-	1	138814150	138815219	+	889	-	- && sp|P60122|RUVB1_MOUSE RuvB-like 1 OS=Mus musculus OX=10090 GN=Ruvbl1 PE=1 SV=1 && PF17856:TIP49 AAA-lid domain|PF06068:TIP49 P-loop domain	-
MGP_BALBcJ_G0016886	26.2464	64.9944	76.1633	157.284	150.227	139.357	55.8013	148.956	-1.40755	4.10441e-06	2.35285e-05	Slc30a1	1	191497425	191503903	+	5241	protein_coding	- && sp|Q60738|ZNT1_MOUSE Zinc transporter 1 OS=Mus musculus OX=10090 GN=Slc30a1 PE=1 SV=1 && PF01545:Cation efflux family	-
novel.165	0	0	2.92936	42.5593	29.2895	13.1824	0.976453	28.3437	-4.78075	4.21957e-06	2.41122e-05	-	13	47606207	47608645	-	1175	-	- && - && -	-
MGP_BALBcJ_G0027041	69.6099	76.3426	73.234	159.135	159.675	133.707	73.0621	150.839	-1.04506	4.23254e-06	2.41779e-05	MGP_BALBcJ_G0027041	3	7166977	7178135	-	5647	protein_coding	- && sp|Q8BFR6|ZFAN1_MOUSE AN1-type zinc finger protein 1 OS=Mus musculus OX=10090 GN=Zfand1 PE=1 SV=1 && -	-
MGP_BALBcJ_G0026898	65.0453	83.5642	150.374	251.655	222.978	217.51	99.6611	230.714	-1.20507	4.26132e-06	2.43337e-05	Adnp	2	167169570	167195629	-	5350	protein_coding	- && sp|Q9Z103|ADNP_MOUSE Activity-dependent neuroprotector homeobox protein OS=Mus musculus OX=10090 GN=Adnp PE=1 SV=2 && PF00046:Homeodomain	-
MGP_BALBcJ_G0017138	187.148	199.11	281.218	115.65	93.5373	120.525	222.492	109.904	1.01941	4.31312e-06	2.46037e-05	Aim1	10	41590248	41796409	-	7854	protein_coding	- && sp|Q9Y4K1|CRBG1_HUMAN Beta/gamma crystallin domain-containing protein 1 OS=Homo sapiens OX=9606 GN=CRYBG1 PE=1 SV=3 && PF00652:Ricin-type beta-trefoil lectin domain|PF00030:Beta/Gamma crystallin	-
novel.33	30.8109	15.4748	30.27	131.379	69.9168	62.1457	25.5186	87.8137	-1.78517	4.4943e-06	2.55477e-05	-	1	141514593	141515904	-	852	-	- && - && -	-
MGP_BALBcJ_G0016677	11.4115	6.18994	11.7174	37.9333	43.4618	51.7881	9.77294	44.3944	-2.18478	4.51968e-06	2.56651e-05	Fcrlb	1	169913685	169919361	-	1284	protein_coding	- && sp|Q5DRQ8|FCRLB_MOUSE Fc receptor-like B OS=Mus musculus OX=10090 GN=Fcrlb PE=2 SV=2 && PF13895:Immunoglobulin domain	-
MGP_BALBcJ_G0027961	4.56458	7.2216	4.88226	33.3073	34.0136	33.8976	5.55615	33.7395	-2.59904	4.6805e-06	2.65136e-05	Fam73a	3	150304849	150362787	-	9532	protein_coding	- && sp|Q4QQM5|MIGA1_MOUSE Mitoguardin 1 OS=Mus musculus OX=10090 GN=Miga1 PE=1 SV=1 && PF10265:Mitoguardin	-
MGP_BALBcJ_G0022001	51.3516	37.1396	42.9639	113.8	95.4269	106.401	43.8184	105.209	-1.26722	4.71026e-06	2.66636e-05	Foxred2	15	75381891	75401444	-	5940	protein_coding	- && sp|Q3USW5|FXRD2_MOUSE FAD-dependent oxidoreductase domain-containing protein 2 OS=Mus musculus OX=10090 GN=Foxred2 PE=2 SV=1 && -	-
MGP_BALBcJ_G0028197	14.8349	19.6015	18.5526	78.6422	57.6341	48.0217	17.663	61.4326	-1.79465	4.85969e-06	2.74428e-05	MGP_BALBcJ_G0028197	4	40403139	40428050	+	7124	protein_coding	- && sp|B1AWJ5|TMM8B_MOUSE Transmembrane protein 8B OS=Mus musculus OX=10090 GN=Tmem8b PE=2 SV=1 && PF12036:Protein of unknown function (DUF3522)	-
MGP_BALBcJ_G0003460	86.7271	94.9124	139.633	266.458	190.854	212.802	107.091	223.371	-1.05677	4.96371e-06	2.79623e-05	Emx2os	19	57086751	57120343	-	5030	antisense	- && - && -	-
MGP_BALBcJ_G0001201	4.56458	10.3166	12.6939	59.2129	40.6273	35.7808	9.19168	45.207	-2.28151	5.0609e-06	2.84311e-05	MGP_BALBcJ_G0001201	3	104463757	104468434	+	4678	TEC	- && sp|P11369|LORF2_MOUSE LINE-1 retrotransposable element ORF2 protein OS=Mus musculus OX=10090 GN=Pol PE=1 SV=2 && PF12488:Protein of unknown function (DUF3704)	-
MGP_BALBcJ_G0001785	13.6937	14.4432	39.0581	105.473	78.4202	63.0873	22.3984	82.3268	-1.86539	5.15517e-06	2.89208e-05	MGP_BALBcJ_G0001785	5	134101872	134105541	-	3670	TEC	- && - && -	-
MGP_BALBcJ_G0005618	39.9401	37.1396	47.8462	97.1462	99.2062	104.518	41.642	100.29	-1.26569	5.28251e-06	2.95842e-05	A230028O05Rik	16	21856931	21866346	+	2793	lincRNA	- && - && -	-
MGP_BALBcJ_G0021675	76.4568	49.5195	72.2575	24.0552	15.1171	21.6568	66.0779	20.2764	1.70258	5.36126e-06	2.9984e-05	Slc1a3	15	5488383	5565189	-	8537	protein_coding	- && sp|P56564|EAA1_MOUSE Excitatory amino acid transporter 1 OS=Mus musculus OX=10090 GN=Slc1a3 PE=1 SV=2 && PF00375:Sodium:dicarboxylate symporter family	-
MGP_BALBcJ_G0015665	21.6818	24.7598	31.2465	70.3153	79.365	72.5033	25.896	74.0612	-1.51015	5.72483e-06	3.18969e-05	9430091E24Rik	8	109422503	109439118	-	1211	processed_transcript	- && sp|O46504|PDPR_BOVIN Pyruvate dehydrogenase phosphatase regulatory subunit, mitochondrial OS=Bos taurus OX=9913 GN=PDPR PE=1 SV=1 && -	-
MGP_BALBcJ_G0031980	17.1172	14.4432	18.5526	54.5869	49.1307	68.7369	16.7043	57.4848	-1.78213	5.75907e-06	3.20767e-05	Zfp14	7	28413399	28419740	-	1506	protein_coding	- && sp|P10755|ZFP14_MOUSE Zinc finger protein 14 OS=Mus musculus OX=10090 GN=Zfp14 PE=2 SV=2 && PF01352:KRAB box	-
MGP_BALBcJ_G0023894	58.1984	48.4879	20.5055	105.473	123.772	121.467	42.3973	116.904	-1.47249	6.26111e-06	3.47541e-05	Vmac	17	56647429	56651199	-	2279	protein_coding	- && sp|Q8BP01|VMAC_MOUSE Vimentin-type intermediate filament-associated coiled-coil protein OS=Mus musculus OX=10090 GN=Vmac PE=1 SV=1 && -	-
MGP_BALBcJ_G0021559	27.3875	17.5382	18.5526	56.4373	66.1375	76.2697	21.1594	66.2815	-1.65473	6.36314e-06	3.52843e-05	Rgcc	14	72402096	72415472	-	918	protein_coding	- && sp|Q9DBX1|RGCC_MOUSE Regulator of cell cycle RGCC OS=Mus musculus OX=10090 GN=Rgcc PE=1 SV=1 && PF15151:Response gene to complement 32 protein family	-
MGP_BALBcJ_G0019952	44.5047	18.5698	82.9985	184.115	149.282	126.175	48.691	153.19	-1.64911	6.65432e-06	3.6699e-05	Foxn3	12	97177409	97434156	-	4645	protein_coding	- && sp|Q499D0|FOXN3_MOUSE Forkhead box protein N3 OS=Mus musculus OX=10090 GN=Foxn3 PE=1 SV=1 && -	-
MGP_BALBcJ_G0015698	240.782	170.223	146.468	89.7446	79.365	95.1017	185.824	88.0704	1.07417	6.70885e-06	3.69622e-05	4930447F24Rik	9	105736922	105741445	+	1503	processed_transcript	- && - && -	-
MGP_BALBcJ_G0020397	167.748	136.179	133.774	43.4845	51.9652	87.5689	145.9	61.0062	1.25719	6.98228e-06	3.83519e-05	MGP_BALBcJ_G0020397	13	31362810	31366442	-	2132	protein_coding	- && sp|Q6B856|TBB2B_BOVIN Tubulin beta-2B chain OS=Bos taurus OX=9913 GN=TUBB2B PE=1 SV=2 && PF00091:Tubulin/FtsZ family, GTPase domain	-
MGP_BALBcJ_G0016151	61.6219	53.6461	139.633	534.767	397.77	283.422	84.9669	405.319	-2.25213	7.00328e-06	3.84414e-05	Irs1	1	80268788	80327372	-	9142	protein_coding	- && sp|P35569|IRS1_MOUSE Insulin receptor substrate 1 OS=Mus musculus OX=10090 GN=Irs1 PE=1 SV=1 && -	-
MGP_BALBcJ_G0024293	11.4115	18.5698	9.76453	68.4649	69.9168	31.0728	13.2486	56.4848	-2.09227	7.03436e-06	3.85729e-05	Pcdhb18	18	34710183	34715223	+	5041	protein_coding	- && sp|Q91Y02|PCDBI_MOUSE Protocadherin beta-18 OS=Mus musculus OX=10090 GN=Pcdhb18 PE=2 SV=1 && PF08266:Cadherin-like|PF00028:Cadherin domain|PF16492:Cadherin cytoplasmic C-terminal	-
MGP_BALBcJ_G0018450	18.2583	16.5065	17.5762	71.2405	53.8548	49.9049	17.447	58.3334	-1.74266	7.128e-06	3.90207e-05	Slc25a35	11	67075888	67083048	+	3636	protein_coding	- && sp|Q5SWT3|S2535_MOUSE Solute carrier family 25 member 35 OS=Mus musculus OX=10090 GN=Slc25a35 PE=1 SV=2 && PF00153:Mitochondrial carrier protein	-
novel.351	18.2583	23.7281	17.5762	68.4649	74.6409	48.9633	19.8542	64.023	-1.68881	7.2963e-06	3.98884e-05	-	18	75320422	75324052	+	2264	-	- && sp|P21415|ENV_GALV Envelope glycoprotein OS=Gibbon ape leukemia virus OX=11840 GN=env PE=2 SV=2 && -	-
MGP_BALBcJ_G0024277	6.84687	2.06331	3.90581	35.1577	31.1791	25.4232	4.272	30.5867	-2.85956	7.40276e-06	4.04026e-05	Pcdhb2	18	34511285	34514098	+	2814	protein_coding	- && sp|Q5DRD2|PCDB2_PANTR Protocadherin beta-2 OS=Pan troglodytes OX=9598 GN=PCDHB2 PE=3 SV=1 && PF08266:Cadherin-like|PF16492:Cadherin cytoplasmic C-terminal|PF00028:Cadherin domain	-
MGP_BALBcJ_G0023014	15.976	29.918	19.5291	72.1657	52.91	86.6273	21.8077	70.5677	-1.69015	7.54891e-06	4.11451e-05	Dnajc28	16	88834048	88838817	-	3562	protein_coding	- && sp|Q8VCE1|DJC28_MOUSE DnaJ homolog subfamily C member 28 OS=Mus musculus OX=10090 GN=Dnajc28 PE=1 SV=2 && PF00226:DnaJ domain|PF09350:Domain of unknown function (DUF1992)	-
MGP_BALBcJ_G0039905	0	0	0	23.13	8.50339	14.124	0	15.2525	-6.3073	7.67944e-06	4.18146e-05	MGP_BALBcJ_G0039905	1	138825743	138875925	-	1026	unprocessed_pseudogene	- && sp|P06909|CFAH_MOUSE Complement factor H OS=Mus musculus OX=10090 GN=Cfh PE=1 SV=2 && PF00084:Sushi repeat (SCR repeat)	-
MGP_BALBcJ_G0015777	11.4115	11.3482	49.7991	155.434	76.5305	80.9777	24.1863	104.314	-2.09594	7.83565e-06	4.26224e-05	Slco5a1	1	9904739	10024917	-	6703	protein_coding	- && sp|Q9H2Y9|SO5A1_HUMAN Solute carrier organic anion transporter family member 5A1 OS=Homo sapiens OX=9606 GN=SLCO5A1 PE=2 SV=2 && PF03137:Organic Anion Transporter Polypeptide (OATP) family	-
MGP_BALBcJ_G0034046	3.42344	9.28491	7.81162	44.4097	34.0136	32.956	6.83999	37.1264	-2.42541	7.85435e-06	4.27098e-05	Dpep2	8	104167349	104179397	-	4512	protein_coding	- && sp|Q8C255|DPEP2_MOUSE Dipeptidase 2 OS=Mus musculus OX=10090 GN=Dpep2 PE=1 SV=1 && -	-
MGP_BALBcJ_G0015539	33.0932	26.8231	11.7174	102.697	64.2478	69.6785	23.8779	78.8746	-1.73567	8.07922e-06	4.38302e-05	Gm20033	5	62589236	62691293	-	3119	processed_transcript	- && - && -	-
MGP_BALBcJ_G0006775	14.8349	11.3482	19.5291	55.5121	59.5237	47.0801	15.2374	54.0386	-1.82231	8.40261e-06	4.54182e-05	Gm16001	5	123913599	123914754	-	1063	lincRNA	- && - && -	-
MGP_BALBcJ_G0027654	74.1745	78.4059	88.8572	35.1577	31.1791	25.4232	80.4792	30.5867	1.39661	8.44251e-06	4.55733e-05	Ngf	3	100161877	100212854	+	1469	protein_coding	- && sp|P01139|NGF_MOUSE Beta-nerve growth factor OS=Mus musculus OX=10090 GN=Ngf PE=1 SV=2 && PF00243:Nerve growth factor family	-
MGP_BALBcJ_G0035079	115.256	72.216	82.9985	178.564	165.344	208.094	90.1567	184.001	-1.03356	8.61341e-06	4.63882e-05	Zfp949	9	85924337	85951672	+	4089	protein_coding	- && sp|Q9BY31|ZN717_HUMAN Zinc finger protein 717 OS=Homo sapiens OX=9606 GN=ZNF717 PE=2 SV=2 && -	-
MGP_BALBcJ_G0018792	321.803	222.838	173.809	85.1186	85.0339	145.007	239.483	105.053	1.18686	8.73569e-06	4.69381e-05	Ccl5	11	82048224	82052964	-	960	protein_coding	- && sp|P30882|CCL5_MOUSE C-C motif chemokine 5 OS=Mus musculus OX=10090 GN=Ccl5 PE=1 SV=2 && -	-
MGP_BALBcJ_G0007013	11.4115	18.5698	5.85872	46.2601	45.3514	57.4377	11.9467	49.6831	-2.06129	9.17846e-06	4.91066e-05	Gm26799	6	110715377	110723553	+	1361	lincRNA	- && - && -	-
MGP_BALBcJ_G0019715	13.6937	24.7598	38.0817	73.0909	73.6961	92.2769	25.5117	79.688	-1.63025	9.26247e-06	4.95073e-05	Klhl28	12	62487942	62511032	-	2850	protein_coding	- && sp|Q9CR40|KLH28_MOUSE Kelch-like protein 28 OS=Mus musculus OX=10090 GN=Klhl28 PE=2 SV=1 && PF00651:BTB/POZ domain|PF01344:Kelch motif|PF07707:BTB And C-terminal Kelch	-
MGP_BALBcJ_G0011282	7.98802	14.4432	26.3642	84.1934	68.0271	42.372	16.2651	64.8642	-1.98046	9.32195e-06	4.97925e-05	MGP_BALBcJ_G0011282	17	10090140	10091163	-	1024	processed_pseudogene	- && sp|P46061|RAGP1_MOUSE Ran GTPase-activating protein 1 OS=Mus musculus OX=10090 GN=Rangap1 PE=1 SV=2 && -	-
MGP_BALBcJ_G0032495	2.28229	2.06331	1.95291	36.0829	24.5654	15.0656	2.0995	25.2379	-3.59228	1.03408e-05	5.48747e-05	Dlg2	7	90915744	92292131	+	10347	protein_coding	- && sp|Q15700|DLG2_HUMAN Disks large homolog 2 OS=Homo sapiens OX=9606 GN=DLG2 PE=1 SV=3 && PF10608:Polyubiquitination (PEST) N-terminal domain of MAGUK|PF00595:PDZ domain|PF10600:PDZ-associated domain of NMDA receptors|PF07653:Variant SH3 domain|PF00625:Guanylate kinase	-
MGP_BALBcJ_G0034109	86.7271	78.4059	232.396	696.677	690.664	532.005	132.51	639.782	-2.27001	1.04877e-05	5.56179e-05	Pdpr	8	109385877	109430703	+	4943	protein_coding	- && sp|Q7TSQ8|PDPR_MOUSE Pyruvate dehydrogenase phosphatase regulatory subunit, mitochondrial OS=Mus musculus OX=10090 GN=Pdpr PE=1 SV=1 && PF01266:FAD dependent oxidoreductase|PF16350:FAD dependent oxidoreductase central domain|PF01571:Aminomethyltransferase folate-binding domain|PF08669:Glycine cleavage T-protein C-terminal barrel domain	-
MGP_BALBcJ_G0028230	15.976	16.5065	23.4349	57.3625	52.91	69.6785	18.6391	59.9837	-1.68008	1.076e-05	5.69135e-05	Tmod1	4	42807194	42885938	+	3909	protein_coding	- && sp|P49813|TMOD1_MOUSE Tropomodulin-1 OS=Mus musculus OX=10090 GN=Tmod1 PE=1 SV=2 && PF03250:Tropomodulin	-
MGP_BALBcJ_G0031630	49.0693	70.1526	124.986	234.076	195.578	162.897	81.4026	197.517	-1.27231	1.09168e-05	5.76494e-05	Zfp329	7	10152968	10167249	-	6722	protein_coding	- && sp|Q6GQR8|ZN329_MOUSE Zinc finger protein 329 OS=Mus musculus OX=10090 GN=Znf329 PE=1 SV=2 && PF00096:Zinc finger, C2H2 type	-
novel.495	36.5167	24.7598	13.6703	70.3153	84.0891	73.4449	24.9823	75.9498	-1.61702	1.11423e-05	5.87833e-05	-	5	90474364	90476993	+	1644	-	- && - && -	-
MGP_BALBcJ_G0021041	76.4568	53.6461	76.1633	173.938	142.668	125.233	68.7554	147.28	-1.10009	1.16031e-05	6.09573e-05	Il17rd	14	19360579	19429719	+	8224	protein_coding	- && sp|Q8JZL1|I17RD_MOUSE Interleukin-17 receptor D OS=Mus musculus OX=10090 GN=Il17rd PE=1 SV=1 && PF08357:SEFIR domain|PF16742:N-terminus of interleukin 17 receptor D	-
MGP_BALBcJ_G0016973	75.3156	58.8044	48.8226	111.949	154.951	136.532	60.9809	134.477	-1.14597	1.20688e-05	6.31595e-05	Ccdc28a	10	15347323	15366251	-	3002	protein_coding	- && sp|Q8IWP9|CC28A_HUMAN Coiled-coil domain-containing protein 28A OS=Homo sapiens OX=9606 GN=CCDC28A PE=1 SV=1 && PF13270:Domain of unknown function (DUF4061)	-
MGP_BALBcJ_G0015279	66.1865	70.1526	91.7866	144.331	149.282	170.43	76.0419	154.681	-1.0206	1.21755e-05	6.36772e-05	D330041H03Rik	17	22939406	22949364	-	3748	processed_transcript	- && - && -	-
MGP_BALBcJ_G0018644	7.98802	10.3166	10.741	35.1577	35.9032	56.4961	9.68186	42.519	-2.12882	1.21933e-05	6.37495e-05	Hic1	11	73447818	73452762	-	3747	protein_coding	- && sp|Q9R1Y5|HIC1_MOUSE Hypermethylated in cancer 1 protein OS=Mus musculus OX=10090 GN=Hic1 PE=1 SV=4 && -	-
MGP_BALBcJ_G0027148	10.2703	10.3166	12.6939	68.4649	51.9652	26.3648	11.0936	48.9316	-2.13819	1.28435e-05	6.69553e-05	Fat4	3	35779707	35906667	+	17241	protein_coding	- && sp|Q2PZL6|FAT4_MOUSE Protocadherin Fat 4 OS=Mus musculus OX=10090 GN=Fat4 PE=1 SV=2 && PF07645:Calcium-binding EGF domain|PF00008:EGF-like domain|PF00028:Cadherin domain|PF02210:Laminin G domain	-
MGP_BALBcJ_G0031017	73.0333	74.2793	58.5872	134.154	129.441	160.072	68.6333	141.222	-1.04327	1.33079e-05	6.90668e-05	Cfap100	6	88386329	88413728	-	4110	protein_coding	- && sp|Q80VN0|CP100_MOUSE Cilia- and flagella-associated protein 100 OS=Mus musculus OX=10090 GN=Cfap100 PE=2 SV=2 && -	-
MGP_BALBcJ_G0028766	43.3635	48.4879	50.7755	112.875	93.5373	114.875	47.5423	107.096	-1.16946	1.33139e-05	6.90763e-05	5730409E04Rik	4	123826528	123833646	+	2832	protein_coding	- && sp|Q8BP99|CA216_MOUSE UPF0500 protein C1orf216 homolog OS=Mus musculus OX=10090 PE=2 SV=2 && PF15546:Domain of unknown function (DUF4653)	-
MGP_BALBcJ_G0034309	13.6937	6.18994	9.76453	54.5869	39.6825	34.8392	9.88274	43.0362	-2.13242	1.34381e-05	6.96982e-05	Gm16485	9	5686987	5690969	+	3983	protein_coding	- && - && -	-
novel.92	265.887	194.983	248.019	153.584	66.1375	101.693	236.296	107.138	1.13994	1.46001e-05	7.53173e-05	-	11	120029755	120030203	+	449	-	- && sp|P17095|HMGA1_MOUSE High mobility group protein HMG-I/HMG-Y OS=Mus musculus OX=10090 GN=Hmga1 PE=1 SV=4 && -	-
MGP_BALBcJ_G0028759	0	0	0	8.32682	14.1723	18.832	0	13.7771	-6.15938	1.47293e-05	7.58897e-05	Col8a2	4	123499564	123527047	+	4489	protein_coding	- && sp|P25318|CO8A2_MOUSE Collagen alpha-2(VIII) chain OS=Mus musculus OX=10090 GN=Col8a2 PE=2 SV=2 && PF00386:C1q domain|PF01391:Collagen triple helix repeat (20 copies)	-
MGP_BALBcJ_G0029832	14.8349	22.6964	23.4349	74.0161	51.9652	63.0873	20.3221	63.0229	-1.6258	1.47297e-05	7.58897e-05	Mfsd7a	5	107445450	107453931	-	2508	protein_coding	- && sp|Q8CE47|S49A3_MOUSE Solute carrier family 49 member A3 OS=Mus musculus OX=10090 GN=Slc49a3 PE=2 SV=1 && PF07690:Major Facilitator Superfamily	-
MGP_BALBcJ_G0035396	47.9281	44.3612	38.0817	115.65	80.3098	112.992	43.457	102.984	-1.24797	1.49753e-05	7.70332e-05	Acvr2b	9	117499050	117533583	+	1753	protein_coding	- && sp|P27040|AVR2B_MOUSE Activin receptor type-2B OS=Mus musculus OX=10090 GN=Acvr2b PE=1 SV=1 && PF00069:Protein kinase domain|PF01064:Activin types I and II receptor domain	-
MGP_BALBcJ_G0022046	20.5406	9.28491	11.7174	57.3625	49.1307	45.1969	13.8477	50.5634	-1.88139	1.58613e-05	8.12575e-05	Fam227a	15	77154206	77203479	-	6612	protein_coding	- && sp|F5H4B4|F227A_HUMAN Protein FAM227A OS=Homo sapiens OX=9606 GN=FAM227A PE=1 SV=1 && PF14922:Protein of unknown function	-
MGP_BALBcJ_G0023521	30.8109	34.0447	35.1523	70.3153	83.1443	99.8097	33.336	84.4231	-1.33828	1.66805e-05	8.53201e-05	Col11a2	17	33004528	33031754	+	6843	protein_coding	- && sp|Q64739|COBA2_MOUSE Collagen alpha-2(XI) chain OS=Mus musculus OX=10090 GN=Col11a2 PE=2 SV=3 && PF01410:Fibrillar collagen C-terminal domain|PF01391:Collagen triple helix repeat (20 copies)|PF02210:Laminin G domain	-
novel.509	38.799	40.2346	26.3642	91.595	73.6961	101.693	35.1326	88.9947	-1.34535	1.67312e-05	8.55523e-05	-	5	20840604	20844696	-	1143	-	- && - && -	-
MGP_BALBcJ_G0027216	19.3995	8.25325	8.78808	61.9885	40.6273	43.3136	12.1469	48.6432	-2.0186	1.67716e-05	8.57319e-05	P2ry14	3	55981540	56021290	-	11051	protein_coding	- && - && -	-
MGP_BALBcJ_G0030502	62.763	47.4562	82.9985	24.0552	17.0068	21.6568	64.4059	20.9063	1.62425	1.71753e-05	8.76579e-05	Fam71f1	6	26116164	26133042	+	1625	protein_coding	- && sp|Q3UZD7|F71F1_MOUSE Protein FAM71F1 OS=Mus musculus OX=10090 GN=Fam71f1 PE=2 SV=1 && -	-
MGP_BALBcJ_G0010938	38.799	54.6778	39.0581	6.47641	14.1723	12.2408	44.1783	10.9632	2.01302	1.75453e-05	8.94626e-05	MGP_BALBcJ_G0010938	12	114916773	114917691	-	919	processed_pseudogene	- && sp|P00860|DCOR_MOUSE Ornithine decarboxylase OS=Mus musculus OX=10090 GN=Odc1 PE=1 SV=2 && PF02784:Pyridoxal-dependent decarboxylase, pyridoxal binding domain	-
MGP_BALBcJ_G0039480	128.949	146.495	89.8337	54.5869	57.6341	49.9049	121.759	54.042	1.17019	1.77269e-05	9.03033e-05	MGP_BALBcJ_G0039480	9	12003521	12003653	+	133	snoRNA	- && - && -	-
MGP_BALBcJ_G0000385	2.28229	9.28491	6.83517	35.1577	30.2343	36.7224	6.13412	34.0381	-2.45406	1.79189e-05	9.11674e-05	MGP_BALBcJ_G0000385	1	36305374	36307012	+	1639	TEC	- && - && -	-
novel.769	6.84687	0	1.95291	32.3821	25.5102	23.54	2.93326	27.1441	-3.25723	1.80618e-05	9.18373e-05	-	LVXK01036846.1	2815	4112	+	1216	-	- && - && -	-
MGP_BALBcJ_G0031910	29.6698	47.4562	48.8226	112.875	85.0339	107.343	41.9829	101.75	-1.27088	1.83958e-05	9.33896e-05	Zfp974	7	26178626	26203541	-	4905	protein_coding	- && sp|P16373|ZFP59_MOUSE Zinc finger protein 59 OS=Mus musculus OX=10090 GN=Zfp59 PE=2 SV=2 && PF00096:Zinc finger, C2H2 type	-
MGP_BALBcJ_G0026870	2.28229	0	1.95291	25.9057	23.6205	16.9488	1.41173	22.1583	-3.98711	1.84489e-05	9.36008e-05	Slc13a3	2	164320348	164388717	-	5122	protein_coding	- && sp|Q91Y63|S13A3_MOUSE Solute carrier family 13 member 3 OS=Mus musculus OX=10090 GN=Slc13a3 PE=1 SV=1 && PF00939:Sodium:sulfate symporter transmembrane region	-
MGP_BALBcJ_G0005111	17.1172	36.108	30.27	90.6698	77.4753	66.8537	27.8317	78.3329	-1.4852	1.93382e-05	9.78691e-05	Cep83os	10	93070050	93084235	-	4135	lincRNA	- && - && -	-
MGP_BALBcJ_G0021577	10.2703	10.3166	15.6232	49.0357	34.9584	55.5545	12.07	46.5162	-1.93934	1.93926e-05	9.81136e-05	Dach1	14	91321389	91705472	-	7192	protein_coding	- && sp|Q9QYB2|DACH1_MOUSE Dachshund homolog 1 OS=Mus musculus OX=10090 GN=Dach1 PE=1 SV=1 && PF02437:SKI/SNO/DAC family	-
MGP_BALBcJ_G0016473	106.127	116.577	77.1398	47.1853	41.5721	37.664	99.9478	42.1405	1.24393	1.95375e-05	9.87852e-05	Tnnt2	1	134660894	134677142	+	7768	protein_coding	- && - && -	-
novel.85	37.6578	23.7281	23.4349	85.1186	71.8064	70.6201	28.2736	75.8484	-1.43211	2.01759e-05	0.000101572	-	11	57322676	57327354	+	3925	-	- && - && -	-
MGP_BALBcJ_G0021713	6.84687	13.4115	6.83517	47.1853	31.1791	42.372	9.03119	40.2455	-2.15349	2.02591e-05	0.000101959	Cdh18	15	19627822	20547490	+	4551	protein_coding	- && sp|Q13634|CAD18_HUMAN Cadherin-18 OS=Homo sapiens OX=9606 GN=CDH18 PE=2 SV=1 && PF00028:Cadherin domain|PF01049:Cadherin cytoplasmic region	-
MGP_BALBcJ_G0004375	22.8229	20.6331	41.9875	78.6422	87.8684	72.5033	28.4812	79.6713	-1.47588	2.14283e-05	0.000107049	Mypopos	7	16825559	16833313	-	3066	antisense	- && - && -	-
MGP_BALBcJ_G0032531	59.3396	73.2476	68.3517	20.3544	21.7309	30.1312	66.9796	24.0722	1.47808	2.16508e-05	0.000108095	Mogat2	7	99153716	99173238	-	1835	protein_coding	- && sp|Q80W94|MOGT2_MOUSE 2-acylglycerol O-acyltransferase 2 OS=Mus musculus OX=10090 GN=Mogat2 PE=1 SV=1 && PF03982:Diacylglycerol acyltransferase	-
MGP_BALBcJ_G0004080	78.7391	98.0074	107.41	42.5593	38.7377	41.4304	94.7187	40.9091	1.21354	2.17235e-05	0.000108391	Gm42532	5	89398034	89416560	-	408	antisense	- && - && -	-
MGP_BALBcJ_G0020877	12.5526	17.5382	18.5526	52.7365	45.3514	62.1457	16.2145	53.4112	-1.71315	2.18561e-05	0.000108953	Pde4d	13	107126548	108607285	+	12028	protein_coding	- && sp|Q01063|PDE4D_MOUSE cAMP-specific 3',5'-cyclic phosphodiesterase 4D OS=Mus musculus OX=10090 GN=Pde4d PE=1 SV=2 && PF00233:3'5'-cyclic nucleotide phosphodiesterase|PF18100:Phosphodiesterase 4 upstream conserved regions (UCR)	-
MGP_BALBcJ_G0021881	53.6339	83.5642	76.1633	130.453	167.233	145.007	71.1205	147.564	-1.04858	2.24266e-05	0.000111592	Col22a1	15	68909640	69150686	-	9217	protein_coding	- && sp|Q8NFW1|COMA1_HUMAN Collagen alpha-1(XXII) chain OS=Homo sapiens OX=9606 GN=COL22A1 PE=2 SV=2 && PF01391:Collagen triple helix repeat (20 copies)|PF00092:von Willebrand factor type A domain	-
MGP_BALBcJ_G0033516	3.42344	10.3166	5.85872	22.2048	33.0687	57.4377	6.53291	37.5704	-2.51329	2.2621e-05	0.000112456	MGP_BALBcJ_G0033516	8	33146721	33198863	+	6359	unknown_likely_coding	- && sp|P98158|LRP2_RAT Low-density lipoprotein receptor-related protein 2 OS=Rattus norvegicus OX=10116 GN=Lrp2 PE=1 SV=1 && PF07645:Calcium-binding EGF domain|PF00057:Low-density lipoprotein receptor domain class A|PF00058:Low-density lipoprotein receptor repeat class B	-
MGP_BALBcJ_G0022190	108.409	109.356	53.7049	28.6813	27.3998	40.4888	90.4898	32.19	1.48842	2.33809e-05	0.000115809	Adm2	15	87154116	87155872	+	1043	protein_coding	- && sp|Q7TNK8|ADM2_MOUSE Protein ADM2 OS=Mus musculus OX=10090 GN=Adm2 PE=2 SV=1 && PF00214:Calcitonin / CGRP / IAPP family	-
MGP_BALBcJ_G0034763	29.6698	34.0447	37.1052	73.0909	90.7028	83.8025	33.6066	82.5321	-1.29261	2.47838e-05	0.000122164	1110032A03Rik	9	47875136	47887533	-	4733	protein_coding	- && sp|Q3UY23|FDXA1_MOUSE Ferredoxin-fold anticodon-binding domain-containing protein 1 homolog OS=Mus musculus OX=10090 GN=Fdxacb1 PE=2 SV=2 && PF06608:Protein of unknown function (DUF1143)	-
MGP_BALBcJ_G0003731	43.3635	34.0447	32.2229	81.4178	88.8132	90.3937	36.5437	86.8749	-1.25404	2.5033e-05	0.000123318	Gm37305	3	63023845	63028123	+	4279	antisense	- && sp|Q52KE7|CCNL1_MOUSE Cyclin-L1 OS=Mus musculus OX=10090 GN=Ccnl1 PE=1 SV=1 && -	-
[truncated: 771 more rows]
