# Supplementary material for: The Protective Effect of Quercetin against the Cytotoxicity Induced by Fumonisin B1 in Sertoli Cells
Source: Int J Mol Sci. 2024 Aug 12;25(16):8764. doi: 10.3390/ijms25168764 (PMC11355056; doi:10.3390/ijms25168764)
Supplement: Supplementary file 1 [file ijms-25-08764-s001.zip › Table S3.Details of DE mRNA in Control vs FB1+QR group..xlsx]

## Sheet: Sheet1
gene_id	Con_1	Con_2	Con_3	FB1+QR_1	FB1+QR_2	FB1+QR_3	Control	FB1+QR	log2FoldChange	pvalue	padj	gene_name	gene_chr	gene_start	gene_end	gene_strand	gene_length	gene_biotype	gene_description	Family
MGP_BALBcJ_G0021156	5953.26	3001.39	2969.76	120449	83401.7	122324	3974.8	108725	-4.77378	9.1058e-65	1.34565e-60	Ero1l	14	37798807	37833780	-	4413	protein_coding	- && sp|Q8R180|ERO1A_MOUSE ERO1-like protein alpha OS=Mus musculus OX=10090 GN=Ero1a PE=1 SV=2 && -	-
MGP_BALBcJ_G0033771	2455.13	1565.49	1904.37	31815.9	22137.3	32913.9	1974.99	28955.7	-3.87408	7.45106e-63	5.50559e-59	Hmox1	8	72679321	72686163	+	2161	protein_coding	- && sp|P14901|HMOX1_MOUSE Heme oxygenase 1 OS=Mus musculus OX=10090 GN=Hmox1 PE=1 SV=1 && PF01126:Heme oxygenase	-
MGP_BALBcJ_G0027468	12.6553	7.62259	6.3905	931.049	506.38	488.716	8.88946	642.048	-6.1912	3.01147e-52	1.48345e-48	Sprr2h	3	89719634	89721300	+	779	protein_coding	- && - && -	-
MGP_BALBcJ_G0035104	2288.5	1726.52	2065.96	12980.6	12438.1	13474	2026.99	12964.2	-2.67724	5.27648e-50	1.94939e-46	Plod2	9	90001571	90067497	+	5388	protein_coding	- && sp|Q9R0B9|PLOD2_MOUSE Procollagen-lysine,2-oxoglutarate 5-dioxygenase 2 OS=Mus musculus OX=10090 GN=Plod2 PE=1 SV=2 && -	-
MGP_BALBcJ_G0021876	2404.5	1265.35	1095.51	24695.3	24991.2	26257.6	1588.46	25314.7	-3.99465	2.36133e-49	6.97915e-46	Ndrg1	15	64125042	64165422	-	6593	protein_coding	- && sp|Q62433|NDRG1_MOUSE Protein NDRG1 OS=Mus musculus OX=10090 GN=Ndrg1 PE=1 SV=1 && PF03096:Ndr family	-
MGP_BALBcJ_G0033127	574.761	432.582	417.208	4648.1	3520.91	3431.56	474.85	3866.86	-3.02638	7.09805e-45	1.74825e-41	Bnip3	7	139589955	139605191	-	1140	protein_coding	- && sp|O55003|BNIP3_MOUSE BCL2/adenovirus E1B 19 kDa protein-interacting protein 3 OS=Mus musculus OX=10090 GN=Bnip3 PE=1 SV=1 && PF06553:BNIP3	-
MGP_BALBcJ_G0019576	3155.38	3924.68	3869.91	357.31	483.579	265.996	3649.99	368.962	3.30542	5.92216e-44	1.25025e-40	Rrm2	12	22045446	22051340	+	2762	protein_coding	- && sp|P11157|RIR2_MOUSE Ribonucleoside-diphosphate reductase subunit M2 OS=Mus musculus OX=10090 GN=Rrm2 PE=1 SV=1 && PF00268:Ribonucleotide reductase, small chain	-
MGP_BALBcJ_G0027816	361.73	387.799	425.425	2317.41	2549.95	3304.9	391.651	2724.09	-2.79762	4.35771e-42	8.04978e-39	Usp53	3	120847319	120900013	-	12457	protein_coding	- && sp|P15975|UBP53_MOUSE Inactive ubiquitin carboxyl-terminal hydrolase 53 OS=Mus musculus OX=10090 GN=Usp53 PE=1 SV=2 && PF00443:Ubiquitin carboxyl-terminal hydrolase	-
MGP_BALBcJ_G0023604	84.3686	49.5468	39.2559	1317.97	717.293	1137.87	57.7238	1057.71	-4.2018	3.13081e-41	5.14078e-38	Cdsn	17	34756016	34761095	+	2644	protein_coding	- && sp|Q7TPC1|CDSN_MOUSE Corneodesmosin OS=Mus musculus OX=10090 GN=Cdsn PE=2 SV=2 && -	-
MGP_BALBcJ_G0016009	801.501	585.034	645.441	4189.72	3671.97	4053.28	677.325	3971.66	-2.55233	3.65086e-40	5.39525e-37	Fam117b	1	57851959	57927636	+	7303	protein_coding	- && sp|Q3U3E2|F117B_MOUSE Protein FAM117B OS=Mus musculus OX=10090 GN=Fam117b PE=1 SV=1 && -	-
MGP_BALBcJ_G0033772	7217.73	7251.94	7414.81	1712.03	1738.6	1650.87	7294.83	1700.5	2.10088	4.8024e-40	6.4518e-37	Mcm5	8	72694945	72713881	+	3417	protein_coding	- && sp|P49718|MCM5_MOUSE DNA replication licensing factor MCM5 OS=Mus musculus OX=10090 GN=Mcm5 PE=1 SV=2 && PF17855:MCM AAA-lid domain|PF14551:MCM N-terminal domain|PF00493:MCM P-loop domain|PF17207:MCM OB domain	-
MGP_BALBcJ_G0029730	381.768	342.064	302.179	4055.98	2194.63	3255.29	342.004	3168.63	-3.21222	2.52781e-39	3.113e-36	Stbd1	5	90942094	90948406	+	2221	protein_coding	- && sp|Q8C7E7|STBD1_MOUSE Starch-binding domain-containing protein 1 OS=Mus musculus OX=10090 GN=Stbd1 PE=1 SV=1 && PF00686:Starch binding domain	-
MGP_BALBcJ_G0034398	64.331	46.6884	36.5172	1413.93	646.988	776.878	49.1788	945.932	-4.27021	5.55861e-39	6.31886e-36	Angptl6	9	17642774	17648666	-	1581	protein_coding	- && sp|Q8R0Z6|ANGL6_MOUSE Angiopoietin-related protein 6 OS=Mus musculus OX=10090 GN=Angptl6 PE=2 SV=1 && PF00147:Fibrinogen beta and gamma chains, C-terminal globular domain	-
MGP_BALBcJ_G0027245	1284.51	1439.72	1394.96	8016.01	6138.31	7156.57	1373.06	7103.63	-2.37103	7.10342e-39	7.49817e-36	Tiparp	3	62591451	62618499	+	4358	protein_coding	- && sp|Q8C1B2|PARPT_MOUSE Protein mono-ADP-ribosyltransferase TIPARP OS=Mus musculus OX=10090 GN=Tiparp PE=2 SV=1 && -	-
MGP_BALBcJ_G0030824	481.955	431.629	386.169	4240.76	2597.45	3127.57	433.251	3321.93	-2.93915	1.13347e-38	1.11669e-35	Gadd45a	6	64491479	64493840	-	1764	protein_coding	- && sp|P48316|GA45A_MOUSE Growth arrest and DNA damage-inducible protein GADD45 alpha OS=Mus musculus OX=10090 GN=Gadd45a PE=1 SV=1 && PF01248:Ribosomal protein L7Ae/L30e/S12e/Gadd45 family	-
MGP_BALBcJ_G0028107	348.02	320.149	304.918	1633.42	1587.54	1628.7	324.362	1616.55	-2.31782	1.73601e-38	1.60342e-35	3110043O21Rik	4	31885721	31921497	-	4549	protein_coding	- && sp|Q6DFW0|CI072_MOUSE Guanine nucleotide exchange C9orf72 homolog OS=Mus musculus OX=10090 PE=1 SV=2 && PF15019:C9orf72-like protein family	-
MGP_BALBcJ_G0030842	1061.99	1017.62	1226.98	6223.33	5364.02	7560.84	1102.19	6382.73	-2.53362	1.54061e-37	1.33924e-34	Kdm3a	6	69336022	69382442	-	8225	protein_coding	- && sp|Q6PCM1|KDM3A_MOUSE Lysine-specific demethylase 3A OS=Mus musculus OX=10090 GN=Kdm3a PE=1 SV=1 && PF02373:JmjC domain, hydroxylase	-
MGP_BALBcJ_G0023369	121.28	79.0844	94.9446	808.543	775.246	1098.82	98.4363	894.202	-3.18558	1.89288e-37	1.55406e-34	Crebrf	17	25364456	25424788	+	8564	protein_coding	- && sp|Q8CDG5|CRERF_MOUSE CREB3 regulatory factor OS=Mus musculus OX=10090 GN=Crebrf PE=2 SV=1 && -	-
MGP_BALBcJ_G0031466	309	190.565	206.322	2133.65	2016.97	1590.7	235.296	1913.77	-3.0257	4.41139e-37	3.43114e-34	Bhlhe41	6	144662982	144670287	-	6710	protein_coding	- && sp|Q99PV5|BHE41_MOUSE Class E basic helix-loop-helix protein 41 OS=Mus musculus OX=10090 GN=Bhlhe41 PE=1 SV=1 && PF00010:Helix-loop-helix DNA-binding domain|PF07527:Hairy Orange	-
MGP_BALBcJ_G0022919	456.645	270.602	232.797	3307.67	2658.26	2971.35	320.015	2979.09	-3.22031	3.42472e-36	2.53053e-33	Gbe1	16	67353992	67599626	+	5353	protein_coding	- && sp|Q9D6Y9|GLGB_MOUSE 1,4-alpha-glucan-branching enzyme OS=Mus musculus OX=10090 GN=Gbe1 PE=1 SV=1 && PF02806:Alpha amylase, C-terminal all-beta domain|PF00128:Alpha amylase, catalytic domain|PF02922:Carbohydrate-binding module 48 (Isoamylase N-terminal domain)	-
MGP_BALBcJ_G0025799	1456.41	1120.52	1217.85	5845.6	6054.71	6143.25	1264.93	6014.52	-2.24967	3.95209e-36	2.78114e-33	Pdk1	2	69412245	69444301	+	7823	protein_coding	- && sp|Q8BFP9|PDK1_MOUSE [Pyruvate dehydrogenase (acetyl-transferring)] kinase isozyme 1, mitochondrial OS=Mus musculus OX=10090 GN=Pdk1 PE=1 SV=2 && PF02518:Histidine kinase-, DNA gyrase B-, and HSP90-like ATPase|PF10436:Mitochondrial branched-chain alpha-ketoacid dehydrogenase kinase	-
MGP_BALBcJ_G0035751	53.785	51.4525	53.8628	447.149	426.575	596.381	53.0334	490.035	-3.20762	5.10852e-36	3.43153e-33	Mtm1	X	66166629	66276761	+	14005	protein_coding	- && sp|Q9Z2C5|MTM1_MOUSE Myotubularin OS=Mus musculus OX=10090 GN=Mtm1 PE=1 SV=2 && PF02893:GRAM domain|PF06602:Myotubularin-like phosphatase domain	-
MGP_BALBcJ_G0035779	708.696	845.155	816.158	126.59	133.958	105.554	790.003	122.034	2.69357	5.52304e-36	3.54867e-33	Dusp9	X	68640134	68644229	+	2722	protein_coding	- && sp|Q99956|DUS9_HUMAN Dual specificity protein phosphatase 9 OS=Homo sapiens OX=9606 GN=DUSP9 PE=1 SV=1 && -	-
MGP_BALBcJ_G0032847	697.095	408.761	482.026	4685.87	3429.7	4213.72	529.294	4109.77	-2.95767	8.00349e-36	4.92815e-33	Ampd3	7	111125443	111169681	+	5601	protein_coding	- && sp|O08739|AMPD3_MOUSE AMP deaminase 3 OS=Mus musculus OX=10090 GN=Ampd3 PE=1 SV=2 && PF00962:Adenosine/AMP deaminase	-
MGP_BALBcJ_G0023015	2225.22	2307.74	2380.01	440.002	439.876	539.382	2304.32	473.087	2.28461	8.85318e-36	5.23329e-33	MGP_BALBcJ_G0023015	16	88841184	88867490	-	4233	protein_coding	- && sp|Q64737|PUR2_MOUSE Trifunctional purine biosynthetic protein adenosine-3 OS=Mus musculus OX=10090 GN=Gart PE=1 SV=3 && PF00586:AIR synthase related protein, N-terminal domain|PF02769:AIR synthase related protein, C-terminal domain|PF00551:Formyl transferase|PF01071:Phosphoribosylglycinamide synthetase, ATP-grasp (A) domain|PF02844:Phosphoribosylglycinamide synthetase, N domain|PF02843:Phos…	-
MGP_BALBcJ_G0026631	696.041	584.081	592.491	5050.33	3156.09	5052.88	624.204	4419.76	-2.82408	1.11476e-35	6.33615e-33	Trib3	2	150928823	150936078	-	2125	protein_coding	- && sp|Q8K4K2|TRIB3_MOUSE Tribbles homolog 3 OS=Mus musculus OX=10090 GN=Trib3 PE=1 SV=2 && PF00069:Protein kinase domain	-
MGP_BALBcJ_G0019859	90.6962	79.0844	54.7757	1163.81	614.687	922.543	74.8521	900.347	-3.59126	2.27274e-35	1.24395e-32	Acot2	12	81789028	81795497	+	2651	protein_coding	- && sp|Q9QYR9|ACOT2_MOUSE Acyl-coenzyme A thioesterase 2, mitochondrial OS=Mus musculus OX=10090 GN=Acot2 PE=1 SV=2 && PF04775:Acyl-CoA thioester hydrolase/BAAT N-terminal region|PF08840:BAAT / Acyl-CoA thioester hydrolase C terminal	-
MGP_BALBcJ_G0032219	583.198	546.921	465.594	5268.8	2929.97	5678.81	531.904	4625.86	-3.12069	1.91348e-34	1.00991e-31	Ppp1r15a	7	44902282	44905406	-	2709	protein_coding	- && sp|P17564|PR15A_MOUSE Protein phosphatase 1 regulatory subunit 15A OS=Mus musculus OX=10090 GN=Ppp1r15a PE=1 SV=1 && PF10488:Phosphatase-1 catalytic subunit binding region	-
MGP_BALBcJ_G0028256	156.082	113.386	104.987	890.214	976.658	780.045	124.818	882.306	-2.82455	2.43575e-34	1.24122e-31	Murc	4	45459390	45469295	+	2054	protein_coding	- && sp|A2AMM0|CAVN4_MOUSE Caveolae-associated protein 4 OS=Mus musculus OX=10090 GN=Cavin4 PE=1 SV=1 && PF15237:PTRF/SDPR family	-
MGP_BALBcJ_G0028670	4129.84	3103.35	2788.08	34367.1	20235.3	22807.1	3340.42	25803.2	-2.94954	1.26455e-33	6.07526e-31	Slc2a1	4	116177356	116207483	+	3509	protein_coding	- && sp|P17809|GTR1_MOUSE Solute carrier family 2, facilitated glucose transporter member 1 OS=Mus musculus OX=10090 GN=Slc2a1 PE=1 SV=4 && PF00083:Sugar (and other) transporter	-
MGP_BALBcJ_G0033610	1363.61	1456.87	1659.7	6876.7	6899.31	9094.54	1493.39	7623.52	-2.35168	1.27441e-33	6.07526e-31	Clcn3	8	58465058	58537708	-	16877	protein_coding	- && sp|P51791|CLCN3_MOUSE H(+)/Cl(-) exchange transporter 3 OS=Mus musculus OX=10090 GN=Clcn3 PE=1 SV=3 && PF00571:CBS domain|PF00654:Voltage gated chloride channel	-
MGP_BALBcJ_G0024983	2300.1	1775.11	1924.45	8486.63	10677.7	10377	1999.89	9847.12	-2.29994	1.79418e-33	8.28576e-31	Vldlr	19	24294321	24331944	+	10068	protein_coding	- && sp|P98156|VLDLR_MOUSE Very low-density lipoprotein receptor OS=Mus musculus OX=10090 GN=Vldlr PE=1 SV=1 && PF00057:Low-density lipoprotein receptor domain class A|PF14670:Coagulation Factor Xa inhibitory site|PF07645:Calcium-binding EGF domain|PF00058:Low-density lipoprotein receptor repeat class B	-
MGP_BALBcJ_G0016878	157.136	162.933	130.549	2211.24	958.607	1903.14	150.206	1691	-3.49318	3.92564e-33	1.75798e-30	Atf3	1	190751483	190799297	-	2154	protein_coding	- && sp|Q60765|ATF3_MOUSE Cyclic AMP-dependent transcription factor ATF-3 OS=Mus musculus OX=10090 GN=Atf3 PE=2 SV=1 && -	-
MGP_BALBcJ_G0033511	156.082	197.235	215.451	1011.7	1103.97	1278.26	189.589	1131.31	-2.57529	4.70024e-33	2.04295e-30	Dusp4	8	32145555	32158116	+	2737	protein_coding	- && sp|Q62767|DUS4_RAT Dual specificity protein phosphatase 4 OS=Rattus norvegicus OX=10116 GN=Dusp4 PE=1 SV=1 && PF00581:Rhodanese-like domain|PF00782:Dual specificity phosphatase, catalytic domain	-
MGP_BALBcJ_G0016515	681.276	713.665	868.195	6384.63	3772.67	6916.96	754.379	5691.42	-2.91514	1.82553e-32	7.70789e-30	MGP_BALBcJ_G0016515	1	149038524	149044490	+	2194	protein_coding	- && sp|Q05769|PGH2_MOUSE Prostaglandin G/H synthase 2 OS=Mus musculus OX=10090 GN=Ptgs2 PE=1 SV=1 && PF03098:Animal haem peroxidase	-
MGP_BALBcJ_G0023756	1543.94	1818.94	1478.94	366.498	303.068	314.551	1613.94	328.039	2.29887	4.79684e-32	1.9691e-29	Slc29a1	17	45380002	45394498	-	4009	protein_coding	- && sp|Q9JIM1|S29A1_MOUSE Equilibrative nucleoside transporter 1 OS=Mus musculus OX=10090 GN=Slc29a1 PE=1 SV=3 && PF01733:Nucleoside transporter	-
MGP_BALBcJ_G0024699	92.8054	73.3674	71.2084	1277.13	684.991	655.491	79.1271	872.537	-3.46481	1.04259e-31	4.16415e-29	Cdc42ep2	19	2760718	2767968	-	1491	protein_coding	- && sp|Q8JZX9|BORG1_MOUSE Cdc42 effector protein 2 OS=Mus musculus OX=10090 GN=Cdc42ep2 PE=1 SV=1 && PF14957:Cdc42 effector|PF00786:P21-Rho-binding domain	-
MGP_BALBcJ_G0030700	271.034	341.111	272.053	2005.02	1388.98	2059.36	294.733	1817.79	-2.62433	1.35086e-31	5.25341e-29	Gpnmb	6	46167862	46202479	+	6505	protein_coding	- && sp|Q99P91|GPNMB_MOUSE Transmembrane glycoprotein NMB OS=Mus musculus OX=10090 GN=Gpnmb PE=1 SV=2 && PF00801:PKD domain	-
MGP_BALBcJ_G0025890	24.256	18.1037	20.9974	218.47	298.318	329.329	21.119	282.039	-3.74277	3.30829e-31	1.25359e-28	P2rx3	2	82513917	82552953	-	2789	protein_coding	- && sp|Q3UR32|P2RX3_MOUSE P2X purinoceptor 3 OS=Mus musculus OX=10090 GN=P2rx3 PE=2 SV=1 && PF00864:ATP P2X receptor	-
MGP_BALBcJ_G0016372	4812.17	5568.3	5080.45	1104.6	1355.73	1048.15	5153.64	1169.49	2.13949	6.85241e-31	2.53162e-28	Mcm6	1	127041346	127071059	-	4661	protein_coding	- && sp|P97311|MCM6_MOUSE DNA replication licensing factor MCM6 OS=Mus musculus OX=10090 GN=Mcm6 PE=1 SV=1 && -	-
MGP_BALBcJ_G0021623	2606.99	2584.06	2939.63	15458.3	10539	14896.9	2710.23	13631.4	-2.33038	8.24621e-31	2.97226e-28	Mbnl2	14	114001627	114162263	+	4553	protein_coding	- && sp|Q8C181|MBNL2_MOUSE Muscleblind-like protein 2 OS=Mus musculus OX=10090 GN=Mbnl2 PE=2 SV=2 && -	-
MGP_BALBcJ_G0024056	1531.29	1405.41	1538.28	5296.36	5625.28	5531.04	1491.66	5484.23	-1.8784	9.43615e-31	3.32018e-28	Rhoq	17	87255145	87292565	+	4177	protein_coding	- && sp|Q8R527|RHOQ_MOUSE Rho-related GTP-binding protein RhoQ OS=Mus musculus OX=10090 GN=Rhoq PE=1 SV=2 && -	-
MGP_BALBcJ_G0027568	249.942	176.272	175.282	2036.67	1178.07	1419.7	200.499	1544.81	-2.94712	2.34245e-30	8.0504e-28	Ciart	3	93412713	93416458	-	2266	protein_coding	- && sp|Q3TQ03|CIART_MOUSE Circadian-associated transcriptional repressor OS=Mus musculus OX=10090 GN=Ciart PE=1 SV=1 && PF15673:Circadian-associated transcriptional repressor	-
MGP_BALBcJ_G0029737	1296.11	677.458	692	6920.59	6963.91	6298.42	888.523	6727.64	-2.92126	3.75243e-30	1.2603e-27	Ccng2	5	91612314	91621291	+	5459	protein_coding	- && sp|O08918|CCNG2_MOUSE Cyclin-G2 OS=Mus musculus OX=10090 GN=Ccng2 PE=2 SV=3 && PF00134:Cyclin, N-terminal domain	-
MGP_BALBcJ_G0017660	362.785	298.234	414.47	1732.45	2038.82	2613.52	358.496	2128.26	-2.5694	4.66499e-30	1.53198e-27	Osbpl8	10	109683609	109778469	+	6700	protein_coding	- && sp|B9EJ86|OSBL8_MOUSE Oxysterol-binding protein-related protein 8 OS=Mus musculus OX=10090 GN=Osbpl8 PE=1 SV=1 && PF01237:Oxysterol-binding protein|PF00169:PH domain	-
MGP_BALBcJ_G0021677	1300.33	1049.06	1164.9	6739.9	4647.68	6194.97	1171.43	5860.85	-2.32295	5.99441e-30	1.92577e-27	Nadk2	15	5895256	5936230	+	4056	protein_coding	- && sp|Q8C5H8|NAKD2_MOUSE NAD kinase 2, mitochondrial OS=Mus musculus OX=10090 GN=Nadk2 PE=1 SV=2 && PF01513:ATP-NAD kinase	-
MGP_BALBcJ_G0021749	2135.58	2588.82	2649.32	494.109	557.683	604.825	2457.91	552.206	2.15436	1.12591e-29	3.54016e-27	Pop1	15	31568474	31602966	+	3795	protein_coding	- && sp|Q99575|POP1_HUMAN Ribonucleases P/MRP protein subunit POP1 OS=Homo sapiens OX=9606 GN=POP1 PE=1 SV=2 && PF06978:Ribonucleases P/MRP protein subunit POP1|PF08170:POPLD (NUC188) domain	-
MGP_BALBcJ_G0032993	1116.83	1260.59	1143.9	224.595	282.167	214.275	1173.77	240.346	2.28699	1.23676e-29	3.80768e-27	Hirip3	7	127351310	127354715	+	3265	protein_coding	- && sp|Q8BLH7|HIRP3_MOUSE HIRA-interacting protein 3 OS=Mus musculus OX=10090 GN=Hirip3 PE=1 SV=1 && PF09649:Histone chaperone domain CHZ	-
MGP_BALBcJ_G0032213	1657.84	1030.96	1025.22	6918.55	7089.32	7199.85	1238.01	7069.24	-2.51398	1.70425e-29	5.13989e-27	Gys1	7	44810494	44832377	+	4806	protein_coding	- && sp|Q9Z1E4|GYS1_MOUSE Glycogen [starch] synthase, muscle OS=Mus musculus OX=10090 GN=Gys1 PE=1 SV=2 && PF05693:Glycogen synthase	-
MGP_BALBcJ_G0018251	2381.3	1494.98	1570.24	11607.5	9230.75	10315.8	1815.51	10384.7	-2.51627	1.741e-29	5.14021e-27	P4ha2	11	51901393	51936082	+	6239	protein_coding	- && sp|Q60716|P4HA2_MOUSE Prolyl 4-hydroxylase subunit alpha-2 OS=Mus musculus OX=10090 GN=P4ha2 PE=1 SV=1 && -	-
MGP_BALBcJ_G0023762	1791.78	1218.66	1315.53	6397.9	7614.7	7711.78	1441.99	7241.46	-2.32853	1.77393e-29	5.14021e-27	MGP_BALBcJ_G0023762	17	45814400	45829773	-	4282	protein_coding	- && sp|Q99PS1|VEGFA_MESAU Vascular endothelial growth factor A OS=Mesocricetus auratus OX=10036 GN=VEGFA PE=2 SV=1 && PF00341:PDGF/VEGF domain|PF14554:VEGF heparin-binding domain	-
MGP_BALBcJ_G0030500	478.792	303.951	262.923	3753.8	2488.2	2329.58	348.555	2857.19	-3.03635	3.06755e-29	8.71773e-27	Hilpda	6	26066327	26069285	+	1103	protein_coding	- && sp|Q9JLS0|HLPDA_MOUSE Hypoxia-inducible lipid droplet-associated protein OS=Mus musculus OX=10090 GN=Hilpda PE=1 SV=1 && -	-
MGP_BALBcJ_G0034951	1260.26	777.504	863.631	5251.44	5233.86	5062.38	967.13	5182.56	-2.4224	3.4178e-29	9.52986e-27	Car12	9	63995304	64052032	+	4530	protein_coding	- && sp|Q8CI85|CAH12_MOUSE Carbonic anhydrase 12 OS=Mus musculus OX=10090 GN=Ca12 PE=1 SV=1 && PF00194:Eukaryotic-type carbonic anhydrase	-
MGP_BALBcJ_G0017755	614.836	594.562	421.773	3608.84	2625.96	2738.07	543.724	2990.96	-2.46017	2.51695e-28	6.88805e-26	Ddit3	10	126047933	126053447	+	1713	protein_coding	- && sp|A0A2R8VHR8|DT3UO_MOUSE DDIT3 upstream open reading frame protein OS=Mus musculus OX=10090 GN=Ddit3 PE=2 SV=1 && -	-
novel.137	160.3	187.706	181.673	4.08355	7.60045	4.22217	176.56	5.30206	5.04395	1.74047e-27	4.67649e-25	-	13	52479534	52494961	+	3890	-	- && - && -	-
MGP_BALBcJ_G0034256	5248.78	3740.79	3484.65	26613.5	19368.8	20043.7	4158.07	22008.7	-2.40419	2.83535e-27	7.48228e-25	Egln1	8	123468459	123508835	-	3111	protein_coding	- && sp|Q91YE3|EGLN1_MOUSE Egl nine homolog 1 OS=Mus musculus OX=10090 GN=Egln1 PE=1 SV=2 && PF13640:2OG-Fe(II) oxygenase superfamily	-
MGP_BALBcJ_G0016352	1116.83	963.305	1018.83	3781.37	3745.12	3509.67	1032.99	3678.72	-1.83259	3.21531e-27	8.33613e-25	Insig2	1	119948895	119978108	-	3164	protein_coding	- && sp|Q91WG1|INSI2_MOUSE Insulin-induced gene 2 protein OS=Mus musculus OX=10090 GN=Insig2 PE=1 SV=1 && PF07281:Insulin-induced protein (INSIG)	-
MGP_BALBcJ_G0029722	174.01	221.055	154.285	1152.58	857.901	982.709	183.117	997.73	-2.44585	3.84922e-27	9.80755e-25	Naaa	5	90606063	90626679	-	3667	protein_coding	- && sp|Q9D7V9|NAAA_MOUSE N-acylethanolamine-hydrolyzing acid amidase OS=Mus musculus OX=10090 GN=Naaa PE=1 SV=2 && PF15508:beta subunit of N-acylethanolamine-hydrolyzing acid amidase	-
MGP_BALBcJ_G0026548	22.1467	18.1037	19.1715	249.096	223.263	186.831	19.8073	219.73	-3.47512	7.53604e-27	1.88759e-24	Flrt3	2	139164009	139184549	-	4859	protein_coding	- && sp|Q8BGT1|FLRT3_MOUSE Leucine-rich repeat transmembrane protein FLRT3 OS=Mus musculus OX=10090 GN=Flrt3 PE=1 SV=1 && PF13855:Leucine rich repeat	-
MGP_BALBcJ_G0029133	1.05461	2.85847	0	718.704	253.665	537.271	1.30436	503.213	-8.60213	1.04863e-26	2.55934e-24	Car6	4	148167066	148181231	-	1816	protein_coding	- && sp|P18761|CAH6_MOUSE Carbonic anhydrase 6 OS=Mus musculus OX=10090 GN=Ca6 PE=1 SV=3 && PF00194:Eukaryotic-type carbonic anhydrase	-
MGP_BALBcJ_G0019397	3407.44	3261.52	2656.62	500.235	663.139	350.44	3108.52	504.605	2.62224	1.05643e-26	2.55934e-24	Tk1	11	117058441	117069287	-	5194	protein_coding	- && sp|P04184|KITH_MOUSE Thymidine kinase, cytosolic OS=Mus musculus OX=10090 GN=Tk1 PE=1 SV=3 && PF00265:Thymidine kinase	-
MGP_BALBcJ_G0031244	2470.94	1160.54	1137.51	15026.4	12098	12147.2	1589.66	13090.5	-3.04208	1.56608e-26	3.73283e-24	Eno2	6	122850804	122860192	-	4701	protein_coding	- && sp|P17183|ENOG_MOUSE Gamma-enolase OS=Mus musculus OX=10090 GN=Eno2 PE=1 SV=2 && PF03952:Enolase, N-terminal domain|PF00113:Enolase, C-terminal TIM barrel domain	-
MGP_BALBcJ_G0017173	5167.57	4519.24	4764.58	17699.1	20320.8	15816.2	4817.13	17945.4	-1.89742	1.80137e-26	4.22549e-24	Gja1	10	54151670	54164924	+	3101	protein_coding	- && sp|P23242|CXA1_MOUSE Gap junction alpha-1 protein OS=Mus musculus OX=10090 GN=Gja1 PE=1 SV=2 && PF00029:Connexin|PF03508:Gap junction alpha-1 protein (Cx43)	-
MGP_BALBcJ_G0024368	335.365	344.922	408.079	1495.6	1406.08	1783.86	362.789	1561.85	-2.10535	2.45305e-26	5.66425e-24	Mcc	18	41715147	42109261	-	14416	protein_coding	- && sp|P23508|CRCM_HUMAN Colorectal mutant cancer protein OS=Homo sapiens OX=9606 GN=MCC PE=1 SV=2 && -	-
MGP_BALBcJ_G0017246	299.508	389.705	444.596	41.8564	49.4029	58.0548	377.937	49.7714	2.92647	3.3026e-26	7.50858e-24	Dna2	10	60607043	60634131	+	5872	protein_coding	- && sp|Q6ZQJ5|DNA2_MOUSE DNA replication ATP-dependent helicase/nuclease DNA2 OS=Mus musculus OX=10090 GN=Dna2 PE=1 SV=2 && PF13087:AAA domain|PF08696:DNA replication factor Dna2|PF13086:AAA domain	-
MGP_BALBcJ_G0021848	814.157	808.947	848.111	2686.97	3457.26	3242.62	823.738	3128.95	-1.92541	4.25814e-26	9.53436e-24	Mtss1	15	56093886	56235461	-	5099	protein_coding	- && sp|Q8R1S4|MTSS1_MOUSE Protein MTSS 1 OS=Mus musculus OX=10090 GN=Mtss1 PE=1 SV=1 && -	-
MGP_BALBcJ_G0032287	750.88	835.626	950.359	182.739	201.412	179.442	845.622	187.864	2.17012	4.39873e-26	9.70214e-24	E2f8	7	48425654	48440821	-	5443	protein_coding	- && sp|Q58FA4|E2F8_MOUSE Transcription factor E2F8 OS=Mus musculus OX=10090 GN=E2f8 PE=1 SV=1 && PF02319:E2F/DP family winged-helix DNA-binding domain	-
MGP_BALBcJ_G0028314	980.785	1162.44	1293.62	4497.01	4117.54	4797.44	1145.62	4470.66	-1.964	5.11609e-26	1.11185e-23	Ugcg	4	56017092	56050198	+	5204	protein_coding	- && sp|O88693|CEGT_MOUSE Ceramide glucosyltransferase OS=Mus musculus OX=10090 GN=Ugcg PE=1 SV=1 && PF13506:Glycosyl transferase family 21	-
MGP_BALBcJ_G0017429	1291.89	1403.51	1497.2	291.974	382.873	305.051	1397.54	326.633	2.09656	5.99091e-26	1.2831e-23	Mum1	10	78221510	78239343	+	10349	protein_coding	- && sp|Q6DID5|PWP3A_MOUSE PWWP domain-containing DNA repair factor 3A OS=Mus musculus OX=10090 GN=Pwwp3a PE=1 SV=1 && -	-
MGP_BALBcJ_G0026792	2058.59	2349.66	2166.38	631.929	477.878	519.326	2191.55	543.045	2.01308	7.72236e-26	1.6303e-23	Mybl2	2	161909438	161949370	+	4703	protein_coding	- && sp|P48972|MYBB_MOUSE Myb-related protein B OS=Mus musculus OX=10090 GN=Mybl2 PE=1 SV=1 && PF13921:Myb-like DNA-binding domain|PF09316:C-myb, C-terminal|PF00249:Myb-like DNA-binding domain	-
MGP_BALBcJ_G0021760	1058.83	1067.16	906.538	3412.83	3538.96	3740.84	1010.84	3564.21	-1.8182	9.18416e-26	1.9116e-23	Rnf19a	15	33329965	33373354	-	4247	protein_coding	- && sp|P50636|RN19A_MOUSE E3 ubiquitin-protein ligase RNF19A OS=Mus musculus OX=10090 GN=Rnf19a PE=1 SV=2 && -	-
MGP_BALBcJ_G0021466	1398.41	1030.96	845.372	6626.58	4907.04	5535.26	1091.58	5689.63	-2.38233	1.81821e-25	3.73187e-23	Bnip3l	14	60200487	60234572	-	3599	protein_coding	- && sp|Q9Z2F7|BNI3L_MOUSE BCL2/adenovirus E1B 19 kDa protein-interacting protein 3-like OS=Mus musculus OX=10090 GN=Bnip3l PE=1 SV=1 && PF06553:BNIP3	-
MGP_BALBcJ_G0033584	1204.36	1392.08	1327.4	358.331	278.367	263.885	1307.95	300.194	2.1235	2.29046e-25	4.63676e-23	Dctd	8	45637838	45693063	+	3407	protein_coding	- && sp|Q8K2D6|DCTD_MOUSE Deoxycytidylate deaminase OS=Mus musculus OX=10090 GN=Dctd PE=2 SV=1 && PF00383:Cytidine and deoxycytidylate deaminase zinc-binding region	-
MGP_BALBcJ_G0027803	215.14	255.357	251.968	1242.42	921.555	1341.59	240.822	1168.52	-2.2777	2.76902e-25	5.52981e-23	F3	3	119615718	119627313	+	2527	protein_coding	- && sp|P20352|TF_MOUSE Tissue factor OS=Mus musculus OX=10090 GN=F3 PE=1 SV=2 && PF01108:Tissue factor|PF09294:Interferon-alpha/beta receptor, fibronectin type III	-
MGP_BALBcJ_G0033611	517.812	488.799	534.063	1812.07	2131.93	2664.19	513.558	2202.73	-2.1006	1.03055e-24	2.0306e-22	Nek1	8	58551254	58683523	+	7828	protein_coding	- && sp|P51954|NEK1_MOUSE Serine/threonine-protein kinase Nek1 OS=Mus musculus OX=10090 GN=Nek1 PE=1 SV=2 && PF00069:Protein kinase domain	-
MGP_BALBcJ_G0023884	1245.49	846.107	859.979	3945.73	4391.16	4678.16	983.859	4338.35	-2.1411	2.37698e-24	4.62197e-22	Kdm4b	17	56246940	56326607	+	4895	protein_coding	- && sp|Q91VY5|KDM4B_MOUSE Lysine-specific demethylase 4B OS=Mus musculus OX=10090 GN=Kdm4b PE=2 SV=1 && PF02375:jmjN domain|PF13831:PHD-finger|PF02373:JmjC domain, hydroxylase|PF18104:Jumonji domain-containing protein 2A Tudor domain|PF13832:PHD-zinc-finger like domain	-
MGP_BALBcJ_G0033819	2117.65	2213.41	1822.21	594.156	449.377	471.827	2051.09	505.12	2.02181	2.44714e-24	4.6966e-22	Asf1b	8	81601065	81616691	+	2338	protein_coding	- && sp|Q9DAP7|ASF1B_MOUSE Histone chaperone ASF1B OS=Mus musculus OX=10090 GN=Asf1b PE=1 SV=1 && PF04729:ASF1 like histone chaperone	-
MGP_BALBcJ_G0035105	435.553	403.997	456.464	2247.99	1541.94	1771.2	432.005	1853.71	-2.10116	3.73033e-24	6.98105e-22	1190002N15Rik	9	91970995	91991041	-	3949	protein_coding	- && sp|Q3USZ8|DIK2A_MOUSE Divergent protein kinase domain 2A OS=Mus musculus OX=10090 GN=Dipk2a PE=1 SV=2 && PF12260:Protein-kinase domain of FAM69	-
MGP_BALBcJ_G0030153	1653.62	1353.96	1558.37	4975.8	5093.25	5135.21	1521.99	5068.09	-1.7356	3.73192e-24	6.98105e-22	Tbl2	5	135035068	135051126	+	7847	protein_coding	- && sp|Q9R099|TBL2_MOUSE Transducin beta-like protein 2 OS=Mus musculus OX=10090 GN=Tbl2 PE=1 SV=2 && PF00400:WD domain, G-beta repeat	-
MGP_BALBcJ_G0017527	288.962	284.894	327.741	1071.93	1445.04	1237.09	300.533	1251.35	-2.05766	4.79291e-24	8.8537e-22	Slc41a2	10	81445813	81553057	-	5349	protein_coding	- && sp|Q8BYR8|S41A2_MOUSE Solute carrier family 41 member 2 OS=Mus musculus OX=10090 GN=Slc41a2 PE=1 SV=1 && PF01769:Divalent cation transporter	-
MGP_BALBcJ_G0022521	528.358	441.157	474.723	1879.45	1769.96	1605.48	481.413	1751.63	-1.8638	5.77329e-24	1.0533e-21	Pkp2	16	12785785	12845050	+	5360	protein_coding	- && sp|Q99959|PKP2_HUMAN Plakophilin-2 OS=Homo sapiens OX=9606 GN=PKP2 PE=1 SV=2 && PF00514:Armadillo/beta-catenin-like repeat	-
MGP_BALBcJ_G0033561	239.396	102.905	105.9	2059.13	1298.73	1125.21	149.4	1494.35	-3.32512	1.30032e-23	2.34342e-21	Ankrd37	8	43519393	43522358	-	1403	protein_coding	- && sp|Q569N2|ANR37_MOUSE Ankyrin repeat domain-containing protein 37 OS=Mus musculus OX=10090 GN=Ankrd37 PE=2 SV=1 && PF12796:Ankyrin repeats (3 copies)	-
MGP_BALBcJ_G0015809	4650.82	4973.74	5312.33	1440.47	1513.44	1655.09	4978.96	1536.33	1.69645	1.9811e-23	3.49877e-21	Mcm3	1	17903018	17920516	-	3740	protein_coding	- && sp|P25206|MCM3_MOUSE DNA replication licensing factor MCM3 OS=Mus musculus OX=10090 GN=Mcm3 PE=1 SV=2 && PF14551:MCM N-terminal domain|PF17207:MCM OB domain|PF17855:MCM AAA-lid domain|PF00493:MCM P-loop domain	-
MGP_BALBcJ_G0018568	1744.32	1944.71	1513.64	368.54	448.427	279.718	1734.22	365.562	2.24521	1.98874e-23	3.49877e-21	Fam64a	11	70223022	70228360	+	2529	protein_coding	- && sp|Q8BFY7|PIMRE_MOUSE Protein PIMREG OS=Mus musculus OX=10090 GN=Pimreg PE=1 SV=1 && PF07326:Regulator of chromosome segregation 1	-
MGP_BALBcJ_G0021169	147.645	126.726	108.639	1103.58	588.085	782.156	127.67	824.607	-2.69254	2.15823e-23	3.73063e-21	Gch1	14	39693449	39729721	-	2776	protein_coding	- && sp|Q05915|GCH1_MOUSE GTP cyclohydrolase 1 OS=Mus musculus OX=10090 GN=Gch1 PE=1 SV=1 && PF01227:GTP cyclohydrolase I	-
MGP_BALBcJ_G0034941	2213.62	2679.34	2264.06	341.997	571.934	288.163	2385.67	400.698	2.57285	2.17103e-23	3.73063e-21	2810417H13Rik	9	63159267	63172623	+	4739	protein_coding	- && sp|Q9CQX4|PAF15_MOUSE PCNA-associated factor OS=Mus musculus OX=10090 GN=Pclaf PE=1 SV=1 && -	-
MGP_BALBcJ_G0020154	2914.93	2011.41	1942.71	10032.3	9092.99	9487.21	2289.69	9537.48	-2.05868	2.35209e-23	3.99531e-21	Pfkp	13	3173965	3239609	-	9395	protein_coding	- && sp|Q9WUA3|PFKAP_MOUSE ATP-dependent 6-phosphofructokinase, platelet type OS=Mus musculus OX=10090 GN=Pfkp PE=1 SV=1 && -	-
MGP_BALBcJ_G0019306	998.713	833.721	901.061	177.634	232.764	144.609	911.165	185.002	2.29836	2.50289e-23	4.20315e-21	Cd300lb	11	114121298	114132842	-	2917	protein_coding	- && sp|Q3U497|CLM7_MOUSE CMRF35-like molecule 7 OS=Mus musculus OX=10090 GN=Cd300lb PE=1 SV=2 && PF07686:Immunoglobulin V-set domain	-
MGP_BALBcJ_G0030890	1382.59	1436.86	1279.01	411.417	318.269	310.329	1366.15	346.672	1.97853	3.53914e-23	5.87656e-21	Htra2	6	80854573	80858577	-	2946	protein_coding	- && sp|Q9JIY5|HTRA2_MOUSE Serine protease HTRA2, mitochondrial OS=Mus musculus OX=10090 GN=Htra2 PE=1 SV=2 && -	-
MGP_BALBcJ_G0023325	1306.66	1255.82	1289.97	223.574	343.92	202.664	1284.15	256.72	2.3211	3.6221e-23	5.9475e-21	Chtf18	17	24314164	24323838	-	4582	protein_coding	- && sp|Q8BIW9|CTF18_MOUSE Chromosome transmission fidelity protein 18 homolog OS=Mus musculus OX=10090 GN=Chtf18 PE=1 SV=2 && -	-
MGP_BALBcJ_G0029908	591.635	695.561	773.251	147.008	98.8059	148.831	686.816	131.548	2.38649	4.40863e-23	7.15942e-21	Ung	5	113628929	113637872	+	5156	protein_coding	- && sp|P97931|UNG_MOUSE Uracil-DNA glycosylase OS=Mus musculus OX=10090 GN=Ung PE=1 SV=3 && -	-
MGP_BALBcJ_G0025866	88.587	121.009	157.937	833.044	698.292	1418.65	122.511	983.328	-3.00227	5.65926e-23	9.09049e-21	Fam171b	2	81367458	81433622	+	5743	protein_coding	- && sp|Q14CH0|F171B_MOUSE Protein FAM171B OS=Mus musculus OX=10090 GN=Fam171b PE=1 SV=2 && PF10577:Uncharacterised protein family UPF0560	-
MGP_BALBcJ_G0023365	835.249	577.411	502.111	4657.29	2810.27	3425.23	638.257	3630.93	-2.50872	6.8838e-23	1.09386e-20	Dusp1	17	25130989	25133918	-	2697	protein_coding	- && sp|P28563|DUS1_MOUSE Dual specificity protein phosphatase 1 OS=Mus musculus OX=10090 GN=Dusp1 PE=1 SV=1 && PF00782:Dual specificity phosphatase, catalytic domain	-
MGP_BALBcJ_G0021517	1529.18	1541.67	1832.25	5103.41	6713.1	7059.46	1634.37	6291.99	-1.94467	7.36539e-23	1.15793e-20	Fndc3a	14	65578387	65748487	-	10000	protein_coding	- && sp|Q8BX90|FND3A_MOUSE Fibronectin type-III domain-containing protein 3A OS=Mus musculus OX=10090 GN=Fndc3a PE=1 SV=3 && PF00041:Fibronectin type III domain	-
MGP_BALBcJ_G0020471	30.5836	28.5847	31.0396	240.929	192.861	236.441	30.0693	223.411	-2.89289	1.19366e-22	1.85684e-20	Rnf144b	13	44535748	44664084	+	4696	protein_coding	- && sp|Q8BKD6|R144B_MOUSE E3 ubiquitin-protein ligase RNF144B OS=Mus musculus OX=10090 GN=Rnf144b PE=2 SV=2 && PF01485:IBR domain, a half RING-finger domain	-
MGP_BALBcJ_G0016856	352.239	279.177	324.09	1084.18	1287.33	1314.15	318.502	1228.55	-1.94811	1.24236e-22	1.91246e-20	Tgfb2	1	186172886	186260740	-	5791	protein_coding	- && sp|P27090|TGFB2_MOUSE Transforming growth factor beta-2 proprotein OS=Mus musculus OX=10090 GN=Tgfb2 PE=1 SV=2 && -	-
MGP_BALBcJ_G0023298	1635.7	1857.05	1881.55	563.53	533.932	506.66	1791.43	534.707	1.74436	1.5801e-22	2.40728e-20	Hn1l	17	23505841	23524127	-	2134	protein_coding	- && sp|Q6PGH2|JUPI2_MOUSE Jupiter microtubule associated homolog 2 OS=Mus musculus OX=10090 GN=Jpt2 PE=1 SV=1 && -	-
MGP_BALBcJ_G0033878	2664.99	2313.46	2548.9	7586.21	7738.21	9052.32	2509.12	8125.58	-1.69532	1.89297e-22	2.85452e-20	Gpt2	8	83159738	83195382	+	5627	protein_coding	- && sp|Q8BGT5|ALAT2_MOUSE Alanine aminotransferase 2 OS=Mus musculus OX=10090 GN=Gpt2 PE=1 SV=1 && PF00155:Aminotransferase class I and II	-
MGP_BALBcJ_G0024119	575.815	558.355	596.142	1787.57	2011.27	2365.47	576.771	2054.77	-1.8328	3.4507e-22	5.12632e-20	Npc1	18	9139262	9186111	-	10731	protein_coding	- && sp|O35604|NPC1_MOUSE NPC intracellular cholesterol transporter 1 OS=Mus musculus OX=10090 GN=Npc1 PE=1 SV=2 && -	-
MGP_BALBcJ_G0017063	900.634	934.72	887.367	3435.28	2650.66	3191.96	907.574	3092.63	-1.76868	3.46889e-22	5.12632e-20	Rnf217	10	28927705	29048862	-	11013	protein_coding	- && sp|D3YYI7|RN217_MOUSE Probable E3 ubiquitin-protein ligase RNF217 OS=Mus musculus OX=10090 GN=Rnf217 PE=3 SV=2 && PF01485:IBR domain, a half RING-finger domain	-
MGP_BALBcJ_G0033755	30.5836	22.8678	22.8232	457.357	174.81	306.107	25.4249	312.758	-3.62407	5.07062e-22	7.41917e-20	Klf2	8	69987710	69990334	+	1848	protein_coding	- && sp|Q60843|KLF2_MOUSE Krueppel-like factor 2 OS=Mus musculus OX=10090 GN=Klf2 PE=1 SV=2 && -	-
MGP_BALBcJ_G0018504	354.348	342.064	336.871	1137.27	1502.04	1222.32	344.427	1287.21	-1.90234	5.21841e-22	7.52583e-20	Kctd11	11	68028246	68031395	-	3150	protein_coding	- && sp|Q8K485|KCD11_MOUSE BTB/POZ domain-containing protein KCTD11 OS=Mus musculus OX=10090 GN=Kctd11 PE=1 SV=1 && PF02214:BTB/POZ domain	-
MGP_BALBcJ_G0025215	1650.46	1216.76	1145.73	5355.57	4875.69	4945.21	1337.65	5058.82	-1.91947	5.24537e-22	7.52583e-20	Mxi1	19	50893684	50958870	+	5230	protein_coding	- && sp|P50540|MXI1_MOUSE Max-interacting protein 1 OS=Mus musculus OX=10090 GN=Mxi1 PE=1 SV=1 && -	-
MGP_BALBcJ_G0016479	545.232	325.866	390.734	1761.03	4003.54	4015.28	420.61	3259.95	-2.95486	5.56862e-22	7.9128e-20	Kif21b	1	134967861	135015164	+	12579	protein_coding	- && sp|Q9QXL1|KI21B_MOUSE Kinesin-like protein KIF21B OS=Mus musculus OX=10090 GN=Kif21b PE=1 SV=2 && PF00225:Kinesin motor domain	-
MGP_BALBcJ_G0016153	741.389	689.844	695.652	2567.53	2259.23	3266.9	708.962	2697.89	-1.92806	6.18678e-22	8.70745e-20	Rhbdd1	1	80352453	80470732	+	6967	protein_coding	- && sp|Q8BHC7|RHBL4_MOUSE Rhomboid-related protein 4 OS=Mus musculus OX=10090 GN=Rhbdd1 PE=1 SV=1 && -	-
MGP_BALBcJ_G0033017	1381.54	1644.57	1258.02	335.872	225.163	158.331	1428.04	239.789	2.57392	8.31615e-22	1.1594e-19	Dctpp1	7	127755756	127759506	-	676	protein_coding	- && sp|Q9QY93|DCTP1_MOUSE dCTP pyrophosphatase 1 OS=Mus musculus OX=10090 GN=Dctpp1 PE=1 SV=1 && PF12643:MazG-like family	-
MGP_BALBcJ_G0027615	209.867	161.98	199.931	691.141	1025.11	1002.76	190.593	906.339	-2.25013	9.80668e-22	1.35442e-19	Prkab2	3	95259340	95274965	+	5163	protein_coding	- && sp|Q6PAM0|AAKB2_MOUSE 5'-AMP-activated protein kinase subunit beta-2 OS=Mus musculus OX=10090 GN=Prkab2 PE=1 SV=1 && PF16561:Glycogen recognition site of AMP-activated protein kinase|PF04739:5'-AMP-activated protein kinase beta subunit, interaction domain	-
MGP_BALBcJ_G0029358	1843.45	2134.33	1633.23	387.937	356.271	181.553	1870.34	308.587	2.59881	1.13429e-21	1.55209e-19	MGP_BALBcJ_G0029358	5	27628119	27642087	-	3282	protein_coding	- && sp|P07607|TYSY_MOUSE Thymidylate synthase OS=Mus musculus OX=10090 GN=Tyms PE=1 SV=1 && PF00303:Thymidylate synthase	-
MGP_BALBcJ_G0016454	559.996	518.336	611.662	1787.57	2327.64	2745.46	563.332	2286.89	-2.02119	2.33205e-21	3.16174e-19	Kdm5b	1	133358749	133434718	+	16557	protein_coding	- && sp|Q80Y84|KDM5B_MOUSE Lysine-specific demethylase 5B OS=Mus musculus OX=10090 GN=Kdm5b PE=1 SV=1 && PF02375:jmjN domain|PF00628:PHD-finger|PF02373:JmjC domain, hydroxylase|PF01388:ARID/BRIGHT DNA binding domain|PF02928:C5HC2 zinc finger|PF08429:PLU-1-like protein	-
MGP_BALBcJ_G0030885	1364.66	1173.88	1565.67	4507.22	5781.09	7135.46	1368.07	5807.92	-2.0858	2.62658e-21	3.5287e-19	Hk2	6	80524241	80573688	-	5430	protein_coding	- && sp|O08528|HXK2_MOUSE Hexokinase-2 OS=Mus musculus OX=10090 GN=Hk2 PE=1 SV=1 && -	-
MGP_BALBcJ_G0019791	2431.92	2704.11	2568.07	826.919	693.541	848.655	2568.04	789.705	1.70161	2.89378e-21	3.85264e-19	Mthfd1	12	73928315	73994019	+	3324	protein_coding	- && sp|Q922D8|C1TC_MOUSE C-1-tetrahydrofolate synthase, cytoplasmic OS=Mus musculus OX=10090 GN=Mthfd1 PE=1 SV=4 && PF01268:Formate--tetrahydrofolate ligase|PF02882:Tetrahydrofolate dehydrogenase/cyclohydrolase, NAD(P)-binding domain|PF00763:Tetrahydrofolate dehydrogenase/cyclohydrolase, catalytic domain	-
MGP_BALBcJ_G0023420	1678.93	1125.28	862.718	7753.64	6572.49	5387.48	1222.31	6571.2	-2.42696	3.02074e-21	3.98576e-19	Cdkn1a	17	27890913	27900571	+	2214	protein_coding	- && sp|P39689|CDN1A_MOUSE Cyclin-dependent kinase inhibitor 1 OS=Mus musculus OX=10090 GN=Cdkn1a PE=1 SV=4 && PF02234:Cyclin-dependent kinase inhibitor	-
MGP_BALBcJ_G0028337	2014.3	2378.25	1918.06	653.368	462.678	492.938	2103.54	536.328	1.97183	3.33583e-21	4.36256e-19	Alad	4	59444319	59455731	-	1871	protein_coding	- && sp|P10518|HEM2_MOUSE Delta-aminolevulinic acid dehydratase OS=Mus musculus OX=10090 GN=Alad PE=1 SV=1 && PF00490:Delta-aminolevulinic acid dehydratase	-
MGP_BALBcJ_G0016525	382.822	385.894	437.293	1330.22	1650.25	2107.92	402.003	1696.13	-2.0766	4.46899e-21	5.79323e-19	Fam129a	1	150569389	150723053	+	7380	protein_coding	- && sp|Q3UW53|NIBA1_MOUSE Protein Niban 1 OS=Mus musculus OX=10090 GN=Niban1 PE=1 SV=2 && -	-
MGP_BALBcJ_G0025183	349.075	387.799	383.43	56.1488	86.4551	71.7768	373.435	71.4602	2.38396	4.51665e-21	5.80409e-19	Sfxn2	19	44050945	44075062	+	3233	protein_coding	- && sp|Q925N2|SFXN2_MOUSE Sideroflexin-2 OS=Mus musculus OX=10090 GN=Sfxn2 PE=1 SV=1 && PF03820:Tricarboxylate carrier	-
MGP_BALBcJ_G0023784	139.208	116.244	101.335	543.112	535.832	476.049	118.929	518.331	-2.12625	6.25225e-21	7.96515e-19	Klc4	17	46462895	46478530	-	2444	protein_coding	- && sp|Q9DBS5|KLC4_MOUSE Kinesin light chain 4 OS=Mus musculus OX=10090 GN=Klc4 PE=1 SV=1 && PF13424:Tetratricopeptide repeat|PF13374:Tetratricopeptide repeat	-
MGP_BALBcJ_G0033723	322.71	363.979	400.776	28.5848	67.454	28.4996	362.488	41.5128	3.11954	6.47174e-21	8.1743e-19	Ankle1	8	69043751	69047617	+	2530	protein_coding	- && sp|A8VU90|ANKL1_MOUSE Ankyrin repeat and LEM domain-containing protein 1 OS=Mus musculus OX=10090 GN=Ankle1 PE=2 SV=1 && PF12796:Ankyrin repeats (3 copies)	-
MGP_BALBcJ_G0019023	172.956	167.697	157.024	814.668	572.884	710.379	165.892	699.31	-2.07591	8.23346e-21	1.0233e-18	Igfbp4	11	97897807	97911223	+	4389	protein_coding	- && sp|P47879|IBP4_MOUSE Insulin-like growth factor-binding protein 4 OS=Mus musculus OX=10090 GN=Igfbp4 PE=1 SV=2 && PF00219:Insulin-like growth factor binding protein|PF00086:Thyroglobulin type-1 repeat	-
MGP_BALBcJ_G0020764	876.378	1015.71	875.499	270.535	212.813	257.552	922.529	246.967	1.90204	8.24011e-21	1.0233e-18	Dhfr	13	90831525	90865794	+	5283	protein_coding	- && sp|P00375|DYR_MOUSE Dihydrofolate reductase OS=Mus musculus OX=10090 GN=Dhfr PE=1 SV=3 && PF00186:Dihydrofolate reductase	-
MGP_BALBcJ_G0018256	408.133	409.714	613.488	1987.67	2336.19	3565.62	477.112	2629.82	-2.46197	8.80841e-21	1.08476e-18	Fnip1	11	52242914	52323975	+	7115	protein_coding	- && sp|Q68FD7|FNIP1_MOUSE Folliculin-interacting protein 1 OS=Mus musculus OX=10090 GN=Fnip1 PE=1 SV=1 && PF14636:Folliculin-interacting protein N-terminus|PF14638:Folliculin-interacting protein C-terminus|PF14637:Folliculin-interacting protein middle domain	-
MGP_BALBcJ_G0023566	288.962	263.932	241.013	1192.4	859.801	1041.82	264.636	1031.34	-1.96295	1.54024e-20	1.88113e-18	Neu1	17	34033227	34037921	+	3727	protein_coding	- && sp|O35657|NEUR1_MOUSE Sialidase-1 OS=Mus musculus OX=10090 GN=Neu1 PE=1 SV=1 && PF13088:BNR repeat-like domain	-
MGP_BALBcJ_G0032087	522.03	645.062	583.361	156.196	149.159	138.276	583.485	147.877	1.98033	1.55559e-20	1.8843e-18	Ccne1	7	36905572	36915299	-	2676	protein_coding	- && sp|Q61457|CCNE1_MOUSE G1/S-specific cyclin-E1 OS=Mus musculus OX=10090 GN=Ccne1 PE=1 SV=2 && PF00134:Cyclin, N-terminal domain|PF02984:Cyclin, C-terminal domain	-
MGP_BALBcJ_G0020810	249.942	224.866	228.232	1009.66	745.794	1011.21	234.347	922.22	-1.97665	1.67553e-20	2.00072e-18	Hexb	13	95723342	95745192	-	1904	protein_coding	- && sp|P20060|HEXB_MOUSE Beta-hexosaminidase subunit beta OS=Mus musculus OX=10090 GN=Hexb PE=1 SV=2 && PF14845:beta-acetyl hexosaminidase like|PF00728:Glycosyl hydrolase family 20, catalytic domain	-
MGP_BALBcJ_G0029721	5.27304	8.57541	2.73879	200.094	86.4551	198.442	5.52908	161.664	-4.87387	1.67877e-20	2.00072e-18	Ppef2	5	90575024	90604696	-	2983	protein_coding	- && sp|O35385|PPE2_MOUSE Serine/threonine-protein phosphatase with EF-hands 2 OS=Mus musculus OX=10090 GN=Ppef2 PE=2 SV=1 && PF13499:EF-hand domain pair|PF00149:Calcineurin-like phosphoesterase|PF08321:PPP5 TPR repeat region	-
MGP_BALBcJ_G0031392	1154.79	1076.69	1180.42	3305.63	3270.09	3232.07	1137.3	3269.26	-1.52336	1.69311e-20	2.00166e-18	Cdkn1b	6	133570239	133575499	+	4556	protein_coding	- && sp|P46414|CDN1B_MOUSE Cyclin-dependent kinase inhibitor 1B OS=Mus musculus OX=10090 GN=Cdkn1b PE=1 SV=2 && PF02234:Cyclin-dependent kinase inhibitor	-
MGP_BALBcJ_G0028466	1458.52	870.881	729.43	6546.95	4820.59	5185.87	1019.61	5517.8	-2.43658	1.8e-20	2.11115e-18	Pgm2	4	96925628	96982745	+	2921	protein_coding	- && sp|Q9D0F9|PGM1_MOUSE Phosphoglucomutase-1 OS=Mus musculus OX=10090 GN=Pgm1 PE=1 SV=4 && PF02880:Phosphoglucomutase/phosphomannomutase, alpha/beta/alpha domain III|PF02878:Phosphoglucomutase/phosphomannomutase, alpha/beta/alpha domain I|PF02879:Phosphoglucomutase/phosphomannomutase, alpha/beta/alpha domain II	-
MGP_BALBcJ_G0025045	739.28	730.816	688.348	3446.51	2261.13	2560.74	719.481	2756.13	-1.93765	1.94779e-20	2.26649e-18	Pcgf5	19	33651360	33735927	+	6502	protein_coding	- && sp|Q3UK78|PCGF5_MOUSE Polycomb group RING finger protein 5 OS=Mus musculus OX=10090 GN=Pcgf5 PE=1 SV=1 && PF16207:RAWUL domain RING finger- and WD40-associated ubiquitin-like|PF13923:Zinc finger, C3HC4 type (RING finger)	-
MGP_BALBcJ_G0033969	430.28	403.044	436.38	1517.04	1283.53	1806.03	423.235	1535.53	-1.85903	2.68867e-20	3.10416e-18	Slc38a7	8	93608833	93626724	-	4060	protein_coding	- && sp|Q8BWH0|S38A7_MOUSE Putative sodium-coupled neutral amino acid transporter 7 OS=Mus musculus OX=10090 GN=Slc38a7 PE=1 SV=1 && -	-
MGP_BALBcJ_G0030959	151.863	101.952	108.639	524.736	556.733	531.993	120.818	537.821	-2.15717	2.73144e-20	3.12909e-18	Mxd1	6	84564742	84586882	-	7071	protein_coding	- && sp|P50538|MAD1_MOUSE Max dimerization protein 1 OS=Mus musculus OX=10090 GN=Mxd1 PE=1 SV=2 && -	-
MGP_BALBcJ_G0033932	2608.04	1403.51	1027.04	22495.2	11053.9	10974.5	1679.53	14841.2	-3.14372	3.14921e-20	3.57993e-18	Mt1	8	91951854	91953090	+	540	protein_coding	- && - && -	-
MGP_BALBcJ_G0025698	615.891	713.665	689.261	2271.47	1925.76	2409.8	672.939	2202.35	-1.71012	3.68505e-20	4.15708e-18	Rnd3	2	48555015	48574151	-	4430	protein_coding	- && sp|P61587|RND3_HUMAN Rho-related GTP-binding protein RhoE OS=Homo sapiens OX=9606 GN=RND3 PE=1 SV=1 && -	-
MGP_BALBcJ_G0028179	1267.64	867.07	912.929	3495.52	3693.82	4164.11	1015.88	3784.48	-1.89779	5.52629e-20	6.18693e-18	Rusc2	4	40109975	40155223	+	7903	protein_coding	- && sp|Q80U22|RUSC2_MOUSE Iporin OS=Mus musculus OX=10090 GN=Rusc2 PE=1 SV=2 && PF02759:RUN domain|PF14604:Variant SH3 domain	-
MGP_BALBcJ_G0030899	2461.45	2386.82	2138.99	805.48	781.896	746.268	2329.09	777.881	1.58201	5.60995e-20	6.23337e-18	Mogs	6	80919546	80922948	+	2892	protein_coding	- && sp|Q80UM7|MOGS_MOUSE Mannosyl-oligosaccharide glucosidase OS=Mus musculus OX=10090 GN=Mogs PE=1 SV=1 && PF16923:Glycosyl hydrolase family 63 N-terminal domain|PF03200:Glycosyl hydrolase family 63 C-terminal domain	-
MGP_BALBcJ_G0031134	765.645	787.985	735.821	116.381	212.813	145.665	763.15	158.286	2.26765	7.2018e-20	7.91956e-18	Cand2	6	113679148	113712786	+	5465	protein_coding	- && sp|Q6ZQ73|CAND2_MOUSE Cullin-associated NEDD8-dissociated protein 2 OS=Mus musculus OX=10090 GN=Cand2 PE=1 SV=2 && PF08623:TATA-binding protein interacting (TIP20)	-
MGP_BALBcJ_G0033455	1237.05	995.701	1051.69	3147.39	3952.23	3725.01	1094.82	3608.21	-1.72088	7.23467e-20	7.91956e-18	Plekha2	8	22375376	22438561	-	5432	protein_coding	- && sp|Q9ERS5|PKHA2_MOUSE Pleckstrin homology domain-containing family A member 2 OS=Mus musculus OX=10090 GN=Plekha2 PE=1 SV=1 && -	-
MGP_BALBcJ_G0028318	197.212	141.971	180.76	768.728	609.936	804.322	173.314	727.662	-2.07045	1.03664e-19	1.12643e-17	E130308A19Rik	4	56461299	56603855	+	12607	protein_coding	- && sp|Q8C4P0|K1958_MOUSE Uncharacterized protein KIAA1958 homolog OS=Mus musculus OX=10090 PE=2 SV=1 && PF12012:Domain of unknown function (DUF3504)	-
MGP_BALBcJ_G0020775	455.59	425.912	495.72	1528.27	2082.52	2927.02	459.074	2179.27	-2.24688	1.05914e-19	1.14248e-17	Jmy	13	91898689	91966305	-	8756	protein_coding	- && sp|Q9QXM1|JMY_MOUSE Junction-mediating and -regulatory protein OS=Mus musculus OX=10090 GN=Jmy PE=1 SV=1 && PF15920:N-terminal of Junction-mediating and WASP homolog-associated|PF15871:Junction-mediating and -regulatory protein	-
MGP_BALBcJ_G0018370	1607.22	1759.87	1661.53	564.551	572.884	489.771	1676.21	542.402	1.62754	1.10236e-19	1.18049e-17	Map2k3	11	58922760	58943888	+	3314	protein_coding	- && sp|O09110|MP2K3_MOUSE Dual specificity mitogen-activated protein kinase kinase 3 OS=Mus musculus OX=10090 GN=Map2k3 PE=1 SV=2 && PF00069:Protein kinase domain	-
MGP_BALBcJ_G0030859	4.21843	0.952824	4.56464	108.214	114.957	124.554	3.2453	115.908	-5.16294	1.18147e-19	1.2561e-17	Sh2d6	6	70267412	70275440	-	1714	protein_coding	- && sp|Q9D413|SH2D6_MOUSE SH2 domain-containing protein 6 OS=Mus musculus OX=10090 GN=Sh2d6 PE=2 SV=1 && PF00017:SH2 domain	-
MGP_BALBcJ_G0023945	915.399	969.022	1030.7	231.741	313.519	224.83	971.706	256.697	1.91948	1.41694e-19	1.49568e-17	Ddx11	17	66201924	66232792	+	4279	protein_coding	- && sp|Q6AXC6|DDX11_MOUSE ATP-dependent DNA helicase DDX11 OS=Mus musculus OX=10090 GN=Ddx11 PE=1 SV=2 && PF06733:DEAD_2|PF13307:Helicase C-terminal domain	-
MGP_BALBcJ_G0029202	438.717	368.743	331.393	1256.71	1247.42	1353.2	379.617	1285.78	-1.76091	1.44743e-19	1.51703e-17	Mib2	4	153747719	153762231	-	4724	protein_coding	- && sp|Q8R516|MIB2_MOUSE E3 ubiquitin-protein ligase MIB2 OS=Mus musculus OX=10090 GN=Mib2 PE=1 SV=2 && -	-
MGP_BALBcJ_G0017122	700.259	567.883	643.615	1948.87	2769.41	3301.73	637.252	2673.34	-2.06887	1.56397e-19	1.62763e-17	Foxo3	10	39789207	39883223	-	7572	protein_coding	- && sp|Q9WVH4|FOXO3_MOUSE Forkhead box protein O3 OS=Mus musculus OX=10090 GN=Foxo3 PE=1 SV=1 && PF16675:KIX-binding domain of forkhead box O, CR2|PF16676:Transactivation domain of FOXO protein family|PF00250:Forkhead domain	-
MGP_BALBcJ_G0025591	824.703	848.966	734.908	253.18	209.012	226.941	802.859	229.711	1.8056	1.85227e-19	1.91419e-17	Fpgs	2	29955590	29977316	-	3802	protein_coding	- && sp|P48760|FOLC_MOUSE Folylpolyglutamate synthase, mitochondrial OS=Mus musculus OX=10090 GN=Fpgs PE=1 SV=3 && -	-
MGP_BALBcJ_G0026742	481.955	586.939	420.86	124.548	112.107	105.554	496.585	114.07	2.12191	2.13085e-19	2.18679e-17	Myl9	2	155548876	155555293	+	1162	protein_coding	- && sp|Q9CQ19|MYL9_MOUSE Myosin regulatory light polypeptide 9 OS=Mus musculus OX=10090 GN=Myl9 PE=1 SV=3 && PF13405:EF-hand domain	-
MGP_BALBcJ_G0027525	485.119	485.94	419.034	1609.94	1331.98	1640.31	463.365	1527.41	-1.72105	2.26001e-19	2.30334e-17	Tuft1	3	92004165	92213983	-	2807	protein_coding	- && sp|O08970|TUFT1_MOUSE Tuftelin OS=Mus musculus OX=10090 GN=Tuft1 PE=1 SV=2 && -	-
MGP_BALBcJ_G0018065	181.392	206.763	274.792	829.981	1005.16	1333.15	220.982	1056.1	-2.25532	2.49061e-19	2.52097e-17	Cpeb4	11	29105901	29169063	+	6381	protein_coding	- && sp|Q7TN98|CPEB4_MOUSE Cytoplasmic polyadenylation element-binding protein 4 OS=Mus musculus OX=10090 GN=Cpeb4 PE=1 SV=1 && PF16367:RNA recognition motif|PF16366:Cytoplasmic polyadenylation element-binding protein ZZ domain	-
MGP_BALBcJ_G0030577	123.389	69.5561	110.464	443.065	708.742	935.21	101.137	695.672	-2.78319	2.59744e-19	2.60322e-17	Kdm7a	6	36071611	36143250	-	10055	protein_coding	- && sp|Q3UWM4|KDM7A_MOUSE Lysine-specific demethylase 7A OS=Mus musculus OX=10090 GN=Kdm7a PE=2 SV=2 && PF17811:Jumonji helical domain|PF00628:PHD-finger|PF02373:JmjC domain, hydroxylase	-
MGP_BALBcJ_G0020774	426.061	484.987	481.113	1320.01	1617.95	1573.81	464.054	1503.92	-1.69603	2.60709e-19	2.60322e-17	Homer1	13	91772033	91872829	+	10545	protein_coding	- && sp|Q9Z2Y3|HOME1_MOUSE Homer protein homolog 1 OS=Mus musculus OX=10090 GN=Homer1 PE=1 SV=2 && PF00568:WH1 domain	-
MGP_BALBcJ_G0022841	533.631	480.223	484.765	1578.29	1495.39	1435.54	499.54	1503.07	-1.5896	2.71632e-19	2.69408e-17	Cd47	16	46673057	46733475	+	5703	protein_coding	- && sp|Q61735|CD47_MOUSE Leukocyte surface antigen CD47 OS=Mus musculus OX=10090 GN=Cd47 PE=1 SV=2 && PF04549:CD47 transmembrane region|PF08204:CD47 immunoglobulin-like domain	-
MGP_BALBcJ_G0027841	2551.09	2505.93	2964.28	406.313	770.496	603.77	2673.77	593.526	2.17114	2.74743e-19	2.70677e-17	Elovl6	3	127444021	127549604	+	5994	protein_coding	- && sp|Q920L5|ELOV6_MOUSE Elongation of very long chain fatty acids protein 6 OS=Mus musculus OX=10090 GN=Elovl6 PE=1 SV=1 && PF01151:GNS1/SUR4 family	-
MGP_BALBcJ_G0021478	22.1467	9.52824	4.56464	147.008	205.212	176.275	12.0799	176.165	-3.89198	3.12352e-19	3.05691e-17	Stc1	14	62261680	62273777	+	3743	protein_coding	- && sp|O55183|STC1_MOUSE Stanniocalcin-1 OS=Mus musculus OX=10090 GN=Stc1 PE=2 SV=1 && PF03298:Stanniocalcin family	-
MGP_BALBcJ_G0017193	6838.07	5794.12	5188.17	20868	17582.7	17923.1	5940.12	18791.2	-1.66156	3.16471e-19	3.07684e-17	P4ha1	10	56845522	56895693	+	4103	protein_coding	- && sp|Q60715|P4HA1_MOUSE Prolyl 4-hydroxylase subunit alpha-1 OS=Mus musculus OX=10090 GN=P4ha1 PE=1 SV=2 && PF13640:2OG-Fe(II) oxygenase superfamily|PF08336:Prolyl 4-Hydroxylase alpha-subunit, N-terminal region	-
MGP_BALBcJ_G0024882	1704.24	1909.46	2009.36	636.013	476.928	567.881	1874.35	560.274	1.74264	3.30737e-19	3.19453e-17	Fam111a	19	9405972	9424168	+	3912	protein_coding	- && sp|Q9D2L9|F111A_MOUSE Serine protease FAM111A OS=Mus musculus OX=10090 GN=Fam111a PE=2 SV=1 && -	-
MGP_BALBcJ_G0025149	156.082	95.2824	93.1187	540.049	613.736	527.771	114.828	560.519	-2.29109	4.24011e-19	4.06886e-17	Sema4g	19	42436698	42451346	+	4877	protein_coding	- && sp|Q9WUH7|SEM4G_MOUSE Semaphorin-4G OS=Mus musculus OX=10090 GN=Sema4g PE=1 SV=1 && PF01403:Sema domain|PF01437:Plexin repeat	-
MGP_BALBcJ_G0030181	280.525	242.017	259.272	1550.73	826.549	1403.87	260.605	1260.38	-2.27399	4.57605e-19	4.36289e-17	Orai2	5	136071281	136091027	-	6077	protein_coding	- && sp|Q8BH10|ORAI2_MOUSE Protein orai-2 OS=Mus musculus OX=10090 GN=Orai2 PE=2 SV=1 && -	-
MGP_BALBcJ_G0031305	11438.3	11581.6	10140.8	4233.62	3780.27	3654.28	11053.6	3889.39	1.50688	5.58706e-19	5.29266e-17	Fkbp4	6	126547187	126556134	-	2810	protein_coding	- && sp|P30416|FKBP4_MOUSE Peptidyl-prolyl cis-trans isomerase FKBP4 OS=Mus musculus OX=10090 GN=Fkbp4 PE=1 SV=5 && PF00254:FKBP-type peptidyl-prolyl cis-trans isomerase	-
MGP_BALBcJ_G0022859	1073.59	770.834	575.145	5995.67	3414.5	3807.34	806.523	4405.84	-2.45009	6.5111e-19	6.12872e-17	Tmem45a	16	53639487	53729904	-	3057	protein_coding	- && sp|Q60774|TM45A_MOUSE Transmembrane protein 45A OS=Mus musculus OX=10090 GN=Tmem45a PE=2 SV=1 && PF04819:Family of unknown function (DUF716)	-
MGP_BALBcJ_G0027777	1145.3	999.512	1047.13	245.013	343.92	225.886	1063.98	271.606	1.96858	6.644e-19	6.21424e-17	Vcam1	3	113971734	113991490	-	8867	protein_coding	- && sp|P29533|VCAM1_MOUSE Vascular cell adhesion protein 1 OS=Mus musculus OX=10090 GN=Vcam1 PE=1 SV=1 && PF05790:Immunoglobulin C2-set domain	-
MGP_BALBcJ_G0018181	4407.2	4204.81	3655.37	20577	11672.4	18052.9	4089.13	16767.4	-2.03582	7.20686e-19	6.6983e-17	Sqstm1	11	47751054	47762569	-	3356	protein_coding	- && sp|Q64337|SQSTM_MOUSE Sequestosome-1 OS=Mus musculus OX=10090 GN=Sqstm1 PE=1 SV=1 && PF16577:UBA domain|PF00569:Zinc finger, ZZ type|PF00564:PB1 domain	-
MGP_BALBcJ_G0021220	2699.79	2949.94	2395.53	897.36	587.135	618.547	2681.75	701.014	1.93578	8.25014e-19	7.62003e-17	Apex1	14	43655691	43658386	+	1422	protein_coding	- && sp|P28352|APEX1_MOUSE DNA-(apurinic or apyrimidinic site) endonuclease OS=Mus musculus OX=10090 GN=Apex1 PE=1 SV=2 && PF03372:Endonuclease/Exonuclease/phosphatase family	-
MGP_BALBcJ_G0022930	111.788	134.348	137.852	502.276	467.428	647.047	127.996	538.917	-2.07217	1.17595e-18	1.07939e-16	Cxadr	16	75407397	75463324	+	6309	protein_coding	- && sp|P97792|CXAR_MOUSE Coxsackievirus and adenovirus receptor homolog OS=Mus musculus OX=10090 GN=Cxadr PE=1 SV=1 && PF00047:Immunoglobulin domain|PF07686:Immunoglobulin V-set domain	-
MGP_BALBcJ_G0017632	292.126	405.903	422.686	1459.87	1353.83	2122.69	373.572	1645.46	-2.13807	1.19551e-18	1.09057e-16	Kitl	10	98476803	98565626	+	5768	protein_coding	- && sp|P20826|SCF_MOUSE Kit ligand OS=Mus musculus OX=10090 GN=Kitlg PE=1 SV=1 && -	-
MGP_BALBcJ_G0031081	2384.47	1631.23	1741.87	6899.15	6697.9	6029.25	1919.19	6542.1	-1.76951	2.07446e-18	1.88076e-16	Bhlhe40	6	106662273	106668581	+	4711	protein_coding	- && sp|O35185|BHE40_MOUSE Class E basic helix-loop-helix protein 40 OS=Mus musculus OX=10090 GN=Bhlhe40 PE=1 SV=1 && PF07527:Hairy Orange|PF00010:Helix-loop-helix DNA-binding domain	-
MGP_BALBcJ_G0020737	230.959	223.914	233.71	773.832	1008.01	729.379	229.527	837.074	-1.86703	2.14366e-18	1.93164e-16	Arrdc3	13	79305467	79318118	+	6210	protein_coding	- && sp|Q7TPQ9|ARRD3_MOUSE Arrestin domain-containing protein 3 OS=Mus musculus OX=10090 GN=Arrdc3 PE=2 SV=1 && PF00339:Arrestin (or S-antigen), N-terminal domain|PF02752:Arrestin (or S-antigen), C-terminal domain	-
MGP_BALBcJ_G0020158	1752.76	1911.36	2380.92	430.814	637.488	410.606	2015.01	492.969	2.03069	2.37903e-18	2.13075e-16	MGP_BALBcJ_G0020158	13	5492833	5498338	+	1334	protein_coding	- && sp|P58044|IDI1_MOUSE Isopentenyl-diphosphate Delta-isomerase 1 OS=Mus musculus OX=10090 GN=Idi1 PE=1 SV=1 && -	-
MGP_BALBcJ_G0030995	5661.13	5703.6	6013.46	1914.16	1901.06	2295.8	5792.73	2037.01	1.50791	2.44089e-18	2.17298e-16	Mcm2	6	86816898	86832165	-	6959	protein_coding	- && sp|P97310|MCM2_MOUSE DNA replication licensing factor MCM2 OS=Mus musculus OX=10090 GN=Mcm2 PE=1 SV=3 && -	-
MGP_BALBcJ_G0016231	225.686	156.263	178.934	734.018	855.051	648.102	186.961	745.724	-1.99764	2.72251e-18	2.40918e-16	Ackr3	1	88564871	88577645	+	3348	protein_coding	- && sp|P56485|ACKR3_MOUSE Atypical chemokine receptor 3 OS=Mus musculus OX=10090 GN=Ackr3 PE=1 SV=2 && PF00001:7 transmembrane receptor (rhodopsin family)	-
MGP_BALBcJ_G0019437	9700.28	10524.9	10237.6	3701.74	4050.09	3790.45	10154.2	3847.43	1.4001	2.78971e-18	2.45395e-16	MGP_BALBcJ_G0019437	11	119606045	119607856	-	1340	protein_coding	- && sp|P00544|FGR_FSVGR Tyrosine-protein kinase transforming protein Fgr OS=Feline sarcoma virus (strain Gardner-Rasheed) OX=11775 GN=V-FGR PE=3 SV=1 && PF00022:Actin	-
MGP_BALBcJ_G0015965	967.075	666.977	927.536	2606.32	3497.16	3393.57	853.862	3165.68	-1.89063	3.11575e-18	2.72453e-16	Ankrd44	1	52495887	52774025	-	14115	protein_coding	- && sp|B2RXR6|ANR44_MOUSE Serine/threonine-protein phosphatase 6 regulatory ankyrin repeat subunit B OS=Mus musculus OX=10090 GN=Ankrd44 PE=1 SV=1 && PF13637:Ankyrin repeats (many copies)|PF12796:Ankyrin repeats (3 copies)	-
MGP_BALBcJ_G0031782	1008.2	868.975	843.546	3452.64	2457.8	3441.06	906.909	3117.17	-1.78136	3.65184e-18	3.17452e-16	Pvr	7	17768040	17782669	-	5403	protein_coding	- && sp|Q92692|NECT2_HUMAN Nectin-2 OS=Homo sapiens OX=9606 GN=NECTIN2 PE=1 SV=1 && PF08205:CD80-like C2-set immunoglobulin domain|PF07686:Immunoglobulin V-set domain	-
MGP_BALBcJ_G0032432	43.2389	39.0658	51.124	511.464	227.063	287.107	44.4762	341.878	-2.94099	4.02886e-18	3.48178e-16	Sh3gl3	7	81925821	82059526	+	3911	protein_coding	- && sp|Q62421|SH3G3_MOUSE Endophilin-A3 OS=Mus musculus OX=10090 GN=Sh3gl3 PE=1 SV=1 && PF03114:BAR domain	-
MGP_BALBcJ_G0022571	3730.15	3963.75	3575.94	1257.73	886.403	709.324	3756.61	951.153	1.98163	4.39053e-18	3.77229e-16	Ranbp1	16	14832992	14841903	-	1588	protein_coding	- && sp|P34022|RANG_MOUSE Ran-specific GTPase-activating protein OS=Mus musculus OX=10090 GN=Ranbp1 PE=1 SV=2 && PF00638:RanBP1 domain	-
MGP_BALBcJ_G0027167	36.9112	11.4339	13.6939	234.804	208.062	194.22	20.6797	212.362	-3.37687	4.94001e-18	4.21321e-16	Mgarp	3	48258527	48267043	-	2067	protein_coding	- && sp|Q8VI64|HUMMR_MOUSE Protein MGARP OS=Mus musculus OX=10090 GN=Mgarp PE=1 SV=1 && PF14962:Mitochondria Localisation Sequence	-
MGP_BALBcJ_G0019336	2801.04	2995.68	2846.51	1113.79	976.658	1050.26	2881.08	1046.9	1.46061	4.96074e-18	4.21321e-16	Nup85	11	114797241	114817945	+	3385	protein_coding	- && sp|Q8R480|NUP85_MOUSE Nuclear pore complex protein Nup85 OS=Mus musculus OX=10090 GN=Nup85 PE=1 SV=1 && PF07575:Nup85 Nucleoporin	-
MGP_BALBcJ_G0031300	3803.97	3747.46	4039.71	993.323	1385.18	1298.32	3863.71	1225.61	1.6564	5.92053e-18	4.99964e-16	Foxm1	6	126481510	126494633	+	5744	protein_coding	- && sp|O08696|FOXM1_MOUSE Forkhead box protein M1 OS=Mus musculus OX=10090 GN=Foxm1 PE=1 SV=2 && PF00250:Forkhead domain	-
MGP_BALBcJ_G0034175	1469.07	1617.89	1284.49	481.859	394.273	318.773	1457.15	398.302	1.87095	6.97331e-18	5.8552e-16	Gins2	8	119076295	119087316	-	4097	protein_coding	- && sp|Q9D600|PSF2_MOUSE DNA replication complex GINS protein PSF2 OS=Mus musculus OX=10090 GN=Gins2 PE=1 SV=1 && PF05916:GINS complex protein	-
MGP_BALBcJ_G0020547	2381.3	2372.53	2560.77	680.932	827.499	899.321	2438.2	802.584	1.60317	7.78106e-18	6.49653e-16	Grk6	13	53130514	53146633	+	3231	protein_coding	- && sp|O70293|GRK6_MOUSE G protein-coupled receptor kinase 6 OS=Mus musculus OX=10090 GN=Grk6 PE=1 SV=1 && -	-
MGP_BALBcJ_G0023891	4858.57	3842.74	3527.56	12983.6	13669.4	11571.9	4076.29	12741.7	-1.64435	9.22745e-18	7.66086e-16	Lonp1	17	56543398	56556533	-	2963	protein_coding	- && sp|Q8CGK3|LONM_MOUSE Lon protease homolog, mitochondrial OS=Mus musculus OX=10090 GN=Lonp1 PE=1 SV=2 && PF05362:Lon protease (S16) C-terminal proteolytic domain|PF02190:ATP-dependent protease La (LON) substrate-binding domain|PF00004:ATPase family associated with various cellular activities (AAA)	-
MGP_BALBcJ_G0030305	46898.4	45341.1	46200.6	18713.9	18809.2	17553.7	46146.7	18358.9	1.32974	1.31816e-17	1.08825e-15	Actb	5	143084577	143088440	-	2524	protein_coding	- && sp|P60712|ACTB_BOVIN Actin, cytoplasmic 1 OS=Bos taurus OX=9913 GN=ACTB PE=1 SV=1 && PF00022:Actin	-
MGP_BALBcJ_G0019565	300.563	251.545	359.694	941.258	1329.13	1489.37	303.934	1253.25	-2.04351	1.37821e-17	1.13151e-15	Asap2	12	18391940	18488448	+	5071	protein_coding	- && sp|O43150|ASAP2_HUMAN Arf-GAP with SH3 domain, ANK repeat and PH domain-containing protein 2 OS=Homo sapiens OX=9606 GN=ASAP2 PE=1 SV=3 && PF00169:PH domain|PF14604:Variant SH3 domain|PF16746:BAR domain of APPL family|PF01412:Putative GTPase activating protein for Arf|PF12796:Ankyrin repeats (3 copies)	-
MGP_BALBcJ_G0036223	375.44	431.629	410.818	112.298	97.8558	72.8324	405.962	94.3286	2.10471	1.4094e-17	1.15072e-15	Fancb	X	160241752	160261388	+	2983	protein_coding	- && sp|Q5XJY6|FANCB_MOUSE Fanconi anemia group B protein homolog OS=Mus musculus OX=10090 GN=Fancb PE=2 SV=2 && -	-
MGP_BALBcJ_G0020522	1087.3	1152.92	1017	363.436	222.313	259.663	1085.74	281.804	1.94642	1.4723e-17	1.19548e-15	Nop16	13	52240754	52247065	-	1845	protein_coding	- && sp|Q9CPT5|NOP16_MOUSE Nucleolar protein 16 OS=Mus musculus OX=10090 GN=Nop16 PE=1 SV=1 && PF09420:Ribosome biogenesis protein Nop16	-
MGP_BALBcJ_G0016704	740.334	634.581	735.821	1928.46	1966.62	2088.92	703.578	1994.66	-1.50344	1.48761e-17	1.20131e-15	F11r	1	170508672	170536057	+	2663	protein_coding	- && sp|O88792|JAM1_MOUSE Junctional adhesion molecule A OS=Mus musculus OX=10090 GN=F11r PE=1 SV=2 && PF13927:Immunoglobulin domain|PF07686:Immunoglobulin V-set domain	-
MGP_BALBcJ_G0027207	1901.46	2127.66	2432.96	5940.54	6481.29	7887	2154.02	6769.61	-1.65188	1.81959e-17	1.4614e-15	Tsc22d2	3	55283319	55335456	+	11244	protein_coding	- && sp|O75157|T22D2_HUMAN TSC22 domain family protein 2 OS=Homo sapiens OX=9606 GN=TSC22D2 PE=1 SV=3 && -	-
MGP_BALBcJ_G0019019	685.495	781.315	975.008	196.01	186.211	249.108	813.939	210.443	1.95271	1.91344e-17	1.52847e-15	Cdc6	11	97761557	97777607	+	5229	protein_coding	- && sp|O89033|CDC6_MOUSE Cell division control protein 6 homolog OS=Mus musculus OX=10090 GN=Cdc6 PE=1 SV=2 && -	-
MGP_BALBcJ_G0024434	2284.28	2593.59	2785.35	822.835	736.294	945.765	2554.4	834.965	1.61359	1.9405e-17	1.54176e-15	MGP_BALBcJ_G0024434	18	58165031	58213615	-	5327	protein_coding	- && sp|O08784|TCOF_MOUSE Treacle protein OS=Mus musculus OX=10090 GN=Tcof1 PE=1 SV=1 && PF03546:Treacher Collins syndrome protein Treacle	-
MGP_BALBcJ_G0031390	88.587	76.2259	97.6834	365.478	324.919	435.939	87.4988	375.445	-2.10039	2.1102e-17	1.66762e-15	Crebl2	6	133479697	133508261	+	6189	protein_coding	- && sp|Q32M00|CRBL2_MOUSE cAMP-responsive element-binding protein-like 2 OS=Mus musculus OX=10090 GN=Crebl2 PE=1 SV=1 && PF07716:Basic region leucine zipper	-
MGP_BALBcJ_G0019122	306.891	274.413	298.528	69.4203	67.454	73.8879	293.277	70.2541	2.06209	2.81821e-17	2.21529e-15	Psmc3ip	11	100043609	100047222	-	1818	protein_coding	- && sp|O35047|HOP2_MOUSE Homologous-pairing protein 2 homolog OS=Mus musculus OX=10090 GN=Psmc3ip PE=1 SV=1 && PF18517:Leucine zipper with capping helix domain|PF07106:TBPIP/Hop2 winged helix domain	-
MGP_BALBcJ_G0029410	5402.75	3849.41	5223.78	14115.8	16353.3	20404.7	4825.31	16957.9	-1.81328	3.20978e-17	2.50974e-15	Fosl2	5	29736171	29758213	+	9687	protein_coding	- && sp|P47930|FOSL2_MOUSE Fos-related antigen 2 OS=Mus musculus OX=10090 GN=Fosl2 PE=1 SV=2 && PF00170:bZIP transcription factor	-
MGP_BALBcJ_G0028944	401.805	455.45	513.979	53.0861	106.406	101.332	457.078	86.9415	2.39376	3.52514e-17	2.74181e-15	E2f2	4	133467450	133491149	+	4886	protein_coding	- && sp|P56931|E2F2_MOUSE Transcription factor E2F2 OS=Mus musculus OX=10090 GN=E2f2 PE=1 SV=2 && -	-
MGP_BALBcJ_G0030420	978.675	1088.12	1070.87	363.436	370.522	345.162	1045.89	359.707	1.5398	3.63291e-17	2.81085e-15	Slc25a13	6	2767691	2944003	-	3798	protein_coding	- && sp|Q9QXX4|CMC2_MOUSE Calcium-binding mitochondrial carrier protein Aralar2 OS=Mus musculus OX=10090 GN=Slc25a13 PE=1 SV=1 && PF00153:Mitochondrial carrier protein	-
MGP_BALBcJ_G0028854	692.877	677.458	714.823	1833.51	2179.43	1858.81	695.053	1957.25	-1.4937	4.79638e-17	3.69171e-15	Sesn2	4	129671926	129690816	-	3475	protein_coding	- && sp|P58043|SESN2_MOUSE Sestrin-2 OS=Mus musculus OX=10090 GN=Sesn2 PE=1 SV=1 && -	-
MGP_BALBcJ_G0034224	1146.36	1168.16	1513.64	211.324	374.322	325.107	1276.05	303.584	2.07118	6.50677e-17	4.98223e-15	Fanca	8	121824883	121875613	-	8300	protein_coding	- && sp|Q9JL70|FANCA_MOUSE Fanconi anemia group A protein homolog OS=Mus musculus OX=10090 GN=Fanca PE=2 SV=2 && PF15865:Fanconi anaemia group A protein N terminus|PF03511:Fanconi anaemia group A protein	-
MGP_BALBcJ_G0019615	1306.66	1393.03	1270.8	5377.01	3385.05	4707.71	1323.49	4489.93	-1.76228	6.65684e-17	5.07087e-15	Nampt	12	30158063	30195450	+	4376	protein_coding	- && sp|Q99KQ4|NAMPT_MOUSE Nicotinamide phosphoribosyltransferase OS=Mus musculus OX=10090 GN=Nampt PE=1 SV=1 && PF04095:Nicotinate phosphoribosyltransferase (NAPRTase) family|PF18127:Domain of unknown function (DUF5598)	-
MGP_BALBcJ_G0022027	11317	9735.95	9173.11	2432.77	3501.91	1981.25	10075.3	2638.64	1.93279	7.16638e-17	5.43102e-15	H1f0	15	76515589	76517875	+	2287	protein_coding	- && sp|P07305|H10_HUMAN Histone H1.0 OS=Homo sapiens OX=9606 GN=H1-0 PE=1 SV=3 && PF00538:linker histone H1 and H5 family	-
MGP_BALBcJ_G0021012	1.05461	0.952824	3.65172	79.6292	105.456	173.109	1.88638	119.398	-5.95024	8.46096e-17	6.37939e-15	Kcnma1	14	15878145	16593711	-	6513	protein_coding	- && sp|Q08460|KCMA1_MOUSE Calcium-activated potassium channel subunit alpha-1 OS=Mus musculus OX=10090 GN=Kcnma1 PE=1 SV=2 && -	-
MGP_BALBcJ_G0021958	1943.64	1530.23	1635.06	4631.76	4723.68	5563.76	1702.98	4973.07	-1.54623	9.18499e-17	6.89014e-15	Mroh1	15	73696889	73769750	+	16277	protein_coding	- && sp|Q8NDA8|MROH1_HUMAN Maestro heat-like repeat-containing protein family member 1 OS=Homo sapiens OX=9606 GN=MROH1 PE=2 SV=3 && -	-
MGP_BALBcJ_G0016784	190.884	172.461	282.095	842.232	894.003	1443.98	215.147	1060.07	-2.29963	9.31011e-17	6.94872e-15	Zbtb18	1	176752186	176760095	+	6254	protein_coding	- && sp|Q9WUK6|ZBT18_MOUSE Zinc finger and BTB domain-containing protein 18 OS=Mus musculus OX=10090 GN=Zbtb18 PE=1 SV=1 && PF00651:BTB/POZ domain	-
MGP_BALBcJ_G0023964	801.501	742.25	1011.53	2595.09	2633.56	3568.79	851.759	2932.48	-1.7833	9.56755e-17	7.10499e-15	Lpin2	17	71288942	71356730	+	12107	protein_coding	- && sp|Q99PI5|LPIN2_MOUSE Phosphatidate phosphatase LPIN2 OS=Mus musculus OX=10090 GN=Lpin2 PE=1 SV=2 && PF08235:LNS2 (Lipin/Ned1/Smp2)|PF04571:lipin, N-terminal conserved region|PF16876:Lipin/Ned1/Smp2 multi-domain protein middle domain	-
MGP_BALBcJ_G0019611	453.481	391.611	448.248	1338.38	1162.87	1260.32	431.113	1253.86	-1.54031	9.89061e-17	7.30817e-15	Hbp1	12	29279349	29303574	-	6161	protein_coding	- && sp|Q8R316|HBP1_MOUSE HMG box-containing protein 1 OS=Mus musculus OX=10090 GN=Hbp1 PE=1 SV=1 && -	-
MGP_BALBcJ_G0022367	11.6007	17.1508	10.9551	159.258	96.9058	143.554	13.2355	133.239	-3.32937	1.47974e-16	1.08794e-14	Soat2	15	100253221	100266210	+	2218	protein_coding	- && sp|O88908|SOAT2_MOUSE Sterol O-acyltransferase 2 OS=Mus musculus OX=10090 GN=Soat2 PE=1 SV=2 && PF03062:MBOAT, membrane-bound O-acyltransferase family	-
MGP_BALBcJ_G0034143	2133.47	2508.78	2078.74	799.355	503.53	509.826	2240.33	604.237	1.89067	1.60832e-16	1.17662e-14	Gcsh	8	115418110	115432811	-	1579	protein_coding	- && sp|Q91WK5|GCSH_MOUSE Glycine cleavage system H protein, mitochondrial OS=Mus musculus OX=10090 GN=Gcsh PE=1 SV=2 && PF01597:Glycine cleavage H-protein	-
MGP_BALBcJ_G0027280	49.5665	60.9807	63.905	321.579	228.964	277.607	58.1508	276.05	-2.24402	1.81964e-16	1.32466e-14	Serpini1	3	72689874	72776812	+	7178	protein_coding	- && sp|O35684|NEUS_MOUSE Neuroserpin OS=Mus musculus OX=10090 GN=Serpini1 PE=1 SV=1 && PF00079:Serpin (serine protease inhibitor)	-
MGP_BALBcJ_G0022744	2353.88	1814.18	1496.29	13355.2	6543.99	7663.23	1888.12	9187.49	-2.28286	1.8935e-16	1.37168e-14	Fam162a	16	32857329	32885388	-	635	protein_coding	- && sp|Q9D6U8|F162A_MOUSE Protein FAM162A OS=Mus musculus OX=10090 GN=Fam162a PE=1 SV=1 && PF06388:Protein of unknown function (DUF1075)	-
MGP_BALBcJ_G0018596	382.822	363.979	484.765	1148.5	1589.44	1512.59	410.522	1416.84	-1.78674	1.90382e-16	1.37242e-14	Ctns	11	71393287	71409418	-	3391	protein_coding	- && sp|P57757|CTNS_MOUSE Cystinosin OS=Mus musculus OX=10090 GN=Ctns PE=1 SV=1 && PF04193:PQ loop repeat	-
MGP_BALBcJ_G0026994	1902.51	1984.73	1893.41	620.699	678.34	773.712	1926.89	690.917	1.47985	2.21663e-16	1.59016e-14	Rtel1	2	180643768	180681063	+	6616	protein_coding	- && sp|Q0VGM9|RTEL1_MOUSE Regulator of telomere elongation helicase 1 OS=Mus musculus OX=10090 GN=Rtel1 PE=1 SV=2 && -	-
MGP_BALBcJ_G0033931	141.317	50.4997	33.7784	5161.6	2483.45	4311.89	75.1985	3985.65	-5.72995	2.31042e-16	1.64944e-14	Mt2	8	91945113	91946062	+	556	protein_coding	- && - && -	-
MGP_BALBcJ_G0017783	1142.14	1415.9	1294.53	463.483	379.073	431.716	1284.19	424.757	1.59664	2.33799e-16	1.6611e-14	Prim1	10	126803233	126817684	+	3868	protein_coding	- && sp|P20664|PRI1_MOUSE DNA primase small subunit OS=Mus musculus OX=10090 GN=Prim1 PE=1 SV=1 && PF01896:DNA primase small subunit	-
MGP_BALBcJ_G0034891	745.607	679.363	917.493	2330.69	2699.11	3873.84	780.821	2967.88	-1.92612	2.60425e-16	1.84141e-14	Glce	9	59275529	59343220	-	6828	protein_coding	- && sp|Q9EPS3|GLCE_MOUSE D-glucuronyl C5-epimerase OS=Mus musculus OX=10090 GN=Glce PE=1 SV=2 && PF06662:D-glucuronyl C5-epimerase C-terminus	-
MGP_BALBcJ_G0022483	80.1501	134.348	100.422	9.18798	4.75028	4.22217	104.973	6.05348	4.1188	2.88742e-16	2.03192e-14	Rmi2	16	7375565	7434403	+	4426	protein_coding	- && sp|Q3UPE3|RMI2_MOUSE RecQ-mediated genome instability protein 2 OS=Mus musculus OX=10090 GN=Rmi2 PE=2 SV=1 && -	-
MGP_BALBcJ_G0028017	13.7099	12.3867	16.4327	100.047	129.208	159.387	14.1764	129.547	-3.18915	3.18691e-16	2.23205e-14	Trp53inp1	4	7594941	7615604	+	6475	protein_coding	- && sp|Q9QXE4|T53I1_MOUSE Tumor protein p53-inducible nuclear protein 1 OS=Mus musculus OX=10090 GN=Trp53inp1 PE=2 SV=1 && PF14839:DOR family	-
MGP_BALBcJ_G0032241	1350.95	1446.39	1297.27	524.736	381.923	405.328	1364.87	437.329	1.6422	3.22924e-16	2.25102e-14	Grwd1	7	45223594	45229305	-	2047	protein_coding	- && sp|Q810D6|GRWD1_MOUSE Glutamate-rich WD repeat-containing protein 1 OS=Mus musculus OX=10090 GN=Grwd1 PE=1 SV=2 && PF12265:Histone-binding protein RBBP4 or subunit C of CAF1 complex	-
MGP_BALBcJ_G0030418	51.6757	38.1129	51.124	204.177	420.875	269.163	46.9709	298.072	-2.66736	3.62456e-16	2.51473e-14	Pdk4	6	2216547	2229983	-	3507	protein_coding	- && sp|O70571|PDK4_MOUSE [Pyruvate dehydrogenase (acetyl-transferring)] kinase isozyme 4, mitochondrial OS=Mus musculus OX=10090 GN=Pdk4 PE=1 SV=1 && PF10436:Mitochondrial branched-chain alpha-ketoacid dehydrogenase kinase|PF02518:Histidine kinase-, DNA gyrase B-, and HSP90-like ATPase	-
MGP_BALBcJ_G0033966	247.833	168.65	197.193	646.222	847.45	742.046	204.558	745.239	-1.86673	3.70346e-16	2.55746e-14	Ndrg4	8	93448774	93487226	+	4463	protein_coding	- && sp|Q6DIX1|NDRG4_XENTR Protein NDRG4 OS=Xenopus tropicalis OX=8364 GN=ndrg4 PE=2 SV=1 && PF03096:Ndr family	-
MGP_BALBcJ_G0026514	546.286	564.072	716.649	1701.82	2043.57	2533.3	609.002	2092.9	-1.78053	3.93416e-16	2.70414e-14	Slc23a2	2	130481090	130573997	-	7951	protein_coding	- && sp|Q9EPR4|S23A2_MOUSE Solute carrier family 23 member 2 OS=Mus musculus OX=10090 GN=Slc23a2 PE=1 SV=2 && PF00860:Permease family	-
MGP_BALBcJ_G0020782	312.164	334.441	422.686	1107.66	1067.86	1364.81	356.43	1180.11	-1.72627	4.49675e-16	3.07653e-14	Scamp1	13	92693771	92777966	-	3764	protein_coding	- && sp|Q8K021|SCAM1_MOUSE Secretory carrier-associated membrane protein 1 OS=Mus musculus OX=10090 GN=Scamp1 PE=1 SV=1 && PF04144:SCAMP family	-
MGP_BALBcJ_G0025333	875.324	1079.55	1079.99	3128	2573.7	3098.01	1011.62	2933.24	-1.53546	4.55884e-16	3.10463e-14	Stam	2	11145118	11214642	+	8386	protein_coding	- && sp|P70297|STAM1_MOUSE Signal transducing adapter molecule 1 OS=Mus musculus OX=10090 GN=Stam PE=1 SV=3 && PF00018:SH3 domain|PF00790:VHS domain	-
MGP_BALBcJ_G0027388	349.075	280.13	244.665	28.5848	66.504	46.4438	291.29	47.1775	2.62201	4.60463e-16	3.12144e-14	Fdps	3	86302253	86310614	-	4208	protein_coding	- && sp|P14324|FPPS_HUMAN Farnesyl pyrophosphate synthase OS=Homo sapiens OX=9606 GN=FDPS PE=1 SV=4 && -	-
MGP_BALBcJ_G0026161	299.508	294.423	269.314	798.334	877.852	1078.76	287.748	918.316	-1.67437	5.06372e-16	3.41697e-14	Traf6	2	99580973	99604219	+	7883	protein_coding	- && sp|P70196|TRAF6_MOUSE TNF receptor-associated factor 6 OS=Mus musculus OX=10090 GN=Traf6 PE=1 SV=2 && PF13923:Zinc finger, C3HC4 type (RING finger)|PF02176:TRAF-type zinc finger|PF18048:TNF receptor-associated factor 6 zinc finger 2	-
MGP_BALBcJ_G0023559	1435.32	1311.09	1153.03	482.88	358.171	359.94	1299.81	400.33	1.69901	5.15985e-16	3.46601e-14	Nelfe	17	33950888	33956892	+	2100	protein_coding	- && sp|P19426|NELFE_MOUSE Negative elongation factor E OS=Mus musculus OX=10090 GN=Nelfe PE=1 SV=2 && PF00076:RNA recognition motif. (a.k.a. RRM, RBD, or RNP domain)	-
MGP_BALBcJ_G0017465	456.645	522.147	511.24	139.862	157.709	107.665	496.677	135.079	1.87714	5.50217e-16	3.67923e-14	Sppl2b	10	78863487	78877185	+	2866	protein_coding	- && sp|Q3TD49|SPP2B_MOUSE Signal peptide peptidase-like 2B OS=Mus musculus OX=10090 GN=Sppl2b PE=1 SV=2 && -	-
MGP_BALBcJ_G0017535	37.9659	22.8678	28.3008	183.76	167.21	173.109	29.7115	174.693	-2.56121	5.77144e-16	3.84191e-14	Tcp11l2	10	82799698	82837642	+	3434	protein_coding	- && sp|Q8K1H7|T11L2_MOUSE T-complex protein 11-like protein 2 OS=Mus musculus OX=10090 GN=Tcp11l2 PE=1 SV=1 && PF05794:T-complex protein 11	-
MGP_BALBcJ_G0024700	1740.1	1835.14	1822.21	724.83	674.54	682.935	1799.15	694.102	1.37419	5.97533e-16	3.9598e-14	Pola2	19	2783123	2808197	-	2801	protein_coding	- && sp|P33611|DPOA2_MOUSE DNA polymerase alpha subunit B OS=Mus musculus OX=10090 GN=Pola2 PE=1 SV=2 && PF04042:DNA polymerase alpha/epsilon subunit B|PF08418:DNA polymerase alpha subunit B N-terminal	-
MGP_BALBcJ_G0023782	2524.73	2735.56	2716.88	968.822	1045.06	1084.04	2659.05	1032.64	1.36465	6.38054e-16	4.20945e-14	Srf	17	46371449	46380768	-	4093	protein_coding	- && sp|Q9JM73|SRF_MOUSE Serum response factor OS=Mus musculus OX=10090 GN=Srf PE=1 SV=1 && PF00319:SRF-type transcription factor (DNA-binding and dimerisation domain)	-
MGP_BALBcJ_G0024742	7423.38	7868.42	6495.49	2824.79	2312.44	1924.25	7262.43	2353.83	1.62539	6.49926e-16	4.26871e-14	Ppp1r14b	19	3847691	3849968	+	919	protein_coding	- && sp|Q62084|PP14B_MOUSE Protein phosphatase 1 regulatory subunit 14B OS=Mus musculus OX=10090 GN=Ppp1r14b PE=1 SV=2 && PF05361:PKC-activated protein phosphatase-1 inhibitor	-
MGP_BALBcJ_G0029915	1556.6	1335.86	1115.6	417.543	418.975	292.385	1336.02	376.301	1.82722	6.8895e-16	4.505e-14	Mvk	5	113946196	113963517	+	2676	protein_coding	- && sp|Q9R008|KIME_MOUSE Mevalonate kinase OS=Mus musculus OX=10090 GN=Mvk PE=1 SV=1 && PF00288:GHMP kinases N terminal domain	-
MGP_BALBcJ_G0030200	3632.07	3397.77	4027.84	1261.82	1510.59	1277.21	3685.89	1349.87	1.44907	7.75912e-16	5.05129e-14	Srrt	5	137217990	137230001	-	5271	protein_coding	- && sp|Q99MR6|SRRT_MOUSE Serrate RNA effector molecule homolog OS=Mus musculus OX=10090 GN=Srrt PE=1 SV=1 && PF04959:Arsenite-resistance protein 2|PF12066:Domain of unknown function (DUF3546)	-
MGP_BALBcJ_G0035754	181.392	201.999	218.19	22.4595	45.6027	25.333	200.527	31.1317	2.68129	7.85419e-16	5.09076e-14	Hmgb3	X	66530496	66534784	+	1276	protein_coding	- && sp|O54879|HMGB3_MOUSE High mobility group protein B3 OS=Mus musculus OX=10090 GN=Hmgb3 PE=1 SV=3 && PF00505:HMG (high mobility group) box|PF09011:HMG-box domain	-
MGP_BALBcJ_G0023612	6148.36	3658.84	3089.35	24682	17560.8	16162.4	4298.85	19468.4	-2.17923	9.35976e-16	6.04011e-14	Ier3	17	35045548	35046787	+	1131	protein_coding	- && sp|P46694|IEX1_MOUSE Radiation-inducible immediate-early gene IEX-1 OS=Mus musculus OX=10090 GN=Ier3 PE=1 SV=1 && -	-
MGP_BALBcJ_G0027724	1509.14	1052.87	1226.06	3947.77	3521.86	3776.73	1262.69	3748.79	-1.57019	9.60766e-16	6.17313e-14	Strip1	3	105349158	105368314	-	5453	protein_coding	- && sp|Q8C079|STRP1_MOUSE Striatin-interacting protein 1 OS=Mus musculus OX=10090 GN=Strip1 PE=1 SV=2 && PF07923:N1221-like protein	-
MGP_BALBcJ_G0021896	157.136	195.329	202.67	29.6057	39.9024	28.4996	185.045	32.6692	2.49914	1.03083e-15	6.59462e-14	Jrk	15	71833683	71840917	-	5853	protein_coding	- && sp|Q60976|JERKY_MOUSE Jerky protein OS=Mus musculus OX=10090 GN=Jrk PE=2 SV=2 && PF04218:CENP-B N-terminal DNA-binding domain|PF03184:DDE superfamily endonuclease|PF03221:Tc5 transposase DNA-binding domain	-
MGP_BALBcJ_G0018474	916.454	669.835	819.81	2146.93	3214.04	3704.95	802.033	3021.97	-1.91394	1.05402e-15	6.71391e-14	Kdm6b	11	67519041	67534202	-	6922	protein_coding	- && sp|Q5NCY0|KDM6B_MOUSE Lysine-specific demethylase 6B OS=Mus musculus OX=10090 GN=Kdm6b PE=1 SV=1 && -	-
MGP_BALBcJ_G0030381	4021.22	4490.66	4892.39	1313.88	1788.96	1480.92	4468.09	1527.92	1.54799	1.16436e-15	7.38492e-14	Hmgb1	5	149492398	149639735	-	2065	protein_coding	- && sp|B2RPK0|HGB1A_HUMAN Putative high mobility group protein B1-like 1 OS=Homo sapiens OX=9606 GN=HMGB1P1 PE=5 SV=1 && PF09011:HMG-box domain|PF00505:HMG (high mobility group) box	-
MGP_BALBcJ_G0025415	793.064	774.646	701.129	139.862	252.715	147.776	756.28	180.117	2.06802	1.17561e-15	7.42443e-14	Sapcd2	2	22468411	22474303	+	3499	protein_coding	- && sp|Q9D818|SAPC2_MOUSE Suppressor APC domain-containing protein 2 OS=Mus musculus OX=10090 GN=Sapcd2 PE=1 SV=1 && PF11414:Adenomatous polyposis coli tumour suppressor protein	-
MGP_BALBcJ_G0025619	961.802	883.268	976.834	236.846	336.32	199.497	940.634	257.554	1.8674	1.38656e-15	8.7194e-14	Phf19	2	32197426	32217723	-	5039	protein_coding	- && sp|Q9CXG9|PHF19_MOUSE PHD finger protein 19 OS=Mus musculus OX=10090 GN=Phf19 PE=1 SV=1 && PF00628:PHD-finger|PF18104:Jumonji domain-containing protein 2A Tudor domain|PF14061:Polycomb-like MTF2 factor 2	-
MGP_BALBcJ_G0032159	2118.71	1969.49	1930.84	693.182	830.349	712.49	2006.35	745.341	1.42826	1.42258e-15	8.90801e-14	Pold1	7	43885956	43903517	-	4859	protein_coding	- && sp|P52431|DPOD1_MOUSE DNA polymerase delta catalytic subunit OS=Mus musculus OX=10090 GN=Pold1 PE=1 SV=2 && PF14260:C4-type zinc-finger of DNA polymerase delta|PF03104:DNA polymerase family B, exonuclease domain|PF00136:DNA polymerase family B	-
MGP_BALBcJ_G0018836	62.2218	34.3017	51.124	224.595	348.671	249.108	49.2158	274.125	-2.48141	1.47551e-15	9.20048e-14	Ypel2	11	85488780	85546866	-	4842	protein_coding	- && sp|Q2YDI3|YPEL2_BOVIN Protein yippee-like 2 OS=Bos taurus OX=9913 GN=YPEL2 PE=3 SV=1 && PF03226:Yippee zinc-binding/DNA-binding /Mis18, centromere assembly	-
MGP_BALBcJ_G0017222	3025.67	3426.35	2811.82	1156.67	697.341	768.434	3087.95	874.147	1.82084	1.5721e-15	9.76154e-14	Ppa1	10	59252686	59278350	+	2902	protein_coding	- && sp|Q9D819|IPYR_MOUSE Inorganic pyrophosphatase OS=Mus musculus OX=10090 GN=Ppa1 PE=1 SV=1 && -	-
MGP_BALBcJ_G0016584	3169.09	3919.92	3389.7	1357.78	930.105	1087.21	3492.91	1125.03	1.63466	1.63193e-15	1.00906e-13	Cacybp	1	159230363	159240976	-	2510	protein_coding	- && sp|Q9CXW3|CYBP_MOUSE Calcyclin-binding protein OS=Mus musculus OX=10090 GN=Cacybp PE=1 SV=1 && PF05002:SGS domain|PF09032:Siah interacting protein, N terminal|PF04969:CS domain	-
MGP_BALBcJ_G0019682	169.792	153.405	143.33	522.694	563.383	455.994	155.509	514.024	-1.72622	1.66916e-15	1.02779e-13	2700097O09Rik	12	52394700	52429991	-	4932	protein_coding	- && sp|P46935|NEDD4_MOUSE E3 ubiquitin-protein ligase NEDD4 OS=Mus musculus OX=10090 GN=Nedd4 PE=1 SV=3 && -	-
MGP_BALBcJ_G0020413	2542.66	1904.69	1889.76	7993.55	6019.56	6028.2	2112.37	6680.43	-1.66125	1.86092e-15	1.14111e-13	Nrn1	13	33982690	33992936	-	1766	protein_coding	- && sp|Q8CFV4|NRN1_MOUSE Neuritin OS=Mus musculus OX=10090 GN=Nrn1 PE=1 SV=1 && PF15056:Neuritin protein family	-
MGP_BALBcJ_G0035822	2007.97	2521.17	2645.67	813.647	612.786	842.322	2391.6	756.252	1.66152	1.99347e-15	1.21734e-13	Dkc1	X	70157110	70171152	+	4121	protein_coding	- && sp|Q9ESX5|DKC1_MOUSE H/ACA ribonucleoprotein complex subunit DKC1 OS=Mus musculus OX=10090 GN=Dkc1 PE=1 SV=4 && PF01472:PUA domain|PF01509:TruB family pseudouridylate synthase (N terminal domain)|PF08068:DKCLD (NUC011) domain|PF16198:tRNA pseudouridylate synthase B C-terminal domain	-
MGP_BALBcJ_G0029207	390.205	207.716	131.462	1814.12	1406.08	1213.87	243.127	1478.02	-2.60589	2.00319e-15	1.21824e-13	Vwa1	4	153859279	153865861	-	3642	protein_coding	- && sp|Q8R2Z5|VWA1_MOUSE von Willebrand factor A domain-containing protein 1 OS=Mus musculus OX=10090 GN=Vwa1 PE=1 SV=1 && PF00041:Fibronectin type III domain|PF00092:von Willebrand factor type A domain	-
MGP_BALBcJ_G0027202	1976.33	1914.22	2146.3	5292.28	4821.54	6268.86	2012.28	5460.89	-1.44021	2.29234e-15	1.38837e-13	Wwtr1	3	54330060	54450965	-	4764	protein_coding	- && sp|Q9EPK5|WWTR1_MOUSE WW domain-containing transcription regulator protein 1 OS=Mus musculus OX=10090 GN=Wwtr1 PE=1 SV=2 && PF00397:WW domain	-
MGP_BALBcJ_G0024090	404.969	465.931	479.288	1229.15	1224.62	1555.87	450.062	1336.55	-1.56969	2.67501e-15	1.61352e-13	Arhgap12	18	2888027	3001297	-	8018	protein_coding	- && sp|Q8C0D4|RHG12_MOUSE Rho GTPase-activating protein 12 OS=Mus musculus OX=10090 GN=Arhgap12 PE=1 SV=2 && PF00169:PH domain|PF00620:RhoGAP domain|PF14604:Variant SH3 domain|PF00397:WW domain|PF16618:Linker region between SH3 and WW domains on ARHGAP12	-
MGP_BALBcJ_G0022517	3643.67	4466.84	4565.56	1447.62	1674.95	1573.81	4225.35	1565.46	1.43251	3.39265e-15	2.03807e-13	Mcm4	16	12176638	12190591	-	3589	protein_coding	- && sp|P49717|MCM4_MOUSE DNA replication licensing factor MCM4 OS=Mus musculus OX=10090 GN=Mcm4 PE=1 SV=1 && PF17207:MCM OB domain|PF14551:MCM N-terminal domain|PF17855:MCM AAA-lid domain|PF00493:MCM P-loop domain	-
MGP_BALBcJ_G0022794	395.478	406.856	348.739	98.0052	124.457	98.1653	383.691	106.876	1.84226	4.12018e-15	2.4651e-13	Tigit	16	40438601	40454352	-	949	protein_coding	- && sp|P86176|TIGIT_MOUSE T-cell immunoreceptor with Ig and ITIM domains OS=Mus musculus OX=10090 GN=Tigit PE=3 SV=1 && PF07686:Immunoglobulin V-set domain	-
MGP_BALBcJ_G0021460	14.7645	17.1508	4.56464	199.073	91.2054	158.331	12.16	149.537	-3.62926	5.06865e-15	3.02034e-13	Stmn4	14	59537315	59554702	+	1916	protein_coding	- && sp|P63042|STMN4_MOUSE Stathmin-4 OS=Mus musculus OX=10090 GN=Stmn4 PE=1 SV=1 && PF00836:Stathmin family	-
MGP_BALBcJ_G0033503	1244.44	1002.37	986.876	3521.04	2987.93	2758.13	1077.89	3089.03	-1.51926	5.31347e-15	3.15351e-13	Gtf2e2	8	31082655	31127940	+	2347	protein_coding	- && sp|Q9D902|T2EB_MOUSE General transcription factor IIE subunit 2 OS=Mus musculus OX=10090 GN=Gtf2e2 PE=1 SV=2 && PF02186:TFIIE beta subunit core domain|PF18121:TFA2 Winged helix domain 2	-
MGP_BALBcJ_G0016064	3444.35	4213.39	3906.42	1389.43	1067.86	1488.31	3854.72	1315.2	1.55162	5.48486e-15	3.2369e-13	Atic	1	69567677	69590153	+	7980	protein_coding	- && sp|Q9CWJ9|PUR9_MOUSE Bifunctional purine biosynthesis protein ATIC OS=Mus musculus OX=10090 GN=Atic PE=1 SV=2 && PF01808:AICARFT/IMPCHase bienzyme|PF02142:MGS-like domain	-
MGP_BALBcJ_G0018493	244.669	246.781	268.401	692.161	1008.01	1339.48	253.284	1013.22	-1.99977	5.49778e-15	3.2369e-13	Zbtb4	11	67907393	67930200	+	8097	protein_coding	- && sp|Q5F293|ZBTB4_MOUSE Zinc finger and BTB domain-containing protein 4 OS=Mus musculus OX=10090 GN=Zbtb4 PE=2 SV=1 && PF00651:BTB/POZ domain	-
MGP_BALBcJ_G0029249	5987	5868.44	5930.39	2125.49	2401.74	1622.37	5928.61	2049.87	1.532	5.77844e-15	3.38864e-13	Cyp51	5	1007827	1029252	-	4414	protein_coding	- && sp|Q8K0C4|CP51A_MOUSE Lanosterol 14-alpha demethylase OS=Mus musculus OX=10090 GN=Cyp51a1 PE=1 SV=1 && PF00067:Cytochrome P450	-
MGP_BALBcJ_G0035005	81.2047	53.3581	42.9077	253.18	404.724	292.385	59.1568	316.763	-2.42653	5.87722e-15	3.43295e-13	Fam214a	9	72286571	72365431	+	4452	protein_coding	- && sp|Q69ZK7|F214A_MOUSE Protein FAM214A OS=Mus musculus OX=10090 GN=Fam214a PE=2 SV=3 && PF13915:Domain of unknown function (DUF4210)|PF13889:Chromosome segregation during meiosis	-
MGP_BALBcJ_G0031650	2863.26	2977.57	2950.59	848.357	1228.42	939.432	2930.47	1005.4	1.54307	6.55386e-15	3.81311e-13	Lig1	7	10617383	10651450	+	4267	protein_coding	- && sp|P37913|DNLI1_MOUSE DNA ligase 1 OS=Mus musculus OX=10090 GN=Lig1 PE=1 SV=2 && PF04675:DNA ligase N terminus|PF04679:ATP dependent DNA ligase C terminal region|PF01068:ATP dependent DNA ligase domain	-
MGP_BALBcJ_G0019161	864.778	477.365	479.288	2098.94	2821.67	2446.74	607.143	2455.79	-2.01695	6.80038e-15	3.94102e-13	Mpp2	11	101053177	101084587	-	4813	protein_coding	- && sp|Q9WV34|MPP2_MOUSE MAGUK p55 subfamily member 2 OS=Mus musculus OX=10090 GN=Mpp2 PE=1 SV=1 && -	-
MGP_BALBcJ_G0030350	395.478	424.959	466.507	1239.36	1154.32	1666.7	428.981	1353.46	-1.65708	7.19993e-15	4.15627e-13	Zfp655	5	145449206	145470221	+	4680	protein_coding	- && sp|Q8N720|ZN655_HUMAN Zinc finger protein 655 OS=Homo sapiens OX=9606 GN=ZNF655 PE=1 SV=3 && -	-
MGP_BALBcJ_G0032247	70.6587	87.6598	94.0317	5.10444	5.70034	3.16662	84.1167	4.65713	4.16707	7.90442e-15	4.5452e-13	Ccdc114	7	45323049	45347393	+	5259	protein_coding	- && sp|B1H228|ODAD1_RAT Outer dynein arm-docking complex subunit 1 OS=Rattus norvegicus OX=10116 GN=Odad1 PE=1 SV=1 && -	-
MGP_BALBcJ_G0017195	46.4027	30.4904	40.1689	275.64	186.211	181.553	39.0206	214.468	-2.46095	8.13264e-15	4.6583e-13	Oit3	10	56942709	56961279	-	2788	protein_coding	- && sp|Q8R4V5|OIT3_MOUSE Oncoprotein-induced transcript 3 protein OS=Mus musculus OX=10090 GN=Oit3 PE=2 SV=2 && PF00100:Zona pellucida-like domain|PF14670:Coagulation Factor Xa inhibitory site	-
MGP_BALBcJ_G0016109	359.621	338.252	365.172	1282.23	872.152	1343.7	354.348	1166.03	-1.7181	9.9881e-15	5.699e-13	Cnppd1	1	73118572	73126731	-	5634	protein_coding	- && sp|Q8K158|CNPD1_MOUSE Protein CNPPD1 OS=Mus musculus OX=10090 GN=Cnppd1 PE=2 SV=1 && PF08613:Cyclin	-
MGP_BALBcJ_G0024595	957.583	1023.33	926.623	2800.29	2236.43	3007.24	969.18	2681.32	-1.46801	1.04506e-14	5.93998e-13	Chka	19	635554	678949	+	12016	protein_coding	- && sp|O54804|CHKA_MOUSE Choline kinase alpha OS=Mus musculus OX=10090 GN=Chka PE=1 SV=3 && -	-
MGP_BALBcJ_G0034023	1067.26	961.399	735.821	5219.8	2650.66	3422.07	921.494	3764.17	-2.03049	1.05674e-14	5.9817e-13	Atp6v0d1	8	103688940	103736961	-	1793	protein_coding	- && sp|P51863|VA0D1_MOUSE V-type proton ATPase subunit d 1 OS=Mus musculus OX=10090 GN=Atp6v0d1 PE=1 SV=2 && PF01992:ATP synthase (C/AC39) subunit	-
MGP_BALBcJ_G0028787	3980.09	4130.49	3636.2	1638.52	1574.24	1342.65	3915.59	1518.47	1.36649	1.0605e-14	5.9817e-13	Phc2	4	125898105	125996787	+	7322	protein_coding	- && sp|Q9QWH1|PHC2_MOUSE Polyhomeotic-like protein 2 OS=Mus musculus OX=10090 GN=Phc2 PE=1 SV=1 && PF16616:Unstructured region on Polyhomeotic-like protein 1 and 2|PF00536:SAM domain (Sterile alpha motif)	-
MGP_BALBcJ_G0023601	1779.12	1924.7	1551.07	707.475	596.635	576.326	1751.63	626.812	1.48255	1.08097e-14	6.07401e-13	Tcf19	17	34710448	34714513	-	1782	protein_coding	- && sp|Q99KJ5|TCF19_MOUSE Transcription factor 19-like protein OS=Mus musculus OX=10090 GN=Tcf19 PE=2 SV=1 && PF00498:FHA domain	-
MGP_BALBcJ_G0025046	80.1501	85.7541	111.377	287.89	505.43	573.159	92.4272	455.493	-2.29937	1.15406e-14	6.46012e-13	Hectd2	19	33832079	33899585	+	9080	protein_coding	- && sp|Q8CDU6|HECD2_MOUSE Probable E3 ubiquitin-protein ligase HECTD2 OS=Mus musculus OX=10090 GN=Hectd2 PE=1 SV=2 && PF00632:HECT-domain (ubiquitin-transferase)	-
MGP_BALBcJ_G0019547	132.88	159.122	152.459	21.4386	28.5017	11.611	148.154	20.5171	2.84434	1.18271e-14	6.5955e-13	Mycn	12	10029196	10035014	-	3292	protein_coding	- && sp|P03966|MYCN_MOUSE N-myc proto-oncogene protein OS=Mus musculus OX=10090 GN=Mycn PE=2 SV=2 && PF00010:Helix-loop-helix DNA-binding domain|PF01056:Myc amino-terminal region	-
MGP_BALBcJ_G0028650	4708.82	4564.03	4036.97	1588.5	1776.61	1221.26	4436.61	1528.79	1.53683	1.40874e-14	7.82647e-13	Cdc20	4	115495757	115500222	-	1868	protein_coding	- && sp|Q9JJ66|CDC20_MOUSE Cell division cycle protein 20 homolog OS=Mus musculus OX=10090 GN=Cdc20 PE=1 SV=2 && PF12894:Anaphase-promoting complex subunit 4 WD40 domain|PF00400:WD domain, G-beta repeat	-
MGP_BALBcJ_G0018991	236.232	180.084	236.449	590.073	1071.66	1147.37	217.588	936.37	-2.10571	1.44012e-14	7.97084e-13	Fbxl20	11	96918028	96985324	-	11963	protein_coding	- && sp|Q58DG6|FXL20_BOVIN F-box/LRR-repeat protein 20 OS=Bos taurus OX=9913 GN=FBXL20 PE=2 SV=2 && PF12937:F-box-like	-
MGP_BALBcJ_G0020509	661.239	620.288	483.852	2908.51	1541.94	2350.69	588.46	2267.05	-1.94603	1.45645e-14	8.03115e-13	Nfil3	13	50601468	50615257	-	2026	protein_coding	- && sp|O08750|NFIL3_MOUSE Nuclear factor interleukin-3-regulated protein OS=Mus musculus OX=10090 GN=Nfil3 PE=1 SV=1 && PF07716:Basic region leucine zipper|PF06529:Vertebrate interleukin-3 regulated transcription factor	-
MGP_BALBcJ_G0016268	4.21843	0	4.56464	92.9007	67.454	90.7766	2.92769	83.7104	-4.84387	1.54407e-14	8.48264e-13	Gpr35	1	91341445	91376959	+	4839	protein_coding	- && sp|Q9ES90|GPR35_MOUSE G-protein coupled receptor 35 OS=Mus musculus OX=10090 GN=Gpr35 PE=2 SV=1 && PF00001:7 transmembrane receptor (rhodopsin family)	-
MGP_BALBcJ_G0025398	239.396	197.235	182.586	35.731	48.4529	22.1664	206.405	35.4501	2.53506	1.64592e-14	8.98953e-13	Fam166a	2	22306383	22311854	+	1086	protein_coding	- && sp|Q9D4K5|F166A_MOUSE Protein FAM166A OS=Mus musculus OX=10090 GN=Fam166a PE=2 SV=1 && PF10629:Protein of unknown function (DUF2475)	-
MGP_BALBcJ_G0014086	183.502	161.98	159.763	31.6475	36.1021	18.9997	168.415	28.9165	2.53632	1.64851e-14	8.98953e-13	MGP_BALBcJ_G0014086	8	125059414	125059833	-	165	processed_pseudogene	- && sp|P09768|KITH_CRIGR Thymidine kinase, cytosolic OS=Cricetulus griseus OX=10029 GN=TK1 PE=3 SV=1 && -	-
novel.348	106.515	75.2731	75.7731	416.522	362.922	286.052	85.8538	355.165	-2.05169	1.65718e-14	9.00362e-13	-	18	49852852	49888971	+	5059	-	- && - && -	-
MGP_BALBcJ_G0019530	939.655	894.701	990.528	221.532	357.221	278.663	941.628	285.806	1.71932	1.89883e-14	1.02787e-12	Sdc1	12	5804509	5827773	+	3794	protein_coding	- && sp|P18828|SDC1_MOUSE Syndecan-1 OS=Mus musculus OX=10090 GN=Sdc1 PE=1 SV=1 && PF01034:Syndecan domain	-
MGP_BALBcJ_G0030888	731.897	715.571	608.011	216.428	250.815	232.219	685.159	233.154	1.55451	2.0919e-14	1.12825e-12	Dok1	6	80834038	80836574	-	1976	protein_coding	- && sp|P97465|DOK1_MOUSE Docking protein 1 OS=Mus musculus OX=10090 GN=Dok1 PE=1 SV=2 && PF02174:PTB domain (IRS-1 type)	-
MGP_BALBcJ_G0031350	313.218	358.262	291.224	78.6083	100.706	77.0545	320.901	85.4563	1.90698	2.16868e-14	1.16541e-12	Magohb	6	129634434	129643238	-	1720	protein_coding	- && sp|Q0VC92|MGN2_BOVIN Protein mago nashi homolog 2 OS=Bos taurus OX=9913 GN=MAGOHB PE=2 SV=1 && PF02792:Mago nashi protein	-
MGP_BALBcJ_G0019316	1437.43	1335.86	1228.8	437.961	511.13	332.496	1334.03	427.195	1.64199	2.27943e-14	1.22049e-12	Slc9a3r1	11	114381897	114399819	+	1926	protein_coding	- && sp|P70441|NHRF1_MOUSE Na(+)/H(+) exchange regulatory cofactor NHE-RF1 OS=Mus musculus OX=10090 GN=Slc9a3r1 PE=1 SV=3 && PF17820:PDZ domain|PF09007:EBP50, C-terminal	-
MGP_BALBcJ_G0023047	1872.98	1608.37	1772.91	4884.94	3950.33	4868.16	1751.42	4567.81	-1.383	2.38445e-14	1.27211e-12	Ets2	16	92982544	93001635	+	4710	protein_coding	- && sp|P15037|ETS2_MOUSE Protein C-ets-2 OS=Mus musculus OX=10090 GN=Ets2 PE=1 SV=1 && -	-
MGP_BALBcJ_G0023883	3362.09	3596.91	4330.02	822.835	1407.03	1123.1	3763.01	1117.65	1.75126	2.41373e-14	1.2831e-12	Uhrf1	17	56224133	56244277	+	4286	protein_coding	- && sp|Q8VDF2|UHRF1_MOUSE E3 ubiquitin-protein ligase UHRF1 OS=Mus musculus OX=10090 GN=Uhrf1 PE=1 SV=2 && PF02182:SAD/SRA domain|PF00240:Ubiquitin family|PF12148:Tandem tudor domain within UHRF1|PF00628:PHD-finger	-
MGP_BALBcJ_G0022602	129.717	76.2259	123.245	372.624	469.328	530.937	109.729	457.63	-2.0612	2.55708e-14	1.35443e-12	Klhl24	16	16717188	16747415	+	6719	protein_coding	- && sp|Q8BRG6|KLH24_MOUSE Kelch-like protein 24 OS=Mus musculus OX=10090 GN=Klhl24 PE=2 SV=2 && PF07707:BTB And C-terminal Kelch|PF01344:Kelch motif|PF00651:BTB/POZ domain	-
MGP_BALBcJ_G0032941	3149.06	3171	2925.94	849.378	1245.52	738.879	3082	944.594	1.70566	2.56662e-14	1.35463e-12	Plk1	7	122653122	122663512	+	2199	protein_coding	- && sp|Q07832|PLK1_MOUSE Serine/threonine-protein kinase PLK1 OS=Mus musculus OX=10090 GN=Plk1 PE=1 SV=2 && PF00069:Protein kinase domain|PF00659:POLO box duplicated region	-
MGP_BALBcJ_G0016449	1341.46	1343.48	1336.53	3376.07	2970.83	3521.29	1340.49	3289.4	-1.295	2.64459e-14	1.39081e-12	Cyb5r1	1	133198862	133205005	+	4399	protein_coding	- && sp|Q9DB73|NB5R1_MOUSE NADH-cytochrome b5 reductase 1 OS=Mus musculus OX=10090 GN=Cyb5r1 PE=1 SV=1 && PF00175:Oxidoreductase NAD-binding domain	-
MGP_BALBcJ_G0018734	1607.22	1716.04	2106.13	4322.44	5598.68	5509.93	1809.79	5143.68	-1.50682	2.77969e-14	1.45622e-12	Wsb1	11	77646108	77661200	-	4009	protein_coding	- && sp|O54927|WSB1_MOUSE WD repeat and SOCS box-containing protein 1 OS=Mus musculus OX=10090 GN=Wsb1 PE=1 SV=1 && PF00400:WD domain, G-beta repeat|PF07525:SOCS box	-
MGP_BALBcJ_G0032924	1562.93	1544.53	1545.59	574.759	590.935	670.269	1551.01	611.988	1.34182	2.78867e-14	1.45622e-12	Cdr2	7	121428394	121453665	-	2782	protein_coding	- && sp|P97817|CDR2_MOUSE Cerebellar degeneration-related protein 2 OS=Mus musculus OX=10090 GN=Cdr2 PE=1 SV=2 && -	-
MGP_BALBcJ_G0033643	1504.92	1489.26	1542.85	4009.02	3422.1	4707.71	1512.35	4046.28	-1.41971	3.19845e-14	1.66432e-12	Atp6v1b2	8	66660615	66686224	+	5241	protein_coding	- && sp|P62814|VATB2_MOUSE V-type proton ATPase subunit B, brain isoform OS=Mus musculus OX=10090 GN=Atp6v1b2 PE=1 SV=1 && -	-
MGP_BALBcJ_G0019658	762.481	775.598	922.058	3005.49	1964.72	2591.35	820.046	2520.52	-1.61963	3.38062e-14	1.75294e-12	Foxg1	12	46660378	46664580	+	4160	protein_coding	- && sp|Q60987|FOXG1_MOUSE Forkhead box protein G1 OS=Mus musculus OX=10090 GN=Foxg1 PE=1 SV=1 && PF00250:Forkhead domain	-
MGP_BALBcJ_G0022655	625.382	592.656	543.193	1491.52	1439.34	1751.14	587.077	1560.66	-1.41073	3.41998e-14	1.76715e-12	Bcl6	16	20749511	20773346	-	6700	protein_coding	- && sp|P41183|BCL6_MOUSE B-cell lymphoma 6 protein homolog OS=Mus musculus OX=10090 GN=Bcl6 PE=1 SV=1 && -	-
MGP_BALBcJ_G0027141	455.59	536.44	517.631	111.277	175.76	104.499	503.22	130.512	1.94493	3.46341e-14	1.78336e-12	Bbs12	3	34210664	34219563	+	2436	protein_coding	- && sp|Q5SUD9|BBS12_MOUSE Bardet-Biedl syndrome 12 protein homolog OS=Mus musculus OX=10090 GN=Bbs12 PE=3 SV=2 && PF00118:TCP-1/cpn60 chaperonin family	-
MGP_BALBcJ_G0019396	1246.55	1369.21	1199.59	486.963	510.18	409.55	1271.78	468.898	1.43909	3.73167e-14	1.91481e-12	Syngr2	11	117052608	117057207	+	1760	protein_coding	- && sp|O55101|SNG2_MOUSE Synaptogyrin-2 OS=Mus musculus OX=10090 GN=Syngr2 PE=2 SV=1 && PF01284:Membrane-associating domain	-
MGP_BALBcJ_G0031173	2772.56	2334.42	2391.87	6273.35	5741.19	6519.02	2499.62	6177.86	-1.30549	3.80989e-14	1.94819e-12	Adipor2	6	117244782	117313729	-	5978	protein_coding	- && sp|Q8BQS5|PAQR2_MOUSE Adiponectin receptor protein 2 OS=Mus musculus OX=10090 GN=Adipor2 PE=1 SV=2 && PF03006:Haemolysin-III related	-
MGP_BALBcJ_G0024441	3.16382	2.85847	4.56464	164.363	46.5528	91.8321	3.52898	100.916	-4.82962	4.33799e-14	2.21058e-12	Csf1r	18	58483997	58510446	+	4984	protein_coding	- && sp|P09581|CSF1R_MOUSE Macrophage colony-stimulating factor 1 receptor OS=Mus musculus OX=10090 GN=Csf1r PE=1 SV=3 && PF07714:Protein tyrosine kinase|PF00047:Immunoglobulin domain	-
MGP_BALBcJ_G0028974	384.932	332.535	358.781	68.3994	115.907	63.3325	358.749	82.5463	2.11602	4.44612e-14	2.2579e-12	Sh2d5	4	135621323	135633689	+	3740	protein_coding	- && sp|Q8JZW5|SH2D5_MOUSE SH2 domain-containing protein 5 OS=Mus musculus OX=10090 GN=Sh2d5 PE=1 SV=3 && -	-
MGP_BALBcJ_G0027805	1951.02	2079.06	2365.4	4892.09	6344.48	7144.96	2131.83	6127.18	-1.52302	4.55404e-14	2.29875e-12	Arhgap29	3	119843746	119909312	+	8815	protein_coding	- && sp|Q8CGF1|RHG29_MOUSE Rho GTPase-activating protein 29 OS=Mus musculus OX=10090 GN=Arhgap29 PE=1 SV=1 && PF00620:RhoGAP domain|PF00130:Phorbol esters/diacylglycerol binding domain (C1 domain)	-
MGP_BALBcJ_G0028836	15.8191	12.3867	14.6069	100.047	140.608	97.1098	14.2709	112.588	-2.98337	4.55768e-14	2.29875e-12	Sdc3	4	127942609	127976912	+	5989	protein_coding	- && sp|Q64519|SDC3_MOUSE Syndecan-3 OS=Mus musculus OX=10090 GN=Sdc3 PE=1 SV=2 && PF01034:Syndecan domain	-
MGP_BALBcJ_G0025870	760.372	876.598	825.288	2163.26	1892.51	2137.47	820.752	2064.41	-1.33044	5.36622e-14	2.69735e-12	Tfpi	2	81956211	82000786	-	5462	protein_coding	- && sp|O54819|TFPI1_MOUSE Tissue factor pathway inhibitor OS=Mus musculus OX=10090 GN=Tfpi PE=2 SV=1 && PF00014:Kunitz/Bovine pancreatic trypsin inhibitor domain	-
MGP_BALBcJ_G0016802	1808.65	1769.39	2220.24	4997.24	5492.28	7888.06	1932.76	6125.86	-1.66412	5.76473e-14	2.88784e-12	Cdc42bpa	1	179459942	179664707	+	21538	protein_coding	- && sp|Q3UU96|MRCKA_MOUSE Serine/threonine-protein kinase MRCK alpha OS=Mus musculus OX=10090 GN=Cdc42bpa PE=1 SV=2 && -	-
MGP_BALBcJ_G0029384	8162.66	7642.6	9467.07	1985.63	3186.49	2934.4	8424.11	2702.17	1.64037	6.09589e-14	3.04341e-12	Cad	5	28597472	28622096	+	8184	protein_coding	- && sp|B2RQC6|PYR1_MOUSE CAD protein OS=Mus musculus OX=10090 GN=Cad PE=1 SV=1 && PF00117:Glutamine amidotransferase class-I|PF02142:MGS-like domain|PF00988:Carbamoyl-phosphate synthase small chain, CPSase domain|PF02786:Carbamoyl-phosphate synthase L chain, ATP binding domain|PF00185:Aspartate/ornithine carbamoyltransferase, Asp/Orn binding domain|PF02787:Carbamoyl-phosphate synthetase large ch…	-
MGP_BALBcJ_G0005778	4300.69	3260.56	4134.65	11323.7	18636.3	10956.5	3898.63	13638.8	-1.80673	6.28077e-14	3.12516e-12	Neat1	19	2659060	2680827	-	20289	lincRNA	- && - && -	-
MGP_BALBcJ_G0027915	297.399	303.951	309.483	98.0052	85.5051	71.7768	303.611	85.0957	1.8345	6.31628e-14	3.13228e-12	Kyat3	3	140554702	140601124	+	9519	protein_coding	- && sp|Q71RI9|KAT3_MOUSE Kynurenine--oxoglutarate transaminase 3 OS=Mus musculus OX=10090 GN=Kyat3 PE=1 SV=1 && PF00155:Aminotransferase class I and II	-
MGP_BALBcJ_G0020884	330.092	301.092	425.425	904.506	1589.44	1592.81	352.203	1362.25	-1.95116	6.44789e-14	3.18685e-12	Map3k1	13	110398799	110463445	-	7296	protein_coding	- && sp|P53349|M3K1_MOUSE Mitogen-activated protein kinase kinase kinase 1 OS=Mus musculus OX=10090 GN=Map3k1 PE=1 SV=3 && PF00069:Protein kinase domain	-
MGP_BALBcJ_G0020325	54.8396	33.3488	57.5145	203.157	236.564	373.662	48.5676	271.127	-2.48097	6.84242e-14	3.37058e-12	Fam65b	13	21642810	21801575	+	11653	protein_coding	- && sp|Q80U16|RIPR2_MOUSE Rho family-interacting cell polarization regulator 2 OS=Mus musculus OX=10090 GN=Ripor2 PE=1 SV=2 && PF15903:Filopodia upregulated, FAM65	-
MGP_BALBcJ_G0034911	2326.46	2228.65	2065.96	5934.42	4832.94	5657.7	2207.03	5475.02	-1.3108	7.152e-14	3.50199e-12	Map2k1	9	61426268	61497691	-	3391	protein_coding	- && sp|P31938|MP2K1_MOUSE Dual specificity mitogen-activated protein kinase kinase 1 OS=Mus musculus OX=10090 GN=Map2k1 PE=1 SV=2 && PF00069:Protein kinase domain	-
MGP_BALBcJ_G0019726	967.075	1290.12	1328.31	383.854	449.377	356.773	1195.17	396.668	1.59105	7.15659e-14	3.50199e-12	Mgat2	12	66757743	66760356	+	2614	protein_coding	- && sp|Q921V5|MGAT2_MOUSE Alpha-1,6-mannosyl-glycoprotein 2-beta-N-acetylglucosaminyltransferase OS=Mus musculus OX=10090 GN=Mgat2 PE=1 SV=1 && -	-
MGP_BALBcJ_G0036046	300.563	304.904	262.923	1055.6	791.397	781.101	289.463	876.032	-1.59792	7.21398e-14	3.51842e-12	Gla	X	129630533	129643503	-	3275	protein_coding	- && sp|P51569|AGAL_MOUSE Alpha-galactosidase A OS=Mus musculus OX=10090 GN=Gla PE=1 SV=1 && PF16499:Alpha galactosidase A|PF17450:Alpha galactosidase A C-terminal beta sandwich domain	-
MGP_BALBcJ_G0035429	1265.53	1074.79	794.248	6062.03	3415.45	3303.84	1044.85	4260.44	-2.02796	7.24061e-14	3.51979e-12	Higd1a	9	119966957	119976389	-	1893	protein_coding	- && sp|Q9JLR9|HIG1A_MOUSE HIG1 domain family member 1A, mitochondrial OS=Mus musculus OX=10090 GN=Higd1a PE=1 SV=1 && -	-
MGP_BALBcJ_G0018360	3265.06	3030.93	3692.8	8342.69	9575.62	13860.3	3329.6	10592.9	-1.66963	7.43603e-14	3.60294e-12	Alkbh5	11	58482533	58504840	+	5984	protein_coding	- && sp|Q3TSG4|ALKB5_MOUSE RNA demethylase ALKBH5 OS=Mus musculus OX=10090 GN=Alkbh5 PE=1 SV=2 && -	-
MGP_BALBcJ_G0020382	163.464	173.414	128.723	646.222	426.575	607.992	155.2	560.263	-1.85238	7.93903e-14	3.83408e-12	Serpinb9b	13	30264517	30278645	+	3068	protein_coding	- && sp|P50453|SPB9_HUMAN Serpin B9 OS=Homo sapiens OX=9606 GN=SERPINB9 PE=1 SV=1 && PF00079:Serpin (serine protease inhibitor)	-
MGP_BALBcJ_G0030269	76.9863	21.9149	19.1715	453.274	294.518	309.274	39.3576	352.355	-3.17248	7.98968e-14	3.84598e-12	Gpr146	5	139482026	139500496	+	6786	protein_coding	- && sp|Q99LE2|GP146_MOUSE Probable G-protein coupled receptor 146 OS=Mus musculus OX=10090 GN=Gpr146 PE=2 SV=2 && -	-
MGP_BALBcJ_G0026775	741.389	751.778	783.293	224.595	304.018	207.942	758.82	245.518	1.62678	8.33882e-14	4.00101e-12	Fam83d	2	157597583	157616127	+	3991	protein_coding	- && sp|Q9D7I8|FA83D_MOUSE Protein FAM83D OS=Mus musculus OX=10090 GN=Fam83d PE=2 SV=1 && PF07894:FAM83 A-H	-
MGP_BALBcJ_G0021520	144.481	171.508	152.459	419.585	524.431	542.548	156.15	495.521	-1.66551	8.71782e-14	4.16932e-12	Rb1	14	66206050	66341795	-	6015	protein_coding	- && sp|P13405|RB_MOUSE Retinoblastoma-associated protein OS=Mus musculus OX=10090 GN=Rb1 PE=1 SV=2 && PF11934:Domain of unknown function (DUF3452)|PF08934:Rb C-terminal domain|PF01857:Retinoblastoma-associated protein B domain|PF01858:Retinoblastoma-associated protein A domain	-
MGP_BALBcJ_G0024410	1551.33	1769.39	2219.33	513.506	703.042	592.159	1846.68	602.902	1.61484	9.04981e-14	4.31413e-12	Lmnb1	18	54057784	54104178	+	2962	protein_coding	- && sp|P14733|LMNB1_MOUSE Lamin-B1 OS=Mus musculus OX=10090 GN=Lmnb1 PE=1 SV=3 && PF00932:Lamin Tail Domain|PF00038:Intermediate filament protein	-
MGP_BALBcJ_G0026205	632.764	772.74	821.636	2024.42	1811.76	2130.08	742.38	1988.75	-1.42108	9.10536e-14	4.32666e-12	Arl14ep	2	104924143	104935954	-	5306	protein_coding	- && sp|Q8BIX3|AL14E_MOUSE ARL14 effector protein OS=Mus musculus OX=10090 GN=Arl14ep PE=1 SV=1 && PF14949:ARF7 effector protein C-terminus	-
MGP_BALBcJ_G0021154	214.085	215.338	219.103	579.864	573.834	643.88	216.175	599.193	-1.47053	9.40712e-14	4.45572e-12	Txndc16	14	37642788	37733673	-	10030	protein_coding	- && sp|Q7TN22|TXD16_MOUSE Thioredoxin domain-containing protein 16 OS=Mus musculus OX=10090 GN=Txndc16 PE=2 SV=1 && PF13848:Thioredoxin-like domain|PF00085:Thioredoxin	-
MGP_BALBcJ_G0031817	249.942	210.574	307.657	702.37	908.254	1146.32	256.058	918.981	-1.84302	1.07518e-13	5.07634e-12	Irgq	7	22553731	22561649	+	6083	protein_coding	- && sp|Q8VIM9|IRGQ_MOUSE Immunity-related GTPase family Q protein OS=Mus musculus OX=10090 GN=Irgq PE=1 SV=1 && -	-
MGP_BALBcJ_G0015828	283.689	264.885	292.137	1088.27	676.44	1016.49	280.237	927.064	-1.72569	1.09175e-13	5.13819e-12	Lmbrd1	1	21829009	21914311	+	5948	protein_coding	- && sp|Q8K0B2|LMBD1_MOUSE Lysosomal cobalamin transport escort protein LMBD1 OS=Mus musculus OX=10090 GN=Lmbrd1 PE=1 SV=1 && PF04791:LMBR1-like membrane protein	-
MGP_BALBcJ_G0021932	1372.04	1479.74	1274.45	587.01	459.827	459.16	1375.41	501.999	1.45417	1.1226e-13	5.2666e-12	Pycrl	15	73219741	73224843	-	1353	protein_coding	- && sp|Q9DCC4|P5CR3_MOUSE Pyrroline-5-carboxylate reductase 3 OS=Mus musculus OX=10090 GN=Pycr3 PE=1 SV=2 && PF14748:Pyrroline-5-carboxylate reductase dimerisation|PF03807:NADP oxidoreductase coenzyme F420-dependent	-
MGP_BALBcJ_G0016778	631.71	817.523	798.813	229.7	155.809	256.497	749.348	214.002	1.80963	1.15214e-13	5.3881e-12	Exo1	1	175183611	175216606	+	8433	protein_coding	- && sp|Q9QZ11|EXO1_MOUSE Exonuclease 1 OS=Mus musculus OX=10090 GN=Exo1 PE=2 SV=2 && PF00867:XPG I-region|PF00752:XPG N-terminal domain	-
MGP_BALBcJ_G0024466	250.996	196.282	230.058	646.222	686.891	1010.15	225.779	781.088	-1.79081	1.27225e-13	5.931e-12	Wdr7	18	61121021	61398616	+	7115	protein_coding	- && sp|Q920I9|WDR7_MOUSE WD repeat-containing protein 7 OS=Mus musculus OX=10090 GN=Wdr7 PE=1 SV=3 && -	-
MGP_BALBcJ_G0035123	388.095	372.554	429.077	955.55	1107.77	1056.6	396.575	1039.97	-1.3907	1.27863e-13	5.942e-12	Slc25a36	9	94555266	94591812	-	8919	protein_coding	- && sp|Q922G0|S2536_MOUSE Solute carrier family 25 member 36 OS=Mus musculus OX=10090 GN=Slc25a36 PE=2 SV=1 && PF00153:Mitochondrial carrier protein	-
MGP_BALBcJ_G0006559	248.887	290.611	224.58	74.5248	52.2531	40.1106	254.693	55.6295	2.19412	1.47615e-13	6.83841e-12	MGP_BALBcJ_G0006559	5	21325342	21338103	+	1227	lincRNA	- && - && -	-
MGP_BALBcJ_G0024517	2034.34	1886.59	1778.39	5766.99	4690.43	4334.05	1899.77	4930.49	-1.37601	1.77522e-13	8.18911e-12	Me2	18	71298650	71344143	-	2455	protein_coding	- && sp|Q99KE1|MAOM_MOUSE NAD-dependent malic enzyme, mitochondrial OS=Mus musculus OX=10090 GN=Me2 PE=1 SV=1 && PF03949:Malic enzyme, NAD binding domain|PF00390:Malic enzyme, N-terminal domain	-
MGP_BALBcJ_G0031113	626.437	519.289	489.33	1497.64	1512.49	1332.09	545.018	1447.41	-1.4098	1.7788e-13	8.18911e-12	Vhl	6	111648000	111655603	+	2997	protein_coding	- && sp|P40338|VHL_MOUSE von Hippel-Lindau disease tumor suppressor OS=Mus musculus OX=10090 GN=Vhl PE=1 SV=1 && -	-
MGP_BALBcJ_G0029728	595.853	553.591	570.58	1473.14	1302.53	1593.87	573.341	1456.51	-1.34504	1.79665e-13	8.24563e-12	Scarb2	5	90795073	90855755	-	6284	protein_coding	- && sp|O35114|SCRB2_MOUSE Lysosome membrane protein 2 OS=Mus musculus OX=10090 GN=Scarb2 PE=1 SV=3 && PF01130:CD36 family	-
MGP_BALBcJ_G0018209	10172.7	11708.3	11831.6	5049.31	4525.12	4759.44	11237.5	4777.95	1.2339	1.85127e-13	8.46998e-12	Hnrnpab	11	49230262	49237007	-	2782	protein_coding	- && sp|Q99020|ROAA_MOUSE Heterogeneous nuclear ribonucleoprotein A/B OS=Mus musculus OX=10090 GN=Hnrnpab PE=1 SV=1 && PF08143:CBFNT (NUC161) domain|PF00076:RNA recognition motif. (a.k.a. RRM, RBD, or RNP domain)	-
MGP_BALBcJ_G0030118	1549.22	1545.48	1366.65	618.658	611.836	536.215	1487.12	588.903	1.33612	1.92434e-13	8.77714e-12	Tpst1	5	129880057	129942798	+	2789	protein_coding	- && sp|O70281|TPST1_MOUSE Protein-tyrosine sulfotransferase 1 OS=Mus musculus OX=10090 GN=Tpst1 PE=1 SV=1 && -	-
MGP_BALBcJ_G0032423	229.904	123.867	117.768	816.71	621.337	588.992	157.18	675.68	-2.10675	1.94735e-13	8.85476e-12	Whamm	7	81319736	81346528	+	3092	protein_coding	- && sp|Q571B6|WHAMM_MOUSE WASP homolog-associated protein with actin, membranes and microtubules OS=Mus musculus OX=10090 GN=Whamm PE=1 SV=2 && PF15871:Junction-mediating and -regulatory protein|PF15920:N-terminal of Junction-mediating and WASP homolog-associated	-
MGP_BALBcJ_G0017951	3044.65	3003.3	2456.69	1170.96	870.252	742.046	2834.88	927.752	1.61138	2.02427e-13	9.17627e-12	Pold2	11	2834687	2840792	-	1896	protein_coding	- && sp|O35654|DPOD2_MOUSE DNA polymerase delta subunit 2 OS=Mus musculus OX=10090 GN=Pold2 PE=1 SV=2 && PF18018:DNA polymerase delta subunit OB-fold domain|PF04042:DNA polymerase alpha/epsilon subunit B	-
MGP_BALBcJ_G0020079	283.689	308.715	251.968	78.6083	46.5528	77.0545	281.458	67.4052	2.0649	2.08382e-13	9.41735e-12	Trmt61a	12	110124137	110129941	+	2443	protein_coding	- && sp|Q80XC2|TRM61_MOUSE tRNA (adenine(58)-N(1))-methyltransferase catalytic subunit TRMT61A OS=Mus musculus OX=10090 GN=Trmt61a PE=1 SV=1 && PF08704:tRNA methyltransferase complex GCD14 subunit	-
MGP_BALBcJ_G0028639	975.512	888.985	880.976	235.825	365.772	295.552	915.157	299.049	1.61278	2.10118e-13	9.46685e-12	B4galt2	4	114925227	114939534	-	5042	protein_coding	- && sp|Q9Z2Y2|B4GT2_MOUSE Beta-1,4-galactosyltransferase 2 OS=Mus musculus OX=10090 GN=B4galt2 PE=2 SV=1 && PF02709:N-terminal domain of galactosyltransferase|PF13733:N-terminal region of glycosyl transferase group 7	-
MGP_BALBcJ_G0031507	886.925	1091.94	969.53	396.104	266.966	275.496	982.797	312.855	1.65178	2.1234e-13	9.53786e-12	Prpf31	7	506680	519179	+	5439	protein_coding	- && sp|Q8CCF0|PRP31_MOUSE U4/U6 small nuclear ribonucleoprotein Prp31 OS=Mus musculus OX=10090 GN=Prpf31 PE=1 SV=3 && PF01798:snoRNA binding domain, fibrillarin|PF09785:Prp31 C terminal domain	-
MGP_BALBcJ_G0020997	2060.7	1831.33	2065.96	4525.59	5000.15	6240.36	1986	5255.37	-1.40391	2.17024e-13	9.71874e-12	Zswim8	14	13267708	13283679	+	6072	protein_coding	- && sp|Q3UHH1|ZSWM8_MOUSE Zinc finger SWIM domain-containing protein 8 OS=Mus musculus OX=10090 GN=Zswim8 PE=1 SV=1 && -	-
MGP_BALBcJ_G0018346	720.297	656.496	847.198	1768.18	2073.97	2412.97	741.33	2085.04	-1.49166	2.28313e-13	1.01934e-11	Flcn	11	57715925	57734486	-	4322	protein_coding	- && sp|Q8QZS3|FLCN_MOUSE Folliculin OS=Mus musculus OX=10090 GN=Flcn PE=1 SV=1 && PF16692:Folliculin C-terminal domain	-
MGP_BALBcJ_G0019385	5673.79	6822.22	6446.19	2802.33	2599.35	2376.02	6314.06	2592.57	1.2842	2.31426e-13	1.03012e-11	Srsf2	11	116068509	116071685	-	2941	protein_coding	- && sp|Q3MHR5|SRSF2_BOVIN Serine/arginine-rich splicing factor 2 OS=Bos taurus OX=9913 GN=SRSF2 PE=2 SV=3 && PF00076:RNA recognition motif. (a.k.a. RRM, RBD, or RNP domain)	-
MGP_BALBcJ_G0021817	2365.48	1995.21	2130.78	5738.41	6111.71	4729.88	2163.82	5526.67	-1.35296	2.37328e-13	1.05322e-11	Enpp2	15	51985064	52067412	-	3473	protein_coding	- && sp|Q9R1E6|ENPP2_MOUSE Ectonucleotide pyrophosphatase/phosphodiesterase family member 2 OS=Mus musculus OX=10090 GN=Enpp2 PE=1 SV=3 && PF01663:Type I phosphodiesterase / nucleotide pyrophosphatase|PF01033:Somatomedin B domain|PF01223:DNA/RNA non-specific endonuclease	-
MGP_BALBcJ_G0027287	1244.44	1085.27	1001.48	4240.76	2827.37	2932.29	1110.4	3333.48	-1.58613	2.47828e-13	1.09653e-11	Etfdh	3	76747929	76773442	-	7502	protein_coding	- && sp|Q921G7|ETFD_MOUSE Electron transfer flavoprotein-ubiquinone oxidoreductase, mitochondrial OS=Mus musculus OX=10090 GN=Etfdh PE=1 SV=1 && PF01946:Thi4 family	-
MGP_BALBcJ_G0019527	2609.1	2574.53	2369.96	7371.83	5365.92	7424.68	2517.86	6720.81	-1.41643	2.48788e-13	1.09749e-11	Rhob	12	5475007	5477228	-	2222	protein_coding	- && sp|Q3ZBW5|RHOB_BOVIN Rho-related GTP-binding protein RhoB OS=Bos taurus OX=9913 GN=RHOB PE=2 SV=1 && PF00071:Ras family	-
MGP_BALBcJ_G0016817	79.0955	49.5468	53.8628	328.726	235.614	238.552	60.8351	267.631	-2.14118	2.52303e-13	1.10506e-11	Ephx1	1	180490615	180534911	-	1950	protein_coding	- && sp|Q9D379|HYEP_MOUSE Epoxide hydrolase 1 OS=Mus musculus OX=10090 GN=Ephx1 PE=1 SV=2 && PF06441:Epoxide hydrolase N terminus	-
MGP_BALBcJ_G0027164	562.106	572.647	611.662	1593.6	1605.6	2690.57	582.138	1963.26	-1.75355	2.52609e-13	1.10506e-11	Slc7a11	3	46819247	47380990	-	13840	protein_coding	- && sp|Q9WTR6|XCT_MOUSE Cystine/glutamate transporter OS=Mus musculus OX=10090 GN=Slc7a11 PE=1 SV=1 && PF13520:Amino acid permease	-
MGP_BALBcJ_G0025163	1401.57	1649.34	1271.71	568.634	408.524	341.995	1440.87	439.718	1.7122	2.52747e-13	1.10506e-11	Npm3	19	43205088	43206691	-	933	protein_coding	- && sp|Q9CPP0|NPM3_MOUSE Nucleoplasmin-3 OS=Mus musculus OX=10090 GN=Npm3 PE=1 SV=3 && -	-
MGP_BALBcJ_G0025170	5884.71	6456.33	6559.39	2506.28	1788.96	2589.24	6300.14	2294.83	1.45717	2.6282e-13	1.14571e-11	Nolc1	19	43544459	43554805	+	3578	protein_coding	- && sp|E9Q5C9|NOLC1_MOUSE Nucleolar and coiled-body phosphoprotein 1 OS=Mus musculus OX=10090 GN=Nolc1 PE=1 SV=1 && PF05022:SRP40, C-terminal domain	-
MGP_BALBcJ_G0024987	402.86	290.611	463.768	1089.29	1382.33	2001.31	385.746	1490.98	-1.95034	2.7266e-13	1.18511e-11	Glis3	19	25332326	25763908	-	8761	protein_coding	- && sp|Q6XP49|GLIS3_MOUSE Zinc finger protein GLIS3 OS=Mus musculus OX=10090 GN=Glis3 PE=1 SV=2 && -	-
MGP_BALBcJ_G0023423	1984.77	2171.49	1952.75	877.963	628.937	568.937	2036.34	691.946	1.55726	2.95512e-13	1.28067e-11	Ppil1	17	28045113	28058816	-	2163	protein_coding	- && sp|Q9D0W5|PPIL1_MOUSE Peptidyl-prolyl cis-trans isomerase-like 1 OS=Mus musculus OX=10090 GN=Ppil1 PE=1 SV=1 && PF00160:Cyclophilin type peptidyl-prolyl cis-trans isomerase/CLD	-
MGP_BALBcJ_G0016283	765.645	840.391	685.61	261.347	228.014	138.276	763.882	209.212	1.86748	3.18708e-13	1.37715e-11	Bok	1	92089745	92099892	+	1841	protein_coding	- && sp|O35425|BOK_MOUSE Bcl-2-related ovarian killer protein OS=Mus musculus OX=10090 GN=Bok PE=1 SV=1 && PF00452:Apoptosis regulator proteins, Bcl-2 family	-
MGP_BALBcJ_G0021449	1183.27	1406.37	1217.85	385.895	482.629	268.107	1269.16	378.877	1.74324	3.25485e-13	1.40234e-11	Pbk	14	58971720	58983695	+	1791	protein_coding	- && sp|Q9JJ78|TOPK_MOUSE Lymphokine-activated killer T-cell-originated protein kinase OS=Mus musculus OX=10090 GN=Pbk PE=1 SV=1 && PF00069:Protein kinase domain	-
MGP_BALBcJ_G0032444	2995.08	2849.9	2978.89	1312.86	1280.68	1096.71	2941.29	1230.08	1.25756	3.56772e-13	1.53267e-11	Mesdc1	7	83641146	83645645	-	4452	protein_coding	- && sp|Q9ERE8|TLRN1_MOUSE Talin rod domain-containing protein 1 OS=Mus musculus OX=10090 GN=Tlnrd1 PE=1 SV=1 && -	-
MGP_BALBcJ_G0018762	1049.33	808.947	607.098	179.676	228.014	91.8321	821.793	166.507	2.30125	3.64913e-13	1.5631e-11	Ccl7	11	80482520	80484333	+	801	protein_coding	- && sp|Q03366|CCL7_MOUSE C-C motif chemokine 7 OS=Mus musculus OX=10090 GN=Ccl7 PE=3 SV=1 && PF00048:Small cytokines (intecrine/chemokine), interleukin-8 like	-
MGP_BALBcJ_G0036926	39.0205	20.9621	36.5172	160.279	171.01	164.664	32.1666	165.318	-2.36438	3.84471e-13	1.63777e-11	Gm26984	3	76814001	76817519	-	3519	sense_intronic	- && sp|Q8N684|CPSF7_HUMAN Cleavage and polyadenylation specificity factor subunit 7 OS=Homo sapiens OX=9606 GN=CPSF7 PE=1 SV=1 && -	-
MGP_BALBcJ_G0028705	507.266	526.912	634.486	1306.74	1767.11	2061.47	556.221	1711.77	-1.62138	3.84562e-13	1.63777e-11	Rlf	4	118239968	118307014	-	6988	protein_coding	- && sp|Q13129|RLF_HUMAN Zinc finger protein Rlf OS=Homo sapiens OX=9606 GN=RLF PE=1 SV=2 && -	-
MGP_BALBcJ_G0029557	776.191	633.628	616.227	1937.64	1712.95	1640.31	675.348	1763.64	-1.38535	3.86047e-13	1.63937e-11	Smim14	5	63357526	63449684	-	15927	protein_coding	- && sp|Q91VT8|SIM14_MOUSE Small integral membrane protein 14 OS=Mus musculus OX=10090 GN=Smim14 PE=1 SV=1 && -	-
MGP_BALBcJ_G0025029	893.252	1235.81	933.926	338.935	314.469	192.109	1021	281.837	1.85646	3.91243e-13	1.65667e-11	Acta2	19	31485693	31500167	-	1781	protein_coding	- && sp|P62739|ACTA_BOVIN Actin, aortic smooth muscle OS=Bos taurus OX=9913 GN=ACTA2 PE=1 SV=1 && PF00022:Actin	-
MGP_BALBcJ_G0028134	440.826	402.092	402.602	996.386	1026.06	1206.48	415.173	1076.31	-1.3745	4.19607e-13	1.7717e-11	Fam219a	4	38298581	38350544	-	3783	protein_coding	- && sp|Q8IW50|F219A_HUMAN Protein FAM219A OS=Homo sapiens OX=9606 GN=FAM219A PE=1 SV=3 && -	-
MGP_BALBcJ_G0014281	429.225	391.611	408.079	948.404	1063.11	1176.93	409.638	1062.82	-1.37562	4.5273e-13	1.90611e-11	MGP_BALBcJ_G0014281	X	10166192	10166503	+	312	processed_pseudogene	- && sp|P53348|BTG1_BOVIN Protein BTG1 OS=Bos taurus OX=9913 GN=BTG1 PE=2 SV=2 && PF07742:BTG family	-
MGP_BALBcJ_G0025524	4802.68	5375.83	5591.69	2276.58	2188.93	2362.3	5256.73	2275.94	1.2078	4.96042e-13	2.08253e-11	Set	2	27263836	27279196	+	1927	protein_coding	- && sp|Q9EQU5|SET_MOUSE Protein SET OS=Mus musculus OX=10090 GN=Set PE=1 SV=1 && -	-
MGP_BALBcJ_G0026130	1304.55	1357.77	1273.54	496.151	583.335	516.16	1311.95	531.882	1.30223	5.01824e-13	2.10084e-11	Dgkz	2	89744064	89787496	-	6266	protein_coding	- && sp|Q80UP3|DGKZ_MOUSE Diacylglycerol kinase zeta OS=Mus musculus OX=10090 GN=Dgkz PE=1 SV=2 && -	-
MGP_BALBcJ_G0019577	259.433	231.536	233.71	645.201	684.041	609.047	241.56	646.096	-1.42014	5.12436e-13	2.1392e-11	Mboat2	12	22167977	22299336	+	2805	protein_coding	- && sp|Q8R3I2|MBOA2_MOUSE Lysophospholipid acyltransferase 2 OS=Mus musculus OX=10090 GN=Mboat2 PE=1 SV=1 && PF03062:MBOAT, membrane-bound O-acyltransferase family	-
MGP_BALBcJ_G0029735	2041.72	1972.35	1838.64	4432.69	4733.18	4244.33	1950.9	4470.07	-1.19628	5.23745e-13	2.18025e-11	Ccni	5	91526351	91550793	-	3276	protein_coding	- && sp|Q9Z2V9|CCNI_MOUSE Cyclin-I OS=Mus musculus OX=10090 GN=Ccni PE=2 SV=4 && -	-
MGP_BALBcJ_G0027983	570.542	590.751	552.322	1349.61	1328.18	1376.43	571.205	1351.41	-1.2424	5.79717e-13	2.40648e-11	Cth	3	155947325	155977690	-	2796	protein_coding	- && sp|Q8VCN5|CGL_MOUSE Cystathionine gamma-lyase OS=Mus musculus OX=10090 GN=Cth PE=1 SV=1 && PF01053:Cys/Met metabolism PLP-dependent enzyme	-
MGP_BALBcJ_G0031124	609.563	700.325	596.142	242.971	187.161	231.164	635.344	220.432	1.52804	6.1237e-13	2.5349e-11	Tamm41	6	112904948	112938477	-	5276	protein_coding	- && sp|Q96BW9|TAM41_HUMAN Phosphatidate cytidylyltransferase, mitochondrial OS=Homo sapiens OX=9606 GN=TAMM41 PE=1 SV=2 && -	-
MGP_BALBcJ_G0034190	1766.47	1853.24	1742.78	815.689	630.838	664.991	1787.5	703.839	1.34477	6.27187e-13	2.58899e-11	Klhdc4	8	120325355	120354089	-	3697	protein_coding	- && sp|Q921I2|KLDC4_MOUSE Kelch domain-containing protein 4 OS=Mus musculus OX=10090 GN=Klhdc4 PE=2 SV=2 && PF13418:Galactose oxidase, central domain|PF13415:Galactose oxidase, central domain	-
MGP_BALBcJ_G0016634	490.392	370.648	440.032	1090.31	1176.17	1472.48	433.691	1246.32	-1.52323	6.294e-13	2.59088e-11	Dcaf6	1	164334175	164465944	-	6386	protein_coding	- && sp|Q9DC22|DCAF6_MOUSE DDB1- and CUL4-associated factor 6 OS=Mus musculus OX=10090 GN=Dcaf6 PE=1 SV=1 && -	-
MGP_BALBcJ_G0027001	2114.49	1965.68	2180.99	4782.86	4514.67	5345.26	2087.05	4880.93	-1.22564	6.48126e-13	2.66056e-11	Dnajc5	2	180851079	180885909	+	6951	protein_coding	- && sp|P60904|DNJC5_MOUSE DnaJ homolog subfamily C member 5 OS=Mus musculus OX=10090 GN=Dnajc5 PE=1 SV=1 && PF00226:DnaJ domain	-
MGP_BALBcJ_G0024113	309	290.611	325.916	856.524	879.752	724.101	308.509	820.126	-1.41062	6.51389e-13	2.66654e-11	Gata6	18	7922873	7958414	+	3194	protein_coding	- && sp|Q61169|GATA6_MOUSE Transcription factor GATA-6 OS=Mus musculus OX=10090 GN=Gata6 PE=1 SV=3 && PF00320:GATA zinc finger|PF05349:GATA-type transcription activator, N-terminal	-
MGP_BALBcJ_G0021678	1463.79	1800.84	1821.29	686.036	695.441	635.436	1695.31	672.304	1.33443	7.04518e-13	2.87607e-11	Skp2	15	5937728	5982395	-	7874	protein_coding	- && sp|Q9Z0Z3|SKP2_MOUSE S-phase kinase-associated protein 2 OS=Mus musculus OX=10090 GN=Skp2 PE=1 SV=1 && PF12937:F-box-like	-
MGP_BALBcJ_G0034641	850.013	830.862	1047.13	233.783	322.069	340.94	909.335	298.931	1.60516	7.18873e-13	2.92659e-11	MGP_BALBcJ_G0034641	9	37782395	37783236	+	842	protein_coding	- && sp|P19120|HSP7C_BOVIN Heat shock cognate 71 kDa protein OS=Bos taurus OX=9913 GN=HSPA8 PE=1 SV=2 && -	-
MGP_BALBcJ_G0024340	305.836	174.367	102.248	1525.21	889.253	868.711	194.15	1094.39	-2.497	7.25967e-13	2.94735e-11	Prelid2	18	39153372	39228814	-	724	protein_coding	- && sp|Q0VBB0|PRLD2_MOUSE PRELI domain-containing protein 2 OS=Mus musculus OX=10090 GN=Prelid2 PE=2 SV=1 && PF04707:PRELI-like family	-
MGP_BALBcJ_G0026426	381.768	489.751	582.449	128.632	143.459	160.442	484.656	144.178	1.75015	7.4149e-13	3.00212e-11	Itpripl1	2	125393096	125397756	-	3729	protein_coding	- && sp|A2ASA8|IPIL1_MOUSE Inositol 1,4,5-trisphosphate receptor-interacting protein-like 1 OS=Mus musculus OX=10090 GN=Itpripl1 PE=2 SV=2 && PF03281:Mab-21 protein	-
MGP_BALBcJ_G0016807	3439.07	3289.15	3991.32	1157.69	1541.94	1422.87	3573.18	1374.17	1.3786	7.56007e-13	3.05253e-11	Parp1	1	180072357	180108494	+	5199	protein_coding	- && sp|P27008|PARP1_RAT Poly [ADP-ribose] polymerase 1 OS=Rattus norvegicus OX=10116 GN=Parp1 PE=1 SV=4 && PF02877:Poly(ADP-ribose) polymerase, regulatory domain|PF00644:Poly(ADP-ribose) polymerase catalytic domain|PF00533:BRCA1 C Terminus (BRCT) domain|PF08063:PADR1 (NUC008) domain|PF05406:WGR domain|PF00645:Poly(ADP-ribose) polymerase and DNA-Ligase Zn-finger region	-
MGP_BALBcJ_G0016660	1107.34	1198.65	1047.13	441.023	475.028	382.106	1117.71	432.719	1.36856	7.79909e-13	3.14046e-11	Nuf2	1	168489671	168527126	-	6280	protein_coding	- && sp|Q99P69|NUF2_MOUSE Kinetochore protein Nuf2 OS=Mus musculus OX=10090 GN=Nuf2 PE=1 SV=2 && -	-
MGP_BALBcJ_G0034762	1200.14	1115.76	887.367	7609.69	3274.84	3436.84	1067.76	4773.79	-2.16067	8.01318e-13	3.2179e-11	Cryab	9	47864806	47868695	+	1185	protein_coding	- && sp|P23927|CRYAB_MOUSE Alpha-crystallin B chain OS=Mus musculus OX=10090 GN=Cryab PE=1 SV=2 && PF00011:Hsp20/alpha crystallin family|PF00525:Alpha crystallin A chain, N terminal	-
MGP_BALBcJ_G0034393	1647.3	1818.94	1453.38	702.37	491.179	490.827	1639.87	561.459	1.5464	8.05333e-13	3.22526e-11	Pin1	9	17418990	17433857	+	3808	protein_coding	- && sp|Q9QUR7|PIN1_MOUSE Peptidyl-prolyl cis-trans isomerase NIMA-interacting 1 OS=Mus musculus OX=10090 GN=Pin1 PE=1 SV=1 && PF00639:PPIC-type PPIASE domain|PF00397:WW domain	-
MGP_BALBcJ_G0025239	841.576	839.438	1030.7	2209.2	2853.97	4190.5	903.904	3084.56	-1.77061	8.36192e-13	3.33979e-11	Ccdc186	19	54415535	54450055	-	6892	protein_coding	- && sp|Q8C9S4|CC186_MOUSE Coiled-coil domain-containing protein 186 OS=Mus musculus OX=10090 GN=Ccdc186 PE=1 SV=2 && -	-
MGP_BALBcJ_G0031286	642.256	682.222	693.826	276.66	240.364	206.886	672.768	241.304	1.47911	8.66107e-13	3.44995e-11	Rad51ap1	6	125007207	125025857	-	4811	protein_coding	- && sp|Q8C551|R51A1_MOUSE RAD51-associated protein 1 OS=Mus musculus OX=10090 GN=Rad51ap1 PE=1 SV=2 && PF15696:RAD51 interacting motif	-
MGP_BALBcJ_G0028524	1543.94	1589.31	2034.01	391	647.939	574.214	1722.42	537.718	1.67937	8.83711e-13	3.51061e-11	Lrp8	4	104803994	104880644	+	10517	protein_coding	- && sp|Q924X6|LRP8_MOUSE Low-density lipoprotein receptor-related protein 8 OS=Mus musculus OX=10090 GN=Lrp8 PE=1 SV=2 && -	-
MGP_BALBcJ_G0024489	9653.87	10362	8950.35	4382.67	3964.59	3293.29	9655.39	3880.18	1.31517	8.9937e-13	3.56324e-11	Tubb6	18	64889068	64901299	+	1757	protein_coding	- && sp|Q922F4|TBB6_MOUSE Tubulin beta-6 chain OS=Mus musculus OX=10090 GN=Tubb6 PE=1 SV=1 && PF03953:Tubulin C-terminal domain|PF00091:Tubulin/FtsZ family, GTPase domain	-
MGP_BALBcJ_G0036103	138.154	106.716	157.937	399.167	480.729	714.601	134.269	531.499	-1.98437	9.26067e-13	3.6592e-11	Tsc22d3	X	135781276	135842512	-	4338	protein_coding	- && sp|Q9Z2S7|T22D3_MOUSE TSC22 domain family protein 3 OS=Mus musculus OX=10090 GN=Tsc22d3 PE=1 SV=2 && -	-
MGP_BALBcJ_G0026610	468.246	580.27	444.596	173.551	87.4052	116.11	497.704	125.689	1.98671	9.28759e-13	3.66005e-11	Gins1	2	149539060	149569293	+	1516	protein_coding	- && sp|Q9CZ15|PSF1_MOUSE DNA replication complex GINS protein PSF1 OS=Mus musculus OX=10090 GN=Gins1 PE=1 SV=1 && -	-
MGP_BALBcJ_G0028473	623.273	474.506	687.435	1605.86	1548.59	1974.92	595.071	1709.79	-1.52254	9.8465e-13	3.86999e-11	Ak4	4	98368435	98434130	+	4631	protein_coding	- && sp|Q9WUR9|KAD4_MOUSE Adenylate kinase 4, mitochondrial OS=Mus musculus OX=10090 GN=Ak4 PE=1 SV=1 && PF00406:Adenylate kinase|PF05191:Adenylate kinase, active site lid	-
MGP_BALBcJ_G0019989	269.979	223.914	239.187	719.725	604.236	680.824	244.36	668.262	-1.45194	9.92536e-13	3.89064e-11	Otub2	12	101385280	101402945	+	3695	protein_coding	- && sp|Q9CQX0|OTUB2_MOUSE Ubiquitin thioesterase OTUB2 OS=Mus musculus OX=10090 GN=Otub2 PE=1 SV=1 && -	-
MGP_BALBcJ_G0023780	1011.37	1250.1	893.757	395.083	209.012	233.275	1051.74	279.123	1.91418	1.03227e-12	4.0357e-11	Dnph1	17	46319837	46322666	+	1106	protein_coding	- && sp|Q80VJ3|DNPH1_MOUSE 2'-deoxynucleoside 5'-phosphate N-hydrolase 1 OS=Mus musculus OX=10090 GN=Dnph1 PE=1 SV=2 && PF05014:Nucleoside 2-deoxyribosyltransferase	-
MGP_BALBcJ_G0023259	1877.2	1969.49	1902.54	607.428	842.7	526.715	1916.41	658.948	1.53961	1.05547e-12	4.11549e-11	Ccnf	17	22754113	22782458	-	3099	protein_coding	- && sp|P51944|CCNF_MOUSE Cyclin-F OS=Mus musculus OX=10090 GN=Ccnf PE=2 SV=2 && PF00646:F-box domain|PF02984:Cyclin, C-terminal domain|PF00134:Cyclin, N-terminal domain	-
MGP_BALBcJ_G0024805	1881.42	1453.06	1681.61	361.394	659.339	488.716	1672.03	503.15	1.73195	1.11627e-12	4.34112e-11	Fads2	19	6914862	6952561	-	1508	protein_coding	- && sp|Q9Z0R9|FADS2_MOUSE Acyl-CoA 6-desaturase OS=Mus musculus OX=10090 GN=Fads2 PE=1 SV=1 && PF00487:Fatty acid desaturase|PF00173:Cytochrome b5-like Heme/Steroid binding domain	-
MGP_BALBcJ_G0019365	6.32764	10.4811	11.8681	89.8381	73.1543	101.332	9.55893	88.1081	-3.19207	1.12505e-12	4.36377e-11	Galr2	11	115533030	115536028	+	2456	protein_coding	- && sp|O88854|GALR2_MOUSE Galanin receptor type 2 OS=Mus musculus OX=10090 GN=Galr2 PE=2 SV=2 && PF00001:7 transmembrane receptor (rhodopsin family)	-
MGP_BALBcJ_G0024065	1250.76	1215.8	1204.15	399.167	548.183	422.217	1223.57	456.522	1.4217	1.15075e-12	4.45178e-11	Msh2	17	87998870	88049502	+	5523	protein_coding	- && sp|P43247|MSH2_MOUSE DNA mismatch repair protein Msh2 OS=Mus musculus OX=10090 GN=Msh2 PE=1 SV=1 && PF01624:MutS domain I|PF05192:MutS domain III|PF05190:MutS family domain IV|PF05188:MutS domain II|PF00488:MutS domain V	-
MGP_BALBcJ_G0017394	15586	11933.2	9828.59	62444.6	33970.2	38705.6	12449.3	45040.2	-1.85518	1.15421e-12	4.4535e-11	Bsg	10	77683472	77690990	+	1781	protein_coding	- && sp|P18572|BASI_MOUSE Basigin OS=Mus musculus OX=10090 GN=Bsg PE=1 SV=2 && PF13927:Immunoglobulin domain	-
MGP_BALBcJ_G0035200	1510.2	1523.57	1373.04	356.29	596.635	312.44	1468.94	421.788	1.79921	1.21544e-12	4.67753e-11	Dusp7	9	103948590	103956484	+	3369	protein_coding	- && sp|Q63340|DUS7_RAT Dual specificity protein phosphatase 7 OS=Rattus norvegicus OX=10116 GN=Dusp7 PE=1 SV=2 && PF00782:Dual specificity phosphatase, catalytic domain|PF00581:Rhodanese-like domain	-
MGP_BALBcJ_G0019810	581.088	563.119	490.243	2676.77	1370.93	1694.14	544.817	1913.95	-1.81282	1.26515e-12	4.85619e-11	Atp6v1d	12	76523624	76541536	-	1407	protein_coding	- && sp|P57746|VATD_MOUSE V-type proton ATPase subunit D OS=Mus musculus OX=10090 GN=Atp6v1d PE=1 SV=1 && PF01813:ATP synthase subunit D	-
novel.474	119.171	50.4997	104.074	406.313	510.18	353.606	91.248	423.367	-2.21618	1.28929e-12	4.93606e-11	-	4	9976268	10036035	-	5713	-	- && sp|P11369|LORF2_MOUSE LINE-1 retrotransposable element ORF2 protein OS=Mus musculus OX=10090 GN=Pol PE=1 SV=2 && -	-
MGP_BALBcJ_G0034238	2171.44	2356.33	2433.87	987.198	1042.21	1015.43	2320.55	1014.95	1.1931	1.43826e-12	5.49215e-11	Nup133	8	122464919	122518431	-	5789	protein_coding	- && sp|Q8R0G9|NU133_MOUSE Nuclear pore complex protein Nup133 OS=Mus musculus OX=10090 GN=Nup133 PE=1 SV=2 && PF03177:Non-repetitive/WGA-negative nucleoporin C-terminal	-
MGP_BALBcJ_G0023326	391.259	361.12	330.48	125.569	117.807	116.11	360.953	119.829	1.59038	1.44653e-12	5.50948e-11	Rpusd1	17	24324170	24327895	+	1703	protein_coding	- && sp|Q8VCZ8|RUSD1_MOUSE RNA pseudouridylate synthase domain-containing protein 1 OS=Mus musculus OX=10090 GN=Rpusd1 PE=2 SV=1 && PF00849:RNA pseudouridylate synthase	-
MGP_BALBcJ_G0022133	2985.59	2781.29	2805.43	1038.24	1303.48	1229.71	2857.44	1190.48	1.26305	1.45401e-12	5.51397e-11	Ttll12	15	81342018	81362059	-	4010	protein_coding	- && sp|Q3UDE2|TTL12_MOUSE Tubulin--tyrosine ligase-like protein 12 OS=Mus musculus OX=10090 GN=Ttll12 PE=1 SV=1 && -	-
MGP_BALBcJ_G0033734	387.041	270.602	325.003	888.172	1058.36	869.766	327.548	938.767	-1.52005	1.45517e-12	5.51397e-11	Slc27a1	8	69215681	69233099	+	2797	protein_coding	- && sp|Q60714|S27A1_MOUSE Long-chain fatty acid transport protein 1 OS=Mus musculus OX=10090 GN=Slc27a1 PE=1 SV=1 && PF00501:AMP-binding enzyme	-
MGP_BALBcJ_G0025495	559.996	696.514	667.351	189.885	250.815	224.83	641.287	221.843	1.53122	1.52552e-12	5.76574e-11	Mrps2	2	25646384	25649496	+	2919	protein_coding	- && sp|Q924T2|RT02_MOUSE 28S ribosomal protein S2, mitochondrial OS=Mus musculus OX=10090 GN=Mrps2 PE=1 SV=1 && PF00318:Ribosomal protein S2	-
MGP_BALBcJ_G0018366	1361.5	1617.89	1593.97	619.678	456.977	612.214	1524.46	562.957	1.4378	1.53507e-12	5.78706e-11	Shmt1	11	58768546	58794208	-	3883	protein_coding	- && sp|P50431|GLYC_MOUSE Serine hydroxymethyltransferase, cytosolic OS=Mus musculus OX=10090 GN=Shmt1 PE=1 SV=3 && PF00464:Serine hydroxymethyltransferase	-
MGP_BALBcJ_G0019921	2611.21	3030.93	2481.34	1215.88	886.403	953.154	2707.83	1018.48	1.41084	1.54061e-12	5.79315e-11	Ahsa1	12	85150758	85158009	+	1347	protein_coding	- && sp|Q8BK64|AHSA1_MOUSE Activator of 90 kDa heat shock protein ATPase homolog 1 OS=Mus musculus OX=10090 GN=Ahsa1 PE=1 SV=2 && PF08327:Activator of Hsp90 ATPase homolog 1-like protein|PF09229:Activator of Hsp90 ATPase, N-terminal	-
MGP_BALBcJ_G0023492	828.921	666.024	683.784	226.637	289.767	191.053	726.243	235.819	1.62129	1.67763e-12	6.29237e-11	Adamts10	17	32445663	32475268	+	5454	protein_coding	- && sp|P58459|ATS10_MOUSE A disintegrin and metalloproteinase with thrombospondin motifs 10 OS=Mus musculus OX=10090 GN=Adamts10 PE=2 SV=3 && -	-
MGP_BALBcJ_G0019449	983.948	969.975	895.583	332.809	316.369	176.275	949.835	275.151	1.78654	1.73038e-12	6.4738e-11	Slc25a10	11	119755799	119763149	+	3457	protein_coding	- && sp|Q9QZD8|DIC_MOUSE Mitochondrial dicarboxylate carrier OS=Mus musculus OX=10090 GN=Slc25a10 PE=1 SV=2 && PF00153:Mitochondrial carrier protein	-
MGP_BALBcJ_G0028888	608.508	656.496	703.868	123.527	246.065	125.609	656.291	165.067	1.98932	1.83646e-12	6.85333e-11	MGP_BALBcJ_G0028888	4	131190373	131193679	-	1695	protein_coding	- && sp|P02314|HMGN2_CHICK Non-histone chromosomal protein HMG-17 OS=Gallus gallus OX=9031 GN=HMGN2 PE=1 SV=3 && -	-
MGP_BALBcJ_G0025399	1568.2	1519.75	1212.37	484.921	353.421	192.109	1433.44	343.484	2.0607	1.85479e-12	6.90431e-11	MGP_BALBcJ_G0025399	2	22309917	22313458	-	1545	protein_coding	- && sp|Q3MHM5|TBB4B_BOVIN Tubulin beta-4B chain OS=Bos taurus OX=9913 GN=TUBB4B PE=2 SV=1 && PF03953:Tubulin C-terminal domain|PF00091:Tubulin/FtsZ family, GTPase domain	-
MGP_BALBcJ_G0029023	1110.5	941.39	1095.51	2353.14	2582.25	3140.24	1049.14	2691.88	-1.35942	1.88326e-12	6.99267e-11	Fbxo42	4	138601007	138664538	+	5934	protein_coding	- && sp|Q6PDJ6|FBX42_MOUSE F-box only protein 42 OS=Mus musculus OX=10090 GN=Fbxo42 PE=1 SV=1 && PF13415:Galactose oxidase, central domain|PF07646:Kelch motif|PF12937:F-box-like	-
MGP_BALBcJ_G0025802	1103.12	1263.44	1337.44	270.535	430.376	463.383	1234.67	388.098	1.66974	1.92639e-12	7.13344e-11	Cdca7	2	70025882	70036392	+	2990	protein_coding	- && sp|Q9D0M2|CDCA7_MOUSE Cell division cycle-associated protein 7 OS=Mus musculus OX=10090 GN=Cdca7 PE=1 SV=1 && PF10497:Zinc-finger domain of monoamine-oxidase A repressor R1	-
MGP_BALBcJ_G0025852	633.819	691.75	810.681	1693.65	1836.46	2355.97	712.083	1962.03	-1.46178	1.93083e-12	7.13344e-11	Ssfa2	2	77215838	77253591	+	5610	protein_coding	- && sp|Q922B9|ITPI2_MOUSE Protein ITPRID2 OS=Mus musculus OX=10090 GN=Itprid2 PE=1 SV=3 && PF14723:Sperm-specific antigen 2 C-terminus|PF14722:Ki-ras-induced actin-interacting protein-IP3R-interacting domain	-
MGP_BALBcJ_G0021160	2427.71	2430.65	2380.01	5513.81	4957.39	5504.65	2412.79	5325.28	-1.14214	1.99235e-12	7.34237e-11	Fermt2	14	37981134	38054192	-	3746	protein_coding	- && sp|Q8CIB5|FERM2_MOUSE Fermitin family homolog 2 OS=Mus musculus OX=10090 GN=Fermt2 PE=1 SV=1 && PF00169:PH domain|PF00373:FERM central domain|PF18124:Kindlin-2 N-terminal domain	-
MGP_BALBcJ_G0025005	544.177	560.26	460.116	2115.28	2866.32	1205.43	521.518	2062.34	-1.98381	2.00208e-12	7.34754e-11	Il33	19	27032185	27068020	+	2886	protein_coding	- && sp|Q8BVZ5|IL33_MOUSE Interleukin-33 OS=Mus musculus OX=10090 GN=Il33 PE=1 SV=1 && PF15095:Interleukin 33	-
MGP_BALBcJ_G0018213	117.061	125.773	112.29	6.12532	21.8513	17.9442	118.375	15.3069	2.94602	2.00369e-12	7.34754e-11	MGP_BALBcJ_G0018213	11	49282593	49289292	+	3430	protein_coding	- && - && -	-
MGP_BALBcJ_G0036092	205.648	173.414	180.76	588.031	521.581	474.994	186.607	528.202	-1.50202	2.07184e-12	7.57273e-11	Rnf128	X	134798555	134909787	+	3464	protein_coding	- && sp|Q9D304|RN128_MOUSE E3 ubiquitin-protein ligase RNF128 OS=Mus musculus OX=10090 GN=Rnf128 PE=1 SV=1 && PF13639:Ring finger domain|PF02225:PA domain	-
MGP_BALBcJ_G0035208	1421.61	1661.72	1289.97	541.07	269.816	431.716	1457.77	414.201	1.81597	2.07535e-12	7.57273e-11	Rrp9	9	104057869	104069369	+	2497	protein_coding	- && sp|Q91WM3|U3IP2_MOUSE U3 small nucleolar RNA-interacting protein 2 OS=Mus musculus OX=10090 GN=Rrp9 PE=1 SV=1 && -	-
MGP_BALBcJ_G0022520	460.863	445.921	457.377	1020.89	1181.87	1092.49	454.721	1098.41	-1.27253	2.08908e-12	7.60405e-11	Spidr	16	12450540	12721781	-	3279	protein_coding	- && sp|Q8BGX7|SPIDR_MOUSE DNA repair-scaffolding protein OS=Mus musculus OX=10090 GN=Spidr PE=2 SV=1 && PF14951:Domain of unknown function (DUF4503)|PF14950:Domain of unknown function (DUF4502)	-
MGP_BALBcJ_G0019730	40.0751	22.8678	20.9974	145.987	133.008	201.608	27.9801	160.201	-2.52522	2.1415e-12	7.77571e-11	Klhdc1	12	66820036	66864780	+	3137	protein_coding	- && sp|Q80YG3|KLDC1_MOUSE Kelch domain-containing protein 1 OS=Mus musculus OX=10090 GN=Klhdc1 PE=2 SV=1 && PF13418:Galactose oxidase, central domain|PF13854:Kelch motif|PF07646:Kelch motif	-
MGP_BALBcJ_G0026305	682.331	751.778	750.427	305.245	274.566	279.718	728.179	286.51	1.34604	2.17766e-12	7.8876e-11	Rad51	2	117151390	117184262	+	6519	protein_coding	- && sp|Q08297|RAD51_MOUSE DNA repair protein RAD51 homolog 1 OS=Mus musculus OX=10090 GN=Rad51 PE=1 SV=1 && PF14520:Helix-hairpin-helix domain|PF08423:Rad51	-
MGP_BALBcJ_G0028632	1518.63	1519.75	1404.08	653.368	649.839	581.603	1480.82	628.27	1.23671	2.24628e-12	8.11625e-11	Rnf220	4	114308908	114541852	-	7241	protein_coding	- && sp|Q6PDX6|RN220_MOUSE E3 ubiquitin-protein ligase Rnf220 OS=Mus musculus OX=10090 GN=Rnf220 PE=1 SV=1 && PF15926:E3 ubiquitin-protein ligase RNF220|PF13923:Zinc finger, C3HC4 type (RING finger)	-
MGP_BALBcJ_G0016286	2063.87	2174.34	1829.51	860.608	580.485	487.66	2022.57	642.917	1.65342	2.32638e-12	8.38517e-11	Dtymk	1	92204577	92214272	-	2613	protein_coding	- && sp|P97930|KTHY_MOUSE Thymidylate kinase OS=Mus musculus OX=10090 GN=Dtymk PE=1 SV=2 && PF02223:Thymidylate kinase	-
MGP_BALBcJ_G0033509	1479.61	1422.57	1246.15	3675.19	2965.13	3405.18	1382.78	3348.5	-1.27605	2.4001e-12	8.62985e-11	Saraf	8	31494326	31510929	+	2028	protein_coding	- && sp|Q8R3Q0|SARAF_MOUSE Store-operated calcium entry-associated regulatory factor OS=Mus musculus OX=10090 GN=Saraf PE=1 SV=2 && PF06682:SOCE-associated regulatory factor of calcium homoeostasis	-
MGP_BALBcJ_G0035412	382.822	391.611	313.135	1516.02	985.209	957.376	362.522	1152.87	-1.66939	2.46828e-12	8.85346e-11	Eif1b	9	118608837	118612052	+	917	protein_coding	- && sp|O60739|EIF1B_HUMAN Eukaryotic translation initiation factor 1b OS=Homo sapiens OX=9606 GN=EIF1B PE=1 SV=2 && PF01253:Translation initiation factor SUI1	-
MGP_BALBcJ_G0025112	1233.89	1181.5	1216.02	388.958	498.78	519.326	1210.47	469.021	1.36779	2.50918e-12	8.97835e-11	Marveld1	19	39540958	39545279	+	4322	protein_coding	- && sp|Q7TQJ1|MALD1_MOUSE MARVEL domain-containing protein 1 OS=Mus musculus OX=10090 GN=Marveld1 PE=2 SV=1 && -	-
MGP_BALBcJ_G0026633	1396.3	1331.09	1301.84	492.068	614.687	460.216	1343.08	522.323	1.36191	2.51755e-12	8.98657e-11	Sox12	2	150988921	150993373	-	4453	protein_coding	- && sp|Q04890|SOX12_MOUSE Transcription factor SOX-12 OS=Mus musculus OX=10090 GN=Sox12 PE=1 SV=2 && -	-
MGP_BALBcJ_G0021699	367.003	561.213	547.757	1312.86	1702.5	1408.09	491.991	1474.48	-1.58283	2.64388e-12	9.41476e-11	Npr3	15	8670534	8738726	-	6927	protein_coding	- && sp|P70180|ANPRC_MOUSE Atrial natriuretic peptide receptor 3 OS=Mus musculus OX=10090 GN=Npr3 PE=1 SV=3 && PF01094:Receptor family ligand binding region	-
MGP_BALBcJ_G0024942	1166.4	947.107	755.905	3970.23	2771.31	2494.24	956.469	3078.6	-1.68685	2.72143e-12	9.66763e-11	Ostf1	19	15558722	15611234	-	4786	protein_coding	- && sp|Q62422|OSTF1_MOUSE Osteoclast-stimulating factor 1 OS=Mus musculus OX=10090 GN=Ostf1 PE=1 SV=2 && PF00018:SH3 domain|PF12796:Ankyrin repeats (3 copies)	-
MGP_BALBcJ_G0031695	2339.12	2381.11	2369.96	1129.1	878.802	922.543	2363.4	976.815	1.27482	2.89089e-12	1.0239e-10	Slc1a5	7	14367307	14387187	+	4188	protein_coding	- && sp|P51912|AAAT_MOUSE Neutral amino acid transporter B(0) OS=Mus musculus OX=10090 GN=Slc1a5 PE=1 SV=2 && PF00375:Sodium:dicarboxylate symporter family	-
MGP_BALBcJ_G0026983	33.7474	22.8678	33.7784	167.425	116.857	215.33	30.1312	166.538	-2.46643	2.89612e-12	1.0239e-10	Col20a1	2	180301311	180332234	+	4319	protein_coding	- && sp|Q923P0|COKA1_MOUSE Collagen alpha-1(XX) chain OS=Mus musculus OX=10090 GN=Col20a1 PE=2 SV=3 && PF00092:von Willebrand factor type A domain|PF01391:Collagen triple helix repeat (20 copies)|PF00041:Fibronectin type III domain	-
MGP_BALBcJ_G0019455	2310.64	2146.71	2524.25	1009.66	1046.96	960.543	2327.2	1005.72	1.21031	2.96512e-12	1.04423e-10	Alyref	11	119857552	119864448	-	3840	protein_coding	- && sp|O08583|THOC4_MOUSE THO complex subunit 4 OS=Mus musculus OX=10090 GN=Alyref PE=1 SV=3 && PF00076:RNA recognition motif. (a.k.a. RRM, RBD, or RNP domain)|PF13865:C-terminal duplication domain of Friend of PRMT1	-
MGP_BALBcJ_G0023281	2172.49	2325.84	2099.74	1012.72	692.591	735.712	2199.36	813.674	1.43469	2.96776e-12	1.04423e-10	Tbl3	17	23248010	23257719	-	5694	protein_coding	- && sp|Q8C4J7|TBL3_MOUSE Transducin beta-like protein 3 OS=Mus musculus OX=10090 GN=Tbl3 PE=2 SV=1 && PF00018:SH3 domain	-
MGP_BALBcJ_G0022184	865.832	857.541	777.815	360.373	314.469	277.607	833.73	317.483	1.39258	3.11207e-12	1.09026e-10	Mapk12	15	86952350	86963984	-	1889	protein_coding	- && sp|O08911|MK12_MOUSE Mitogen-activated protein kinase 12 OS=Mus musculus OX=10090 GN=Mapk12 PE=1 SV=1 && PF00069:Protein kinase domain	-
MGP_BALBcJ_G0032372	1051.44	1143.39	1173.11	403.25	257.465	434.883	1122.65	365.2	1.62115	3.11334e-12	1.09026e-10	Aen	7	78598313	78610835	+	5401	protein_coding	- && sp|Q9CZI9|AEN_MOUSE Apoptosis-enhancing nuclease OS=Mus musculus OX=10090 GN=Aen PE=2 SV=1 && PF00929:Exonuclease	-
MGP_BALBcJ_G0032595	5128.55	5606.41	5478.49	1938.66	2600.3	1977.03	5404.48	2172	1.31501	3.28733e-12	1.14847e-10	Rrm1	7	102501071	102528721	+	4008	protein_coding	- && sp|P07742|RIR1_MOUSE Ribonucleoside-diphosphate reductase large subunit OS=Mus musculus OX=10090 GN=Rrm1 PE=1 SV=2 && PF02867:Ribonucleotide reductase, barrel domain|PF00317:Ribonucleotide reductase, all-alpha domain|PF03477:ATP cone domain	-
MGP_BALBcJ_G0030115	2511.02	2735.56	2404.65	875.921	1102.07	656.547	2550.41	878.178	1.53773	3.31388e-12	1.15501e-10	Gusb	5	129790874	129805647	-	5019	protein_coding	- && sp|P12265|BGLR_MOUSE Beta-glucuronidase OS=Mus musculus OX=10090 GN=Gusb PE=1 SV=2 && PF00703:Glycosyl hydrolases family 2|PF02836:Glycosyl hydrolases family 2, TIM barrel domain|PF02837:Glycosyl hydrolases family 2, sugar binding domain	-
MGP_BALBcJ_G0033382	7.38225	9.52824	10.0422	101.068	55.1033	125.609	8.98423	93.9268	-3.37885	3.35158e-12	1.1654e-10	Myom2	8	12126413	12201029	+	8852	protein_coding	- && sp|P54296|MYOM2_HUMAN Myomesin-2 OS=Homo sapiens OX=9606 GN=MYOM2 PE=1 SV=2 && PF00041:Fibronectin type III domain|PF07679:Immunoglobulin I-set domain	-
MGP_BALBcJ_G0033378	780.409	765.117	881.889	1982.56	1866.86	2647.3	809.139	2165.57	-1.42002	3.43281e-12	1.19085e-10	Cln8	8	11947041	11970835	+	7602	protein_coding	- && sp|Q9QUK3|CLN8_MOUSE Protein CLN8 OS=Mus musculus OX=10090 GN=Cln8 PE=1 SV=1 && -	-
MGP_BALBcJ_G0018276	634.873	527.864	505.763	1283.26	1454.54	1417.59	556.167	1385.13	-1.31706	3.59518e-12	1.24425e-10	Fam114a2	11	55296087	55330467	-	2265	protein_coding	- && sp|Q8VE88|F1142_MOUSE Protein FAM114A2 OS=Mus musculus OX=10090 GN=Fam114a2 PE=1 SV=2 && PF05334:Protein of unknown function (DUF719)	-
MGP_BALBcJ_G0023232	723.46	767.023	577.884	274.619	206.162	227.997	689.456	236.259	1.54528	3.60903e-12	1.24613e-10	Pkmyt1	17	22205391	22215726	+	2029	protein_coding	- && sp|Q9ESG9|PMYT1_MOUSE Membrane-associated tyrosine- and threonine-specific cdc2-inhibitory kinase OS=Mus musculus OX=10090 GN=Pkmyt1 PE=2 SV=3 && PF00069:Protein kinase domain	-
MGP_BALBcJ_G0027285	397.587	388.752	714.823	1387.39	2359.94	3647.95	500.387	2465.09	-2.30002	3.6206e-12	1.24721e-10	Fnip2	3	76596827	76710444	-	8337	protein_coding	- && sp|Q80TD3|FNIP2_MOUSE Folliculin-interacting protein 2 OS=Mus musculus OX=10090 GN=Fnip2 PE=1 SV=2 && PF14636:Folliculin-interacting protein N-terminus|PF14637:Folliculin-interacting protein middle domain|PF14638:Folliculin-interacting protein C-terminus	-
MGP_BALBcJ_G0029139	142.372	82.8957	102.248	570.676	482.629	311.385	109.172	454.896	-2.0614	3.71683e-12	1.27738e-10	Tnfrsf9	4	148917731	148951622	+	2722	protein_coding	- && sp|P20334|TNR9_MOUSE Tumor necrosis factor receptor superfamily member 9 OS=Mus musculus OX=10090 GN=Tnfrsf9 PE=1 SV=1 && -	-
MGP_BALBcJ_G0018592	630.655	671.741	641.789	276.66	240.364	239.608	648.062	252.211	1.36167	3.97056e-12	1.36141e-10	Gsg2	11	71342417	71345224	-	2808	protein_coding	- && sp|Q9Z0R0|HASP_MOUSE Serine/threonine-protein kinase haspin OS=Mus musculus OX=10090 GN=Haspin PE=1 SV=3 && PF12330:Haspin like kinase domain	-
MGP_BALBcJ_G0028553	1295.06	1451.15	1414.13	3008.55	3030.68	3262.68	1386.78	3100.64	-1.16067	4.15668e-12	1.42193e-10	Rnf11	4	106472432	106506241	-	4262	protein_coding	- && sp|Q9QYK7|RNF11_MOUSE RING finger protein 11 OS=Mus musculus OX=10090 GN=Rnf11 PE=1 SV=1 && -	-
MGP_BALBcJ_G0033267	896.416	721.288	777.815	179.676	312.569	252.274	798.506	248.173	1.68497	4.18159e-12	1.42715e-10	Dhcr7	7	144622210	144640954	+	3385	protein_coding	- && sp|O88455|DHCR7_MOUSE 7-dehydrocholesterol reductase OS=Mus musculus OX=10090 GN=Dhcr7 PE=1 SV=1 && -	-
MGP_BALBcJ_G0032519	171.901	72.4146	83.9894	447.149	536.782	471.827	109.435	485.252	-2.15283	4.58635e-12	1.56169e-10	Capn5	7	98045624	98103120	-	5485	protein_coding	- && sp|O08688|CAN5_MOUSE Calpain-5 OS=Mus musculus OX=10090 GN=Capn5 PE=1 SV=1 && PF00648:Calpain family cysteine protease|PF01067:Calpain large subunit, domain III	-
MGP_BALBcJ_G0023460	43.2389	14.2924	17.3456	105.151	286.917	263.885	24.959	218.651	-3.14132	4.67604e-12	1.58797e-10	Notch3	17	30977121	31030189	-	8044	protein_coding	- && sp|Q61982|NOTC3_MOUSE Neurogenic locus notch homolog protein 3 OS=Mus musculus OX=10090 GN=Notch3 PE=1 SV=1 && PF06816:NOTCH protein|PF07645:Calcium-binding EGF domain|PF11936:Domain of unknown function (DUF3454)|PF12796:Ankyrin repeats (3 copies)|PF00066:LNR domain|PF07684:NOTCH protein|PF00008:EGF-like domain	-
MGP_BALBcJ_G0027667	420.788	364.931	326.829	117.402	130.158	88.6655	370.849	112.075	1.72413	4.68503e-12	1.58797e-10	Olfml3	3	101434648	101450415	-	6169	protein_coding	- && sp|Q8BK62|OLFL3_MOUSE Olfactomedin-like protein 3 OS=Mus musculus OX=10090 GN=Olfml3 PE=2 SV=2 && -	-
MGP_BALBcJ_G0035535	1519.69	1476.88	1384	681.953	557.683	562.604	1460.19	600.746	1.28133	4.70607e-12	1.58885e-10	Mid1ip1	X	5470886	5475563	+	2128	protein_coding	- && sp|Q9CQ20|M1IP1_MOUSE Mid1-interacting protein 1 OS=Mus musculus OX=10090 GN=Mid1ip1 PE=1 SV=1 && PF07084:Thyroid hormone-inducible hepatic protein Spot 14	-
MGP_BALBcJ_G0020781	582.143	536.44	594.317	1301.63	1453.59	1931.64	570.966	1562.29	-1.45206	4.70912e-12	1.58885e-10	Lhfpl2	13	92538583	92687724	+	8276	protein_coding	- && sp|Q8BGA2|LHPL2_MOUSE LHFPL tetraspan subfamily member 2 protein OS=Mus musculus OX=10090 GN=Lhfpl2 PE=1 SV=1 && PF10242:Lipoma HMGIC fusion partner-like protein	-
MGP_BALBcJ_G0033609	1160.07	1363.49	1161.25	533.924	502.58	485.549	1228.27	507.351	1.2756	4.73042e-12	1.5924e-10	Hpf1	8	58444659	58462254	+	1701	protein_coding	- && sp|Q8CFE2|HPF1_MOUSE Histone PARylation factor 1 OS=Mus musculus OX=10090 GN=Hpf1 PE=1 SV=1 && PF10228:Uncharacterised conserved protein (DUF2228)	-
MGP_BALBcJ_G0021912	1633.59	1264.4	961.314	319.538	405.674	169.942	1286.43	298.385	2.10696	4.76222e-12	1.59946e-10	Ly6a	15	72150407	72153191	-	710	protein_coding	- && sp|P05533|LY6A_MOUSE Lymphocyte antigen 6A-2/6E-1 OS=Mus musculus OX=10090 GN=Ly6a PE=1 SV=1 && PF00021:u-PAR/Ly-6 domain	-
MGP_BALBcJ_G0019383	2661.83	2421.13	2023.05	9006.27	5364.97	6740.69	2368.67	7037.31	-1.57102	4.77964e-12	1.60167e-10	Jmjd6	11	116055996	116062026	-	4689	protein_coding	- && sp|Q9ERI5|JMJD6_MOUSE Bifunctional arginine demethylase and lysyl-hydroxylase JMJD6 OS=Mus musculus OX=10090 GN=Jmjd6 PE=1 SV=2 && PF02373:JmjC domain, hydroxylase	-
MGP_BALBcJ_G0019177	2953.95	2504.02	2454.87	7268.72	5842.85	6006.03	2637.61	6372.53	-1.27273	4.83383e-12	1.61616e-10	Grn	11	101440796	101448057	+	3453	protein_coding	- && sp|P28798|GRN_MOUSE Progranulin OS=Mus musculus OX=10090 GN=Grn PE=1 SV=2 && PF00396:Granulin	-
MGP_BALBcJ_G0017968	34.802	9.52824	20.0844	132.715	164.36	144.609	21.4716	147.228	-2.78853	4.87033e-12	1.62469e-10	MGP_BALBcJ_G0017968	11	3584852	3593068	-	4890	protein_coding	- && sp|Q5SWP3|NACAD_MOUSE NAC-alpha domain-containing protein 1 OS=Mus musculus OX=10090 GN=Nacad PE=1 SV=1 && PF01849:NAC domain	-
MGP_BALBcJ_G0022410	29.529	24.7734	16.4327	121.486	280.267	120.332	23.5784	174.028	-2.89051	5.08711e-12	1.69318e-10	Pde1b	15	101631412	101658186	+	2954	protein_coding	- && sp|Q01065|PDE1B_MOUSE Calcium/calmodulin-dependent 3',5'-cyclic nucleotide phosphodiesterase 1B OS=Mus musculus OX=10090 GN=Pde1b PE=1 SV=2 && -	-
MGP_BALBcJ_G0028804	95.9692	36.2073	32.8654	326.684	495.929	252.274	55.014	358.296	-2.71054	5.17382e-12	1.71817e-10	Zbtb8b	4	126694131	126709209	-	6489	protein_coding	- && sp|Q8CII0|ZBT8B_MOUSE Zinc finger and BTB domain-containing protein 8B OS=Mus musculus OX=10090 GN=Zbtb8b PE=2 SV=1 && PF00651:BTB/POZ domain	-
MGP_BALBcJ_G0015991	920.672	1186.27	1107.38	433.877	340.12	424.328	1071.44	399.442	1.42421	5.21553e-12	1.72814e-10	Orc2	1	56323429	56366301	-	3857	protein_coding	- && sp|Q60862|ORC2_MOUSE Origin recognition complex subunit 2 OS=Mus musculus OX=10090 GN=Orc2 PE=1 SV=1 && PF04084:Origin recognition complex subunit 2	-
MGP_BALBcJ_G0029544	861.614	823.24	845.372	1867.2	1828.86	1927.42	843.409	1874.49	-1.15222	5.35374e-12	1.76997e-10	Klf3	5	62690564	62720809	+	11248	protein_coding	- && sp|Q60980|KLF3_MOUSE Krueppel-like factor 3 OS=Mus musculus OX=10090 GN=Klf3 PE=1 SV=1 && PF00096:Zinc finger, C2H2 type	-
MGP_BALBcJ_G0024492	915.399	933.767	1027.96	2282.7	2090.12	2813.02	959.041	2395.28	-1.32027	5.67054e-12	1.87052e-10	Spire1	18	64991653	65115705	-	5491	protein_coding	- && sp|Q08AE8|SPIR1_HUMAN Protein spire homolog 1 OS=Homo sapiens OX=9606 GN=SPIRE1 PE=1 SV=3 && -	-
MGP_BALBcJ_G0035634	2397.12	2792.73	2696.79	7157.44	5359.27	7027.79	2628.88	6514.83	-1.30917	5.71524e-12	1.88106e-10	Lamp2	X	33129769	33184120	-	9565	protein_coding	- && sp|P17047|LAMP2_MOUSE Lysosome-associated membrane glycoprotein 2 OS=Mus musculus OX=10090 GN=Lamp2 PE=1 SV=2 && PF01299:Lysosome-associated membrane glycoprotein (Lamp)	-
MGP_BALBcJ_G0028861	1258.15	1262.49	1118.34	519.632	300.218	376.828	1212.99	398.893	1.6049	5.75597e-12	1.89026e-10	Rpa2	4	129953164	129963489	+	2985	protein_coding	- && sp|Q62193|RFA2_MOUSE Replication protein A 32 kDa subunit OS=Mus musculus OX=10090 GN=Rpa2 PE=1 SV=1 && PF08784:Replication protein A C terminal	-
MGP_BALBcJ_G0028394	1416.34	1524.52	1390.39	3734.4	3112.39	3150.79	1443.75	3332.53	-1.20677	5.96973e-12	1.95611e-10	Plin2	4	83603210	83644203	-	3512	protein_coding	- && sp|P43883|PLIN2_MOUSE Perilipin-2 OS=Mus musculus OX=10090 GN=Plin2 PE=1 SV=2 && PF03036:Perilipin family	-
MGP_BALBcJ_G0015291	796.228	613.618	766.86	1748.78	1734.8	1819.75	725.569	1767.78	-1.28492	6.0954e-12	1.99287e-10	Trerf1	17	46982289	47209336	+	9025	processed_transcript	- && sp|Q8BXJ2|TREF1_MOUSE Transcriptional-regulating factor 1 OS=Mus musculus OX=10090 GN=Trerf1 PE=1 SV=1 && PF01448:ELM2 domain|PF13912:C2H2-type zinc finger	-
MGP_BALBcJ_G0016187	21700.6	22864	21819	10168	8884.93	6678.41	22127.9	8577.12	1.36728	6.37865e-12	2.08088e-10	MGP_BALBcJ_G0016187	1	84661440	84665329	+	1366	protein_coding	- && sp|P26350|PTMA_MOUSE Prothymosin alpha OS=Mus musculus OX=10090 GN=Ptma PE=1 SV=2 && PF03247:Prothymosin/parathymosin family	-
MGP_BALBcJ_G0024335	1002.93	1211.04	1380.35	2695.14	3144.69	3467.45	1198.11	3102.43	-1.37231	7.75791e-12	2.52525e-10	Nr3c1	18	36678402	36759152	-	7342	protein_coding	- && sp|P06537|GCR_MOUSE Glucocorticoid receptor OS=Mus musculus OX=10090 GN=Nr3c1 PE=1 SV=1 && PF00104:Ligand-binding domain of nuclear hormone receptor|PF00105:Zinc finger, C4 type (two domains)|PF02155:Glucocorticoid receptor	-
MGP_BALBcJ_G0036041	0	0.952824	0.912929	205.198	60.8036	121.387	0.621917	129.13	-7.64548	7.87766e-12	2.5586e-10	Taf7l	X	129489082	129505503	-	2245	protein_coding	- && sp|Q9D3R9|TAF7L_MOUSE Transcription initiation factor TFIID subunit 7-like OS=Mus musculus OX=10090 GN=Taf7l PE=1 SV=2 && PF04658:TAFII55 protein conserved region	-
MGP_BALBcJ_G0033602	1006.1	905.183	809.768	3649.67	2381.79	2183.92	907.015	2738.46	-1.59436	7.98126e-12	2.58656e-10	Sap30	8	55119735	55124889	-	1178	protein_coding	- && sp|O88574|SAP30_MOUSE Histone deacetylase complex subunit SAP30 OS=Mus musculus OX=10090 GN=Sap30 PE=1 SV=1 && PF13866:SAP30 zinc-finger|PF13867:Sin3 binding region of histone deacetylase complex subunit SAP30	-
MGP_BALBcJ_G0028860	1034.57	1020.47	954.924	449.19	306.868	359.94	1003.32	371.999	1.43178	8.02268e-12	2.59429e-10	Smpdl3b	4	129916745	129941916	-	2006	protein_coding	- && sp|P58242|ASM3B_MOUSE Acid sphingomyelinase-like phosphodiesterase 3b OS=Mus musculus OX=10090 GN=Smpdl3b PE=1 SV=1 && PF00149:Calcineurin-like phosphoesterase	-
MGP_BALBcJ_G0025414	645.42	608.854	525.847	2126.51	1303.48	1743.75	593.374	1724.58	-1.53939	8.21048e-12	2.64922e-10	Uap1l1	2	22454136	22459929	-	4071	protein_coding	- && sp|Q3TW96|UAP1L_MOUSE UDP-N-acetylhexosamine pyrophosphorylase-like protein 1 OS=Mus musculus OX=10090 GN=Uap1l1 PE=1 SV=1 && -	-
MGP_BALBcJ_G0029117	3280.88	2936.6	2817.3	1418.01	1284.48	1151.6	3011.59	1284.69	1.22896	8.55157e-12	2.75327e-10	Pgd	4	147100959	147117725	-	6447	protein_coding	- && sp|Q9DCD0|6PGD_MOUSE 6-phosphogluconate dehydrogenase, decarboxylating OS=Mus musculus OX=10090 GN=Pgd PE=1 SV=3 && PF00393:6-phosphogluconate dehydrogenase, C-terminal domain	-
MGP_BALBcJ_G0017474	2280.06	2505.93	2139.91	1082.14	902.554	808.545	2308.63	931.08	1.31	8.59366e-12	2.76081e-10	Thop1	10	79079763	79092284	+	5059	protein_coding	- && sp|Q8C1A5|THOP1_MOUSE Thimet oligopeptidase OS=Mus musculus OX=10090 GN=Thop1 PE=1 SV=1 && PF01432:Peptidase family M3	-
MGP_BALBcJ_G0028224	785.682	762.259	709.346	2072.4	1569.49	1893.64	752.429	1845.18	-1.29418	8.88282e-12	2.84751e-10	Shb	4	42182833	42296750	-	3203	protein_coding	- && sp|Q6PD21|SHB_MOUSE SH2 domain-containing adapter protein B OS=Mus musculus OX=10090 GN=Shb PE=1 SV=2 && PF00017:SH2 domain	-
MGP_BALBcJ_G0033018	402.86	490.704	463.768	178.655	148.209	153.053	452.444	159.973	1.50061	9.21038e-12	2.94612e-10	MGP_BALBcJ_G0033018	7	127772482	127774649	-	2168	protein_coding	- && sp|P97364|SPS2_MOUSE Selenide, water dikinase 2 OS=Mus musculus OX=10090 GN=Sephs2 PE=1 SV=3 && PF00586:AIR synthase related protein, N-terminal domain|PF02769:AIR synthase related protein, C-terminal domain	-
MGP_BALBcJ_G0034199	2480.44	1770.35	1459.77	681.953	618.487	443.327	1903.52	581.256	1.71097	9.8435e-12	3.14184e-10	Mvd	8	120959032	120969532	-	1761	protein_coding	- && sp|Q99JF5|MVD1_MOUSE Diphosphomevalonate decarboxylase OS=Mus musculus OX=10090 GN=Mvd PE=1 SV=2 && PF18376:Mevalonate 5-diphosphate decarboxylase C-terminal domain	-
MGP_BALBcJ_G0016979	473.519	460.214	473.81	987.198	1330.08	1449.26	469.181	1255.51	-1.42006	9.92269e-12	3.15943e-10	Tnfaip3	10	16131649	16146387	-	7226	protein_coding	- && sp|Q60769|TNAP3_MOUSE Tumor necrosis factor alpha-induced protein 3 OS=Mus musculus OX=10090 GN=Tnfaip3 PE=1 SV=2 && -	-
MGP_BALBcJ_G0017529	1057.77	949.012	1307.31	2397.04	4344.61	5092.99	1104.7	3944.88	-1.83623	9.94136e-12	3.15943e-10	Aldh1l2	10	81693769	81745669	-	4251	protein_coding	- && sp|Q8K009|AL1L2_MOUSE Mitochondrial 10-formyltetrahydrofolate dehydrogenase OS=Mus musculus OX=10090 GN=Aldh1l2 PE=1 SV=2 && PF00171:Aldehyde dehydrogenase family|PF02911:Formyl transferase, C-terminal domain|PF00551:Formyl transferase	-
MGP_BALBcJ_G0022163	1687.37	1627.42	1583.93	569.655	775.246	573.159	1632.91	639.353	1.35223	1.00691e-11	3.19317e-10	Gtse1	15	83658805	83675616	+	2721	protein_coding	- && sp|Q8R080|GTSE1_MOUSE G2 and S phase-expressed protein 1 OS=Mus musculus OX=10090 GN=Gtse1 PE=1 SV=2 && PF15259:G-2 and S-phase expressed 1	-
MGP_BALBcJ_G0018505	9.49146	3.81129	0.912929	99.026	51.3031	87.6099	4.73856	79.313	-4.10263	1.01022e-11	3.1968e-10	Acap1	11	68031556	68053772	-	5831	protein_coding	- && sp|Q8K2H4|ACAP1_MOUSE Arf-GAP with coiled-coil, ANK repeat and PH domain-containing protein 1 OS=Mus musculus OX=10090 GN=Acap1 PE=1 SV=1 && PF00169:PH domain|PF01412:Putative GTPase activating protein for Arf|PF12796:Ankyrin repeats (3 copies)|PF16746:BAR domain of APPL family|PF04979:Protein phosphatase inhibitor 2 (IPP-2)	-
MGP_BALBcJ_G0026804	222.522	241.064	213.625	51.0444	71.2542	32.7218	225.737	51.6735	2.1224	1.02232e-11	3.22816e-10	Ada	2	162607597	162631246	-	2002	protein_coding	- && sp|P03958|ADA_MOUSE Adenosine deaminase OS=Mus musculus OX=10090 GN=Ada PE=1 SV=3 && PF00962:Adenosine/AMP deaminase	-
MGP_BALBcJ_G0033372	595.853	534.534	498.459	1472.12	1244.57	1248.71	542.949	1321.8	-1.28403	1.06469e-11	3.3548e-10	Fbxo25	8	10983737	11015692	+	2104	protein_coding	- && sp|Q9D2Y6|FBX25_MOUSE F-box only protein 25 OS=Mus musculus OX=10090 GN=Fbxo25 PE=1 SV=1 && -	-
MGP_BALBcJ_G0025306	81.2047	75.2731	56.6016	278.702	211.863	378.939	71.0265	289.835	-2.03018	1.08562e-11	3.41347e-10	Gata3	2	6871832	6905455	-	3928	protein_coding	- && sp|P23772|GATA3_MOUSE Trans-acting T-cell-specific transcription factor GATA-3 OS=Mus musculus OX=10090 GN=Gata3 PE=1 SV=1 && PF00320:GATA zinc finger	-
novel.102	545.232	484.034	479.288	207.24	153.909	132.998	502.851	164.716	1.60976	1.16875e-11	3.66706e-10	-	11	76916823	76925153	-	472	-	- && sp|Q8VD00|SGMR2_MOUSE Sigma intracellular receptor 2 OS=Mus musculus OX=10090 GN=Tmem97 PE=1 SV=1 && -	-
MGP_BALBcJ_G0005671	158.191	121.009	112.29	30.6266	22.8014	22.1664	130.497	25.1981	2.37174	1.23008e-11	3.85129e-10	MGP_BALBcJ_G0005671	17	24394155	24570487	+	1902	lincRNA	- && sp|Q8C1Q4|METRN_MOUSE Meteorin OS=Mus musculus OX=10090 GN=Metrn PE=1 SV=2 && -	-
MGP_BALBcJ_G0030929	287.908	284.894	313.135	93.9216	107.356	90.7766	295.312	97.3515	1.6001	1.25484e-11	3.9205e-10	Sfxn5	6	83064299	83186585	-	9626	protein_coding	- && - && -	-
MGP_BALBcJ_G0035110	381.768	456.403	326.829	129.653	129.208	88.6655	388.333	115.842	1.74368	1.32441e-11	4.12913e-10	Pcolce2	9	93101197	93161303	+	4626	protein_coding	- && sp|Q8R4W6|PCOC2_MOUSE Procollagen C-endopeptidase enhancer 2 OS=Mus musculus OX=10090 GN=Pcolce2 PE=2 SV=2 && PF00431:CUB domain|PF01759:UNC-6/NTR/C345C module	-
MGP_BALBcJ_G0024018	421.843	479.27	402.602	174.572	129.208	113.998	434.572	139.259	1.64174	1.36469e-11	4.24575e-10	Gemin6	17	80456223	80460450	+	1428	protein_coding	- && sp|Q9CX53|GEMI6_MOUSE Gem-associated protein 6 OS=Mus musculus OX=10090 GN=Gemin6 PE=1 SV=2 && PF06372:Gemin6 protein	-
MGP_BALBcJ_G0028286	185.611	192.47	162.501	752.394	413.275	907.766	180.194	691.145	-1.93926	1.37138e-11	4.25762e-10	Klf4	4	52319280	52324641	-	2985	protein_coding	- && sp|Q60793|KLF4_MOUSE Krueppel-like factor 4 OS=Mus musculus OX=10090 GN=Klf4 PE=1 SV=3 && -	-
MGP_BALBcJ_G0018652	335.365	266.791	340.522	712.579	1065.96	1306.76	314.226	1028.43	-1.71062	1.4321e-11	4.43682e-10	Wdr81	11	73726791	73740278	-	6758	protein_coding	- && sp|Q5ND34|WDR81_MOUSE WD repeat-containing protein 81 OS=Mus musculus OX=10090 GN=Wdr81 PE=1 SV=2 && PF02138:Beige/BEACH domain	-
MGP_BALBcJ_G0033218	1369.93	1324.42	1131.12	584.968	464.578	455.994	1275.16	501.847	1.34527	1.65595e-11	5.11959e-10	Tspan4	7	142217635	142235073	+	1642	protein_coding	- && sp|Q9DCK3|TSN4_MOUSE Tetraspanin-4 OS=Mus musculus OX=10090 GN=Tspan4 PE=1 SV=1 && PF00335:Tetraspanin family	-
MGP_BALBcJ_G0029861	2451.96	2629.79	2868.42	689.099	1055.51	1103.04	2650.06	949.217	1.48124	1.69536e-11	5.23048e-10	Pole	5	109732728	109784188	+	11099	protein_coding	- && sp|Q9WVF7|DPOE1_MOUSE DNA polymerase epsilon catalytic subunit A OS=Mus musculus OX=10090 GN=Pole PE=1 SV=3 && PF08490:Domain of unknown function (DUF1744)|PF03104:DNA polymerase family B, exonuclease domain|PF00136:DNA polymerase family B	-
MGP_BALBcJ_G0015968	6125.16	7458.7	7189.31	3178.02	2853.97	3202.51	6924.39	3078.17	1.1697	1.832e-11	5.64026e-10	Hspd1	1	52937913	52949205	-	3054	protein_coding	- && sp|P63038|CH60_MOUSE 60 kDa heat shock protein, mitochondrial OS=Mus musculus OX=10090 GN=Hspd1 PE=1 SV=1 && PF00118:TCP-1/cpn60 chaperonin family	-
MGP_BALBcJ_G0020706	840.522	1070.02	1019.74	430.814	342.97	346.218	976.761	373.334	1.38793	1.90724e-11	5.85971e-10	Trip13	13	72229772	72256403	-	3382	protein_coding	- && sp|Q3UA06|PCH2_MOUSE Pachytene checkpoint protein 2 homolog OS=Mus musculus OX=10090 GN=Trip13 PE=1 SV=1 && PF00004:ATPase family associated with various cellular activities (AAA)	-
MGP_BALBcJ_G0034759	500.938	470.695	514.892	1245.48	1051.71	1193.82	495.508	1163.67	-1.23155	2.04605e-11	6.27315e-10	Dixdc1	9	47772137	47851494	-	9963	protein_coding	- && sp|Q80Y83|DIXC1_MOUSE Dixin OS=Mus musculus OX=10090 GN=Dixdc1 PE=1 SV=1 && PF00778:DIX domain	-
MGP_BALBcJ_G0025794	2213.62	2657.43	2355.36	1118.89	970.958	808.545	2408.8	966.132	1.31797	2.19939e-11	6.72933e-10	Hat1	2	68884306	68940350	+	2844	protein_coding	- && sp|Q8BY71|HAT1_MOUSE Histone acetyltransferase type B catalytic subunit OS=Mus musculus OX=10090 GN=Hat1 PE=1 SV=1 && PF10394:Histone acetyl transferase HAT1 N-terminus	-
MGP_BALBcJ_G0017265	312.164	342.064	386.169	63.295	124.457	93.9432	346.799	93.8985	1.88336	2.25314e-11	6.87953e-10	Rtkn2	10	65703266	65785586	+	5522	protein_coding	- && sp|Q14B46|RTKN2_MOUSE Rhotekin-2 OS=Mus musculus OX=10090 GN=Rtkn2 PE=1 SV=2 && PF08174:Cell division protein anillin|PF00169:PH domain	-
MGP_BALBcJ_G0019563	2383.41	2688.87	2552.55	1129.1	1217.97	1138.93	2541.61	1162	1.12911	2.2842e-11	6.95998e-10	Odc1	12	14699342	14706238	+	1883	protein_coding	- && sp|P00860|DCOR_MOUSE Ornithine decarboxylase OS=Mus musculus OX=10090 GN=Odc1 PE=1 SV=2 && PF00278:Pyridoxal-dependent decarboxylase, C-terminal sheet domain|PF02784:Pyridoxal-dependent decarboxylase, pyridoxal binding domain	-
MGP_BALBcJ_G0033228	420.788	353.498	394.385	929.007	1027.96	1533.7	389.557	1163.56	-1.57866	2.29249e-11	6.97087e-10	Dusp8	7	142794670	142811502	-	4870	protein_coding	- && sp|O09112|DUS8_MOUSE Dual specificity protein phosphatase 8 OS=Mus musculus OX=10090 GN=Dusp8 PE=2 SV=1 && PF00782:Dual specificity phosphatase, catalytic domain|PF00581:Rhodanese-like domain	-
MGP_BALBcJ_G0021898	910.126	827.051	715.736	344.039	224.213	192.109	817.638	253.454	1.68952	2.32236e-11	7.0472e-10	Them6	15	71852415	71856125	+	1784	protein_coding	- && sp|Q80ZW2|THEM6_MOUSE Protein THEM6 OS=Mus musculus OX=10090 GN=Them6 PE=1 SV=1 && PF13279:Thioesterase-like superfamily	-
MGP_BALBcJ_G0033529	1659.95	1580.73	1558.37	4591.95	3250.14	3812.62	1599.69	3884.9	-1.28009	2.37159e-11	7.18184e-10	Cnot7	8	37886754	37909885	-	5738	protein_coding	- && sp|Q3ZC01|CNOT7_BOVIN CCR4-NOT transcription complex subunit 7 OS=Bos taurus OX=9913 GN=CNOT7 PE=2 SV=1 && PF04857:CAF1 family ribonuclease	-
MGP_BALBcJ_G0019361	978.675	927.097	925.71	2146.93	1948.57	2513.24	943.828	2202.91	-1.22279	2.52697e-11	7.63671e-10	Acox1	11	115420392	115449862	-	5086	protein_coding	- && sp|Q9R0H0|ACOX1_MOUSE Peroxisomal acyl-coenzyme A oxidase 1 OS=Mus musculus OX=10090 GN=Acox1 PE=1 SV=5 && PF14749:Acyl-coenzyme A oxidase N-terminal|PF01756:Acyl-CoA oxidase|PF02770:Acyl-CoA dehydrogenase, middle domain	-
MGP_BALBcJ_G0029766	33.7474	58.1222	31.0396	181.718	172.91	186.831	40.9697	180.486	-2.138	2.59556e-11	7.82801e-10	Hpse	5	99407987	99447955	-	3516	protein_coding	- && sp|Q6YGZ1|HPSE_MOUSE Heparanase OS=Mus musculus OX=10090 GN=Hpse PE=1 SV=3 && PF03662:Glycosyl hydrolase family 79, N-terminal domain	-
MGP_BALBcJ_G0035940	831.03	905.183	1071.78	304.224	342.97	408.494	935.997	351.896	1.41194	2.60601e-11	7.82874e-10	Ercc6l	X	97417623	97433506	-	5207	protein_coding	- && sp|Q8BHK9|ERC6L_MOUSE DNA excision repair protein ERCC-6-like OS=Mus musculus OX=10090 GN=Ercc6l PE=1 SV=1 && -	-
MGP_BALBcJ_G0032436	126.553	116.244	104.987	337.914	306.868	369.439	115.928	338.074	-1.54503	2.6064e-11	7.82874e-10	Mex3b	7	82626790	82630834	+	3217	protein_coding	- && sp|Q69Z36|MEX3B_MOUSE RNA-binding protein MEX3B OS=Mus musculus OX=10090 GN=Mex3b PE=2 SV=2 && PF13920:Zinc finger, C3HC4 type (RING finger)|PF00013:KH domain	-
MGP_BALBcJ_G0035096	5742.34	6092.35	4751.79	2478.71	1982.77	1524.2	5528.83	1995.23	1.47034	2.621e-11	7.85661e-10	MGP_BALBcJ_G0035096	9	88516917	88533968	+	948	protein_coding	- && sp|P81947|TBA1B_BOVIN Tubulin alpha-1B chain OS=Bos taurus OX=9913 PE=1 SV=2 && PF03953:Tubulin C-terminal domain	-
novel.201	802.556	816.57	626.269	2342.94	1818.41	1732.14	748.465	1964.5	-1.39242	2.67157e-11	7.992e-10	-	14	49954979	49957047	-	902	-	- && - && -	-
MGP_BALBcJ_G0017612	1361.5	1488.31	1208.72	612.532	494.979	415.883	1352.84	507.798	1.41348	2.69288e-11	8.03948e-10	Mrpl42	10	93888554	93912774	-	661	protein_coding	- && sp|Q9CPV3|RM42_MOUSE 39S ribosomal protein L42, mitochondrial OS=Mus musculus OX=10090 GN=Mrpl42 PE=1 SV=1 && PF10210:Mitochondrial 28S ribosomal protein S32	-
MGP_BALBcJ_G0016781	1168.5	1429.24	1891.59	3472.04	4762.63	5632.37	1496.44	4622.35	-1.62683	2.70404e-11	8.05653e-10	Cep170	1	176033976	176114674	-	17667	protein_coding	- && sp|Q6A065|CE170_MOUSE Centrosomal protein of 170 kDa OS=Mus musculus OX=10090 GN=Cep170 PE=1 SV=2 && PF00498:FHA domain|PF15308:CEP170 C-terminus	-
MGP_BALBcJ_G0017484	43.2389	20.9621	27.3879	111.277	208.062	196.331	30.5296	171.89	-2.49984	2.95488e-11	8.78616e-10	Zfr2	10	79254742	79274434	+	7483	protein_coding	- && sp|Q9UPR6|ZFR2_HUMAN Zinc finger RNA-binding protein 2 OS=Homo sapiens OX=9606 GN=ZFR2 PE=2 SV=3 && PF12874:Zinc-finger of C2H2 type	-
MGP_BALBcJ_G0017959	1617.77	1708.41	1436.04	755.456	601.386	613.27	1587.41	656.704	1.27339	3.34653e-11	9.93074e-10	Ddx56	11	3221857	3230699	-	2533	protein_coding	- && sp|Q9D0R4|DDX56_MOUSE Probable ATP-dependent RNA helicase DDX56 OS=Mus musculus OX=10090 GN=Ddx56 PE=2 SV=1 && PF00271:Helicase conserved C-terminal domain|PF00270:DEAD/DEAH box helicase	-
MGP_BALBcJ_G0016016	622.218	700.325	938.491	1821.26	2321.94	3509.67	753.678	2550.96	-1.7586	3.40955e-11	1.00974e-09	Raph1	1	58438443	58523586	-	20483	protein_coding	- && sp|Q70E73|RAPH1_HUMAN Ras-associated and pleckstrin homology domains-containing protein 1 OS=Homo sapiens OX=9606 GN=RAPH1 PE=1 SV=3 && PF00169:PH domain|PF00788:Ras association (RalGDS/AF-6) domain	-
MGP_BALBcJ_G0034975	234.123	185.801	215.451	490.026	607.086	657.602	211.792	584.905	-1.46613	3.6886e-11	1.0902e-09	Fam63b	9	67945277	68003179	-	8014	protein_coding	- && sp|Q6PDI6|MINY2_MOUSE Ubiquitin carboxyl-terminal hydrolase MINDY-2 OS=Mus musculus OX=10090 GN=Mindy2 PE=1 SV=1 && PF04424:MINDY deubiquitinase	-
MGP_BALBcJ_G0017700	740.334	733.674	853.588	1848.83	1627.45	1836.64	775.866	1770.97	-1.19035	3.7212e-11	1.09764e-09	Mdm2	10	116306890	116332248	-	5056	protein_coding	- && sp|P23804|MDM2_MOUSE E3 ubiquitin-protein ligase Mdm2 OS=Mus musculus OX=10090 GN=Mdm2 PE=1 SV=3 && PF02201:SWIB/MDM2 domain|PF00641:Zn-finger in Ran binding protein and others|PF13920:Zinc finger, C3HC4 type (RING finger)	-
MGP_BALBcJ_G0022727	1748.54	2130.51	1961.88	898.381	563.383	674.491	1946.98	712.085	1.45144	4.078e-11	1.20049e-09	Umps	16	30761625	30773911	-	3484	protein_coding	- && sp|P13439|UMPS_MOUSE Uridine 5'-monophosphate synthase OS=Mus musculus OX=10090 GN=Umps PE=1 SV=3 && PF00156:Phosphoribosyl transferase domain|PF00215:Orotidine 5'-phosphate decarboxylase / HUMPS family	-
MGP_BALBcJ_G0026510	1678.93	1468.3	1257.1	4259.14	3346.1	3342.9	1468.11	3649.38	-1.31391	4.33699e-11	1.27419e-09	Prnp	2	130355724	130371892	+	2343	protein_coding	- && sp|P04925|PRIO_MOUSE Major prion protein OS=Mus musculus OX=10090 GN=Prnp PE=1 SV=2 && PF11587:Major prion protein bPrPp - N terminal|PF00377:Prion/Doppel alpha-helical domain	-
MGP_BALBcJ_G0029555	3133.24	3352.99	3589.64	7702.59	8307.29	6610.86	3358.62	7540.25	-1.16672	4.39126e-11	1.28758e-09	Ugdh	5	63323248	63346424	-	6732	protein_coding	- && sp|O70475|UGDH_MOUSE UDP-glucose 6-dehydrogenase OS=Mus musculus OX=10090 GN=Ugdh PE=1 SV=1 && PF00984:UDP-glucose/GDP-mannose dehydrogenase family, central domain|PF03720:UDP-glucose/GDP-mannose dehydrogenase family, UDP binding domain	-
MGP_BALBcJ_G0033253	620.109	596.468	550.496	257.264	225.163	196.331	589.024	226.253	1.37991	4.60678e-11	1.34777e-09	Tssc4	7	143827576	143829420	+	1760	protein_coding	- && sp|Q9JHE7|TSSC4_MOUSE Protein TSSC4 OS=Mus musculus OX=10090 GN=Tssc4 PE=1 SV=1 && PF15264:Tumour suppressing sub-chromosomal transferable candidate 4	-
MGP_BALBcJ_G0034674	785.682	748.919	669.177	283.807	321.119	231.164	734.593	278.696	1.39717	4.61476e-11	1.34777e-09	H2afx	9	41376751	41378134	+	1384	protein_coding	- && sp|P27661|H2AX_MOUSE Histone H2AX OS=Mus musculus OX=10090 GN=H2ax PE=1 SV=2 && PF00125:Core histone H2A/H2B/H3/H4|PF16211:C-terminus of histone H2A	-
novel.247	5308.89	5647.39	5430.1	2316.39	2666.81	1864.09	5462.13	2282.43	1.25876	4.70491e-11	1.37138e-09	-	15	96918599	96940046	-	1149	-	- && sp|P68362|TBA1A_CRIGR Tubulin alpha-1A chain OS=Cricetulus griseus OX=10029 GN=TUBA1A PE=2 SV=1 && PF00091:Tubulin/FtsZ family, GTPase domain	-
MGP_BALBcJ_G0024783	63.2764	56.2166	53.8628	202.136	198.562	185.775	57.7853	195.491	-1.76026	4.86205e-11	1.4144e-09	Lrrn4cl	19	5908377	5911501	+	2583	protein_coding	- && sp|Q3TYX2|LRN4L_MOUSE LRRN4 C-terminal-like protein OS=Mus musculus OX=10090 GN=Lrrn4cl PE=2 SV=1 && PF00041:Fibronectin type III domain	-
MGP_BALBcJ_G0020926	3743.85	3687.43	4068.01	1350.63	1883.96	1253.98	3833.1	1496.19	1.35698	4.8844e-11	1.41811e-09	Hmgcs1	13	118324618	118342206	+	3233	protein_coding	- && sp|Q8JZK9|HMCS1_MOUSE Hydroxymethylglutaryl-CoA synthase, cytoplasmic OS=Mus musculus OX=10090 GN=Hmgcs1 PE=1 SV=1 && PF01154:Hydroxymethylglutaryl-coenzyme A synthase N terminal|PF08540:Hydroxymethylglutaryl-coenzyme A synthase C terminal	-
MGP_BALBcJ_G0023124	3455.95	2711.74	2204.72	1021.91	951.957	553.104	2790.8	842.323	1.72788	4.92615e-11	1.42743e-09	Acat2	17	10233973	10252635	-	1944	protein_coding	- && sp|Q8CAY6|THIC_MOUSE Acetyl-CoA acetyltransferase, cytosolic OS=Mus musculus OX=10090 GN=Acat2 PE=1 SV=2 && PF02803:Thiolase, C-terminal domain|PF00108:Thiolase, N-terminal domain	-
MGP_BALBcJ_G0027883	2103.94	2156.24	2223.89	5727.18	4164.1	5398.04	2161.36	5096.44	-1.23746	4.97172e-11	1.43781e-09	Ppp3ca	3	134553678	134830554	+	9951	protein_coding	- && sp|P63328|PP2BA_MOUSE Serine/threonine-protein phosphatase 2B catalytic subunit alpha isoform OS=Mus musculus OX=10090 GN=Ppp3ca PE=1 SV=1 && -	-
MGP_BALBcJ_G0024015	283.689	283.941	242.839	992.302	670.74	668.158	270.157	777.067	-1.52457	5.03664e-11	1.45374e-09	Galm	17	80356493	80414406	+	2476	protein_coding	- && sp|Q8K157|GALM_MOUSE Galactose mutarotase OS=Mus musculus OX=10090 GN=Galm PE=1 SV=1 && PF01263:Aldose 1-epimerase	-
MGP_BALBcJ_G0015925	624.327	677.458	671.916	279.723	285.017	250.163	657.9	271.634	1.27598	5.13721e-11	1.47988e-09	Kdelc1	1	41492180	41504434	-	3199	protein_coding	- && sp|Q9JHP7|PLGT2_MOUSE Protein O-glucosyltransferase 2 OS=Mus musculus OX=10090 GN=Poglut2 PE=1 SV=1 && PF05686:Glycosyl transferase family 90|PF00630:Filamin/ABP280 repeat	-
MGP_BALBcJ_G0017009	662.293	703.184	702.955	1732.45	1392.78	1622.37	689.477	1582.53	-1.1984	5.50609e-11	1.58305e-09	Tbpl1	10	20091357	20119340	-	3268	protein_coding	- && sp|Q32LB1|TBPL1_BOVIN TATA box-binding protein-like 1 OS=Bos taurus OX=9913 GN=TBPL1 PE=2 SV=1 && PF00352:Transcription factor TFIID (or TATA-binding protein, TBP)	-
MGP_BALBcJ_G0020458	298.454	268.696	199.018	72.483	69.3541	34.8329	255.39	58.89	2.11322	5.53383e-11	1.58794e-09	Gmpr	13	42890649	42929853	+	1871	protein_coding	- && sp|Q9DCZ1|GMPR1_MOUSE GMP reductase 1 OS=Mus musculus OX=10090 GN=Gmpr PE=1 SV=1 && PF00478:IMP dehydrogenase / GMP reductase domain	-
MGP_BALBcJ_G0024594	741.389	736.533	893.757	1757.97	1861.16	2468.91	790.56	2029.35	-1.35974	5.6096e-11	1.60656e-09	Suv420h1	19	528086	580395	+	14108	protein_coding	- && sp|Q3U8K7|KMT5B_MOUSE Histone-lysine N-methyltransferase KMT5B OS=Mus musculus OX=10090 GN=Kmt5b PE=1 SV=2 && -	-
MGP_BALBcJ_G0033680	74.8771	43.8299	50.2111	284.827	198.562	200.553	56.306	227.981	-2.02167	5.63313e-11	1.61018e-09	MGP_BALBcJ_G0033680	8	67930803	67946759	+	3171	protein_coding	- && sp|P20863|GDF1_MOUSE Embryonic growth/differentiation factor 1 OS=Mus musculus OX=10090 GN=Gdf1 PE=2 SV=2 && PF00019:Transforming growth factor beta like domain	-
MGP_BALBcJ_G0030863	1011.37	1145.29	1232.45	2482.8	2901.47	4198.94	1129.71	3194.4	-1.49937	5.76915e-11	1.64588e-09	Tgoln1	6	70363564	70372885	-	5001	protein_coding	- && sp|Q62313|TGON1_MOUSE Trans-Golgi network integral membrane protein 1 OS=Mus musculus OX=10090 GN=Tgoln1 PE=1 SV=1 && -	-
MGP_BALBcJ_G0030272	428.17	462.119	532.237	1087.24	1074.51	1282.48	474.176	1148.08	-1.27506	6.15831e-11	1.75352e-09	Zfand2a	5	139575821	139589474	-	3405	protein_coding	- && sp|Q9JII7|ZFN2A_MOUSE AN1-type zinc finger protein 2A OS=Mus musculus OX=10090 GN=Zfand2a PE=2 SV=1 && PF01428:AN1-like Zinc finger	-
MGP_BALBcJ_G0026586	635.928	595.515	779.641	1396.57	2038.82	2164.92	670.361	1866.77	-1.47731	6.47823e-11	1.84106e-09	Gzf1	2	147236781	147248654	+	4472	protein_coding	- && sp|Q4VBD9|GZF1_MOUSE GDNF-inducible zinc finger protein 1 OS=Mus musculus OX=10090 GN=Gzf1 PE=1 SV=2 && PF00651:BTB/POZ domain	-
MGP_BALBcJ_G0023510	1907.78	2100.02	1837.73	934.112	637.488	756.823	1948.51	776.141	1.32822	6.54972e-11	1.85781e-09	Wdr46	17	32896039	32904970	+	2442	protein_coding	- && sp|Q9Z0H1|WDR46_MOUSE WD repeat-containing protein 46 OS=Mus musculus OX=10090 GN=Wdr46 PE=2 SV=1 && PF08149:BING4CT (NUC141) domain	-
MGP_BALBcJ_G0027165	632.764	631.722	557.799	1604.83	1279.73	1393.31	607.429	1425.96	-1.23129	6.62061e-11	1.87432e-09	Noct	3	48092837	48115371	+	3059	protein_coding	- && sp|O35710|NOCT_MOUSE Nocturnin OS=Mus musculus OX=10090 GN=Noct PE=1 SV=3 && PF03372:Endonuclease/Exonuclease/phosphatase family	-
MGP_BALBcJ_G0012227	277.362	214.385	147.894	1478.24	726.793	637.547	213.214	947.528	-2.15304	6.70655e-11	1.89502e-09	MGP_BALBcJ_G0012227	3	83118548	83118835	+	288	processed_pseudogene	- && sp|Q9JLR9|HIG1A_MOUSE HIG1 domain family member 1A, mitochondrial OS=Mus musculus OX=10090 GN=Higd1a PE=1 SV=1 && -	-
MGP_BALBcJ_G0019399	2035.39	2258.19	1993.84	1008.64	937.706	810.656	2095.81	918.999	1.18926	6.77722e-11	1.91133e-09	Birc5	11	117092389	117098872	+	3402	protein_coding	- && sp|O70201|BIRC5_MOUSE Baculoviral IAP repeat-containing protein 5 OS=Mus musculus OX=10090 GN=Birc5 PE=1 SV=1 && PF00653:Inhibitor of Apoptosis domain	-
MGP_BALBcJ_G0021487	1397.35	966.163	945.794	3139.23	2685.81	2781.35	1103.1	2868.8	-1.3793	6.81875e-11	1.91938e-09	Loxl2	14	62624315	62711186	+	5398	protein_coding	- && sp|P58022|LOXL2_MOUSE Lysyl oxidase homolog 2 OS=Mus musculus OX=10090 GN=Loxl2 PE=1 SV=2 && PF01186:Lysyl oxidase|PF00530:Scavenger receptor cysteine-rich domain	-
MGP_BALBcJ_G0027123	821.539	812.759	1089.12	1888.64	3106.68	3493.84	907.807	2829.72	-1.64	7.40673e-11	2.08093e-09	Atp11b	3	32641214	32744367	+	9176	protein_coding	- && sp|Q6DFW5|AT11B_MOUSE Phospholipid-transporting ATPase IF OS=Mus musculus OX=10090 GN=Atp11b PE=1 SV=1 && -	-
MGP_BALBcJ_G0019286	191.938	299.187	286.66	687.057	754.345	1152.65	259.262	864.684	-1.73646	7.47105e-11	2.09501e-09	Abca5	11	109387359	109456980	-	11437	protein_coding	- && sp|Q8K448|ABCA5_MOUSE Cholesterol transporter ABCA5 OS=Mus musculus OX=10090 GN=Abca5 PE=1 SV=2 && PF00005:ABC transporter|PF12698:ABC-2 family transporter protein	-
MGP_BALBcJ_G0030239	5753.94	6092.35	5572.52	2962.61	2591.75	2348.58	5806.27	2634.32	1.14016	7.82595e-11	2.19038e-09	Mcm7	5	138138582	138145801	-	3635	protein_coding	- && sp|Q61881|MCM7_MOUSE DNA replication licensing factor MCM7 OS=Mus musculus OX=10090 GN=Mcm7 PE=1 SV=1 && PF14551:MCM N-terminal domain|PF17207:MCM OB domain|PF17855:MCM AAA-lid domain|PF00493:MCM P-loop domain	-
MGP_BALBcJ_G0017440	1050.39	941.39	1058.08	2148.97	2182.28	2195.53	1016.62	2175.59	-1.09766	7.88871e-11	2.20377e-09	Mex3d	10	78379691	78387133	-	3423	protein_coding	- && sp|Q3UE17|MEX3D_MOUSE RNA-binding protein MEX3D OS=Mus musculus OX=10090 GN=Mex3d PE=1 SV=2 && PF00013:KH domain|PF13920:Zinc finger, C3HC4 type (RING finger)	-
MGP_BALBcJ_G0021141	4607.58	4642.16	4235.08	15354.1	8866.88	12225.3	4494.94	12148.8	-1.43443	7.93458e-11	2.2124e-09	Ghitm	14	29588938	29603816	-	3081	protein_coding	- && sp|Q91VC9|GHITM_MOUSE Growth hormone-inducible transmembrane protein OS=Mus musculus OX=10090 GN=Ghitm PE=1 SV=1 && PF01027:Inhibitor of apoptosis-promoting Bax1	-
MGP_BALBcJ_G0030439	2646.01	2760.33	3053.75	6205.97	5584.43	6876.85	2820.03	6222.42	-1.14165	8.41799e-11	2.33976e-09	Tmem106b	6	9745977	9766077	+	6932	protein_coding	- && sp|Q80X71|T106B_MOUSE Transmembrane protein 106B OS=Mus musculus OX=10090 GN=Tmem106b PE=1 SV=1 && -	-
MGP_BALBcJ_G0027610	686.549	585.987	517.631	1631.38	1505.84	1287.76	596.722	1474.99	-1.3062	8.42301e-11	2.33976e-09	Acp6	3	94754039	94776075	+	8503	protein_coding	- && sp|Q8BP40|PPA6_MOUSE Lysophosphatidic acid phosphatase type 6 OS=Mus musculus OX=10090 GN=Acp6 PE=1 SV=1 && -	-
MGP_BALBcJ_G0021275	2190.42	2428.75	2296.02	1082.14	1008.01	1127.32	2305.06	1072.49	1.10402	8.64602e-11	2.3972e-09	Prmt5	14	47490488	47501769	-	3942	protein_coding	- && sp|Q8CIG8|ANM5_MOUSE Protein arginine N-methyltransferase 5 OS=Mus musculus OX=10090 GN=Prmt5 PE=1 SV=3 && -	-
MGP_BALBcJ_G0023877	128.662	147.688	137.852	38.7937	32.3019	25.333	138.067	32.1429	2.10189	8.70153e-11	2.40807e-09	Tnfaip8l1	17	56076382	56088023	+	2379	protein_coding	- && sp|Q8K288|TP8L1_MOUSE Tumor necrosis factor alpha-induced protein 8-like protein 1 OS=Mus musculus OX=10090 GN=Tnfaip8l1 PE=1 SV=1 && PF05527:Domain of unknown function (DUF758)	-
MGP_BALBcJ_G0022104	442.935	439.252	360.607	121.486	139.658	60.1659	414.265	107.103	1.94892	8.97225e-11	2.47835e-09	Cenpm	15	79852634	79863569	-	1201	protein_coding	- && sp|Q9CQA0|CENPM_MOUSE Centromere protein M OS=Mus musculus OX=10090 GN=Cenpm PE=2 SV=1 && PF11111:Centromere protein M (CENP-M)	-
MGP_BALBcJ_G0029267	964.965	1170.07	1147.55	355.269	474.078	467.605	1094.19	432.317	1.33977	8.99048e-11	2.47876e-09	Abcb1b	5	5815646	5886573	+	7729	protein_coding	- && sp|P06795|MDR1B_MOUSE ATP-dependent translocase ABCB1 OS=Mus musculus OX=10090 GN=Abcb1b PE=1 SV=1 && PF00005:ABC transporter|PF00664:ABC transporter transmembrane region	-
MGP_BALBcJ_G0019942	790.955	710.806	889.193	1918.25	2019.82	3469.56	796.985	2469.21	-1.63124	9.12274e-11	2.51054e-09	Sel1l	12	89731441	89774856	-	8865	protein_coding	- && sp|Q9Z2G6|SE1L1_MOUSE Protein sel-1 homolog 1 OS=Mus musculus OX=10090 GN=Sel1l PE=1 SV=2 && PF00040:Fibronectin type II domain|PF08238:Sel1 repeat	-
novel.72	645.42	598.373	797.9	1443.53	1971.37	2384.47	680.564	1933.12	-1.50587	9.17476e-11	2.52016e-09	-	10	117542207	117627975	-	27050	-	- && - && -	-
MGP_BALBcJ_G0022039	1491.21	1167.21	1119.25	4480.67	2776.07	3274.29	1259.22	3510.34	-1.47926	9.27353e-11	2.54256e-09	Maff	15	76858704	76870264	+	2118	protein_coding	- && sp|O54791|MAFF_MOUSE Transcription factor MafF OS=Mus musculus OX=10090 GN=Maff PE=2 SV=1 && PF03131:bZIP Maf transcription factor	-
MGP_BALBcJ_G0021174	121.28	114.339	155.198	413.459	332.52	398.995	130.272	381.658	-1.54916	9.37961e-11	2.56689e-09	Atg14	14	40106745	40136873	-	3439	protein_coding	- && sp|Q8CDJ3|BAKOR_MOUSE Beclin 1-associated autophagy-related key regulator OS=Mus musculus OX=10090 GN=Atg14 PE=1 SV=1 && PF10186:Vacuolar sorting 38 and autophagy-related subunit 14	-
MGP_BALBcJ_G0032061	7329.52	5696.93	4859.52	18184	14412.4	13870.9	5961.99	15489.1	-1.37746	9.75776e-11	2.66544e-09	Gpi1	7	32924690	32956687	-	6764	protein_coding	- && sp|P06745|G6PI_MOUSE Glucose-6-phosphate isomerase OS=Mus musculus OX=10090 GN=Gpi PE=1 SV=4 && PF00342:Phosphoglucose isomerase	-
MGP_BALBcJ_G0031565	2945.52	2920.4	2644.75	1433.33	1102.07	1169.54	2836.89	1234.98	1.19987	1.01871e-10	2.77757e-09	U2af2	7	2063425	2087215	+	7862	protein_coding	- && sp|P26368|U2AF2_HUMAN Splicing factor U2AF 65 kDa subunit OS=Homo sapiens OX=9606 GN=U2AF2 PE=1 SV=4 && PF00076:RNA recognition motif. (a.k.a. RRM, RBD, or RNP domain)	-
MGP_BALBcJ_G0028910	2642.85	2640.27	2105.21	1090.31	864.551	617.492	2462.78	857.45	1.52195	1.02621e-10	2.79288e-09	Stmn1	4	131707407	131713142	+	1921	protein_coding	- && sp|P54227|STMN1_MOUSE Stathmin OS=Mus musculus OX=10090 GN=Stmn1 PE=1 SV=2 && PF00836:Stathmin family	-
MGP_BALBcJ_G0021172	4488.41	3972.32	3136.82	23837.7	9491.06	11734.5	3865.85	15021.1	-1.95817	1.07597e-10	2.92291e-09	Lgals3	14	39928090	39949549	+	1861	protein_coding	- && sp|P16110|LEG3_MOUSE Galectin-3 OS=Mus musculus OX=10090 GN=Lgals3 PE=1 SV=3 && PF00337:Galactoside-binding lectin	-
MGP_BALBcJ_G0030760	335.365	444.016	346	122.506	121.607	63.3325	375.127	102.482	1.87026	1.18113e-10	3.19999e-09	Lsm5	6	53939688	53943147	-	792	protein_coding	- && sp|Q2HJH0|LSM5_BOVIN U6 snRNA-associated Sm-like protein LSm5 OS=Bos taurus OX=9913 GN=LSM5 PE=3 SV=3 && -	-
MGP_BALBcJ_G0034423	592.689	618.383	603.446	255.222	262.216	201.608	604.839	239.682	1.33473	1.1823e-10	3.19999e-09	Tmed1	9	18288585	18291391	-	1487	protein_coding	- && sp|Q3V009|TMED1_MOUSE Transmembrane emp24 domain-containing protein 1 OS=Mus musculus OX=10090 GN=Tmed1 PE=1 SV=1 && PF01105:emp24/gp25L/p24 family/GOLD	-
MGP_BALBcJ_G0018239	467.191	429.723	441.858	1018.85	943.406	1036.54	446.257	999.598	-1.16359	1.18541e-10	3.20256e-09	Kif3a	11	51327633	51362901	+	3582	protein_coding	- && sp|P28741|KIF3A_MOUSE Kinesin-like protein KIF3A OS=Mus musculus OX=10090 GN=Kif3a PE=1 SV=2 && PF00225:Kinesin motor domain	-
MGP_BALBcJ_G0020789	518.867	570.741	544.106	196.01	241.314	215.33	544.571	217.552	1.32334	1.20598e-10	3.25218e-09	Zbed3	13	93835887	93849209	+	1648	protein_coding	- && sp|Q9D0L1|ZBED3_MOUSE Zinc finger BED domain-containing protein 3 OS=Mus musculus OX=10090 GN=Zbed3 PE=1 SV=1 && -	-
MGP_BALBcJ_G0029744	72.7679	69.5561	78.5119	221.532	229.914	404.272	73.612	285.239	-1.95304	1.24718e-10	3.35357e-09	Paqr3	5	95740912	95770157	-	7552	protein_coding	- && sp|Q6TCG8|PAQR3_MOUSE Progestin and adipoQ receptor family member 3 OS=Mus musculus OX=10090 GN=Paqr3 PE=2 SV=1 && -	-
MGP_BALBcJ_G0022772	858.45	1010.95	1015.18	2392.96	1923.86	2633.58	961.524	2316.8	-1.26838	1.25202e-10	3.35357e-09	Lrrc58	16	34673975	34694748	+	7972	protein_coding	- && sp|Q3UGP9|LRC58_MOUSE Leucine-rich repeat-containing protein 58 OS=Mus musculus OX=10090 GN=Lrrc58 PE=2 SV=1 && PF13855:Leucine rich repeat	-
MGP_BALBcJ_G0029428	3168.04	3303.44	3040.05	1379.22	1588.49	1171.65	3170.51	1379.79	1.20004	1.2526e-10	3.35357e-09	Tacc3	5	31340993	31362441	+	3336	protein_coding	- && sp|Q9JJ11|TACC3_MOUSE Transforming acidic coiled-coil-containing protein 3 OS=Mus musculus OX=10090 GN=Tacc3 PE=1 SV=1 && PF05010:Transforming acidic coiled-coil-containing protein (TACC), C-terminal	-
MGP_BALBcJ_G0024379	300.563	343.969	326.829	992.302	694.491	825.433	323.787	837.409	-1.37034	1.25465e-10	3.35357e-09	Atg12	18	44013184	44022323	-	2492	protein_coding	- && sp|Q9CQY1|ATG12_MOUSE Ubiquitin-like protein ATG12 OS=Mus musculus OX=10090 GN=Atg12 PE=1 SV=1 && PF04110:Ubiquitin-like autophagy protein Apg12	-
MGP_BALBcJ_G0024599	75.9317	90.5183	57.5145	305.245	254.615	219.553	74.6548	259.804	-1.80042	1.25492e-10	3.35357e-09	Unc93b1	19	721406	735673	+	2841	protein_coding	- && sp|Q8VCW4|UN93B_MOUSE Protein unc-93 homolog B1 OS=Mus musculus OX=10090 GN=Unc93b1 PE=1 SV=2 && -	-
MGP_BALBcJ_G0017737	6.32764	10.4811	6.3905	92.9007	48.4529	83.3878	7.73307	74.9138	-3.27196	1.2573e-10	3.35385e-09	Avil	10	125752189	125772314	+	3398	protein_coding	- && sp|O88398|AVIL_MOUSE Advillin OS=Mus musculus OX=10090 GN=Avil PE=1 SV=2 && PF00626:Gelsolin repeat|PF02209:Villin headpiece domain	-
MGP_BALBcJ_G0034370	350.13	355.403	371.562	863.67	753.395	970.042	359.032	862.369	-1.26374	1.27397e-10	3.3922e-09	Zfp317	9	16356818	16379233	+	4770	protein_coding	- && sp|Q96PQ6|ZN317_HUMAN Zinc finger protein 317 OS=Homo sapiens OX=9606 GN=ZNF317 PE=1 SV=2 && PF01352:KRAB box|PF00096:Zinc finger, C2H2 type	-
MGP_BALBcJ_G0029531	4719.37	4685.99	6085.58	10591.7	12844.8	14459.9	5163.65	12632.1	-1.29058	1.27981e-10	3.40164e-09	Rbpj	5	51152490	51347197	+	10917	protein_coding	- && sp|P31266|SUH_MOUSE Recombining binding protein suppressor of hairless OS=Mus musculus OX=10090 GN=Rbpj PE=1 SV=1 && PF09270:Beta-trefoil DNA-binding domain|PF09271:LAG1, DNA binding	-
MGP_BALBcJ_G0018210	2310.64	2449.71	1860.55	967.801	475.978	520.382	2206.97	654.72	1.75323	1.34696e-10	3.57367e-09	Nhp2	11	49249977	49255359	+	1146	protein_coding	- && sp|Q9CRB2|NHP2_MOUSE H/ACA ribonucleoprotein complex subunit 2 OS=Mus musculus OX=10090 GN=Nhp2 PE=1 SV=1 && PF01248:Ribosomal protein L7Ae/L30e/S12e/Gadd45 family	-
MGP_BALBcJ_G0030580	414.461	417.337	359.694	954.529	842.7	1030.21	397.164	942.479	-1.24688	1.37096e-10	3.63082e-09	Mkrn1	6	36345370	36370226	-	4143	protein_coding	- && sp|Q9QXP6|MKRN1_MOUSE E3 ubiquitin-protein ligase makorin-1 OS=Mus musculus OX=10090 GN=Mkrn1 PE=1 SV=1 && PF00097:Zinc finger, C3HC4 type (RING finger)|PF15815:E3 ubiquitin-protein ligase makorin-1, C-terminal|PF18044:CCCH-type zinc finger	-
MGP_BALBcJ_G0031296	2705.07	2256.29	2319.75	4877.8	5497.03	5390.65	2427.04	5255.16	-1.11467	1.38077e-10	3.65027e-09	Tspan9	6	126050762	126242496	-	4763	protein_coding	- && sp|Q8BJU2|TSN9_MOUSE Tetraspanin-9 OS=Mus musculus OX=10090 GN=Tspan9 PE=1 SV=1 && -	-
MGP_BALBcJ_G0031536	962.856	1070.97	780.554	415.501	270.766	258.608	938.128	314.958	1.57464	1.38581e-10	3.65706e-09	Hspbp1	7	1634228	1660570	-	1892	protein_coding	- && sp|Q99P31|HPBP1_MOUSE Hsp70-binding protein 1 OS=Mus musculus OX=10090 GN=Hspbp1 PE=1 SV=1 && PF08609:Nucleotide exchange factor Fes1	-
MGP_BALBcJ_G0020985	1089.41	1083.36	1059	510.444	418.975	336.718	1077.26	422.045	1.35164	1.41011e-10	3.71455e-09	Dnajc9	14	12943486	12947758	-	1631	protein_coding	- && sp|Q91WN1|DNJC9_MOUSE DnaJ homolog subfamily C member 9 OS=Mus musculus OX=10090 GN=Dnajc9 PE=1 SV=2 && PF00226:DnaJ domain	-
MGP_BALBcJ_G0023766	1091.52	751.778	963.14	1993.79	2644.96	2870.02	935.479	2502.92	-1.42006	1.41462e-10	3.71979e-09	Gtpbp2	17	45973720	45982064	+	5311	protein_coding	- && sp|Q3UJK4|GTPB2_MOUSE GTP-binding protein 2 OS=Mus musculus OX=10090 GN=Gtpbp2 PE=1 SV=1 && PF00009:Elongation factor Tu GTP binding domain	-
MGP_BALBcJ_G0027205	1017.7	922.333	1018.83	2578.76	1910.56	2487.91	986.286	2325.75	-1.23753	1.46651e-10	3.8494e-09	Rnf13	3	54609311	54710094	+	10019	protein_coding	- && sp|O54965|RNF13_MOUSE E3 ubiquitin-protein ligase RNF13 OS=Mus musculus OX=10090 GN=Rnf13 PE=1 SV=2 && -	-
MGP_BALBcJ_G0024961	0	0	0	53.0861	36.1021	69.6657	0	52.9513	-8.20917	1.48087e-10	3.8802e-09	Mamdc2	19	20315928	20465436	-	3337	protein_coding	- && sp|Q8CG85|MAMC2_MOUSE MAM domain-containing protein 2 OS=Mus musculus OX=10090 GN=Mamdc2 PE=1 SV=1 && PF00629:MAM domain, meprin/A5/mu	-
novel.36	329.037	356.356	390.734	93.9216	131.108	54.8881	358.709	93.3059	1.93988	1.54313e-10	4.03616e-09	-	1	158411470	158419504	-	5570	-	- && - && -	-
MGP_BALBcJ_G0028091	1445.87	958.541	813.42	5291.26	2862.52	3108.57	1072.61	3754.12	-1.80767	1.55628e-10	4.06337e-09	Pnrc1	4	29913887	29960004	-	2095	protein_coding	- && sp|Q63647|PNRC1_RAT Proline-rich nuclear receptor coactivator 1 OS=Rattus norvegicus OX=10116 GN=Pnrc1 PE=2 SV=2 && PF15365:Proline-rich nuclear receptor coactivator motif	-
MGP_BALBcJ_G0020327	1634.64	1817.99	2045.87	3765.03	4267.65	5266.1	1832.83	4432.93	-1.27401	1.60963e-10	4.19525e-09	BC005537	13	21863534	21875890	+	3665	protein_coding	- && sp|Q9GZU0|CF062_HUMAN Uncharacterized protein C6orf62 OS=Homo sapiens OX=9606 GN=C6orf62 PE=2 SV=1 && -	-
MGP_BALBcJ_G0018328	97.0238	99.0937	96.7705	288.911	247.965	316.662	97.6293	284.513	-1.54251	1.6645e-10	4.33064e-09	Iba57	11	57070630	57079722	-	4874	protein_coding	- && sp|Q8CAK1|CAF17_MOUSE Putative transferase CAF17 homolog, mitochondrial OS=Mus musculus OX=10090 GN=Iba57 PE=1 SV=1 && -	-
MGP_BALBcJ_G0016593	4590.7	4700.28	3708.32	2118.34	1712	1561.15	4333.1	1797.16	1.26962	1.77628e-10	4.61332e-09	Prdx6	1	160276354	160287482	-	4819	protein_coding	- && sp|O08709|PRDX6_MOUSE Peroxiredoxin-6 OS=Mus musculus OX=10090 GN=Prdx6 PE=1 SV=3 && -	-
MGP_BALBcJ_G0035767	1667.33	1315.85	1149.38	539.028	472.178	281.83	1377.52	431.012	1.67566	1.86547e-10	4.83649e-09	Nsdhl	X	67838697	67869075	+	2854	protein_coding	- && sp|Q9R1J0|NSDHL_MOUSE Sterol-4-alpha-carboxylate 3-dehydrogenase, decarboxylating OS=Mus musculus OX=10090 GN=Nsdhl PE=1 SV=1 && -	-
MGP_BALBcJ_G0031863	10282.4	10560.1	11033.7	3704.8	5483.73	4032.17	10625.4	4406.9	1.26961	1.8998e-10	4.90743e-09	Axl	7	23872367	23903400	-	5033	protein_coding	- && sp|Q00993|UFO_MOUSE Tyrosine-protein kinase receptor UFO OS=Mus musculus OX=10090 GN=Axl PE=1 SV=2 && PF00041:Fibronectin type III domain|PF07714:Protein tyrosine kinase|PF13927:Immunoglobulin domain|PF13895:Immunoglobulin domain	-
MGP_BALBcJ_G0028211	994.494	1191.98	1023.39	455.316	488.329	466.549	1069.96	470.065	1.1866	1.90273e-10	4.90743e-09	Melk	4	41046984	41110145	+	2972	protein_coding	- && sp|Q61846|MELK_MOUSE Maternal embryonic leucine zipper kinase OS=Mus musculus OX=10090 GN=Melk PE=1 SV=2 && PF00069:Protein kinase domain|PF02149:Kinase associated domain 1	-
MGP_BALBcJ_G0024547	440.826	442.11	651.831	1088.27	2058.77	2663.13	511.589	1936.72	-1.92017	1.9028e-10	4.90743e-09	Epg5	18	75470318	75567697	+	9672	protein_coding	- && sp|Q80TA9|EPG5_MOUSE Ectopic P granules protein 5 homolog OS=Mus musculus OX=10090 GN=Epg5 PE=1 SV=2 && -	-
MGP_BALBcJ_G0018525	303.727	384.941	327.741	62.2741	121.607	43.2772	338.803	75.7195	2.15772	1.96352e-10	5.05521e-09	Slc16a13	11	68371422	68375695	-	2601	protein_coding	- && sp|Q8CE94|MOT13_MOUSE Monocarboxylate transporter 13 OS=Mus musculus OX=10090 GN=Slc16a13 PE=2 SV=1 && PF07690:Major Facilitator Superfamily	-
MGP_BALBcJ_G0028600	557.887	571.694	636.311	183.76	245.115	249.108	588.631	225.994	1.38114	1.99171e-10	5.11886e-09	Rad54l	4	113120131	113149110	-	7706	protein_coding	- && sp|P70270|RAD54_MOUSE DNA repair and recombination protein RAD54-like OS=Mus musculus OX=10090 GN=Rad54l PE=1 SV=2 && -	-
MGP_BALBcJ_G0016886	24.256	60.0279	71.2084	302.183	171.96	637.547	51.8308	370.563	-2.83303	2.02221e-10	5.18824e-09	Slc30a1	1	191497425	191503903	+	5241	protein_coding	- && sp|Q60738|ZNT1_MOUSE Zinc transporter 1 OS=Mus musculus OX=10090 GN=Slc30a1 PE=1 SV=1 && PF01545:Cation efflux family	-
MGP_BALBcJ_G0025101	21970.6	19514.8	17421.4	71141.5	42391.5	47077.1	19635.6	53536.7	-1.44707	2.04569e-10	5.23937e-09	Pgam1	19	39290162	39298609	+	2011	protein_coding	- && sp|P18669|PGAM1_HUMAN Phosphoglycerate mutase 1 OS=Homo sapiens OX=9606 GN=PGAM1 PE=1 SV=2 && PF00300:Histidine phosphatase superfamily (branch 1)	-
MGP_BALBcJ_G0020097	6718.9	6638.32	5706.72	3116.77	2994.58	2513.24	6354.65	2874.86	1.14423	2.21123e-10	5.65356e-09	Akt1	12	111127083	111149115	-	3874	protein_coding	- && sp|P31748|AKT_MLVAT AKT kinase-transforming protein OS=AKT8 murine leukemia virus OX=11790 GN=V-AKT PE=1 SV=1 && PF00169:PH domain|PF00433:Protein kinase C terminal domain|PF00069:Protein kinase domain	-
MGP_BALBcJ_G0036009	0	0.952824	0.912929	85.7545	69.3541	83.3878	0.621917	79.4988	-6.94482	2.22978e-10	5.69114e-09	Dach2	X	108477004	109002167	+	9841	protein_coding	- && sp|Q925Q8|DACH2_MOUSE Dachshund homolog 2 OS=Mus musculus OX=10090 GN=Dach2 PE=1 SV=1 && PF02437:SKI/SNO/DAC family	-
MGP_BALBcJ_G0025245	456.645	513.572	485.678	153.133	211.863	185.775	485.298	183.59	1.40181	2.31879e-10	5.90811e-09	Trub1	19	55089973	55128064	+	6456	protein_coding	- && sp|Q8C0D0|TRUB1_MOUSE Probable tRNA pseudouridine synthase 1 OS=Mus musculus OX=10090 GN=Trub1 PE=1 SV=1 && PF01509:TruB family pseudouridylate synthase (N terminal domain)	-
MGP_BALBcJ_G0035807	736.116	600.279	492.982	2483.82	1375.68	1744.81	609.792	1868.1	-1.61557	2.33148e-10	5.92572e-09	Fam50a	X	69324085	69331390	+	2276	protein_coding	- && sp|Q14320|FA50A_HUMAN Protein FAM50A OS=Homo sapiens OX=9606 GN=FAM50A PE=1 SV=2 && -	-
MGP_BALBcJ_G0016566	1154.79	1155.78	1409.56	2432.77	3903.78	3499.12	1240.04	3278.56	-1.40258	2.33372e-10	5.92572e-09	Soat1	1	155389365	155439343	-	9752	protein_coding	- && sp|Q61263|SOAT1_MOUSE Sterol O-acyltransferase 1 OS=Mus musculus OX=10090 GN=Soat1 PE=1 SV=2 && -	-
MGP_BALBcJ_G0033527	230.959	242.97	292.137	617.637	627.987	914.099	255.355	719.908	-1.49429	2.42398e-10	6.14436e-09	Micu3	8	37712731	37785225	+	5166	protein_coding	- && sp|Q9CTY5|MICU3_MOUSE Calcium uptake protein 3, mitochondrial OS=Mus musculus OX=10090 GN=Micu3 PE=2 SV=2 && -	-
MGP_BALBcJ_G0018861	1683.15	1717.94	1895.24	3700.72	3542.76	4463.88	1765.44	3902.45	-1.1442	2.51233e-10	6.3574e-09	Vezf1	11	86691034	86707490	+	4601	protein_coding	- && sp|Q14119|VEZF1_HUMAN Vascular endothelial zinc finger 1 OS=Homo sapiens OX=9606 GN=VEZF1 PE=1 SV=2 && -	-
MGP_BALBcJ_G0025485	1725.34	1848.48	1687.09	425.71	777.146	337.773	1753.64	513.543	1.771	2.61655e-10	6.60981e-09	Sardh	2	24332591	24393803	-	5432	protein_coding	- && sp|Q99LB7|SARDH_MOUSE Sarcosine dehydrogenase, mitochondrial OS=Mus musculus OX=10090 GN=Sardh PE=1 SV=1 && PF16350:FAD dependent oxidoreductase central domain|PF08669:Glycine cleavage T-protein C-terminal barrel domain|PF01266:FAD dependent oxidoreductase|PF01571:Aminomethyltransferase folate-binding domain	-
MGP_BALBcJ_G0019779	143.427	132.442	117.768	343.018	332.52	384.217	131.212	353.252	-1.42978	2.67607e-10	6.74862e-09	Snapc1	12	71615996	71637096	+	2125	protein_coding	- && sp|Q8K0S9|SNPC1_MOUSE snRNA-activating protein complex subunit 1 OS=Mus musculus OX=10090 GN=Snapc1 PE=2 SV=1 && PF09808:Small nuclear RNA activating complex (SNAPc), subunit SNAP43	-
MGP_BALBcJ_G0022508	1339.35	1478.78	1283.58	604.365	658.389	510.882	1367.24	591.212	1.20912	2.68143e-10	6.75063e-09	Nde1	16	10749031	10778853	+	3205	protein_coding	- && sp|Q9CZA6|NDE1_MOUSE Nuclear distribution protein nudE homolog 1 OS=Mus musculus OX=10090 GN=Nde1 PE=1 SV=1 && PF04880:NUDE protein, C-terminal conserved region	-
MGP_BALBcJ_G0034054	2267.41	2332.51	1981.06	1104.6	847.45	892.988	2193.66	948.346	1.2099	2.73177e-10	6.86566e-09	Prmt7	8	104402707	104444905	+	6125	protein_coding	- && sp|Q922X9|ANM7_MOUSE Protein arginine N-methyltransferase 7 OS=Mus musculus OX=10090 GN=Prmt7 PE=1 SV=1 && -	-
MGP_BALBcJ_G0031082	1947.86	2028.56	2002.05	6231.49	3758.42	5342.09	1992.82	5110.67	-1.35862	2.75593e-10	6.91463e-09	Arl8b	6	106790585	106833051	+	4315	protein_coding	- && sp|Q9NVJ2|ARL8B_HUMAN ADP-ribosylation factor-like protein 8B OS=Homo sapiens OX=9606 GN=ARL8B PE=1 SV=1 && -	-
MGP_BALBcJ_G0033637	145.536	161.98	217.277	394.062	663.139	730.435	174.931	595.879	-1.76698	2.88073e-10	7.21549e-09	Psd3	8	65238465	65614680	-	15325	protein_coding	- && sp|Q2PFD7|PSD3_MOUSE PH and SEC7 domain-containing protein 3 OS=Mus musculus OX=10090 GN=Psd3 PE=1 SV=2 && -	-
MGP_BALBcJ_G0034310	1701.08	1751.29	1801.21	3391.39	3585.51	3835.84	1751.19	3604.25	-1.04129	2.91168e-10	7.28067e-09	Arhgap42	9	5709484	5961125	-	7215	protein_coding	- && sp|B2RQE8|RHG42_MOUSE Rho GTPase-activating protein 42 OS=Mus musculus OX=10090 GN=Arhgap42 PE=1 SV=1 && PF00169:PH domain|PF00620:RhoGAP domain|PF14604:Variant SH3 domain|PF16746:BAR domain of APPL family	-
MGP_BALBcJ_G0030814	1586.13	1796.07	1669.75	853.462	651.739	657.602	1683.98	720.934	1.22409	2.91785e-10	7.28377e-09	Mad2l1	6	63989218	64002099	+	8337	protein_coding	- && sp|Q9Z1B5|MD2L1_MOUSE Mitotic spindle assembly checkpoint protein MAD2A OS=Mus musculus OX=10090 GN=Mad2l1 PE=1 SV=2 && PF02301:HORMA domain	-
MGP_BALBcJ_G0034042	355.403	414.478	367.91	128.632	125.407	60.1659	379.264	104.735	1.85457	2.93171e-10	7.30605e-09	Psmb10	8	104116298	104118962	-	1270	protein_coding	- && sp|O35955|PSB10_MOUSE Proteasome subunit beta type-10 OS=Mus musculus OX=10090 GN=Psmb10 PE=1 SV=1 && PF00227:Proteasome subunit|PF12465:Proteasome beta subunits C terminal	-
MGP_BALBcJ_G0025164	1144.25	1213.9	1533.72	2858.48	3103.83	4392.11	1297.29	3451.48	-1.41145	3.25007e-10	8.08578e-09	Mgea5	19	43213064	43246060	-	5024	protein_coding	- && sp|Q9EQQ9|OGA_MOUSE Protein O-GlcNAcase OS=Mus musculus OX=10090 GN=Oga PE=1 SV=2 && PF07555:beta-N-acetylglucosaminidase	-
novel.9	431.334	508.808	463.768	174.572	173.86	98.1653	467.97	148.866	1.6511	3.36143e-10	8.34818e-09	-	1	77969381	77970686	+	386	-	- && sp|Q8SQH5|ADT2_BOVIN ADP/ATP translocase 2 OS=Bos taurus OX=9913 GN=SLC25A5 PE=2 SV=3 && -	-
MGP_BALBcJ_G0035202	268.925	299.187	285.747	110.256	95.9557	69.6657	284.619	91.9591	1.62905	3.36684e-10	8.34818e-09	Acy1	9	104014904	104020216	-	2967	protein_coding	- && sp|Q99JW2|ACY1_MOUSE Aminoacylase-1 OS=Mus musculus OX=10090 GN=Acy1 PE=1 SV=1 && PF01546:Peptidase family M20/M25/M40	-
MGP_BALBcJ_G0023035	942.819	1054.78	853.588	450.211	302.118	337.773	950.394	363.367	1.3874	3.39937e-10	8.41472e-09	Chaf1b	16	91154655	91176900	+	4999	protein_coding	- && sp|Q9D0N7|CAF1B_MOUSE Chromatin assembly factor 1 subunit B OS=Mus musculus OX=10090 GN=Chaf1b PE=1 SV=1 && PF00400:WD domain, G-beta repeat	-
MGP_BALBcJ_G0021610	257.324	296.328	299.441	636.013	653.639	724.101	284.364	671.251	-1.23831	3.50011e-10	8.6496e-09	Gpc6	14	110611562	111675284	+	9332	protein_coding	- && sp|Q9R087|GPC6_MOUSE Glypican-6 OS=Mus musculus OX=10090 GN=Gpc6 PE=1 SV=1 && PF01153:Glypican	-
MGP_BALBcJ_G0020151	747.716	929.003	917.493	2534.86	1765.2	3502.29	864.738	2600.78	-1.58828	3.53949e-10	8.73231e-09	Klf6	13	2453109	2462035	+	4217	protein_coding	- && sp|O08584|KLF6_MOUSE Krueppel-like factor 6 OS=Mus musculus OX=10090 GN=Klf6 PE=2 SV=3 && -	-
novel.203	364.894	378.271	314.048	44.919	126.358	44.3327	352.404	71.8698	2.28925	3.64323e-10	8.96493e-09	-	14	69448176	69456896	-	4488	-	- && - && -	-
MGP_BALBcJ_G0035518	59.058	80.0372	56.6016	245.013	242.264	182.609	65.2323	223.295	-1.77532	3.64591e-10	8.96493e-09	Porcn	X	2814527	2827190	-	3000	protein_coding	- && sp|Q9JJJ7|PORCN_MOUSE Protein-serine O-palmitoleoyltransferase porcupine OS=Mus musculus OX=10090 GN=Porcn PE=1 SV=1 && PF03062:MBOAT, membrane-bound O-acyltransferase family	-
MGP_BALBcJ_G0027012	321.655	291.564	325.003	649.284	772.396	816.989	312.741	746.223	-1.25469	3.65504e-10	8.97246e-09	Pcmtd2	2	181172148	181191725	+	4183	protein_coding	- && sp|Q8BHD8|PCMD2_MOUSE Protein-L-isoaspartate O-methyltransferase domain-containing protein 2 OS=Mus musculus OX=10090 GN=Pcmtd2 PE=2 SV=1 && PF01135:Protein-L-isoaspartate(D-aspartate) O-methyltransferase (PCMT)	-
MGP_BALBcJ_G0035233	7.38225	13.3395	14.6069	59.2114	83.605	143.554	11.7762	95.4567	-3.00857	3.77224e-10	9.2448e-09	Hyal1	9	105143212	105147986	+	3772	protein_coding	- && sp|Q91ZJ9|HYAL1_MOUSE Hyaluronidase-1 OS=Mus musculus OX=10090 GN=Hyal1 PE=1 SV=3 && PF01630:Hyaluronidase	-
MGP_BALBcJ_G0018942	1558.71	1442.58	1380.35	3123.91	2917.62	3888.61	1460.54	3310.05	-1.18038	3.82181e-10	9.33533e-09	Hoxb9	11	95051602	95056741	+	2576	protein_coding	- && sp|P20615|HXB9_MOUSE Homeobox protein Hox-B9 OS=Mus musculus OX=10090 GN=Hoxb9 PE=2 SV=3 && -	-
MGP_BALBcJ_G0022389	759.317	486.893	452.813	1426.18	1641.7	1613.92	566.341	1560.6	-1.46329	3.83476e-10	9.35149e-09	Calcoco1	15	100827025	100842424	-	3963	protein_coding	- && sp|Q8CGU1|CACO1_MOUSE Calcium-binding and coiled-coil domain-containing protein 1 OS=Mus musculus OX=10090 GN=Calcoco1 PE=1 SV=2 && PF07888:Calcium binding and coiled-coil domain (CALCOCO1) like|PF17751:SKICH domain	-
MGP_BALBcJ_G0021666	578.979	671.741	1040.74	1740.61	2710.51	3114.9	763.82	2522.01	-1.72281	3.89174e-10	9.47481e-09	Rictor	15	3528626	3631692	+	9310	protein_coding	- && sp|Q6QI06|RICTR_MOUSE Rapamycin-insensitive companion of mTOR OS=Mus musculus OX=10090 GN=Rictor PE=1 SV=2 && PF14666:Rapamycin-insensitive companion of mTOR, middle domain|PF14663:Rapamycin-insensitive companion of mTOR RasGEF_N domain|PF14664:Rapamycin-insensitive companion of mTOR, N-term|PF14665:Rapamycin-insensitive companion of mTOR, phosphorylation-site|PF14668:Rapamycin-insensitive c…	-
MGP_BALBcJ_G0033716	660.184	650.779	579.71	267.472	283.117	222.719	630.224	257.769	1.28889	3.97896e-10	9.65918e-09	MGP_BALBcJ_G0033716	8	68875789	68900643	-	4608	protein_coding	- && sp|Q99L00|HAUS8_MOUSE HAUS augmin-like complex subunit 8 OS=Mus musculus OX=10090 GN=Haus8 PE=1 SV=2 && -	-
MGP_BALBcJ_G0026539	1352.01	1609.32	1885.2	3559.83	3563.66	4160.94	1615.51	3761.48	-1.21903	3.98054e-10	9.65918e-09	Btbd3	2	136745658	137076371	+	5380	protein_coding	- && sp|P58545|BTBD3_MOUSE BTB/POZ domain-containing protein 3 OS=Mus musculus OX=10090 GN=Btbd3 PE=2 SV=2 && -	-
MGP_BALBcJ_G0033553	48.5119	53.3581	43.8206	162.321	155.809	186.831	48.5635	168.32	-1.79335	4.06968e-10	9.85929e-09	Cyp4v3	8	42777770	42840464	-	6246	protein_coding	- && sp|Q9DBW0|CP4V2_MOUSE Cytochrome P450 4V2 OS=Mus musculus OX=10090 GN=Cyp4v2 PE=1 SV=1 && PF00067:Cytochrome P450	-
MGP_BALBcJ_G0022085	6036.57	6268.63	6054.54	2906.47	3214.99	3036.79	6119.91	3052.75	1.00337	4.10354e-10	9.92506e-09	Rangap1	15	79305120	79330084	-	3210	protein_coding	- && sp|P46061|RAGP1_MOUSE Ran GTPase-activating protein 1 OS=Mus musculus OX=10090 GN=Rangap1 PE=1 SV=2 && PF07834:RanGAP1 C-terminal domain	-
MGP_BALBcJ_G0026880	2923.37	3599.77	3725.66	1426.18	1366.18	1693.09	3416.27	1495.15	1.19236	4.17035e-10	1.00702e-08	Cse1l	2	165855621	165896680	+	5273	protein_coding	- && sp|Q9ERK4|XPO2_MOUSE Exportin-2 OS=Mus musculus OX=10090 GN=Cse1l PE=1 SV=1 && -	-
MGP_BALBcJ_G0017603	180.338	120.056	146.069	400.188	415.175	412.717	148.821	409.36	-1.46154	4.2302e-10	1.0198e-08	Nr2c1	10	92535506	92589303	+	4605	protein_coding	- && sp|Q505F1|NR2C1_MOUSE Nuclear receptor subfamily 2 group C member 1 OS=Mus musculus OX=10090 GN=Nr2c1 PE=1 SV=3 && PF00104:Ligand-binding domain of nuclear hormone receptor|PF00105:Zinc finger, C4 type (two domains)	-
MGP_BALBcJ_G0016922	593.744	881.362	827.113	271.556	294.518	167.831	767.406	244.635	1.64873	4.25753e-10	1.02472e-08	Fbxo5	10	2710787	2717217	-	2003	protein_coding	- && sp|Q7TSG3|FBX5_MOUSE F-box only protein 5 OS=Mus musculus OX=10090 GN=Fbxo5 PE=1 SV=1 && -	-
MGP_BALBcJ_G0027870	255.215	182.942	378.865	560.467	1990.37	1708.92	272.341	1419.92	-2.38203	4.27955e-10	1.02835e-08	Tet2	3	131305439	131387527	-	16819	protein_coding	- && sp|Q4JK59|TET2_MOUSE Methylcytosine dioxygenase TET2 OS=Mus musculus OX=10090 GN=Tet2 PE=1 SV=3 && PF12851:Oxygenase domain of the 2OGFeDO superfamily	-
MGP_BALBcJ_G0026175	132.88	99.0937	105.9	275.64	369.572	350.44	112.625	331.884	-1.5612	4.3958e-10	1.05456e-08	Abtb2	2	101486447	101640772	+	6032	protein_coding	- && sp|Q7TQI7|ABTB2_MOUSE Ankyrin repeat and BTB/POZ domain-containing protein 2 OS=Mus musculus OX=10090 GN=Abtb2 PE=1 SV=1 && -	-
MGP_BALBcJ_G0021592	364.894	397.327	347.826	1194.44	743.894	1018.6	370.016	985.643	-1.41326	4.40937e-10	1.0561e-08	Cln5	14	96618256	96625619	+	2396	protein_coding	- && sp|Q3UMW8|CLN5_MOUSE Ceroid-lipofuscinosis neuronal protein 5 homolog OS=Mus musculus OX=10090 GN=Cln5 PE=1 SV=1 && PF15014:Ceroid-lipofuscinosis neuronal protein 5	-
MGP_BALBcJ_G0021856	2848.49	2777.48	2650.23	6724.58	5091.35	6375.47	2758.74	6063.8	-1.13621	4.4379e-10	1.06122e-08	Myc	15	59115176	59121561	+	2767	protein_coding	- && sp|P01108|MYC_MOUSE Myc proto-oncogene protein OS=Mus musculus OX=10090 GN=Myc PE=1 SV=1 && PF02344:Myc leucine zipper domain|PF01056:Myc amino-terminal region|PF00010:Helix-loop-helix DNA-binding domain	-
MGP_BALBcJ_G0028249	7.38225	3.81129	7.30343	60.2323	43.7026	109.776	6.16566	71.2371	-3.53137	4.51598e-10	1.07768e-08	Nr4a3	4	44835915	44877207	+	5983	protein_coding	- && sp|Q9QZB6|NR4A3_MOUSE Nuclear receptor subfamily 4 group A member 3 OS=Mus musculus OX=10090 GN=Nr4a3 PE=1 SV=1 && -	-
MGP_BALBcJ_G0029218	294.235	355.403	360.607	124.548	131.108	118.221	336.748	124.626	1.43418	4.52131e-10	1.07768e-08	Pusl1	4	153980005	153984111	-	2326	protein_coding	- && sp|A2ADA5|PUSL1_MOUSE tRNA pseudouridine synthase-like 1 OS=Mus musculus OX=10090 GN=Pusl1 PE=1 SV=1 && PF01416:tRNA pseudouridine synthase	-
MGP_BALBcJ_G0028629	1658.9	1541.67	1586.67	522.694	803.748	545.715	1595.75	624.052	1.3539	4.6477e-10	1.10602e-08	Kif2c	4	114199750	114222708	-	4363	protein_coding	- && sp|Q922S8|KIF2C_MOUSE Kinesin-like protein KIF2C OS=Mus musculus OX=10090 GN=Kif2c PE=1 SV=1 && PF00225:Kinesin motor domain	-
MGP_BALBcJ_G0028912	363.839	383.035	352.391	129.653	54.1532	111.887	366.422	98.5644	1.8969	4.6827e-10	1.11256e-08	Aunip	4	131753562	131775218	+	1268	protein_coding	- && sp|E9Q6Z5|AUNIP_MOUSE Aurora kinase A and ninein-interacting protein OS=Mus musculus OX=10090 GN=Aunip PE=2 SV=1 && PF15334:Aurora kinase A and ninein interacting protein	-
MGP_BALBcJ_G0029546	16.8737	35.2545	20.9974	130.674	116.857	112.943	24.3752	120.158	-2.29714	4.70111e-10	1.11396e-08	Tlr6	5	62850572	62859610	-	3403	protein_coding	- && sp|Q9EPW9|TLR6_MOUSE Toll-like receptor 6 OS=Mus musculus OX=10090 GN=Tlr6 PE=1 SV=2 && PF13855:Leucine rich repeat	-
MGP_BALBcJ_G0022145	375.44	440.205	339.61	124.548	91.2054	156.22	385.085	123.991	1.63693	4.7037e-10	1.11396e-08	Prr5	15	82461450	82487359	+	4627	protein_coding	- && sp|Q812A5|PRR5_MOUSE Proline-rich protein 5 OS=Mus musculus OX=10090 GN=Prr5 PE=1 SV=2 && PF08539:HbrB-like	-
MGP_BALBcJ_G0024242	49.5665	35.2545	33.7784	323.621	111.157	203.719	39.5331	212.832	-2.43104	4.98657e-10	1.17906e-08	Cystm1	18	33569311	33627092	+	2840	protein_coding	- && - && -	-
MGP_BALBcJ_G0028834	806.774	828.004	701.129	340.976	357.221	308.218	778.636	335.472	1.2142	4.99944e-10	1.18022e-08	Nkain1	4	127710734	127754202	+	1426	protein_coding	- && sp|Q9D035|NKAI1_MOUSE Sodium/potassium-transporting ATPase subunit beta-1-interacting protein 1 OS=Mus musculus OX=10090 GN=Nkain1 PE=1 SV=2 && PF05640:Na,K-Atpase Interacting protein	-
MGP_BALBcJ_G0017542	495.665	494.515	522.195	1342.47	970.958	1339.48	504.125	1217.64	-1.27189	5.0169e-10	1.18245e-08	Cry1	10	83356341	83410884	-	3014	protein_coding	- && sp|P97784|CRY1_MOUSE Cryptochrome-1 OS=Mus musculus OX=10090 GN=Cry1 PE=1 SV=1 && PF00875:DNA photolyase|PF03441:FAD binding domain of DNA photolyase	-
MGP_BALBcJ_G0017522	565.269	488.799	528.586	1101.54	1132.47	1227.59	527.551	1153.87	-1.1293	5.13519e-10	1.20841e-08	Hcfc2	10	80901098	80947025	+	5545	protein_coding	- && sp|Q9D968|HCFC2_MOUSE Host cell factor 2 OS=Mus musculus OX=10090 GN=Hcfc2 PE=1 SV=2 && PF13415:Galactose oxidase, central domain	-
MGP_BALBcJ_G0029963	1443.76	1539.76	1272.62	691.141	630.838	581.603	1418.71	634.527	1.16068	5.18503e-10	1.21819e-08	Rfc5	5	116981483	116992110	-	4347	protein_coding	- && sp|Q9D0F6|RFC5_MOUSE Replication factor C subunit 5 OS=Mus musculus OX=10090 GN=Rfc5 PE=1 SV=1 && -	-
MGP_BALBcJ_G0029307	1039.84	1123.38	1274.45	2431.75	2361.84	2930.18	1145.89	2574.59	-1.16757	5.2465e-10	1.23068e-08	Srpk2	5	20963518	21143719	-	13528	protein_coding	- && sp|O54781|SRPK2_MOUSE SRSF protein kinase 2 OS=Mus musculus OX=10090 GN=Srpk2 PE=1 SV=2 && -	-
MGP_BALBcJ_G0016011	971.293	1113.85	1048.04	469.608	332.52	465.494	1044.4	422.541	1.30626	5.42077e-10	1.26954e-08	Wdr12	1	58018961	58052757	-	11252	protein_coding	- && sp|Q9JJA4|WDR12_MOUSE Ribosome biogenesis protein WDR12 OS=Mus musculus OX=10090 GN=Wdr12 PE=1 SV=1 && PF08154:NLE (NUC135) domain	-
MGP_BALBcJ_G0027383	1540.78	1656.01	1395.87	744.227	617.537	493.993	1530.89	618.586	1.30712	5.45786e-10	1.27621e-08	Msto1	3	86110311	86119196	-	5346	protein_coding	- && sp|Q2YDW2|MSTO1_MOUSE Protein misato homolog 1 OS=Mus musculus OX=10090 GN=Msto1 PE=1 SV=1 && -	-
MGP_BALBcJ_G0033213	241.505	204.857	211.799	79.6292	57.9534	39.055	219.387	58.8792	1.89608	5.47533e-10	1.27655e-08	Pidd1	7	142177209	142183104	-	4528	protein_coding	- && sp|Q9ERV7|PIDD1_MOUSE p53-induced death domain-containing protein 1 OS=Mus musculus OX=10090 GN=Pidd1 PE=1 SV=1 && -	-
MGP_BALBcJ_G0018361	2255.8	1731.28	1855.98	3980.44	4867.14	4329.83	1947.69	4392.47	-1.17347	5.47663e-10	1.27655e-08	Llgl1	11	58679700	58694147	+	4862	protein_coding	- && sp|Q80Y17|L2GL1_MOUSE Lethal(2) giant larvae protein homolog 1 OS=Mus musculus OX=10090 GN=Llgl1 PE=1 SV=1 && PF08366:LLGL2	-
MGP_BALBcJ_G0019168	2804.2	1879.92	1819.47	5595.48	6158.27	4928.32	2167.86	5560.69	-1.35925	5.52559e-10	1.28475e-08	Hdac5	11	101196395	101232416	-	8756	protein_coding	- && sp|Q9Z2V6|HDAC5_MOUSE Histone deacetylase 5 OS=Mus musculus OX=10090 GN=Hdac5 PE=1 SV=2 && PF00850:Histone deacetylase domain	-
MGP_BALBcJ_G0033840	1200.14	1532.14	1166.72	560.467	380.973	543.604	1299.67	495.014	1.39316	5.52916e-10	1.28475e-08	Ier2	8	82323533	82325052	-	1520	protein_coding	- && sp|P17950|IER2_MOUSE Immediate early response gene 2 protein OS=Mus musculus OX=10090 GN=Ier2 PE=2 SV=3 && PF05760:Immediate early response protein (IER)	-
MGP_BALBcJ_G0030297	178.229	188.659	160.675	426.731	464.578	416.939	175.854	436.082	-1.31083	5.61133e-10	1.30179e-08	Ap5z1	5	142624602	142639049	+	5602	protein_coding	- && sp|Q3U829|AP5Z1_MOUSE AP-5 complex subunit zeta-1 OS=Mus musculus OX=10090 GN=Ap5z1 PE=2 SV=1 && PF14764:AP-5 complex subunit, vesicle trafficking	-
MGP_BALBcJ_G0017233	4998.84	3294.86	3693.71	8951.14	10748.9	9524.15	3995.8	9741.41	-1.28577	5.69736e-10	1.31968e-08	Hk1	10	59884276	59995409	-	8532	protein_coding	- && sp|P17710|HXK1_MOUSE Hexokinase-1 OS=Mus musculus OX=10090 GN=Hk1 PE=1 SV=3 && PF00349:Hexokinase|PF03727:Hexokinase	-
MGP_BALBcJ_G0031706	1799.16	1783.69	1580.28	871.838	703.992	764.212	1721.04	780.014	1.14177	5.8567e-10	1.35447e-08	Ppp5c	7	14596611	14620551	-	3127	protein_coding	- && sp|Q60676|PPP5_MOUSE Serine/threonine-protein phosphatase 5 OS=Mus musculus OX=10090 GN=Ppp5c PE=1 SV=3 && PF00149:Calcineurin-like phosphoesterase|PF08321:PPP5 TPR repeat region|PF00515:Tetratricopeptide repeat	-
MGP_BALBcJ_G0029400	1295.06	1192.94	1109.21	580.885	478.828	386.328	1199.07	482.014	1.31443	5.87451e-10	1.35646e-08	Fndc4	5	28838397	28842235	-	3039	protein_coding	- && sp|Q3TR08|FNDC4_MOUSE Fibronectin type III domain-containing protein 4 OS=Mus musculus OX=10090 GN=Fndc4 PE=2 SV=1 && -	-
MGP_BALBcJ_G0004288	14.7645	19.0565	10.9551	76.5665	96.9058	86.5544	14.9254	86.6756	-2.54052	6.01424e-10	1.38656e-08	MGP_BALBcJ_G0004288	6	90970361	91312075	+	5683	antisense	- && - && -	-
MGP_BALBcJ_G0019718	676.003	692.703	622.617	319.538	237.514	224.83	663.774	260.627	1.34869	6.20614e-10	1.42857e-08	Fkbp3	12	62601888	62613474	-	947	protein_coding	- && sp|Q62446|FKBP3_MOUSE Peptidyl-prolyl cis-trans isomerase FKBP3 OS=Mus musculus OX=10090 GN=Fkbp3 PE=1 SV=2 && PF00254:FKBP-type peptidyl-prolyl cis-trans isomerase|PF18410:Basic tilted helix bundle domain	-
MGP_BALBcJ_G0028728	1221.23	1252.01	1108.3	4031.48	2298.19	3165.57	1193.85	3165.08	-1.4066	6.23154e-10	1.43219e-08	Rragc	4	121083489	121103230	+	3341	protein_coding	- && sp|Q99K70|RRAGC_MOUSE Ras-related GTP-binding protein C OS=Mus musculus OX=10090 GN=Rragc PE=1 SV=1 && PF04670:Gtr1/RagA G protein conserved region	-
MGP_BALBcJ_G0026939	854.232	948.06	739.472	373.645	374.322	310.329	847.255	352.765	1.2636	6.26847e-10	1.43844e-08	Npepl1	2	173234800	173247532	+	3000	protein_coding	- && sp|Q6NSR8|PEPL1_MOUSE Probable aminopeptidase NPEPL1 OS=Mus musculus OX=10090 GN=Npepl1 PE=1 SV=1 && PF00883:Cytosol aminopeptidase family, catalytic domain|PF18295:M17 aminopeptidase N-terminal domain 2	-
MGP_BALBcJ_G0022017	2.10921	0.952824	6.3905	39.8146	56.0533	75.999	3.15085	57.289	-4.15991	6.3585e-10	1.45683e-08	Elfn2	15	76144743	76193177	-	4846	protein_coding	- && sp|Q68FM6|PPR29_MOUSE Protein phosphatase 1 regulatory subunit 29 OS=Mus musculus OX=10090 GN=Elfn2 PE=1 SV=1 && PF13855:Leucine rich repeat	-
MGP_BALBcJ_G0028765	819.43	996.654	1263.49	241.95	371.472	412.717	1026.53	342.046	1.58583	6.6345e-10	1.51772e-08	Clspn	4	123772630	123809800	+	7187	protein_coding	- && sp|Q80YR7|CLSPN_MOUSE Claspin OS=Mus musculus OX=10090 GN=Clspn PE=1 SV=2 && -	-
MGP_BALBcJ_G0023404	1396.3	1280.6	1437.86	414.48	672.64	512.993	1371.59	533.371	1.36213	6.67242e-10	1.52198e-08	Fkbp5	17	27150808	27272573	-	6436	protein_coding	- && sp|Q64378|FKBP5_MOUSE Peptidyl-prolyl cis-trans isomerase FKBP5 OS=Mus musculus OX=10090 GN=Fkbp5 PE=1 SV=1 && PF00515:Tetratricopeptide repeat|PF00254:FKBP-type peptidyl-prolyl cis-trans isomerase	-
MGP_BALBcJ_G0025292	1227.56	1369.21	1331.05	524.736	517.781	669.213	1309.27	570.577	1.19875	6.67371e-10	1.52198e-08	Mcm10	2	1955658	1978042	-	7692	protein_coding	- && sp|Q0VBD2|MCM10_MOUSE Protein MCM10 homolog OS=Mus musculus OX=10090 GN=Mcm10 PE=1 SV=1 && PF09329:Primase zinc finger|PF09332:Mcm10 replication factor	-
MGP_BALBcJ_G0033288	796.228	656.496	648.179	1847.81	1382.33	1752.2	700.301	1660.78	-1.24606	6.68905e-10	1.52312e-08	Mcoln1	8	437526	453863	+	3260	protein_coding	- && sp|Q99J21|MCLN1_MOUSE Mucolipin-1 OS=Mus musculus OX=10090 GN=Mcoln1 PE=1 SV=1 && -	-
MGP_BALBcJ_G0021832	512.539	581.222	471.071	238.888	171.96	173.109	521.611	194.652	1.4223	6.84535e-10	1.55632e-08	MGP_BALBcJ_G0021832	15	55159030	55172846	-	2808	protein_coding	- && sp|Q9D2X8|CH076_MOUSE Uncharacterized protein C8orf76 homolog OS=Mus musculus OX=10090 PE=1 SV=1 && -	-
MGP_BALBcJ_G0028711	380.713	412.573	395.298	144.966	94.0556	161.498	396.195	133.506	1.57147	7.0635e-10	1.60344e-08	Mfsd2a	4	120064666	120079882	-	2250	protein_coding	- && sp|Q9DA75|NLS1_MOUSE Sodium-dependent lysophosphatidylcholine symporter 1 OS=Mus musculus OX=10090 GN=Mfsd2a PE=1 SV=1 && PF13347:MFS/sugar transport protein	-
MGP_BALBcJ_G0035655	605.344	565.977	629.921	1476.2	2088.22	1231.82	600.414	1598.75	-1.41313	7.07432e-10	1.60344e-08	Apln	X	42673306	42684061	-	3148	protein_coding	- && sp|Q9R0R4|APEL_MOUSE Apelin OS=Mus musculus OX=10090 GN=Apln PE=1 SV=1 && -	-
MGP_BALBcJ_G0034071	6934.04	7360.56	7957.09	3515.94	3462.96	3904.45	7417.23	3627.78	1.03186	7.12614e-10	1.61271e-08	Cyb5b	8	105381877	105422903	+	4292	protein_coding	- && sp|Q9CQX2|CYB5B_MOUSE Cytochrome b5 type B OS=Mus musculus OX=10090 GN=Cyb5b PE=1 SV=1 && PF00173:Cytochrome b5-like Heme/Steroid binding domain	-
MGP_BALBcJ_G0025869	113.898	141.018	117.768	287.89	380.023	383.162	124.228	350.358	-1.4954	7.41227e-10	1.6749e-08	Calcrl	2	81851226	81948806	-	4833	protein_coding	- && sp|Q9R1W5|CALRL_MOUSE Calcitonin gene-related peptide type 1 receptor OS=Mus musculus OX=10090 GN=Calcrl PE=1 SV=2 && -	-
MGP_BALBcJ_G0033225	758.262	713.665	822.549	1648.73	1634.1	2352.8	764.825	1878.54	-1.29619	7.64273e-10	1.72434e-08	Tollip	7	142587072	142615515	-	4198	protein_coding	- && sp|Q9QZ06|TOLIP_MOUSE Toll-interacting protein OS=Mus musculus OX=10090 GN=Tollip PE=1 SV=1 && PF02845:CUE domain|PF00168:C2 domain	-
MGP_BALBcJ_G0019282	34.802	23.8206	69.3826	160.279	213.763	307.163	42.6684	227.068	-2.40742	7.7695e-10	1.74828e-08	Abca8b	11	109044215	109111769	-	7429	protein_coding	- && sp|Q8K440|ABC8B_MOUSE ABC-type organic anion transporter ABCA8B OS=Mus musculus OX=10090 GN=Abca8b PE=1 SV=2 && PF12698:ABC-2 family transporter protein|PF00005:ABC transporter	-
MGP_BALBcJ_G0031097	423.952	464.978	428.164	198.052	166.26	143.554	439.031	169.289	1.37462	7.77249e-10	1.74828e-08	Ogg1	6	111349013	111357026	+	2187	protein_coding	- && sp|O08760|OGG1_MOUSE N-glycosylase/DNA lyase OS=Mus musculus OX=10090 GN=Ogg1 PE=1 SV=2 && PF07934:8-oxoguanine DNA glycosylase, N-terminal domain	-
MGP_BALBcJ_G0019891	7.38225	1.90565	0.912929	64.3159	58.9035	44.3327	3.40028	55.8507	-4.08556	7.78655e-10	1.74878e-08	Pgf	12	83013818	83023473	-	489	protein_coding	- && sp|P49764|PLGF_MOUSE Placenta growth factor OS=Mus musculus OX=10090 GN=Pgf PE=2 SV=1 && PF00341:PDGF/VEGF domain	-
MGP_BALBcJ_G0019672	588.471	734.627	947.62	1684.46	2071.12	2665.24	756.906	2140.28	-1.49907	7.8671e-10	1.76419e-08	Arhgap5	12	49793253	49861743	+	6985	protein_coding	- && sp|P97393|RHG05_MOUSE Rho GTPase-activating protein 5 OS=Mus musculus OX=10090 GN=Arhgap5 PE=1 SV=2 && PF16512:p190-A and -B Rho GAPs FF domain|PF01846:FF domain|PF00620:RhoGAP domain	-
MGP_BALBcJ_G0034182	1086.25	1157.68	1027.96	516.569	523.481	473.938	1090.63	504.663	1.11154	7.91545e-10	1.77234e-08	Mthfsd	8	119606000	119623152	-	10586	protein_coding	- && sp|Q3URQ7|MTHSD_MOUSE Methenyltetrahydrofolate synthase domain-containing protein OS=Mus musculus OX=10090 GN=Mthfsd PE=2 SV=1 && -	-
MGP_BALBcJ_G0021164	229.904	271.555	170.718	74.5248	63.6538	49.6104	224.059	62.5963	1.83838	7.95609e-10	1.77875e-08	Cdkn3	14	39288848	39299449	+	776	protein_coding	- && sp|Q810P3|CDKN3_MOUSE Cyclin-dependent kinase inhibitor 3 OS=Mus musculus OX=10090 GN=Cdkn3 PE=2 SV=1 && PF05706:Cyclin-dependent kinase inhibitor 3 (CDKN3)	-
MGP_BALBcJ_G0027933	2041.72	2175.3	2106.13	4907.4	3994.04	4291.83	2107.71	4397.76	-1.06103	8.02216e-10	1.79081e-08	Ddah1	3	143703617	143839665	+	3772	protein_coding	- && sp|Q9CWS0|DDAH1_MOUSE N(G),N(G)-dimethylarginine dimethylaminohydrolase 1 OS=Mus musculus OX=10090 GN=Ddah1 PE=1 SV=3 && PF02274:Amidinotransferase	-
MGP_BALBcJ_G0032065	26.3652	32.396	20.0844	163.342	82.6549	165.72	26.2819	137.239	-2.3847	8.56763e-10	1.90969e-08	Kctd15	7	33370636	33391955	-	4232	protein_coding	- && sp|Q8K0E1|KCD15_MOUSE BTB/POZ domain-containing protein KCTD15 OS=Mus musculus OX=10090 GN=Kctd15 PE=1 SV=1 && -	-
MGP_BALBcJ_G0035347	392.314	403.997	387.082	153.133	174.81	132.998	394.464	153.647	1.35906	8.94297e-10	1.99035e-08	Mlh1	9	109053284	109096942	-	5300	protein_coding	- && sp|Q9JK91|MLH1_MOUSE DNA mismatch repair protein Mlh1 OS=Mus musculus OX=10090 GN=Mlh1 PE=1 SV=2 && PF16413:DNA mismatch repair protein Mlh1 C-terminus	-
MGP_BALBcJ_G0027151	6386.7	6077.11	7100.76	16132.1	12275.7	20132.3	6521.52	16180	-1.3109	8.98339e-10	1.99634e-08	Hspa4l	3	37515629	37568229	+	11668	protein_coding	- && sp|P48722|HS74L_MOUSE Heat shock 70 kDa protein 4L OS=Mus musculus OX=10090 GN=Hspa4l PE=1 SV=2 && -	-
MGP_BALBcJ_G0022301	5996.5	6252.43	5974.21	2989.16	3260.59	2791.91	6074.38	3013.89	1.01105	9.24672e-10	2.05027e-08	Racgap1	15	97618772	97650337	-	6953	protein_coding	- && sp|Q9WVM1|RGAP1_MOUSE Rac GTPase-activating protein 1 OS=Mus musculus OX=10090 GN=Racgap1 PE=1 SV=1 && -	-
MGP_BALBcJ_G0015793	372.276	406.856	417.208	925.945	832.249	868.711	398.78	875.635	-1.13425	9.27753e-10	2.05027e-08	Ube2w	1	13605684	13684603	-	4930	protein_coding	- && sp|Q8VDW4|UBE2W_MOUSE Ubiquitin-conjugating enzyme E2 W OS=Mus musculus OX=10090 GN=Ube2w PE=1 SV=1 && PF00179:Ubiquitin-conjugating enzyme	-
MGP_BALBcJ_G0022776	16.8737	18.1037	9.12929	123.527	59.8536	112.943	14.7022	98.7746	-2.75247	9.28092e-10	2.05027e-08	Maats1	16	35113432	35157949	-	4514	protein_coding	- && sp|Q8BRC6|CFA91_MOUSE Cilia- and flagella-associated protein 91 OS=Mus musculus OX=10090 GN=Cfap91 PE=1 SV=3 && PF14738:Cilia- and flagella-associated protein 91	-
MGP_BALBcJ_G0022714	1008.2	901.371	970.443	1807.99	2295.34	2588.19	960.006	2230.5	-1.21631	9.28159e-10	2.05027e-08	Rubcn	16	29601491	29650396	-	6979	protein_coding	- && sp|Q80U62|RUBIC_MOUSE Run domain Beclin-1-interacting and cysteine-rich domain-containing protein OS=Mus musculus OX=10090 GN=Rubcn PE=1 SV=2 && PF13901:Putative zinc-RING and/or ribbon|PF02759:RUN domain	-
MGP_BALBcJ_G0016850	1385.75	1244.39	1505.42	2758.44	2878.67	3417.84	1378.52	3018.32	-1.13053	9.3326e-10	2.05846e-08	Rab3gap2	1	184715958	184793325	+	10406	protein_coding	- && sp|Q8BMG7|RBGPR_MOUSE Rab3 GTPase-activating protein non-catalytic subunit OS=Mus musculus OX=10090 GN=Rab3gap2 PE=1 SV=2 && -	-
MGP_BALBcJ_G0027375	2713.5	2804.16	3229.03	1132.16	1274.98	1496.76	2915.56	1301.3	1.16399	9.39972e-10	2.07018e-08	Ubqln4	3	85814860	85830942	+	4150	protein_coding	- && sp|Q99NB8|UBQL4_MOUSE Ubiquilin-4 OS=Mus musculus OX=10090 GN=Ubqln4 PE=1 SV=1 && PF00240:Ubiquitin family|PF00627:UBA/TS-N domain	-
MGP_BALBcJ_G0019574	178.229	145.782	168.892	411.417	387.623	555.215	164.301	451.418	-1.45814	9.87978e-10	2.17267e-08	Klf11	12	21992846	22004326	+	4279	protein_coding	- && sp|Q8K1S5|KLF11_MOUSE Krueppel-like factor 11 OS=Mus musculus OX=10090 GN=Klf11 PE=2 SV=3 && -	-
MGP_BALBcJ_G0030438	848.959	818.476	1170.37	2096.9	2568	4135.61	945.936	2933.51	-1.63254	1.06103e-09	2.32986e-08	Thsd7a	6	8998505	9430302	-	13737	protein_coding	- && sp|Q69ZU6|THS7A_MOUSE Thrombospondin type-1 domain-containing protein 7A OS=Mus musculus OX=10090 GN=Thsd7a PE=1 SV=2 && PF00090:Thrombospondin type 1 domain	-
MGP_BALBcJ_G0022332	234.123	214.385	291.224	529.84	684.041	759.99	246.577	657.957	-1.4153	1.08818e-09	2.38592e-08	Acvr1b	15	99256658	99278385	+	4385	protein_coding	- && sp|Q61271|ACV1B_MOUSE Activin receptor type-1B OS=Mus musculus OX=10090 GN=Acvr1b PE=1 SV=1 && PF01064:Activin types I and II receptor domain|PF08515:Transforming growth factor beta type I GS-motif|PF00069:Protein kinase domain	-
MGP_BALBcJ_G0025243	344.856	357.309	356.955	702.37	889.253	1090.37	353.04	893.999	-1.34021	1.10599e-09	2.42139e-08	Ablim1	19	54664317	54952846	-	11962	protein_coding	- && sp|Q8K4G5|ABLM1_MOUSE Actin-binding LIM protein 1 OS=Mus musculus OX=10090 GN=Ablim1 PE=1 SV=1 && -	-
MGP_BALBcJ_G0027174	317.437	286.8	375.214	662.556	957.657	939.432	326.483	853.215	-1.38564	1.11065e-09	2.428e-08	Foxo1	3	49153507	49241419	+	8657	protein_coding	- && sp|Q9R1E0|FOXO1_MOUSE Forkhead box protein O1 OS=Mus musculus OX=10090 GN=Foxo1 PE=1 SV=2 && PF16676:Transactivation domain of FOXO protein family|PF16675:KIX-binding domain of forkhead box O, CR2|PF00250:Forkhead domain	-
MGP_BALBcJ_G0017896	51.6757	53.3581	51.124	151.091	250.815	168.887	52.0526	190.264	-1.87105	1.13105e-09	2.46892e-08	Pik3ip1	11	216098	228640	+	4271	protein_coding	- && sp|Q7TMJ8|P3IP1_MOUSE Phosphoinositide-3-kinase-interacting protein 1 OS=Mus musculus OX=10090 GN=Pik3ip1 PE=2 SV=1 && -	-
MGP_BALBcJ_G0025366	281.58	395.422	359.694	134.757	91.2054	121.387	345.565	115.783	1.57951	1.14808e-09	2.50241e-08	Pdss1	2	19907116	19952209	+	4248	protein_coding	- && sp|Q33DR2|DPS1_MOUSE All trans-polyprenyl-diphosphate synthase PDSS1 OS=Mus musculus OX=10090 GN=Pdss1 PE=1 SV=1 && -	-
MGP_BALBcJ_G0035594	4529.54	4707.9	3726.58	2121.4	1440.29	1175.87	4321.34	1579.19	1.45225	1.17447e-09	2.55617e-08	Slc25a5	X	31527184	31530698	+	1517	protein_coding	- && sp|P51881|ADT2_MOUSE ADP/ATP translocase 2 OS=Mus musculus OX=10090 GN=Slc25a5 PE=1 SV=3 && PF00153:Mitochondrial carrier protein	-
MGP_BALBcJ_G0025730	1063.04	1300.6	1319.18	2613.47	2486.3	3038.9	1227.61	2712.89	-1.14365	1.19021e-09	2.58492e-08	March7	2	57588741	57629877	+	10390	protein_coding	- && sp|Q9WV66|MARH7_MOUSE E3 ubiquitin-protein ligase MARCHF7 OS=Mus musculus OX=10090 GN=Marchf7 PE=2 SV=1 && PF12906:RING-variant domain	-
MGP_BALBcJ_G0024061	616.945	538.345	623.53	173.551	217.563	275.496	592.94	222.203	1.41648	1.19118e-09	2.58492e-08	Ttc7	17	87592346	87693803	+	6354	protein_coding	- && sp|Q8BGB2|TTC7A_MOUSE Tetratricopeptide repeat protein 7A OS=Mus musculus OX=10090 GN=Ttc7a PE=1 SV=1 && -	-
MGP_BALBcJ_G0021647	207.758	158.169	147.894	647.242	483.579	397.939	171.274	509.587	-1.57462	1.20855e-09	2.61876e-08	MGP_BALBcJ_G0021647	15	127194	139177	+	2845	protein_coding	- && sp|P70274|SEPP1_MOUSE Selenoprotein P OS=Mus musculus OX=10090 GN=Selenop PE=1 SV=3 && -	-
MGP_BALBcJ_G0027133	4481.03	5024.24	4816.61	1937.64	2538.55	1764.87	4773.96	2080.35	1.19821	1.21385e-09	2.62639e-08	Ccna2	3	33469455	33476740	-	4083	protein_coding	- && sp|P51943|CCNA2_MOUSE Cyclin-A2 OS=Mus musculus OX=10090 GN=Ccna2 PE=1 SV=2 && PF02984:Cyclin, C-terminal domain|PF00134:Cyclin, N-terminal domain|PF16500:N-terminal region of cyclin_N	-
MGP_BALBcJ_G0021564	418.679	518.336	622.617	1404.74	1097.32	1472.48	519.878	1324.85	-1.34871	1.24264e-09	2.68475e-08	Elf1	14	72597581	72713055	+	4314	protein_coding	- && sp|Q60775|ELF1_MOUSE ETS-related transcription factor Elf-1 OS=Mus musculus OX=10090 GN=Elf1 PE=1 SV=1 && PF00178:Ets-domain|PF12310:Transcription factor protein N terminal	-
MGP_BALBcJ_G0027036	18.9829	21.9149	9.12929	118.423	87.4052	85.4988	16.6757	97.109	-2.54794	1.26351e-09	2.72587e-08	Fabp4	3	7026749	7031237	-	4489	protein_coding	- && sp|P04117|FABP4_MOUSE Fatty acid-binding protein, adipocyte OS=Mus musculus OX=10090 GN=Fabp4 PE=1 SV=3 && PF00061:Lipocalin / cytosolic fatty-acid binding protein family	-
MGP_BALBcJ_G0016589	396.532	408.761	370.649	147.008	175.76	129.832	391.981	150.867	1.37604	1.26575e-09	2.72671e-08	Dars2	1	160065459	160096138	-	5185	protein_coding	- && sp|Q8BIP0|SYDM_MOUSE Aspartate--tRNA ligase, mitochondrial OS=Mus musculus OX=10090 GN=Dars2 PE=1 SV=1 && PF00152:tRNA synthetases class II (D, K and N)|PF02938:GAD domain|PF01336:OB-fold nucleic acid binding domain	-
MGP_BALBcJ_G0016144	438.717	453.544	486.591	932.07	989.959	1161.1	459.617	1027.71	-1.16053	1.29877e-09	2.79377e-08	Wdfy1	1	77741890	77810889	-	5620	protein_coding	- && sp|E9Q4P1|WDFY1_MOUSE WD repeat and FYVE domain-containing protein 1 OS=Mus musculus OX=10090 GN=Wdfy1 PE=1 SV=1 && PF01363:FYVE zinc finger	-
MGP_BALBcJ_G0020871	178.229	179.131	245.578	466.545	534.882	678.713	200.979	560.047	-1.47718	1.30894e-09	2.81155e-08	Zswim6	13	106385030	106553432	-	5459	protein_coding	- && sp|Q80TB7|ZSWM6_MOUSE Zinc finger SWIM domain-containing protein 6 OS=Mus musculus OX=10090 GN=Zswim6 PE=1 SV=3 && -	-
MGP_BALBcJ_G0019652	182.447	172.461	220.016	660.514	399.024	903.543	191.641	654.36	-1.77075	1.37315e-09	2.9452e-08	Dnajb9	12	41549415	41553594	-	1873	protein_coding	- && sp|Q9QYI6|DNJB9_MOUSE DnaJ homolog subfamily B member 9 OS=Mus musculus OX=10090 GN=Dnajb9 PE=1 SV=2 && PF00226:DnaJ domain	-
MGP_BALBcJ_G0006803	388.095	366.837	392.559	148.029	165.31	155.165	382.497	156.168	1.29195	1.384e-09	2.96418e-08	4933404O12Rik	5	136849500	136868500	+	4758	lincRNA	- && - && -	-
MGP_BALBcJ_G0018373	1513.36	1249.15	1517.29	2666.56	4016.84	4707.71	1426.6	3797.04	-1.41231	1.40405e-09	3.00276e-08	Usp22	11	59146337	59169602	-	4881	protein_coding	- && sp|Q5DU02|UBP22_MOUSE Ubiquitin carboxyl-terminal hydrolase 22 OS=Mus musculus OX=10090 GN=Usp22 PE=2 SV=2 && PF00443:Ubiquitin carboxyl-terminal hydrolase|PF02148:Zn-finger in ubiquitin-hydrolases and other protein	-
MGP_BALBcJ_G0005634	281.58	246.781	257.446	720.746	523.481	734.657	261.936	659.628	-1.33246	1.4581e-09	3.11384e-08	Dubr	16	47553847	47567942	-	3553	lincRNA	- && - && -	-
MGP_BALBcJ_G0017468	941.764	853.73	964.053	382.833	459.827	338.829	919.849	393.83	1.22314	1.53102e-09	3.26211e-08	Lmnb2	10	78909867	78927345	-	4319	protein_coding	- && sp|P21619|LMNB2_MOUSE Lamin-B2 OS=Mus musculus OX=10090 GN=Lmnb2 PE=1 SV=2 && PF00932:Lamin Tail Domain|PF00038:Intermediate filament protein	-
MGP_BALBcJ_G0029345	2473.05	2431.61	2843.77	1279.17	1198.02	1285.65	2582.81	1254.28	1.04223	1.58491e-09	3.37004e-08	Insig1	5	25646060	25653361	+	3095	protein_coding	- && sp|Q8BGI3|INSI1_MOUSE Insulin-induced gene 1 protein OS=Mus musculus OX=10090 GN=Insig1 PE=2 SV=1 && PF07281:Insulin-induced protein (INSIG)	-
novel.359	203.539	231.536	227.319	86.7754	68.4041	65.4436	220.798	73.541	1.58669	1.65007e-09	3.50355e-08	-	18	29660181	29668540	-	5309	-	- && - && -	-
MGP_BALBcJ_G0022028	2396.07	2240.09	1910.76	1091.33	709.692	641.769	2182.31	814.263	1.42223	1.65949e-09	3.5185e-08	Gcat	15	76518251	76531338	+	3851	protein_coding	- && sp|O88986|KBL_MOUSE 2-amino-3-ketobutyrate coenzyme A ligase, mitochondrial OS=Mus musculus OX=10090 GN=Gcat PE=1 SV=2 && PF00155:Aminotransferase class I and II	-
MGP_BALBcJ_G0032559	1538.67	1748.43	1540.11	4802.25	3023.08	3870.67	1609.07	3898.67	-1.27667	1.67855e-09	3.55369e-08	Rab6a	7	100575350	100608931	+	3724	protein_coding	- && sp|Q9H0N0|RAB6C_HUMAN Ras-related protein Rab-6C OS=Homo sapiens OX=9606 GN=RAB6C PE=1 SV=2 && PF00071:Ras family	-
MGP_BALBcJ_G0030100	4996.73	5381.55	5113.31	2824.79	2187.03	2194.47	5163.86	2402.1	1.10419	1.6809e-09	3.55369e-08	MGP_BALBcJ_G0030100	5	128830535	128831121	+	229	protein_coding	- && sp|Q3T054|RAN_BOVIN GTP-binding nuclear protein Ran OS=Bos taurus OX=9913 GN=RAN PE=2 SV=3 && -	-
MGP_BALBcJ_G0033629	522.03	610.76	561.451	251.138	218.513	254.385	564.747	241.346	1.22728	1.73495e-09	3.66272e-08	Tma16	8	64016232	64026360	-	2683	protein_coding	- && sp|Q9CR02|TMA16_MOUSE Translation machinery-associated protein 16 OS=Mus musculus OX=10090 GN=Tma16 PE=1 SV=1 && -	-
MGP_BALBcJ_G0017126	255.215	269.649	282.095	771.791	526.331	782.156	268.986	693.426	-1.36546	1.78329e-09	3.75942e-08	Ostm1	10	40204082	40324725	+	7211	protein_coding	- && sp|Q8BGT0|OSTM1_MOUSE Osteopetrosis-associated transmembrane protein 1 OS=Mus musculus OX=10090 GN=Ostm1 PE=1 SV=1 && PF09777:Osteopetrosis-associated transmembrane protein 1 precursor	-
MGP_BALBcJ_G0021627	1501.76	1384.45	1550.15	2994.26	2826.42	3089.57	1478.79	2970.08	-1.00604	1.79526e-09	3.77925e-08	Stk24	14	115025856	115122167	-	2676	protein_coding	- && sp|Q99KH8|STK24_MOUSE Serine/threonine-protein kinase 24 OS=Mus musculus OX=10090 GN=Stk24 PE=1 SV=1 && PF00069:Protein kinase domain	-
MGP_BALBcJ_G0034844	426.061	264.885	356.955	794.25	1221.77	934.154	349.3	983.392	-1.49416	1.89681e-09	3.98735e-08	Ulk3	9	54760622	54767399	+	2822	protein_coding	- && sp|Q3U3Q1|ULK3_MOUSE Serine/threonine-protein kinase ULK3 OS=Mus musculus OX=10090 GN=Ulk3 PE=2 SV=1 && PF00069:Protein kinase domain|PF04212:MIT (microtubule interacting and transport) domain	-
MGP_BALBcJ_G0028217	442.935	257.262	278.443	802.417	1001.36	938.376	326.214	914.051	-1.48791	1.90216e-09	3.99291e-08	Fbxo10	4	41784202	41834459	-	4691	protein_coding	- && sp|Q7TQF2|FBX10_MOUSE F-box only protein 10 OS=Mus musculus OX=10090 GN=Fbxo10 PE=1 SV=2 && PF12937:F-box-like|PF05048:Periplasmic copper-binding protein (NosD)|PF13229:Right handed beta helix region	-
MGP_BALBcJ_G0026703	5419.63	6167.63	6219.78	2962.61	2989.83	2347.52	5935.68	2766.66	1.10123	1.90771e-09	3.99888e-08	MGP_BALBcJ_G0026703	2	153817339	153832599	-	2808	protein_coding	- && sp|P50247|SAHH_MOUSE Adenosylhomocysteinase OS=Mus musculus OX=10090 GN=Ahcy PE=1 SV=3 && PF00670:S-adenosyl-L-homocysteine hydrolase, NAD binding domain|PF05221:S-adenosyl-L-homocysteine hydrolase	-
MGP_BALBcJ_G0023257	187.72	189.612	213.625	418.564	496.88	573.159	196.986	496.201	-1.33214	1.94997e-09	4.08168e-08	Tbc1d24	17	22705305	22740120	-	13257	protein_coding	- && sp|Q3UUG6|TBC24_MOUSE TBC1 domain family member 24 OS=Mus musculus OX=10090 GN=Tbc1d24 PE=1 SV=2 && -	-
MGP_BALBcJ_G0035111	126.553	127.678	125.071	267.472	409.474	487.66	126.434	388.202	-1.61834	1.95835e-09	4.09341e-08	Trpc1	9	93168277	93213893	-	8030	protein_coding	- && sp|Q61056|TRPC1_MOUSE Short transient receptor potential channel 1 OS=Mus musculus OX=10090 GN=Trpc1 PE=1 SV=5 && PF08344:Transient receptor ion channel II|PF00520:Ion transport protein	-
MGP_BALBcJ_G0026855	2575.35	2277.25	1993.84	6726.62	5069.5	4570.49	2282.15	5455.54	-1.25745	1.98482e-09	4.14289e-08	Ctsa	2	163738346	163746774	+	4721	protein_coding	- && sp|P16675|PPGB_MOUSE Lysosomal protective protein OS=Mus musculus OX=10090 GN=Ctsa PE=1 SV=1 && PF00450:Serine carboxypeptidase	-
MGP_BALBcJ_G0029477	573.706	574.553	576.058	199.073	275.516	164.664	574.772	213.085	1.43005	1.98951e-09	4.14682e-08	Evc	5	34979651	35018226	-	6744	protein_coding	- && sp|P57680|EVC_MOUSE Ellis-van Creveld syndrome protein homolog OS=Mus musculus OX=10090 GN=Evc PE=1 SV=2 && -	-
novel.100	210.921	198.187	182.586	57.1697	74.1044	60.1659	197.231	63.8133	1.62571	2.02402e-09	4.21282e-08	-	11	65420354	65423484	-	1410	-	- && - && -	-
MGP_BALBcJ_G0017398	3446.46	2687.92	2291.45	9492.21	6472.73	6244.58	2808.61	7403.18	-1.39842	2.07065e-09	4.30382e-08	Rnf126	10	77737869	77746292	-	1639	protein_coding	- && sp|Q91YL2|RN126_MOUSE E3 ubiquitin-protein ligase RNF126 OS=Mus musculus OX=10090 GN=Rnf126 PE=1 SV=1 && PF14369:zinc-ribbon|PF13639:Ring finger domain	-
MGP_BALBcJ_G0017740	440.826	397.327	399.863	187.843	152.959	162.553	412.672	167.785	1.2985	2.13703e-09	4.43553e-08	Mettl1	10	125792711	125798016	+	3261	protein_coding	- && sp|Q9Z120|TRMB_MOUSE tRNA (guanine-N(7)-)-methyltransferase OS=Mus musculus OX=10090 GN=Mettl1 PE=1 SV=1 && PF02390:Putative methyltransferase	-
MGP_BALBcJ_G0032064	1779.12	1858.96	1805.77	3765.03	3309.05	4044.83	1814.62	3706.3	-1.03023	2.15172e-09	4.45976e-08	Lsm14a	7	33076654	33125741	-	6137	protein_coding	- && sp|Q8K2F8|LS14A_MOUSE Protein LSM14 homolog A OS=Mus musculus OX=10090 GN=Lsm14a PE=1 SV=1 && PF12701:Scd6-like Sm domain|PF09532:FDF domain	-
MGP_BALBcJ_G0024497	2504.69	2604.07	3030.92	5975.25	5076.15	6542.25	2713.23	5864.55	-1.11188	2.16919e-09	4.48969e-08	Seh1l	18	65280728	65301753	+	3640	protein_coding	- && sp|Q8R2U0|SEH1_MOUSE Nucleoporin SEH1 OS=Mus musculus OX=10090 GN=Seh1l PE=2 SV=1 && -	-
MGP_BALBcJ_G0015910	31.6382	11.4339	21.9103	71.4621	194.762	159.387	21.6608	141.87	-2.71807	2.17925e-09	4.50419e-08	Mfsd9	1	38115931	38134341	-	5125	protein_coding	- && sp|Q8C0T7|MFSD9_MOUSE Major facilitator superfamily domain-containing protein 9 OS=Mus musculus OX=10090 GN=Mfsd9 PE=2 SV=1 && PF07690:Major Facilitator Superfamily	-
MGP_BALBcJ_G0025220	14.7645	3.81129	7.30343	49.0026	96.9058	84.4433	8.62641	76.7839	-3.17181	2.1825e-09	4.5046e-08	Rbm20	19	51270198	51469156	+	6790	protein_coding	- && sp|Q3UQS8|RBM20_MOUSE RNA-binding protein 20 OS=Mus musculus OX=10090 GN=Rbm20 PE=1 SV=3 && -	-
MGP_BALBcJ_G0021762	850.013	794.655	790.596	1790.64	1592.29	1613.92	811.755	1665.62	-1.03707	2.20544e-09	4.54298e-08	Ankrd46	15	33575073	33594196	-	2480	protein_coding	- && sp|Q8BTZ5|ANR46_MOUSE Ankyrin repeat domain-containing protein 46 OS=Mus musculus OX=10090 GN=Ankrd46 PE=1 SV=1 && PF12796:Ankyrin repeats (3 copies)	-
MGP_BALBcJ_G0020163	303.727	363.026	397.124	720.746	985.209	1314.15	354.626	1006.7	-1.50457	2.20724e-09	4.54298e-08	Dip2c	13	5902417	6290542	+	8222	protein_coding	- && sp|Q9Y2E4|DIP2C_HUMAN Disco-interacting protein 2 homolog C OS=Homo sapiens OX=9606 GN=DIP2C PE=1 SV=2 && PF06464:DMAP1-binding Domain|PF00501:AMP-binding enzyme	-
MGP_BALBcJ_G0027763	1482.78	1443.53	1997.49	3306.65	4978.3	4061.72	1641.26	4115.56	-1.32618	2.25031e-09	4.62518e-08	Fam102b	3	106746751	106803486	-	5417	protein_coding	- && sp|Q5T8I3|F102B_HUMAN Protein FAM102B OS=Homo sapiens OX=9606 GN=FAM102B PE=1 SV=2 && PF10358:N-terminal C2 in EEIG1 and EHBP1 proteins	-
MGP_BALBcJ_G0017329	751.935	789.891	808.855	364.457	380.973	312.44	783.56	352.623	1.15157	2.27862e-09	4.67686e-08	Slc19a1	10	74831738	74860495	+	4644	protein_coding	- && sp|P41438|S19A1_MOUSE Reduced folate transporter OS=Mus musculus OX=10090 GN=Slc19a1 PE=1 SV=1 && PF01770:Reduced folate carrier	-
MGP_BALBcJ_G0025269	1487	1829.42	1600.36	810.584	659.339	511.938	1638.93	660.62	1.31077	2.29216e-09	4.69813e-08	Prdx3	19	58555348	58565745	-	1462	protein_coding	- && sp|P20108|PRDX3_MOUSE Thioredoxin-dependent peroxide reductase, mitochondrial OS=Mus musculus OX=10090 GN=Prdx3 PE=1 SV=1 && PF10417:C-terminal domain of 1-Cys peroxiredoxin|PF00578:AhpC/TSA family	-
MGP_BALBcJ_G0020459	152.918	130.537	167.066	317.496	474.078	528.826	150.174	440.133	-1.5511	2.31369e-09	4.7357e-08	Atxn1	13	42933228	43357363	-	10616	protein_coding	- && sp|P54254|ATX1_MOUSE Ataxin-1 OS=Mus musculus OX=10090 GN=Atxn1 PE=1 SV=2 && PF08517:Ataxin-1 and HBP1 module (AXH)|PF12547:Capicua transcriptional repressor modulator	-
MGP_BALBcJ_G0027474	218.304	124.82	82.1636	1230.17	483.579	468.66	141.762	727.469	-2.36145	2.31694e-09	4.73579e-08	Sprr1a	3	89820929	89822872	-	806	protein_coding	- && - && PF02389:Cornifin (SPRR) family	-
MGP_BALBcJ_G0027591	416.57	296.328	303.092	744.227	860.751	1136.82	338.663	913.932	-1.433	2.34325e-09	4.78295e-08	Txnip	3	94132133	94136055	+	3119	protein_coding	- && sp|Q8BG60|TXNIP_MOUSE Thioredoxin-interacting protein OS=Mus musculus OX=10090 GN=Txnip PE=1 SV=1 && PF00339:Arrestin (or S-antigen), N-terminal domain|PF02752:Arrestin (or S-antigen), C-terminal domain	-
MGP_BALBcJ_G0030904	12.6553	8.57541	7.30343	81.671	71.2542	52.7771	9.51138	68.5674	-2.86072	2.36946e-09	4.82977e-08	1700003E16Rik	6	80968963	80975460	+	2221	protein_coding	- && sp|Q9DAQ4|CB081_MOUSE Uncharacterized protein C2orf81 homolog OS=Mus musculus OX=10090 PE=2 SV=3 && PF15479:Domain of unknown function (DUF4639)	-
MGP_BALBcJ_G0024993	1204.36	1365.4	1216.02	623.762	429.426	556.27	1261.93	536.486	1.2345	2.40909e-09	4.90062e-08	Rcl1	19	26200905	26243369	+	1803	protein_coding	- && sp|Q9JJT0|RCL1_MOUSE RNA 3'-terminal phosphate cyclase-like protein OS=Mus musculus OX=10090 GN=Rcl1 PE=2 SV=1 && PF01137:RNA 3'-terminal phosphate cyclase|PF05189:RNA 3'-terminal phosphate cyclase (RTC), insert domain	-
MGP_BALBcJ_G0026802	1346.73	1145.29	1128.38	2600.2	2430.24	2435.13	1206.8	2488.53	-1.04435	2.41085e-09	4.90062e-08	Serinc3	2	162490650	162518198	-	3839	protein_coding	- && sp|Q9QZI9|SERC3_MOUSE Serine incorporator 3 OS=Mus musculus OX=10090 GN=Serinc3 PE=1 SV=2 && PF03348:Serine incorporator (Serinc)	-
MGP_BALBcJ_G0022715	935.436	1091.94	1239.76	2222.47	2333.34	2658.91	1089.04	2404.91	-1.14255	2.4225e-09	4.9151e-08	Fyttd1	16	29660173	29691610	+	6076	protein_coding	- && sp|Q91Z49|UIF_MOUSE UAP56-interacting factor OS=Mus musculus OX=10090 GN=Fyttd1 PE=1 SV=1 && -	-
MGP_BALBcJ_G0030263	1897.24	1615.04	2084.22	3719.09	4007.34	4029	1865.5	3918.48	-1.0707	2.42462e-09	4.9151e-08	Sun1	5	139299990	139349825	+	7596	protein_coding	- && sp|Q9D666|SUN1_MOUSE SUN domain-containing protein 1 OS=Mus musculus OX=10090 GN=Sun1 PE=1 SV=2 && PF09387:Mitochondrial RNA binding protein MRP|PF07738:Sad1 / UNC-like C-terminal|PF18580:SUN2 coiled coil domain 2	-
novel.665	10839.3	11280.5	8961.31	5027.87	3782.17	2646.24	10360.3	3818.76	1.43985	2.47335e-09	5.00702e-08	-	9	28792416	28793492	-	1077	-	- && sp|P36220|TBA_TORMA Tubulin alpha chain OS=Torpedo marmorata OX=7788 PE=2 SV=1 && PF00091:Tubulin/FtsZ family, GTPase domain|PF03953:Tubulin C-terminal domain	-
MGP_BALBcJ_G0025771	20.0375	25.7262	40.1689	86.7754	162.46	234.33	28.6442	161.188	-2.48645	2.49932e-09	5.04577e-08	Lrp2	2	66870275	67032962	-	16701	protein_coding	- && sp|A2ARV4|LRP2_MOUSE Low-density lipoprotein receptor-related protein 2 OS=Mus musculus OX=10090 GN=Lrp2 PE=1 SV=1 && PF00058:Low-density lipoprotein receptor repeat class B|PF14670:Coagulation Factor Xa inhibitory site|PF07645:Calcium-binding EGF domain|PF12662:Complement Clr-like EGF-like|PF00057:Low-density lipoprotein receptor domain class A	-
MGP_BALBcJ_G0035236	1306.66	1625.52	1375.78	718.704	492.129	585.825	1435.99	598.886	1.26206	2.52387e-09	5.08837e-08	Ifrd2	9	105153964	105159771	+	2641	protein_coding	- && sp|Q12894|IFRD2_HUMAN Interferon-related developmental regulator 2 OS=Homo sapiens OX=9606 GN=IFRD2 PE=1 SV=3 && PF04836:Interferon-related protein conserved region|PF05004:Interferon-related developmental regulator (IFRD)	-
MGP_BALBcJ_G0018889	2299.04	2576.44	1886.11	1012.72	740.094	466.549	2253.86	739.788	1.60702	2.54585e-09	5.12568e-08	Nme1	11	92613706	92626172	-	3358	protein_coding	- && sp|P15532|NDKA_MOUSE Nucleoside diphosphate kinase A OS=Mus musculus OX=10090 GN=Nme1 PE=1 SV=1 && PF00334:Nucleoside diphosphate kinase	-
MGP_BALBcJ_G0028142	2367.59	2342.04	2002.97	1171.98	959.557	869.766	2237.53	1000.43	1.16117	2.56243e-09	5.15205e-08	Sigmar1	4	38537712	38555283	-	3133	protein_coding	- && sp|O55242|SGMR1_MOUSE Sigma non-opioid intracellular receptor 1 OS=Mus musculus OX=10090 GN=Sigmar1 PE=1 SV=1 && PF04622:ERG2 and Sigma1 receptor like protein	-
MGP_BALBcJ_G0033612	417.624	403.997	569.668	946.362	1330.08	1700.48	463.763	1325.64	-1.51473	2.60424e-09	5.229e-08	Sh3rf1	8	58775773	58951502	+	5621	protein_coding	- && sp|Q69ZI1|SH3R1_MOUSE E3 ubiquitin-protein ligase SH3RF1 OS=Mus musculus OX=10090 GN=Sh3rf1 PE=1 SV=2 && -	-
MGP_BALBcJ_G0035234	195.102	139.112	118.681	840.19	398.074	436.994	150.965	558.419	-1.8886	2.64643e-09	5.3065e-08	Nat6	9	105145168	105150339	+	3158	protein_coding	- && sp|Q91ZJ9|HYAL1_MOUSE Hyaluronidase-1 OS=Mus musculus OX=10090 GN=Hyal1 PE=1 SV=3 && PF00583:Acetyltransferase (GNAT) family	-
MGP_BALBcJ_G0030400	977.621	936.626	943.968	496.151	364.822	381.05	952.738	414.008	1.20259	2.755e-09	5.51672e-08	Rfc3	5	152134134	152142620	-	3611	protein_coding	- && sp|Q8R323|RFC3_MOUSE Replication factor C subunit 3 OS=Mus musculus OX=10090 GN=Rfc3 PE=1 SV=1 && PF13177:DNA polymerase III, delta subunit	-
MGP_BALBcJ_G0025540	401.805	478.317	454.639	137.82	190.961	187.886	444.92	172.222	1.36927	2.77856e-09	5.55636e-08	Fam73b	2	27577398	27598538	+	6261	protein_coding	- && sp|Q8BK03|MIGA2_MOUSE Mitoguardin 2 OS=Mus musculus OX=10090 GN=Miga2 PE=1 SV=1 && -	-
MGP_BALBcJ_G0032977	774.082	686.033	541.367	3155.56	1444.09	1815.53	667.16	2138.39	-1.68065	2.89784e-09	5.78707e-08	Nupr1	7	127101613	127109000	-	2512	protein_coding	- && sp|Q9WTK0|NUPR1_MOUSE Nuclear protein 1 OS=Mus musculus OX=10090 GN=Nupr1 PE=1 SV=1 && -	-
MGP_BALBcJ_G0032322	163.464	176.272	145.156	50.0235	53.2032	44.3327	161.631	49.1865	1.71474	2.90363e-09	5.7908e-08	Otud7a	7	62998394	63371804	+	3641	protein_coding	- && sp|Q8R554|OTU7A_MOUSE OTU domain-containing protein 7A OS=Mus musculus OX=10090 GN=Otud7a PE=1 SV=1 && PF02338:OTU-like cysteine protease	-
MGP_BALBcJ_G0024219	1253.93	1648.38	1768.34	311.371	704.942	431.716	1556.89	482.676	1.68906	2.96948e-09	5.91414e-08	Egr1	18	32035327	32040658	+	4483	protein_coding	- && sp|P08046|EGR1_MOUSE Early growth response protein 1 OS=Mus musculus OX=10090 GN=Egr1 PE=1 SV=2 && -	-
MGP_BALBcJ_G0034933	1165.34	1129.1	1010.61	2707.39	2226.93	2152.25	1101.68	2362.19	-1.10057	2.98239e-09	5.93109e-08	Spg21	9	62721448	62749253	+	2690	protein_coding	- && sp|Q9CQC8|SPG21_MOUSE Maspardin OS=Mus musculus OX=10090 GN=Spg21 PE=1 SV=1 && PF00561:alpha/beta hydrolase fold	-
MGP_BALBcJ_G0026587	85.4232	144.829	128.723	314.433	353.421	386.328	119.658	351.394	-1.55162	2.98601e-09	5.93109e-08	Napb	2	147249690	147288335	-	7051	protein_coding	- && sp|Q9H115|SNAB_HUMAN Beta-soluble NSF attachment protein OS=Homo sapiens OX=9606 GN=NAPB PE=1 SV=2 && PF14938:Soluble NSF attachment protein, SNAP	-
MGP_BALBcJ_G0032360	455.59	494.515	722.127	1245.48	1665.45	2987.18	557.411	1966.04	-1.81799	3.10147e-09	6.15214e-08	Chd2	7	73053545	73170439	-	14299	protein_coding	- && sp|E9PZM4|CHD2_MOUSE Chromodomain-helicase-DNA-binding protein 2 OS=Mus musculus OX=10090 GN=Chd2 PE=1 SV=1 && -	-
MGP_BALBcJ_G0022800	1566.09	1798.93	2059.57	3922.25	3542.76	4444.88	1808.2	3969.96	-1.13433	3.10729e-09	6.15543e-08	Atp6v1a	16	40874267	40928301	-	6044	protein_coding	- && sp|P50516|VATA_MOUSE V-type proton ATPase catalytic subunit A OS=Mus musculus OX=10090 GN=Atp6v1a PE=1 SV=2 && PF16886:ATPsynthase alpha/beta subunit N-term extension|PF00006:ATP synthase alpha/beta family, nucleotide-binding domain|PF02874:ATP synthase alpha/beta family, beta-barrel domain	-
MGP_BALBcJ_G0019851	384.932	220.102	267.488	779.958	814.198	743.101	290.841	779.086	-1.42302	3.1388e-09	6.20894e-08	Zfyve1	12	81350139	81404712	-	3869	protein_coding	- && sp|Q810J8|ZFYV1_MOUSE Zinc finger FYVE domain-containing protein 1 OS=Mus musculus OX=10090 GN=Zfyve1 PE=1 SV=2 && -	-
MGP_BALBcJ_G0031076	323.764	283.941	273.879	794.25	581.435	750.49	293.861	708.725	-1.2704	3.1427e-09	6.20894e-08	Crbn	6	104799234	104819298	-	6982	protein_coding	- && - && -	-
MGP_BALBcJ_G0032270	879.542	1050.01	1132.94	1956.02	2404.59	2733.85	1020.83	2364.82	-1.21167	3.15402e-09	6.22173e-08	Spty2d1	7	46426262	46444279	-	5223	protein_coding	- && sp|Q68FG3|SPT2_MOUSE Protein SPT2 homolog OS=Mus musculus OX=10090 GN=Spty2d1 PE=2 SV=1 && PF08243:SPT2 chromatin protein	-
MGP_BALBcJ_G0022584	1035.62	1087.17	963.14	518.611	474.078	408.494	1028.65	467.061	1.1388	3.1576e-09	6.22173e-08	Cdc45	16	15388344	15420256	-	2252	protein_coding	- && sp|Q9Z1X9|CDC45_MOUSE Cell division control protein 45 homolog OS=Mus musculus OX=10090 GN=Cdc45 PE=1 SV=2 && PF02724:CDC45-like protein	-
MGP_BALBcJ_G0029404	848.959	999.512	920.232	466.545	380.023	396.884	922.901	414.484	1.1552	3.16438e-09	6.22679e-08	Gpn1	5	29097579	29116105	+	7846	protein_coding	- && sp|Q8VCE2|GPN1_MOUSE GPN-loop GTPase 1 OS=Mus musculus OX=10090 GN=Gpn1 PE=1 SV=1 && -	-
MGP_BALBcJ_G0018669	636.983	566.93	497.546	1862.1	1321.53	1169.54	567.153	1451.06	-1.35568	3.24338e-09	6.37377e-08	Fam57a	11	74501349	74541631	+	6572	protein_coding	- && sp|P57678|GEMI4_HUMAN Gem-associated protein 4 OS=Homo sapiens OX=9606 GN=GEMIN4 PE=1 SV=2 && -	-
MGP_BALBcJ_G0028679	453.481	583.128	491.156	224.595	213.763	176.275	509.255	204.878	1.31339	3.2534e-09	6.38496e-08	Ppih	4	116372345	116400059	-	1893	protein_coding	- && sp|Q0P5D0|PPIH_BOVIN Peptidyl-prolyl cis-trans isomerase H OS=Bos taurus OX=9913 GN=PPIH PE=2 SV=1 && PF00160:Cyclophilin type peptidyl-prolyl cis-trans isomerase/CLD	-
MGP_BALBcJ_G0033262	148.7	140.065	167.066	366.498	361.021	385.273	151.944	370.931	-1.28694	3.30719e-09	6.48192e-08	MGP_BALBcJ_G0033262	7	144463409	144473394	-	757	protein_coding	- && sp|Q9ER63|TNR23_MOUSE Tumor necrosis factor receptor superfamily member 23 OS=Mus musculus OX=10090 GN=Tnfrsf23 PE=2 SV=2 && -	-
MGP_BALBcJ_G0031444	436.607	569.789	637.224	158.237	233.714	207.942	547.873	199.964	1.4541	3.33922e-09	6.53603e-08	Recql	6	141136323	141172908	-	7147	protein_coding	- && sp|Q9Z129|RECQ1_MOUSE ATP-dependent DNA helicase Q1 OS=Mus musculus OX=10090 GN=Recql PE=1 SV=2 && PF16124:RecQ zinc-binding	-
MGP_BALBcJ_G0027675	187.72	272.508	492.982	793.229	1394.68	1740.59	317.736	1309.5	-2.04198	3.35747e-09	6.56306e-08	Rsbn1	3	101630631	101683687	+	6862	protein_coding	- && sp|Q80T69|RSBN1_MOUSE Lysine-specific demethylase 9 OS=Mus musculus OX=10090 GN=Rsbn1 PE=1 SV=3 && -	-
MGP_BALBcJ_G0033278	4339.71	4671.69	5776.1	626.825	2022.67	1246.59	4929.17	1298.7	1.92411	3.36809e-09	6.57512e-08	Ccnd1	7	145720153	145730078	-	3830	protein_coding	- && sp|P25322|CCND1_MOUSE G1/S-specific cyclin-D1 OS=Mus musculus OX=10090 GN=Ccnd1 PE=1 SV=1 && -	-
MGP_BALBcJ_G0036203	4708.82	5290.08	4616.68	2659.41	2018.87	2096.31	4871.86	2258.2	1.10935	3.44901e-09	6.7242e-08	Rbbp7	X	157993257	158012016	+	2909	protein_coding	- && sp|Q60973|RBBP7_MOUSE Histone-binding protein RBBP7 OS=Mus musculus OX=10090 GN=Rbbp7 PE=1 SV=1 && PF00400:WD domain, G-beta repeat|PF12265:Histone-binding protein RBBP4 or subunit C of CAF1 complex	-
MGP_BALBcJ_G0022866	1050.39	1111.95	995.092	2121.4	1997.97	2405.58	1052.48	2174.98	-1.04716	3.52717e-09	6.86753e-08	Filip1l	16	54188910	54412847	+	5333	protein_coding	- && sp|Q6P6L0|FIL1L_MOUSE Filamin A-interacting protein 1-like OS=Mus musculus OX=10090 GN=Filip1l PE=1 SV=2 && PF09727:Cortactin-binding protein-2	-
MGP_BALBcJ_G0007304	134.99	145.782	130.549	421.626	349.621	306.107	137.107	359.118	-1.3893	3.53699e-09	6.87759e-08	2500002B13Rik	8	55125083	55147048	+	2620	lincRNA	- && - && -	-
MGP_BALBcJ_G0035855	712.914	873.739	901.061	367.519	357.221	386.328	829.238	370.356	1.16343	3.57581e-09	6.94393e-08	Gk	X	80613996	80691846	-	7739	protein_coding	- && sp|Q63060|GLPK_RAT Glycerol kinase OS=Rattus norvegicus OX=10116 GN=Gk PE=2 SV=1 && PF00370:FGGY family of carbohydrate kinases, N-terminal domain|PF02782:FGGY family of carbohydrate kinases, C-terminal domain	-
MGP_BALBcJ_G0030745	42.1843	35.2545	38.343	105.151	168.16	177.331	38.5939	150.214	-1.96202	3.75514e-09	7.2826e-08	Mturn	6	51898659	51920878	+	5695	protein_coding	- && sp|Q8CGA4|MTURN_MOUSE Maturin OS=Mus musculus OX=10090 GN=Mturn PE=1 SV=1 && -	-
MGP_BALBcJ_G0020671	62.2218	55.2638	73.0343	185.801	190.961	197.386	63.5066	191.383	-1.59035	3.7862e-09	7.32495e-08	Zfp729a	13	65818348	65845289	-	4078	protein_coding	- && sp|Q6P5C7|ZN728_MOUSE Zinc finger protein 728 OS=Mus musculus OX=10090 GN=Znf728 PE=2 SV=1 && PF01352:KRAB box	-
MGP_BALBcJ_G0021635	213.031	102.905	90.3799	772.811	477.878	405.328	135.439	552.006	-2.02992	3.78689e-09	7.32495e-08	Clybl	14	115958715	116189226	+	1239	protein_coding	- && sp|Q8R4N0|CLYBL_MOUSE Citramalyl-CoA lyase, mitochondrial OS=Mus musculus OX=10090 GN=Clybl PE=1 SV=2 && PF03328:HpcH/HpaI aldolase/citrate lyase family	-
novel.434	25753.5	24943	21059.4	7343.24	11590.7	10864.7	23918.7	9932.87	1.26783	3.80541e-09	7.35116e-08	-	3	149075313	149076056	+	744	-	- && - && -	-
MGP_BALBcJ_G0026826	1555.55	1312.04	1296.36	2847.25	3141.84	2681.07	1387.98	2890.06	-1.05839	3.9863e-09	7.69054e-08	Sdc4	2	163314284	163333870	-	2543	protein_coding	- && sp|O35988|SDC4_MOUSE Syndecan-4 OS=Mus musculus OX=10090 GN=Sdc4 PE=1 SV=1 && PF01034:Syndecan domain	-
MGP_BALBcJ_G0021582	280.525	300.139	555.974	862.65	1446.94	1732.14	378.88	1347.24	-1.82937	4.05748e-09	7.81766e-08	Klf5	14	92871792	92886506	+	1721	protein_coding	- && sp|Q9Z0Z7|KLF5_MOUSE Krueppel-like factor 5 OS=Mus musculus OX=10090 GN=Klf5 PE=1 SV=2 && -	-
MGP_BALBcJ_G0028411	571.597	550.732	563.277	1328.17	1102.07	1132.6	561.869	1187.61	-1.07976	4.06883e-09	7.82932e-08	Klhl9	4	85715156	85719334	-	4179	protein_coding	- && sp|Q6ZPT1|KLHL9_MOUSE Kelch-like protein 9 OS=Mus musculus OX=10090 GN=Klhl9 PE=2 SV=2 && PF00651:BTB/POZ domain|PF01344:Kelch motif|PF07707:BTB And C-terminal Kelch	-
MGP_BALBcJ_G0019453	24961.5	21014.5	19607.9	52172.4	44185.2	42524.6	21861.3	46294.1	-1.08247	4.07798e-09	7.83673e-08	P4hb	11	119825192	119838003	-	2861	protein_coding	- && sp|P09103|PDIA1_MOUSE Protein disulfide-isomerase OS=Mus musculus OX=10090 GN=P4hb PE=1 SV=2 && -	-
MGP_BALBcJ_G0032488	2232.6	2525.94	2449.39	5045.22	4349.36	5398.04	2402.64	4930.87	-1.0371	4.1059e-09	7.88013e-08	Picalm	7	89963031	90043081	+	4169	protein_coding	- && sp|Q7M6Y3|PICAL_MOUSE Phosphatidylinositol-binding clathrin assembly protein OS=Mus musculus OX=10090 GN=Picalm PE=1 SV=1 && PF07651:ANTH domain	-
MGP_BALBcJ_G0034082	595.853	695.561	603.446	304.224	267.916	225.886	631.62	266.009	1.24737	4.12678e-09	7.90992e-08	Dhodh	8	107856435	107873765	-	6324	protein_coding	- && sp|O35435|PYRD_MOUSE Dihydroorotate dehydrogenase (quinone), mitochondrial OS=Mus musculus OX=10090 GN=Dhodh PE=1 SV=2 && -	-
MGP_BALBcJ_G0033784	1400.52	1582.64	1420.52	768.728	620.387	534.104	1467.89	641.073	1.19514	4.13291e-09	7.91141e-08	Lsm6	8	76381765	76398212	-	4076	protein_coding	- && sp|P62312|LSM6_HUMAN U6 snRNA-associated Sm-like protein LSm6 OS=Homo sapiens OX=9606 GN=LSM6 PE=1 SV=1 && -	-
MGP_BALBcJ_G0017617	1075.7	1054.78	1178.59	1972.35	2751.36	2897.46	1103.02	2540.39	-1.20352	4.22189e-09	8.07129e-08	Btg1	10	95063259	95068657	+	3860	protein_coding	- && sp|P62324|BTG1_HUMAN Protein BTG1 OS=Homo sapiens OX=9606 GN=BTG1 PE=1 SV=1 && PF07742:BTG family	-
MGP_BALBcJ_G0019386	443.99	348.733	377.04	953.509	773.346	984.82	389.921	903.892	-1.21334	4.25729e-09	8.12845e-08	Mfsd11	11	116071031	116094217	+	6904	protein_coding	- && sp|Q8BJ51|MFS11_MOUSE UNC93-like protein MFSD11 OS=Mus musculus OX=10090 GN=Mfsd11 PE=1 SV=1 && -	-
MGP_BALBcJ_G0028370	314.273	314.432	413.557	754.436	798.047	1022.82	347.42	858.434	-1.30418	4.27341e-09	8.1487e-08	Kdm4c	4	71162029	71335233	+	5823	protein_coding	- && sp|Q8VCD7|KDM4C_MOUSE Lysine-specific demethylase 4C OS=Mus musculus OX=10090 GN=Kdm4c PE=1 SV=1 && PF13831:PHD-finger|PF18104:Jumonji domain-containing protein 2A Tudor domain|PF02373:JmjC domain, hydroxylase|PF13832:PHD-zinc-finger like domain|PF02375:jmjN domain	-
novel.118	21.0921	24.7734	11.8681	100.047	80.7548	112.943	19.2445	97.9149	-2.35084	4.42838e-09	8.43332e-08	-	12	68268077	68295214	-	1459	-	- && - && -	-
MGP_BALBcJ_G0018829	548.396	568.836	548.67	1339.4	1159.07	1063.99	555.301	1187.49	-1.09657	4.46724e-09	8.49639e-08	Rnft1	11	85045218	85059888	+	4719	protein_coding	- && sp|Q9DCN7|RNFT1_MOUSE E3 ubiquitin-protein ligase RNFT1 OS=Mus musculus OX=10090 GN=Rnft1 PE=2 SV=1 && PF13920:Zinc finger, C3HC4 type (RING finger)	-
MGP_BALBcJ_G0032750	1259.2	1191.98	1070.87	2882.99	2236.43	2420.36	1174.02	2513.26	-1.09823	4.66189e-09	8.85519e-08	Tpp1	7	105873308	105880619	-	3494	protein_coding	- && sp|O89023|TPP1_MOUSE Tripeptidyl-peptidase 1 OS=Mus musculus OX=10090 GN=Tpp1 PE=1 SV=2 && PF09286:Pro-kumamolisin, activation domain	-
MGP_BALBcJ_G0025562	999.767	1271.07	1017	536.987	300.218	299.774	1095.95	378.993	1.53218	4.77102e-09	9.0454e-08	Exosc2	2	28918960	28929512	+	3041	protein_coding	- && sp|Q8VBV3|EXOS2_MOUSE Exosome complex component RRP4 OS=Mus musculus OX=10090 GN=Exosc2 PE=1 SV=1 && PF14382:Exosome complex exonuclease RRP4 N-terminal region	-
MGP_BALBcJ_G0024651	423.952	454.497	450.987	174.572	211.863	172.053	443.145	186.163	1.25046	4.77427e-09	9.0454e-08	Slc29a2	19	1838988	1846957	+	2472	protein_coding	- && sp|Q61672|S29A2_MOUSE Equilibrative nucleoside transporter 2 OS=Mus musculus OX=10090 GN=Slc29a2 PE=1 SV=2 && PF01733:Nucleoside transporter	-
MGP_BALBcJ_G0022905	171.901	200.093	212.712	435.919	458.877	485.549	194.902	460.115	-1.23803	4.81136e-09	9.10401e-08	Arl13b	16	59758779	59816594	-	5086	protein_coding	- && sp|Q640N2|AR13B_MOUSE ADP-ribosylation factor-like protein 13B OS=Mus musculus OX=10090 GN=Arl13b PE=1 SV=2 && PF00025:ADP-ribosylation factor family	-
MGP_BALBcJ_G0028102	403.914	416.384	725.778	1086.22	1908.66	2633.58	515.359	1876.15	-1.8636	4.85675e-09	9.17814e-08	Zfp292	4	31499929	31580407	-	9986	protein_coding	- && sp|Q9Z2U2|ZN292_MOUSE Zinc finger protein 292 OS=Mus musculus OX=10090 GN=Zfp292 PE=1 SV=2 && -	-
MGP_BALBcJ_G0018646	174.01	184.848	175.282	43.8981	65.5539	58.0548	178.047	55.8356	1.67161	4.92352e-09	9.29244e-08	Dph1	11	73460881	73474881	-	2690	protein_coding	- && sp|Q5NCQ5|DPH1_MOUSE 2-(3-amino-3-carboxypropyl)histidine synthase subunit 1 OS=Mus musculus OX=10090 GN=Dph1 PE=1 SV=1 && PF01866:Putative diphthamide synthesis protein	-
MGP_BALBcJ_G0021959	4640.27	5152.87	4340.98	2309.25	1162.87	1743.75	4711.37	1738.62	1.43835	5.09888e-09	9.61113e-08	Bop1	15	73769701	73794356	-	2476	protein_coding	- && sp|P97452|BOP1_MOUSE Ribosome biogenesis protein BOP1 OS=Mus musculus OX=10090 GN=Bop1 PE=1 SV=1 && PF00400:WD domain, G-beta repeat|PF08145:BOP1NT (NUC169) domain	-
MGP_BALBcJ_G0016036	394.423	373.507	540.454	948.404	1083.06	1081.93	436.128	1037.8	-1.2501	5.15728e-09	9.6984e-08	Fzd5	1	62721435	62728628	-	6915	protein_coding	- && sp|Q9EQD0|FZD5_MOUSE Frizzled-5 OS=Mus musculus OX=10090 GN=Fzd5 PE=1 SV=3 && PF01534:Frizzled/Smoothened family membrane region|PF01392:Fz domain	-
MGP_BALBcJ_G0020629	139.208	96.2352	123.245	301.162	305.918	385.273	119.563	330.784	-1.46903	5.15831e-09	9.6984e-08	MGP_BALBcJ_G0020629	13	62401993	62422710	-	937	protein_coding	- && sp|Q9D1A0|PXL2C_MOUSE Peroxiredoxin-like 2C OS=Mus musculus OX=10090 GN=Prxl2c PE=2 SV=1 && -	-
MGP_BALBcJ_G0033429	2111.32	2150.52	2322.49	987.198	968.108	1201.21	2194.78	1052.17	1.06097	5.3951e-09	1.01307e-07	Slc20a2	8	19794205	19880872	+	3649	protein_coding	- && sp|Q80UP8|S20A2_MOUSE Sodium-dependent phosphate transporter 2 OS=Mus musculus OX=10090 GN=Slc20a2 PE=1 SV=2 && PF01384:Phosphate transporter family	-
MGP_BALBcJ_G0017030	552.614	499.28	594.317	1251.61	1045.06	1267.71	548.737	1188.12	-1.11425	5.57233e-09	1.04502e-07	Stx7	10	21541228	21581694	+	3442	protein_coding	- && sp|O70439|STX7_MOUSE Syntaxin-7 OS=Mus musculus OX=10090 GN=Stx7 PE=1 SV=3 && PF14523:Syntaxin-like protein|PF05739:SNARE domain	-
MGP_BALBcJ_G0020439	224.631	134.348	163.414	503.297	431.326	479.216	174.131	471.28	-1.43817	5.70174e-09	1.06484e-07	Nedd9	13	38655029	38834554	-	4712	protein_coding	- && sp|O35177|CASL_MOUSE Enhancer of filamentation 1 OS=Mus musculus OX=10090 GN=Nedd9 PE=1 SV=2 && PF14604:Variant SH3 domain|PF12026:Crk-Associated Substrate C-terminal domain|PF08824:Serine rich protein interaction domain	-
MGP_BALBcJ_G0016008	966.02	1079.55	1276.27	2172.45	2475.85	3112.79	1107.28	2587.03	-1.22396	5.70454e-09	1.06484e-07	Bmpr2	1	57700382	57818054	+	17801	protein_coding	- && sp|O35607|BMPR2_MOUSE Bone morphogenetic protein receptor type-2 OS=Mus musculus OX=10090 GN=Bmpr2 PE=1 SV=1 && PF01064:Activin types I and II receptor domain|PF00069:Protein kinase domain	-
MGP_BALBcJ_G0022578	182.447	187.706	174.369	71.4621	49.4029	51.7215	181.508	57.5289	1.65843	5.70682e-09	1.06484e-07	Gnb1l	16	15098778	15167661	+	4164	protein_coding	- && sp|Q9EQ15|GNB1L_MOUSE Guanine nucleotide-binding protein subunit beta-like protein 1 OS=Mus musculus OX=10090 GN=Gnb1l PE=2 SV=2 && -	-
MGP_BALBcJ_G0030501	35.8566	11.4339	11.8681	186.822	78.8547	135.109	19.7195	133.595	-2.77255	5.98762e-09	1.11583e-07	Fam71f2	6	26073416	26084997	+	1276	protein_coding	- && sp|Q5RJN7|F71F2_RAT Protein FAM71F2 OS=Rattus norvegicus OX=10116 GN=Fam71f2 PE=1 SV=1 && PF12480:Protein of unknown function (DUF3699)	-
MGP_BALBcJ_G0033508	1498.6	1611.22	1300.01	4239.74	2704.81	3522.34	1469.94	3488.97	-1.24704	6.01339e-09	1.11922e-07	Leprotl1	8	31475338	31486833	-	2893	protein_coding	- && sp|Q9CQ74|LERL1_MOUSE Leptin receptor overlapping transcript-like 1 OS=Mus musculus OX=10090 GN=Leprotl1 PE=2 SV=1 && PF04133:Vacuolar protein sorting 55	-
MGP_BALBcJ_G0016032	136.044	115.292	211.799	327.705	643.188	875.044	154.378	615.312	-1.99378	6.46284e-09	1.20136e-07	Klf7	1	62022500	62115832	-	8131	protein_coding	- && sp|Q99JB0|KLF7_MOUSE Krueppel-like factor 7 OS=Mus musculus OX=10090 GN=Klf7 PE=1 SV=1 && -	-
MGP_BALBcJ_G0018867	3490.75	3410.16	2586.33	10314	6041.41	7857.45	3162.41	8070.96	-1.35176	6.517e-09	1.2099e-07	Scpep1	11	87559518	87593199	-	2097	protein_coding	- && sp|Q920A5|RISC_MOUSE Retinoid-inducible serine carboxypeptidase OS=Mus musculus OX=10090 GN=Scpep1 PE=1 SV=2 && PF00450:Serine carboxypeptidase	-
MGP_BALBcJ_G0027353	523.085	725.099	674.654	274.619	154.859	245.941	640.946	225.14	1.51079	6.56572e-09	1.21742e-07	Gpatch4	3	85281119	85293772	+	2447	protein_coding	- && sp|Q3TFK5|GPTC4_MOUSE G patch domain-containing protein 4 OS=Mus musculus OX=10090 GN=Gpatch4 PE=1 SV=1 && PF01585:G-patch domain	-
MGP_BALBcJ_G0035874	473.519	373.507	401.689	867.754	1208.47	907.766	416.238	994.664	-1.25758	6.58573e-09	1.21845e-07	Pcyt1b	X	88820647	88912947	+	5365	protein_coding	- && sp|Q811Q9|PCY1B_MOUSE Choline-phosphate cytidylyltransferase B OS=Mus musculus OX=10090 GN=Pcyt1b PE=1 SV=2 && -	-
MGP_BALBcJ_G0033524	1888.8	1673.16	1646.92	4602.16	3469.61	3366.12	1736.29	3812.63	-1.13487	6.59063e-09	1.21845e-07	Tusc3	8	36446572	36594787	+	2303	protein_coding	- && sp|Q8BTV1|TUSC3_MOUSE Tumor suppressor candidate 3 OS=Mus musculus OX=10090 GN=Tusc3 PE=1 SV=1 && PF04756:OST3 / OST6 family, transporter family	-
MGP_BALBcJ_G0030864	302.672	286.8	293.05	632.95	614.687	637.547	294.174	628.394	-1.09513	6.59604e-09	1.21845e-07	Tcf7l1	6	70382275	70548037	-	3922	protein_coding	- && sp|Q9Z1J1|TF7L1_MOUSE Transcription factor 7-like 1 OS=Mus musculus OX=10090 GN=Tcf7l1 PE=1 SV=2 && PF00505:HMG (high mobility group) box|PF08347:N-terminal CTNNB1 binding	-
MGP_BALBcJ_G0030839	1066.21	1069.07	1208.72	2017.27	2497.7	2758.13	1114.66	2424.37	-1.12086	6.66345e-09	1.22937e-07	Rmnd5a	6	69131697	69183900	-	6283	protein_coding	- && sp|Q9H871|RMD5A_HUMAN E3 ubiquitin-protein transferase RMND5A OS=Homo sapiens OX=9606 GN=RMND5A PE=1 SV=1 && PF10607:CTLH/CRA C-terminal to LisH motif domain	-
MGP_BALBcJ_G0033174	67.4948	71.4618	74.8602	174.572	213.763	288.163	71.2723	225.499	-1.66041	6.75484e-09	1.24468e-07	Zfp941	7	141517916	141533022	-	4715	protein_coding	- && sp|Q8TB69|ZN519_HUMAN Zinc finger protein 519 OS=Homo sapiens OX=9606 GN=ZNF519 PE=2 SV=2 && PF01352:KRAB box|PF00096:Zinc finger, C2H2 type	-
MGP_BALBcJ_G0018007	321.655	272.508	381.604	591.094	1269.28	1409.15	325.256	1089.84	-1.7443	6.81971e-09	1.25507e-07	Slc1a4	11	17343992	17374083	-	1599	protein_coding	- && sp|O35874|SATT_MOUSE Neutral amino acid transporter A OS=Mus musculus OX=10090 GN=Slc1a4 PE=1 SV=1 && PF00375:Sodium:dicarboxylate symporter family	-
MGP_BALBcJ_G0032844	762.481	735.58	808.855	1386.36	1861.16	1771.2	768.972	1672.91	-1.12135	6.83911e-09	1.25707e-07	Swap70	7	110571351	110634333	+	4032	protein_coding	- && sp|Q6A028|SWP70_MOUSE Switch-associated protein 70 OS=Mus musculus OX=10090 GN=Swap70 PE=1 SV=2 && PF00169:PH domain	-
MGP_BALBcJ_G0021378	705.532	756.542	793.335	1443.53	1513.44	1581.2	751.803	1512.73	-1.00846	6.89014e-09	1.26488e-07	Zdhhc20	14	50946829	51005108	-	5205	protein_coding	- && sp|Q5Y5T1|ZDH20_MOUSE Palmitoyltransferase ZDHHC20 OS=Mus musculus OX=10090 GN=Zdhhc20 PE=1 SV=1 && PF01529:DHHC palmitoyltransferase	-
MGP_BALBcJ_G0022437	376.495	404.95	316.786	165.384	104.506	88.6655	366.077	119.518	1.61471	6.96698e-09	1.27739e-07	Nmral1	16	1193258	1202555	-	3891	protein_coding	- && sp|Q8K2T1|NMRL1_MOUSE NmrA-like family domain-containing protein 1 OS=Mus musculus OX=10090 GN=Nmral1 PE=1 SV=1 && PF05368:NmrA-like family	-
MGP_BALBcJ_G0030517	1890.91	1590.26	1738.22	3117.79	3943.68	4203.17	1739.8	3754.88	-1.10994	7.09391e-09	1.29906e-07	Ube2h	6	27026464	27121066	-	4774	protein_coding	- && sp|Q32LN1|UBE2H_BOVIN Ubiquitin-conjugating enzyme E2 H OS=Bos taurus OX=9913 GN=UBE2H PE=2 SV=1 && PF00179:Ubiquitin-conjugating enzyme	-
MGP_BALBcJ_G0019239	1137.92	1385.41	1663.36	2891.15	3061.08	3676.45	1395.56	3209.56	-1.2012	7.1569e-09	1.30897e-07	Ccdc47	11	105224456	105244384	-	5540	protein_coding	- && sp|Q9D024|CCD47_MOUSE PAT complex subunit CCDC47 OS=Mus musculus OX=10090 GN=Ccdc47 PE=1 SV=2 && PF07946:Protein of unknown function (DUF1682)	-
MGP_BALBcJ_G0021819	258.379	316.337	282.095	126.59	76.9546	85.4988	285.604	96.3478	1.56893	7.30376e-09	1.33418e-07	Dscc1	15	52222336	52236702	-	4429	protein_coding	- && sp|Q14AI0|DCC1_MOUSE Sister chromatid cohesion protein DCC1 OS=Mus musculus OX=10090 GN=DSCC1 PE=2 SV=1 && -	-
MGP_BALBcJ_G0019729	380.713	425.912	371.562	162.321	156.759	178.386	392.729	165.822	1.24447	7.7137e-09	1.40732e-07	Pole2	12	66777971	66804841	-	1695	protein_coding	- && sp|O54956|DPOE2_MOUSE DNA polymerase epsilon subunit 2 OS=Mus musculus OX=10090 GN=Pole2 PE=2 SV=2 && PF12213:DNA polymerases epsilon N terminal|PF04042:DNA polymerase alpha/epsilon subunit B	-
MGP_BALBcJ_G0029108	5303.62	5763.63	4377.49	2595.09	1281.63	1537.92	5148.25	1804.88	1.51224	7.84463e-09	1.42944e-07	Srm	4	146528464	146531970	+	1608	protein_coding	- && sp|Q64674|SPEE_MOUSE Spermidine synthase OS=Mus musculus OX=10090 GN=Srm PE=1 SV=1 && PF17284:Spermidine synthase tetramerisation domain|PF01564:Spermine/spermidine synthase domain	-
MGP_BALBcJ_G0017413	1382.59	1516.9	1366.65	765.665	542.482	596.381	1422.05	634.843	1.16372	8.00276e-09	1.45646e-07	Wdr18	10	77943465	77952526	+	2954	protein_coding	- && sp|Q4VBE8|WDR18_MOUSE WD repeat-containing protein 18 OS=Mus musculus OX=10090 GN=Wdr18 PE=1 SV=1 && PF14077:Alternative WD40 repeat motif|PF00400:WD domain, G-beta repeat	-
MGP_BALBcJ_G0019475	105.461	67.6505	37.4301	317.496	246.065	255.441	70.1804	273.001	-1.96505	8.03223e-09	1.46003e-07	Slc16a3	11	120230621	120243032	+	5325	protein_coding	- && sp|P57787|MOT4_MOUSE Monocarboxylate transporter 4 OS=Mus musculus OX=10090 GN=Slc16a3 PE=1 SV=1 && PF07690:Major Facilitator Superfamily	-
MGP_BALBcJ_G0033728	1135.81	1170.07	1014.26	567.613	513.031	427.494	1106.71	502.713	1.13816	8.21267e-09	1.48916e-07	Gtpbp3	8	69130872	69141508	+	3993	protein_coding	- && sp|Q923K4|GTPB3_MOUSE tRNA modification GTPase GTPBP3, mitochondrial OS=Mus musculus OX=10090 GN=Gtpbp3 PE=2 SV=1 && PF10396:GTP-binding protein TrmE N-terminus|PF12631:MnmE helical domain	-
MGP_BALBcJ_G0019228	339.583	241.064	435.467	784.041	967.158	1668.81	338.705	1140	-1.75053	8.54244e-09	1.54706e-07	Tanc2	11	104609520	104953454	+	16574	protein_coding	- && sp|A2A690|TANC2_MOUSE Protein TANC2 OS=Mus musculus OX=10090 GN=Tanc2 PE=1 SV=1 && PF12796:Ankyrin repeats (3 copies)	-
MGP_BALBcJ_G0019855	429.225	316.337	429.077	978.01	814.198	925.71	391.546	905.973	-1.21037	8.85089e-09	1.60096e-07	Numb	12	81598304	81725943	-	3823	protein_coding	- && sp|Q9QZS3|NUMB_MOUSE Protein numb homolog OS=Mus musculus OX=10090 GN=Numb PE=1 SV=1 && -	-
MGP_BALBcJ_G0020450	741.389	824.192	802.464	1659.96	1459.29	1681.48	789.349	1600.24	-1.01927	8.87739e-09	1.60379e-07	Ranbp9	13	40776528	40854957	-	2838	protein_coding	- && sp|P69566|RANB9_MOUSE Ran-binding protein 9 OS=Mus musculus OX=10090 GN=Ranbp9 PE=1 SV=1 && PF08513:LisH|PF10607:CTLH/CRA C-terminal to LisH motif domain|PF00622:SPRY domain	-
MGP_BALBcJ_G0030567	1756.98	1754.15	2335.27	3689.49	4690.43	5569.04	1948.8	4649.65	-1.25439	9.04823e-09	1.63266e-07	Zc3hav1	6	35201138	35254182	-	6452	protein_coding	- && sp|Q3UPF5|ZCCHV_MOUSE Zinc finger CCCH-type antiviral protein 1 OS=Mus musculus OX=10090 GN=Zc3hav1 PE=1 SV=1 && PF02825:WWE domain|PF00644:Poly(ADP-ribose) polymerase catalytic domain|PF18606:Zap helix turn helix N-terminal domain|PF18633:Zinc-finger antiviral protein (ZAP) zinc finger domain 3	-
MGP_BALBcJ_G0028320	176.119	207.716	279.356	487.984	630.838	957.376	221.064	692.066	-1.64509	9.2551e-09	1.66795e-07	Snx30	4	56648016	56748546	+	7804	protein_coding	- && sp|Q8CE50|SNX30_MOUSE Sorting nexin-30 OS=Mus musculus OX=10090 GN=Snx30 PE=1 SV=1 && PF03114:BAR domain|PF00787:PX domain	-
MGP_BALBcJ_G0017531	223.577	200.093	172.544	461.441	445.576	487.66	198.738	464.893	-1.22715	9.31565e-09	1.67682e-07	Appl2	10	81814774	81863427	-	5949	protein_coding	- && sp|Q8K3G9|DP13B_MOUSE DCC-interacting protein 13-beta OS=Mus musculus OX=10090 GN=Appl2 PE=1 SV=1 && PF16746:BAR domain of APPL family	-
MGP_BALBcJ_G0033858	1205.42	1372.07	1118.34	630.908	468.378	377.884	1231.94	492.39	1.32293	9.42307e-09	1.69409e-07	Rnaseh2a	8	82636465	82649203	-	2320	protein_coding	- && sp|Q9CWY8|RNH2A_MOUSE Ribonuclease H2 subunit A OS=Mus musculus OX=10090 GN=Rnaseh2a PE=1 SV=2 && PF01351:Ribonuclease HII	-
MGP_BALBcJ_G0033788	470.355	444.969	584.274	951.467	1493.49	1284.59	499.866	1243.18	-1.31424	9.46057e-09	1.69854e-07	Smad1	8	76920076	76981195	-	5814	protein_coding	- && sp|P70340|SMAD1_MOUSE Mothers against decapentaplegic homolog 1 OS=Mus musculus OX=10090 GN=Smad1 PE=1 SV=2 && PF03166:MH2 domain|PF03165:MH1 domain	-
MGP_BALBcJ_G0026298	1358.33	1386.36	1219.67	625.804	670.74	481.327	1321.46	592.623	1.15643	9.47079e-09	1.69854e-07	Knstrn	2	116850039	116891168	+	5064	protein_coding	- && sp|Q9D9Z1|SKAP_MOUSE Small kinetochore-associated protein OS=Mus musculus OX=10090 GN=Knstrn PE=2 SV=2 && -	-
MGP_BALBcJ_G0015674	2428.76	2743.18	2705.01	797.313	1363.33	690.324	2625.65	950.323	1.46579	9.54117e-09	1.70908e-07	MGP_BALBcJ_G0015674	9	38363715	38606421	+	12649	processed_transcript	- && - && -	-
MGP_BALBcJ_G0017804	458.754	451.638	440.032	922.882	866.452	1032.32	450.141	940.551	-1.06306	9.90705e-09	1.77247e-07	Rnf41	10	127220961	127251901	+	4379	protein_coding	- && sp|Q8BH75|RNF41_MOUSE E3 ubiquitin-protein ligase NRDP1 OS=Mus musculus OX=10090 GN=Rnf41 PE=1 SV=1 && -	-
MGP_BALBcJ_G0027177	265.761	245.829	292.137	535.966	671.69	927.821	267.909	711.825	-1.40937	9.92832e-09	1.77413e-07	Nhlrc3	3	50338510	50353211	-	9046	protein_coding	- && sp|Q8CCH2|NHLC3_MOUSE NHL repeat-containing protein 3 OS=Mus musculus OX=10090 GN=Nhlrc3 PE=1 SV=1 && PF01436:NHL repeat	-
MGP_BALBcJ_G0028681	163.464	190.565	167.979	63.295	58.9035	48.5549	174.003	56.9178	1.61141	9.96984e-09	1.7794e-07	Ppcs	4	116500847	116505671	-	1422	protein_coding	- && sp|Q8VDG5|PPCS_MOUSE Phosphopantothenate--cysteine ligase OS=Mus musculus OX=10090 GN=Ppcs PE=1 SV=1 && PF04127:DNA / pantothenate metabolism flavoprotein	-
MGP_BALBcJ_G0021007	492.501	545.015	677.393	1145.44	1353.83	1790.2	571.637	1429.82	-1.32209	1.01047e-08	1.8013e-07	Samd8	14	14315868	14364500	+	7619	protein_coding	- && sp|Q9DA37|SAMD8_MOUSE Sphingomyelin synthase-related protein 1 OS=Mus musculus OX=10090 GN=Samd8 PE=2 SV=1 && PF00536:SAM domain (Sterile alpha motif)|PF14360:PAP2 superfamily C-terminal	-
MGP_BALBcJ_G0022613	459.809	424.959	350.565	184.781	156.759	161.498	411.778	167.679	1.29582	1.03349e-08	1.84011e-07	Alg3	16	17237599	17242916	-	1627	protein_coding	- && sp|Q8K2A8|ALG3_MOUSE Dol-P-Man:Man(5)GlcNAc(2)-PP-Dol alpha-1,3-mannosyltransferase OS=Mus musculus OX=10090 GN=Alg3 PE=1 SV=2 && PF05208:ALG3 protein	-
MGP_BALBcJ_G0030462	60.1126	72.4146	61.1662	185.801	211.863	172.053	64.5645	189.906	-1.55646	1.03571e-08	1.84184e-07	Tspan12	6	18535283	18609462	-	3311	protein_coding	- && sp|Q8BKT6|TSN12_MOUSE Tetraspanin-12 OS=Mus musculus OX=10090 GN=Tspan12 PE=1 SV=1 && PF00335:Tetraspanin family	-
MGP_BALBcJ_G0036141	501.993	431.629	558.712	136.799	231.814	180.498	497.445	183.037	1.44142	1.04168e-08	1.85023e-07	Fgd1	X	146180062	146223168	+	4931	protein_coding	- && sp|P52734|FGD1_MOUSE FYVE, RhoGEF and PH domain-containing protein 1 OS=Mus musculus OX=10090 GN=Fgd1 PE=1 SV=2 && PF01363:FYVE zinc finger|PF00169:PH domain|PF00621:RhoGEF domain	-
MGP_BALBcJ_G0027990	2707.18	2817.5	2647.49	7197.25	4729.38	6202.36	2724.06	6043	-1.14947	1.05552e-08	1.87257e-07	Wls	3	157865671	157965329	+	8794	protein_coding	- && sp|Q6DID7|WLS_MOUSE Protein wntless homolog OS=Mus musculus OX=10090 GN=Wls PE=1 SV=1 && PF06664:Wnt-binding factor required for Wnt secretion	-
MGP_BALBcJ_G0017205	8581.34	7443.46	7862.14	13914.7	16816	17812.3	7962.31	16181	-1.02306	1.11129e-08	1.96914e-07	Psap	10	57841701	57867378	+	2780	protein_coding	- && sp|Q61207|SAP_MOUSE Prosaposin OS=Mus musculus OX=10090 GN=Psap PE=1 SV=2 && PF05184:Saposin-like type B, region 1|PF02199:Saposin A-type domain|PF03489:Saposin-like type B, region 2	-
MGP_BALBcJ_G0034235	481.955	572.647	560.538	188.864	262.216	222.719	538.38	224.6	1.26088	1.11809e-08	1.97881e-07	Ccsap	8	122407297	122426893	-	2774	protein_coding	- && sp|Q8QZT2|CCSAP_MOUSE Centriole, cilia and spindle-associated protein OS=Mus musculus OX=10090 GN=Ccsap PE=1 SV=1 && -	-
MGP_BALBcJ_G0031687	2827.4	3063.33	2742.44	1588.5	1295.88	1408.09	2877.72	1430.82	1.00817	1.13893e-08	2.01138e-07	Sae1	7	13905801	13967917	-	1884	protein_coding	- && sp|Q9R1T2|SAE1_MOUSE SUMO-activating enzyme subunit 1 OS=Mus musculus OX=10090 GN=Sae1 PE=1 SV=1 && PF00899:ThiF family	-
MGP_BALBcJ_G0034430	569.488	608.854	565.103	245.013	224.213	116.11	581.148	195.112	1.57355	1.13921e-08	2.01138e-07	Spc24	9	18538601	18543413	-	1317	protein_coding	- && sp|Q9D083|SPC24_MOUSE Kinetochore protein Spc24 OS=Mus musculus OX=10090 GN=Spc24 PE=1 SV=1 && PF08286:Spc24 subunit of Ndc80	-
MGP_BALBcJ_G0018860	5527.2	7279.57	6704.55	3123.91	3388.85	2864.74	6503.77	3125.84	1.05703	1.21154e-08	2.13653e-07	Srsf1	11	86670030	86676407	+	5705	protein_coding	- && sp|Q0VCY7|SRSF1_BOVIN Serine/arginine-rich splicing factor 1 OS=Bos taurus OX=9913 GN=SRSF1 PE=2 SV=1 && PF00076:RNA recognition motif. (a.k.a. RRM, RBD, or RNP domain)	-
MGP_BALBcJ_G0029743	840.522	726.052	904.712	1691.61	1601.8	2065.69	823.762	1786.37	-1.11656	1.21503e-08	2.14013e-07	Bmp2k	5	95654868	95750442	+	8460	protein_coding	- && sp|Q91Z96|BMP2K_MOUSE BMP-2-inducible protein kinase OS=Mus musculus OX=10090 GN=Bmp2k PE=1 SV=1 && PF00069:Protein kinase domain|PF15282:BMP-2-inducible protein kinase C-terminus	-
MGP_BALBcJ_G0024755	1855.05	1461.63	1412.3	3939.6	3348.95	3053.68	1576.33	3447.41	-1.12919	1.21783e-08	2.14251e-07	Rcor2	19	4154815	4162721	+	2590	protein_coding	- && sp|Q8C796|RCOR2_MOUSE REST corepressor 2 OS=Mus musculus OX=10090 GN=Rcor2 PE=1 SV=1 && PF00249:Myb-like DNA-binding domain|PF01448:ELM2 domain	-
MGP_BALBcJ_G0027683	1784.4	1564.54	1355.7	456.337	785.697	388.439	1568.21	543.491	1.52798	1.2195e-08	2.1429e-07	Mov10	3	102521770	102544835	-	5607	protein_coding	- && sp|P23249|MOV10_MOUSE Putative helicase MOV-10 OS=Mus musculus OX=10090 GN=Mov10 PE=1 SV=2 && PF13604:AAA domain|PF13087:AAA domain	-
MGP_BALBcJ_G0036218	329.037	242.97	251.055	746.268	578.584	649.158	274.354	658.004	-1.26302	1.22371e-08	2.14775e-07	Vegfd	X	159630700	159665923	+	2402	protein_coding	- && sp|P97946|VEGFD_MOUSE Vascular endothelial growth factor D OS=Mus musculus OX=10090 GN=Vegfd PE=2 SV=1 && PF00341:PDGF/VEGF domain	-
MGP_BALBcJ_G0039752	426.061	366.837	449.161	60.2323	147.259	148.831	414.02	118.774	1.80104	1.2349e-08	2.1648e-07	MGP_BALBcJ_G0039752	6	45629081	45655097	+	6374	transcribed_unitary_pseudogene	- && sp|O60290|ZN862_HUMAN Zinc finger protein 862 OS=Homo sapiens OX=9606 GN=ZNF862 PE=2 SV=2 && -	-
MGP_BALBcJ_G0022774	898.525	819.428	1184.07	1937.64	2341.89	3252.12	967.341	2510.55	-1.37565	1.27292e-08	2.22882e-07	Gsk3b	16	34895586	35053605	+	9833	protein_coding	- && sp|Q9WV60|GSK3B_MOUSE Glycogen synthase kinase-3 beta OS=Mus musculus OX=10090 GN=Gsk3b PE=1 SV=2 && -	-
MGP_BALBcJ_G0019473	26990.6	21334.7	27024.5	6964.49	12403.9	10576.5	25116.6	9981.65	1.33127	1.28221e-08	2.24242e-07	Fasn	11	120077569	120096270	-	10947	protein_coding	- && sp|P19096|FAS_MOUSE Fatty acid synthase OS=Mus musculus OX=10090 GN=Fasn PE=1 SV=2 && PF00698:Acyl transferase domain|PF16197:Ketoacyl-synthetase C-terminal extension|PF00550:Phosphopantetheine attachment site|PF08659:KR domain|PF00109:Beta-ketoacyl synthase, N-terminal domain|PF00107:Zinc-binding dehydrogenase|PF14765:Polyketide synthase dehydratase|PF08242:Methyltransferase domain|PF02801:…	-
MGP_BALBcJ_G0030387	5798.23	6301.02	7267.83	3275.01	2663.96	3332.34	6455.69	3090.44	1.06288	1.29246e-08	2.25767e-07	Hsph1	5	150086667	150108665	-	7266	protein_coding	- && sp|Q61699|HS105_MOUSE Heat shock protein 105 kDa OS=Mus musculus OX=10090 GN=Hsph1 PE=1 SV=2 && -	-
MGP_BALBcJ_G0020858	175.065	201.999	159.763	65.3368	59.8536	42.2217	178.942	55.804	1.67927	1.30765e-08	2.28152e-07	Cenpk	13	102893926	102916512	+	1830	protein_coding	- && sp|Q9ESN5|CENPK_MOUSE Centromere protein K OS=Mus musculus OX=10090 GN=Cenpk PE=1 SV=2 && PF11802:Centromere-associated protein K	-
MGP_BALBcJ_G0036236	956.529	1191.98	1142.99	518.611	550.083	476.049	1097.17	514.914	1.09137	1.3362e-08	2.32859e-07	Prps2	X	162607921	162644251	-	3875	protein_coding	- && sp|Q9CS42|PRPS2_MOUSE Ribose-phosphate pyrophosphokinase 2 OS=Mus musculus OX=10090 GN=Prps2 PE=1 SV=4 && PF14572:Phosphoribosyl synthetase-associated domain|PF13793:N-terminal domain of ribose phosphate pyrophosphokinase	-
MGP_BALBcJ_G0017792	1009.26	1136.72	1310.05	384.874	551.983	529.882	1152.01	488.913	1.23655	1.34491e-08	2.341e-07	Timeless	10	127030120	127052188	+	6044	protein_coding	- && sp|Q9R1X4|TIM_MOUSE Protein timeless homolog OS=Mus musculus OX=10090 GN=Timeless PE=1 SV=3 && PF05029:Timeless protein C terminal region|PF04821:Timeless protein	-
MGP_BALBcJ_G0017831	4.21843	3.81129	0	118.423	13.3008	78.1101	2.67657	69.9446	-4.73319	1.38003e-08	2.3993e-07	Mettl7b	10	127775388	127778091	-	1227	protein_coding	- && sp|Q9DD20|MET7B_MOUSE Methyltransferase-like protein 7B OS=Mus musculus OX=10090 GN=Mettl7b PE=1 SV=2 && PF08241:Methyltransferase domain	-
MGP_BALBcJ_G0033434	1500.71	1124.33	1121.99	2822.75	2789.37	2465.74	1249.01	2692.62	-1.1086	1.38478e-08	2.40473e-07	Plat	8	20069094	20098429	+	2471	protein_coding	- && sp|P11214|TPA_MOUSE Tissue-type plasminogen activator OS=Mus musculus OX=10090 GN=Plat PE=1 SV=3 && PF00039:Fibronectin type I domain|PF00008:EGF-like domain|PF00051:Kringle domain|PF00089:Trypsin	-
MGP_BALBcJ_G0016127	2076.52	2084.78	2046.79	1117.87	999.459	802.211	2069.36	973.181	1.08825	1.39252e-08	2.41534e-07	Chpf	1	73461245	73465990	-	3856	protein_coding	- && sp|Q6IQX7|CHSS2_MOUSE Chondroitin sulfate synthase 2 OS=Mus musculus OX=10090 GN=Chpf PE=1 SV=1 && PF05679:Chondroitin N-acetylgalactosaminyltransferase	-
MGP_BALBcJ_G0021651	634.873	789.891	846.285	1480.29	1644.55	1923.2	757.016	1682.68	-1.15185	1.41622e-08	2.45357e-07	AW549877	15	836241	849960	-	5083	protein_coding	- && sp|Q8BR90|CE051_MOUSE UPF0600 protein C5orf51 homolog OS=Mus musculus OX=10090 PE=1 SV=1 && -	-
MGP_BALBcJ_G0019258	5224.52	5979.92	5023.85	2912.59	2430.24	1939.03	5409.43	2427.29	1.15609	1.42959e-08	2.47382e-07	Gm10184	11	106032592	106045239	-	3238	protein_coding	- && sp|P52293|IMA1_MOUSE Importin subunit alpha-1 OS=Mus musculus OX=10090 GN=Kpna2 PE=1 SV=2 && -	-
MGP_BALBcJ_G0018865	392.314	376.365	445.509	746.268	1007.06	1116.76	404.729	956.697	-1.24083	1.45392e-08	2.51299e-07	Msi2	11	86973461	87357129	-	10349	protein_coding	- && sp|Q96DH6|MSI2H_HUMAN RNA-binding protein Musashi homolog 2 OS=Homo sapiens OX=9606 GN=MSI2 PE=1 SV=1 && PF00076:RNA recognition motif. (a.k.a. RRM, RBD, or RNP domain)	-
MGP_BALBcJ_G0021444	638.037	471.648	570.58	1040.28	1713.9	1478.81	560.088	1411	-1.33339	1.47244e-08	2.54202e-07	Zfp395	14	58509671	58550232	+	4071	protein_coding	- && sp|Q9H8N7|ZN395_HUMAN Zinc finger protein 395 OS=Homo sapiens OX=9606 GN=ZNF395 PE=1 SV=2 && PF15997:Domain of unknown function (DUF4772)	-
MGP_BALBcJ_G0018145	608.508	491.657	490.243	1162.79	1033.66	1211.76	530.136	1136.07	-1.10007	1.47588e-08	2.54499e-07	Trim41	11	46144140	46155274	-	3511	protein_coding	- && sp|Q5NCC3|TRI41_MOUSE E3 ubiquitin-protein ligase TRIM41 OS=Mus musculus OX=10090 GN=Trim41 PE=1 SV=1 && PF15227:zinc finger of C3HC4-type, RING|PF00622:SPRY domain|PF00643:B-box zinc finger|PF13765:SPRY-associated domain	-
MGP_BALBcJ_G0019627	355.403	406.856	468.332	826.919	929.155	936.265	410.197	897.446	-1.12876	1.47907e-08	2.546e-07	Snx13	12	32382667	32489237	+	7394	protein_coding	- && sp|Q6PHS6|SNX13_MOUSE Sorting nexin-13 OS=Mus musculus OX=10090 GN=Snx13 PE=2 SV=1 && PF08628:Sorting nexin C terminal|PF02194:PXA domain|PF00787:PX domain|PF00615:Regulator of G protein signaling domain	-
MGP_BALBcJ_G0022646	596.908	549.779	464.681	254.201	229.914	206.886	537.123	230.334	1.22086	1.47991e-08	2.546e-07	Rfc4	16	19888901	19903464	-	1522	protein_coding	- && sp|Q99J62|RFC4_MOUSE Replication factor C subunit 4 OS=Mus musculus OX=10090 GN=Rfc4 PE=1 SV=1 && PF00004:ATPase family associated with various cellular activities (AAA)|PF08542:Replication factor C C-terminal domain	-
MGP_BALBcJ_G0021830	1170.61	1324.42	1348.4	2292.91	2715.26	2836.24	1281.14	2614.8	-1.0291	1.49048e-08	2.5612e-07	Tbc1d31	15	55051125	55108098	+	6366	protein_coding	- && sp|Q6NXY1|TBC31_MOUSE TBC1 domain family member 31 OS=Mus musculus OX=10090 GN=Tbc1d31 PE=1 SV=1 && PF00566:Rab-GTPase-TBC domain	-
MGP_BALBcJ_G0036179	422.897	470.695	398.037	1094.39	787.597	1086.15	430.543	989.38	-1.20014	1.51879e-08	2.60682e-07	Phex	X	152416196	152676188	-	6306	protein_coding	- && sp|P70669|PHEX_MOUSE Phosphate-regulating neutral endopeptidase PHEX OS=Mus musculus OX=10090 GN=Phex PE=1 SV=1 && PF05649:Peptidase family M13|PF01431:Peptidase family M13	-
MGP_BALBcJ_G0021821	223.577	249.64	315.873	496.151	856.001	959.487	263.03	770.546	-1.54988	1.52994e-08	2.6229e-07	Deptor	15	52259371	52409009	+	8874	protein_coding	- && sp|Q570Y9|DPTOR_MOUSE DEP domain-containing mTOR-interacting protein OS=Mus musculus OX=10090 GN=Deptor PE=1 SV=2 && PF00610:Domain found in Dishevelled, Egl-10, and Pleckstrin (DEP)	-
MGP_BALBcJ_G0017811	4594.92	5332	4993.72	2727.81	1777.56	2157.53	4973.55	2220.96	1.16321	1.5428e-08	2.64189e-07	Pa2g4	10	127371913	127380081	-	2751	protein_coding	- && sp|P50580|PA2G4_MOUSE Proliferation-associated protein 2G4 OS=Mus musculus OX=10090 GN=Pa2g4 PE=1 SV=3 && PF00557:Metallopeptidase family M24	-
MGP_BALBcJ_G0028317	247.833	258.215	245.578	738.101	497.83	571.048	250.542	602.326	-1.26524	1.56677e-08	2.67983e-07	Hsdl2	4	56415747	56453778	+	2813	protein_coding	- && sp|Q2TPA8|HSDL2_MOUSE Hydroxysteroid dehydrogenase-like protein 2 OS=Mus musculus OX=10090 GN=Hsdl2 PE=1 SV=1 && PF02036:SCP-2 sterol transfer family|PF00106:short chain dehydrogenase	-
MGP_BALBcJ_G0032257	12.6553	4.76412	3.65172	72.483	53.2032	53.8326	7.02371	59.8396	-3.11532	1.58434e-08	2.70674e-07	Tph1	7	46063861	46089708	-	3682	protein_coding	- && sp|P17532|TPH1_MOUSE Tryptophan 5-hydroxylase 1 OS=Mus musculus OX=10090 GN=Tph1 PE=1 SV=1 && PF00351:Biopterin-dependent aromatic amino acid hydroxylase	-
MGP_BALBcJ_G0021046	164.519	173.414	187.15	385.895	386.673	441.216	175.028	404.595	-1.20795	1.59084e-08	2.71471e-07	Erc2	14	19945399	20793787	+	6352	protein_coding	- && sp|O15083|ERC2_HUMAN ERC protein 2 OS=Homo sapiens OX=9606 GN=ERC2 PE=1 SV=3 && PF10174:RIM-binding protein of the cytomatrix active zone	-
MGP_BALBcJ_G0028186	33.7474	13.3395	19.1715	111.277	95.0056	106.61	22.0862	104.297	-2.24886	1.59553e-08	2.71958e-07	Car9	4	40236339	40243408	+	2265	protein_coding	- && sp|Q8VHB5|CAH9_MOUSE Carbonic anhydrase 9 OS=Mus musculus OX=10090 GN=Ca9 PE=2 SV=2 && PF00194:Eukaryotic-type carbonic anhydrase	-
MGP_BALBcJ_G0024881	544.177	461.167	468.332	1002.51	982.358	1305.7	491.225	1096.86	-1.15912	1.60219e-08	2.72779e-07	Dtx4	19	9302567	9339675	-	5747	protein_coding	- && sp|Q6PDK8|DTX4_MOUSE E3 ubiquitin-protein ligase DTX4 OS=Mus musculus OX=10090 GN=Dtx4 PE=1 SV=2 && -	-
MGP_BALBcJ_G0035404	519.921	459.261	509.414	1381.26	874.052	1550.59	496.199	1268.63	-1.3541	1.63392e-08	2.7786e-07	Csrnp1	9	118072639	118085701	-	2941	protein_coding	- && sp|P59054|CSRN1_MOUSE Cysteine/serine-rich nuclear protein 1 OS=Mus musculus OX=10090 GN=Csrnp1 PE=2 SV=1 && PF16019:Cysteine/serine-rich nuclear protein N-terminus	-
MGP_BALBcJ_G0018113	537.85	576.458	463.768	1379.22	961.457	1305.7	526.025	1215.46	-1.20828	1.64447e-08	2.79333e-07	Slu7	11	40773808	40788571	+	4050	protein_coding	- && sp|Q8BHJ9|SLU7_MOUSE Pre-mRNA-splicing factor SLU7 OS=Mus musculus OX=10090 GN=Slu7 PE=1 SV=1 && PF11708:Pre-mRNA splicing Prp18-interacting factor	-
MGP_BALBcJ_G0031481	464.027	525.959	542.28	157.217	226.113	234.33	510.755	205.887	1.31095	1.7025e-08	2.88859e-07	Klhl42	6	145855105	145877944	+	6767	protein_coding	- && sp|Q8BFQ9|KLH42_MOUSE Kelch-like protein 42 OS=Mus musculus OX=10090 GN=Klhl42 PE=2 SV=1 && PF01344:Kelch motif	-
MGP_BALBcJ_G0028359	517.812	579.317	615.314	1118.89	1217.97	1702.59	570.814	1346.48	-1.23764	1.71746e-08	2.91062e-07	Trim32	4	62595916	62607199	+	3229	protein_coding	- && sp|Q8CH72|TRI32_MOUSE E3 ubiquitin-protein ligase TRIM32 OS=Mus musculus OX=10090 GN=Trim32 PE=1 SV=2 && PF13445:RING-type zinc-finger	-
MGP_BALBcJ_G0033746	546.286	690.797	730.343	304.224	247.015	294.496	655.809	281.912	1.21902	1.72531e-08	2.92058e-07	Zfp961	8	69647640	69690010	+	3949	protein_coding	- && sp|P17024|ZNF20_HUMAN Zinc finger protein 20 OS=Homo sapiens OX=9606 GN=ZNF20 PE=1 SV=2 && PF01352:KRAB box|PF13912:C2H2-type zinc finger	-
MGP_BALBcJ_G0016843	105.461	100.046	106.813	240.929	342.97	257.552	104.107	280.484	-1.43061	1.73409e-08	2.93209e-07	Dusp10	1	183501130	183566862	+	3041	protein_coding	- && sp|Q9ESS0|DUS10_MOUSE Dual specificity protein phosphatase 10 OS=Mus musculus OX=10090 GN=Dusp10 PE=2 SV=2 && PF00581:Rhodanese-like domain|PF00782:Dual specificity phosphatase, catalytic domain	-
MGP_BALBcJ_G0029574	40.0751	48.594	62.0792	134.757	171.01	233.275	50.2494	179.681	-1.8343	1.76063e-08	2.96676e-07	Atp8a1	5	65550749	65776151	-	14276	protein_coding	- && sp|P70704|AT8A1_MOUSE Phospholipid-transporting ATPase IA OS=Mus musculus OX=10090 GN=Atp8a1 PE=1 SV=2 && PF00122:E1-E2 ATPase|PF16212:Phospholipid-translocating P-type ATPase C-terminal|PF16209:Phospholipid-translocating ATPase N-terminal|PF13246:Cation transport ATPase (P-type)	-
MGP_BALBcJ_G0021497	1007.15	1014.76	884.628	461.441	477.878	337.773	968.845	425.698	1.18577	1.76675e-08	2.9737e-07	Pdlim2	14	63188741	63201199	-	3930	protein_coding	- && sp|Q8R1G6|PDLI2_MOUSE PDZ and LIM domain protein 2 OS=Mus musculus OX=10090 GN=Pdlim2 PE=1 SV=1 && -	-
MGP_BALBcJ_G0029866	1300.33	1335.86	1199.59	700.329	555.783	575.27	1278.59	610.461	1.06666	1.78549e-08	2.99841e-07	Noc4l	5	110107317	110112336	-	2608	protein_coding	- && sp|Q8BHY2|NOC4L_MOUSE Nucleolar complex protein 4 homolog OS=Mus musculus OX=10090 GN=Noc4l PE=2 SV=1 && PF03914:CBF/Mak21 family	-
MGP_BALBcJ_G0017489	1294	1239.62	1339.27	516.569	553.883	712.49	1290.96	594.314	1.11949	1.81426e-08	3.03982e-07	Pip5k1c	10	79315641	79343213	+	5730	protein_coding	- && sp|Q5I6B8|PI51C_RAT Phosphatidylinositol 4-phosphate 5-kinase type-1 gamma OS=Rattus norvegicus OX=10116 GN=Pip5k1c PE=1 SV=1 && PF01504:Phosphatidylinositol-4-phosphate 5-Kinase	-
MGP_BALBcJ_G0026893	1020.86	880.409	921.145	2445.02	1931.46	1753.25	940.805	2043.25	-1.11907	1.84461e-08	3.08716e-07	MGP_BALBcJ_G0026893	2	166612345	166660457	-	3272	protein_coding	- && sp|Q99LQ7|PDES1_MOUSE Plasmanylethanolamine desaturase OS=Mus musculus OX=10090 GN=PEDS1 PE=1 SV=1 && PF10520:B domain of TMEM189, localisation domain	-
MGP_BALBcJ_G0022472	480.901	577.411	495.72	256.243	209.962	207.942	518.011	224.716	1.20517	1.85107e-08	3.09447e-07	Nubp1	16	6949695	6962169	+	3637	protein_coding	- && sp|Q9R060|NUBP1_MOUSE Cytosolic Fe-S cluster assembly factor NUBP1 OS=Mus musculus OX=10090 GN=Nubp1 PE=1 SV=1 && PF10609:NUBPL iron-transfer P-loop NTPase	-
MGP_BALBcJ_G0017926	1754.87	1474.97	1546.5	3361.78	2843.52	3590.95	1592.11	3265.42	-1.03639	1.87133e-08	3.12421e-07	Ascc2	11	1563123	1610037	+	4969	protein_coding	- && sp|Q91WR3|ASCC2_MOUSE Activating signal cointegrator 1 complex subunit 2 OS=Mus musculus OX=10090 GN=Ascc2 PE=1 SV=1 && -	-
MGP_BALBcJ_G0018580	13394.6	14321.9	14689	7101.29	5681.34	7806.78	14135.2	6863.14	1.04241	1.87309e-08	3.12421e-07	Mybbp1a	11	70636748	70647161	+	5803	protein_coding	- && sp|Q7TPV4|MBB1A_MOUSE Myb-binding protein 1A OS=Mus musculus OX=10090 GN=Mybbp1a PE=1 SV=2 && PF04931:DNA polymerase phi	-
MGP_BALBcJ_G0024573	952.31	1057.63	791.509	427.752	436.076	305.051	933.818	389.626	1.2604	1.88571e-08	3.14171e-07	Cndp2	18	82253013	82271346	-	2119	protein_coding	- && sp|Q9D1A2|CNDP2_MOUSE Cytosolic non-specific dipeptidase OS=Mus musculus OX=10090 GN=Cndp2 PE=1 SV=1 && PF01546:Peptidase family M20/M25/M40|PF07687:Peptidase dimerisation domain	-
MGP_BALBcJ_G0016412	140.263	145.782	162.501	52.0652	48.4529	31.6662	149.515	44.0615	1.7609	1.8923e-08	3.14915e-07	Klhdc8a	1	131075361	131084083	+	4269	protein_coding	- && sp|Q91XA8|KLD8A_MOUSE Kelch domain-containing protein 8A OS=Mus musculus OX=10090 GN=Klhdc8a PE=2 SV=1 && -	-
MGP_BALBcJ_G0034675	570.542	500.232	456.464	199.073	250.815	179.442	509.08	209.777	1.27748	1.89529e-08	3.15057e-07	Hmbs	9	41378452	41386127	-	1260	protein_coding	- && sp|P22907|HEM3_MOUSE Porphobilinogen deaminase OS=Mus musculus OX=10090 GN=Hmbs PE=1 SV=2 && PF03900:Porphobilinogen deaminase, C-terminal domain|PF01379:Porphobilinogen deaminase, dipyromethane cofactor binding domain	-
MGP_BALBcJ_G0022285	1861.38	1859.91	1530.98	840.19	883.553	632.269	1750.76	785.337	1.15618	1.90414e-08	3.16173e-07	Troap	15	97068059	97076361	+	2264	protein_coding	- && sp|B7ZNG4|TROAP_MOUSE Tastin OS=Mus musculus OX=10090 GN=Troap PE=2 SV=1 && -	-
novel.456	430.28	365.884	310.396	131.694	150.109	73.8879	368.853	118.564	1.63484	1.97529e-08	3.27252e-07	-	4	59634149	59638537	+	1693	-	- && sp|Q9DC04|RGS3_MOUSE Regulator of G-protein signaling 3 OS=Mus musculus OX=10090 GN=Rgs3 PE=1 SV=2 && -	-
MGP_BALBcJ_G0024463	490.392	490.704	514.892	1080.1	913.004	1086.15	498.663	1026.42	-1.04118	2.00381e-08	3.31605e-07	Napg	18	60391304	60413670	+	5139	protein_coding	- && sp|Q9CWZ7|SNAG_MOUSE Gamma-soluble NSF attachment protein OS=Mus musculus OX=10090 GN=Napg PE=1 SV=1 && PF14938:Soluble NSF attachment protein, SNAP	-
MGP_BALBcJ_G0025748	571.597	616.477	760.47	1447.62	1250.27	1625.53	649.515	1441.14	-1.14916	2.01909e-08	3.3376e-07	Cobll1	2	62527908	62679966	-	8342	protein_coding	- && sp|Q3UMF0|COBL1_MOUSE Cordon-bleu protein-like 1 OS=Mus musculus OX=10090 GN=Cobll1 PE=1 SV=2 && PF09469:Cordon-bleu ubiquitin-like domain	-
MGP_BALBcJ_G0027368	1888.8	2013.32	1468.9	926.965	594.735	539.382	1790.34	687.027	1.38175	2.03151e-08	3.35437e-07	Pmf1	3	85648100	85664290	-	4067	protein_coding	- && sp|Q9CPV5|PMF1_MOUSE Polyamine-modulated factor 1 OS=Mus musculus OX=10090 GN=Pmf1 PE=1 SV=1 && -	-
MGP_BALBcJ_G0024016	2569.02	3058.56	3072.01	1601.77	1295.88	1299.37	2899.86	1399.01	1.05171	2.036e-08	3.35803e-07	Srsf7	17	80429720	80437549	-	2279	protein_coding	- && sp|Q3T106|SRSF7_BOVIN Serine/arginine-rich splicing factor 7 OS=Bos taurus OX=9913 GN=SRSF7 PE=2 SV=1 && PF00076:RNA recognition motif. (a.k.a. RRM, RBD, or RNP domain)	-
MGP_BALBcJ_G0031143	1129.48	1144.34	1280.84	2283.72	2362.79	3339.73	1184.89	2662.08	-1.1676	2.05863e-08	3.39157e-07	Fam21	6	114117145	114170620	+	7551	protein_coding	- && sp|Q6PGL7|WASC2_MOUSE WASH complex subunit 2 OS=Mus musculus OX=10090 GN=Washc2 PE=1 SV=1 && PF15255:WASH complex subunit CAP-Z interacting, central region	-
MGP_BALBcJ_G0019429	716.078	719.382	563.277	326.684	276.466	225.886	666.246	276.345	1.26901	2.07962e-08	3.42234e-07	Chmp6	11	119171478	119177186	+	1944	protein_coding	- && sp|P0C0A3|CHMP6_MOUSE Charged multivesicular body protein 6 OS=Mus musculus OX=10090 GN=Chmp6 PE=1 SV=2 && PF03357:Snf7	-
MGP_BALBcJ_G0033588	683.385	669.835	681.958	204.177	338.22	158.331	678.393	233.576	1.53663	2.09571e-08	3.44498e-07	Neil3	8	51206490	51257106	-	5278	protein_coding	- && sp|Q8K203|NEIL3_MOUSE Endonuclease 8-like 3 OS=Mus musculus OX=10090 GN=Neil3 PE=1 SV=1 && PF06831:Formamidopyrimidine-DNA glycosylase H2TH domain	-
MGP_BALBcJ_G0030736	1930.99	1950.43	2190.12	3528.19	4285.7	4565.22	2023.84	4126.37	-1.02769	2.10763e-08	3.46073e-07	9430076C15Rik	6	50493341	50909384	+	24103	protein_coding	- && sp|Q02930|CREB5_HUMAN Cyclic AMP-responsive element-binding protein 5 OS=Homo sapiens OX=9606 GN=CREB5 PE=1 SV=3 && PF00170:bZIP transcription factor	-
MGP_BALBcJ_G0025228	2357.05	2517.36	2386.4	1290.4	1193.27	903.543	2420.27	1129.07	1.09988	2.14996e-08	3.52631e-07	Acsl5	19	52864384	52907430	+	3150	protein_coding	- && sp|Q8JZR0|ACSL5_MOUSE Long-chain-fatty-acid--CoA ligase 5 OS=Mus musculus OX=10090 GN=Acsl5 PE=1 SV=1 && PF00501:AMP-binding enzyme	-
MGP_BALBcJ_G0032547	687.604	683.175	658.222	325.663	325.869	334.607	676.333	328.713	1.04089	2.17327e-08	3.56059e-07	Pold3	7	100032168	100071992	-	4137	protein_coding	- && sp|Q9EQ28|DPOD3_MOUSE DNA polymerase delta subunit 3 OS=Mus musculus OX=10090 GN=Pold3 PE=1 SV=2 && PF09507:DNA polymerase subunit Cdc27	-
MGP_BALBcJ_G0034936	932.273	809.9	901.061	216.428	447.477	254.385	881.078	306.097	1.52412	2.18059e-08	3.56863e-07	Pif1	9	62850162	62859537	+	4388	protein_coding	- && sp|Q80SX8|PIF1_MOUSE ATP-dependent DNA helicase PIF1 OS=Mus musculus OX=10090 GN=Pif1 PE=1 SV=2 && PF05970:PIF1-like helicase	-
MGP_BALBcJ_G0031266	4589.65	4130.49	3403.4	12083.2	8726.27	7741.34	4041.18	9516.94	-1.23579	2.19654e-08	3.59075e-07	MGP_BALBcJ_G0031266	6	123243458	123248820	-	3688	protein_coding	- && sp|P16858|G3P_MOUSE Glyceraldehyde-3-phosphate dehydrogenase OS=Mus musculus OX=10090 GN=Gapdh PE=1 SV=2 && -	-
MGP_BALBcJ_G0003571	11.6007	2.85847	2.73879	69.4203	46.5528	54.8881	5.73264	56.9537	-3.34366	2.1994e-08	3.59145e-07	Gm13713	2	82667347	82699925	+	902	antisense	- && sp|Q6ZSA7|LRC55_HUMAN Leucine-rich repeat-containing protein 55 OS=Homo sapiens OX=9606 GN=LRRC55 PE=1 SV=3 && -	-
MGP_BALBcJ_G0017184	1288.73	1587.4	1399.52	3094.31	2550.9	3270.07	1425.22	2971.76	-1.05993	2.25113e-08	3.67187e-07	Lims1	10	55840409	55951412	+	4891	protein_coding	- && sp|Q99JW4|LIMS1_MOUSE LIM and senescent cell antigen-like-containing domain protein 1 OS=Mus musculus OX=10090 GN=Lims1 PE=1 SV=3 && PF00412:LIM domain	-
MGP_BALBcJ_G0024800	3207.06	3276.76	3429.87	1389.43	1870.66	1581.2	3304.56	1613.76	1.03391	2.28344e-08	3.72048e-07	Incenp	19	6718788	6745943	-	3217	protein_coding	- && sp|Q9WU62|INCE_MOUSE Inner centromere protein OS=Mus musculus OX=10090 GN=Incenp PE=1 SV=2 && PF03941:Inner centromere protein, ARK binding region|PF12178:Chromosome passenger complex (CPC) protein INCENP N terminal	-
MGP_BALBcJ_G0017908	12.6553	3.81129	6.3905	90.8589	41.8025	62.2769	7.61903	64.9795	-3.10777	2.29129e-08	3.72914e-07	Tcn2	11	814947	831181	-	2178	protein_coding	- && sp|O88968|TCO2_MOUSE Transcobalamin-2 OS=Mus musculus OX=10090 GN=Tcn2 PE=1 SV=1 && PF14478:Domain of unknown function (DUF4430)|PF01122:Eukaryotic cobalamin-binding protein	-
MGP_BALBcJ_G0032752	1094.68	1072.88	880.976	489.005	479.779	343.051	1016.18	437.278	1.21589	2.30608e-08	3.7491e-07	Mrpl17	7	105934926	105939367	-	4153	protein_coding	- && sp|Q9D8P4|RM17_MOUSE 39S ribosomal protein L17, mitochondrial OS=Mus musculus OX=10090 GN=Mrpl17 PE=1 SV=1 && PF01196:Ribosomal protein L17	-
MGP_BALBcJ_G0028006	499.884	562.166	508.501	216.428	264.116	183.664	523.517	221.403	1.2405	2.31031e-08	3.75184e-07	Nsmaf	4	2882114	2939253	-	8368	protein_coding	- && sp|O35242|FAN_MOUSE Protein FAN OS=Mus musculus OX=10090 GN=Nsmaf PE=1 SV=2 && PF02138:Beige/BEACH domain	-
MGP_BALBcJ_G0017160	583.198	613.618	618.053	1108.68	1462.14	1240.26	604.956	1270.36	-1.07037	2.32478e-08	3.7712e-07	Gopc	10	50077688	50125628	-	4341	protein_coding	- && sp|Q8BH60|GOPC_MOUSE Golgi-associated PDZ and coiled-coil motif-containing protein OS=Mus musculus OX=10090 GN=Gopc PE=1 SV=1 && PF00595:PDZ domain	-
MGP_BALBcJ_G0003202	5.27304	14.2924	2.73879	64.3159	43.7026	112.943	7.43473	73.6538	-3.30625	2.37672e-08	3.85123e-07	Gm17173	14	37477489	37515162	-	2678	antisense	- && sp|P70263|PD2R_MOUSE Prostaglandin D2 receptor OS=Mus musculus OX=10090 GN=Ptgdr PE=2 SV=1 && -	-
MGP_BALBcJ_G0022243	180.338	168.65	210.887	62.2741	64.6038	69.6657	186.625	65.5146	1.51112	2.45416e-08	3.97236e-07	Rapgef3	15	95708892	95731809	-	6039	protein_coding	- && sp|Q8VCC8|RPGF3_MOUSE Rap guanine nucleotide exchange factor 3 OS=Mus musculus OX=10090 GN=Rapgef3 PE=1 SV=2 && PF00027:Cyclic nucleotide-binding domain|PF00610:Domain found in Dishevelled, Egl-10, and Pleckstrin (DEP)|PF00617:RasGEF domain|PF00618:RasGEF N-terminal motif	-
MGP_BALBcJ_G0020541	320.601	334.441	260.185	67.3785	101.656	20.0553	305.075	63.03	2.27085	2.47559e-08	4.00266e-07	Mxd3	13	53003144	53007828	-	2075	protein_coding	- && sp|Q80US8|MAD3_MOUSE Max dimerization protein 3 OS=Mus musculus OX=10090 GN=Mxd3 PE=1 SV=1 && -	-
MGP_BALBcJ_G0024191	541.013	585.034	787.858	1403.72	1423.18	2436.19	637.968	1754.36	-1.45887	2.50828e-08	4.05085e-07	Map3k2	18	29379436	29455924	+	10791	protein_coding	- && sp|Q61083|M3K2_MOUSE Mitogen-activated protein kinase kinase kinase 2 OS=Mus musculus OX=10090 GN=Map3k2 PE=1 SV=2 && -	-
MGP_BALBcJ_G0029135	1862.44	1509.27	2454.87	3572.08	5899.85	7378.23	1942.19	5616.72	-1.53197	2.51088e-08	4.05085e-07	Rere	4	148264202	148610990	+	9220	protein_coding	- && sp|Q80TZ9|RERE_MOUSE Arginine-glutamic acid dipeptide repeats protein OS=Mus musculus OX=10090 GN=Rere PE=1 SV=3 && PF03154:Atrophin-1 family|PF01426:BAH domain|PF01448:ELM2 domain|PF00320:GATA zinc finger	-
MGP_BALBcJ_G0021357	258.379	233.442	337.784	591.094	643.188	809.6	276.535	681.294	-1.29995	2.53284e-08	4.08183e-07	Parp4	14	49651275	49735316	+	6318	protein_coding	- && sp|E9PYK3|PARP4_MOUSE Protein mono-ADP-ribosyltransferase PARP4 OS=Mus musculus OX=10090 GN=Parp4 PE=1 SV=1 && PF16589:BRCT domain, a BRCA1 C-terminus domain|PF00644:Poly(ADP-ribose) polymerase catalytic domain|PF13768:von Willebrand factor type A domain|PF08487:Vault protein inter-alpha-trypsin domain	-
MGP_BALBcJ_G0025214	360.676	343.017	399.863	751.373	741.044	794.823	367.852	762.413	-1.05109	2.59939e-08	4.1845e-07	Add3	19	50713636	50822564	+	4938	protein_coding	- && sp|Q9QYB5|ADDG_MOUSE Gamma-adducin OS=Mus musculus OX=10090 GN=Add3 PE=1 SV=2 && PF00596:Class II Aldolase and Adducin N-terminal domain	-
MGP_BALBcJ_G0026959	99.1331	111.48	94.9446	226.637	302.118	270.219	101.853	266.324	-1.3871	2.62643e-08	4.22344e-07	Ss18l1	2	179341229	179366589	+	4342	protein_coding	- && sp|Q8BW22|CREST_MOUSE Calcium-responsive transactivator OS=Mus musculus OX=10090 GN=Ss18l1 PE=1 SV=1 && PF05030:SSXT protein (N-terminal region)	-
MGP_BALBcJ_G0034072	2723	3089.05	4760.01	6817.48	10683.4	13698.8	3524.02	10399.9	-1.56118	2.63403e-08	4.23105e-07	Nfat5	8	105533395	105620925	+	18358	protein_coding	- && sp|Q9WV30|NFAT5_MOUSE Nuclear factor of activated T-cells 5 OS=Mus musculus OX=10090 GN=Nfat5 PE=1 SV=2 && -	-
MGP_BALBcJ_G0035538	1092.57	1128.14	1133.86	3735.43	1895.36	2998.79	1118.19	2876.53	-1.36303	2.65805e-08	4.26453e-07	Atp6ap2	X	7363494	7394775	+	2438	protein_coding	- && sp|Q9CYN9|RENR_MOUSE Renin receptor OS=Mus musculus OX=10090 GN=Atp6ap2 PE=1 SV=2 && PF07850:Renin receptor-like protein	-
MGP_BALBcJ_G0017587	4070.78	4833.67	5221.95	2148.97	2444.5	2424.58	4708.8	2339.35	1.00932	2.66064e-08	4.26453e-07	Tmpo	10	89517975	89541982	-	6478	protein_coding	- && sp|Q61033|LAP2A_MOUSE Lamina-associated polypeptide 2, isoforms alpha/zeta OS=Mus musculus OX=10090 GN=Tmpo PE=1 SV=4 && PF03020:LEM domain|PF11560:Lamina-associated polypeptide 2 alpha|PF08198:Thymopoietin protein	-
MGP_BALBcJ_G0022158	2190.42	2089.54	1871.5	730.955	1109.67	622.769	2050.49	821.13	1.31975	2.67166e-08	4.27754e-07	Wnt7b	15	83324933	83371146	-	3458	protein_coding	- && sp|P28047|WNT7B_MOUSE Protein Wnt-7b OS=Mus musculus OX=10090 GN=Wnt7b PE=1 SV=1 && PF00110:wnt family	-
MGP_BALBcJ_G0024221	14462.9	16130.4	15646.7	32516.3	26030.6	33976.8	15413.3	30841.2	-1.00067	2.68813e-08	4.29926e-07	Hspa9	18	32112845	32129770	-	3933	protein_coding	- && sp|P38647|GRP75_MOUSE Stress-70 protein, mitochondrial OS=Mus musculus OX=10090 GN=Hspa9 PE=1 SV=3 && PF00012:Hsp70 protein	-
MGP_BALBcJ_G0019567	1105.23	1336.81	1090.95	616.616	485.479	544.659	1177.66	548.918	1.10155	2.74691e-08	4.38852e-07	Cpsf3	12	18504337	18535708	+	2560	protein_coding	- && sp|Q9QXK7|CPSF3_MOUSE Cleavage and polyadenylation specificity factor subunit 3 OS=Mus musculus OX=10090 GN=Cpsf3 PE=1 SV=2 && PF11718:Pre-mRNA 3'-end-processing endonuclease polyadenylation factor C-term|PF00753:Metallo-beta-lactamase superfamily|PF10996:Beta-Casp domain|PF07521:Zn-dependent metallo-hydrolase RNA specificity domain	-
MGP_BALBcJ_G0033387	152.918	160.074	170.718	26.5431	63.6538	28.4996	161.237	39.5655	2.02102	2.79829e-08	4.46579e-07	Xkr5	8	15958324	15976558	-	4141	protein_coding	- && sp|Q5GH66|XKR5_MOUSE XK-related protein 5 OS=Mus musculus OX=10090 GN=Xkr5 PE=2 SV=1 && PF09815:XK-related protein	-
MGP_BALBcJ_G0027103	845.795	1049.06	1171.29	1994.81	2295.34	3274.29	1022.05	2521.48	-1.30245	2.87343e-08	4.58076e-07	Skil	3	27925748	27953250	+	9690	protein_coding	- && sp|Q60665|SKIL_MOUSE Ski-like protein OS=Mus musculus OX=10090 GN=Skil PE=1 SV=2 && PF02437:SKI/SNO/DAC family|PF08782:c-SKI Smad4 binding domain	-
MGP_BALBcJ_G0019737	393.368	491.657	493.894	201.115	211.863	185.775	459.64	199.584	1.20361	2.88659e-08	4.59676e-07	L2hgdh	12	67261858	67296754	-	3338	protein_coding	- && sp|Q91YP0|L2HDH_MOUSE L-2-hydroxyglutarate dehydrogenase, mitochondrial OS=Mus musculus OX=10090 GN=L2hgdh PE=1 SV=1 && PF01266:FAD dependent oxidoreductase	-
MGP_BALBcJ_G0033319	1304.55	1519.75	1531.89	688.078	782.847	604.825	1452.07	691.917	1.06924	2.9225e-08	4.64894e-07	Shcbp1	8	1728020	1768935	-	2132	protein_coding	- && sp|Q9Z179|SHCBP_MOUSE SHC SH2 domain-binding protein 1 OS=Mus musculus OX=10090 GN=Shcbp1 PE=1 SV=1 && PF13229:Right handed beta helix region	-
MGP_BALBcJ_G0019486	490.392	363.026	454.639	831.002	1038.41	1131.54	436.019	1000.32	-1.19832	2.96361e-08	4.70928e-07	Narf	11	120525926	120544441	+	4806	protein_coding	- && sp|Q9CYQ7|NARF_MOUSE Nuclear prelamin A recognition factor OS=Mus musculus OX=10090 GN=Narf PE=2 SV=1 && PF02906:Iron only hydrogenase large subunit, C-terminal domain|PF02256:Iron hydrogenase small subunit	-
MGP_BALBcJ_G0016730	7714.45	8193.33	6889.87	3815.05	3898.08	2648.35	7599.22	3453.83	1.13756	3.01929e-08	4.79259e-07	Tagln2	1	171616400	171623935	+	2061	protein_coding	- && sp|Q9WVA4|TAGL2_MOUSE Transgelin-2 OS=Mus musculus OX=10090 GN=Tagln2 PE=1 SV=4 && PF00402:Calponin family repeat|PF00307:Calponin homology (CH) domain	-
MGP_BALBcJ_G0032552	1876.15	1545.48	1393.13	4193.8	3367	3053.68	1604.92	3538.16	-1.14073	3.02314e-08	4.79356e-07	Ppme1	7	100282467	100328358	-	2362	protein_coding	- && sp|Q8BVQ5|PPME1_MOUSE Protein phosphatase methylesterase 1 OS=Mus musculus OX=10090 GN=Ppme1 PE=1 SV=5 && PF12697:Alpha/beta hydrolase family	-
MGP_BALBcJ_G0031468	325.874	224.866	328.654	536.987	1127.72	997.487	293.131	887.397	-1.59834	3.03385e-08	4.80538e-07	Itpr2	6	144863187	145257496	-	14806	protein_coding	- && sp|Q9Z329|ITPR2_MOUSE Inositol 1,4,5-trisphosphate receptor type 2 OS=Mus musculus OX=10090 GN=Itpr2 PE=1 SV=4 && PF02815:MIR domain|PF01365:RIH domain|PF08454:RyR and IP3R Homology associated|PF08709:Inositol 1,4,5-trisphosphate/ryanodine receptor|PF00520:Ion transport protein	-
MGP_BALBcJ_G0025879	59.058	60.0279	50.2111	246.034	180.511	136.165	56.4323	187.57	-1.73412	3.07661e-08	4.86269e-07	Ypel4	2	82252965	82257555	+	2607	protein_coding	- && sp|Q65Z56|YPEL4_CHLAE Protein yippee-like 4 OS=Chlorocebus aethiops OX=9534 GN=YPEL4 PE=2 SV=1 && -	-
MGP_BALBcJ_G0032440	385.986	337.3	344.174	712.579	834.15	710.379	355.82	752.369	-1.081	3.11003e-08	4.91026e-07	Stard5	7	83397730	83418907	+	5449	protein_coding	- && sp|O54824|IL16_MOUSE Pro-interleukin-16 OS=Mus musculus OX=10090 GN=Il16 PE=1 SV=3 && -	-
MGP_BALBcJ_G0026459	956.529	1193.89	1225.15	438.981	300.218	558.381	1125.19	432.527	1.38026	3.28348e-08	5.17857e-07	Polr1b	2	127371967	127397449	+	5275	protein_coding	- && sp|P70700|RPA2_MOUSE DNA-directed RNA polymerase I subunit RPA2 OS=Mus musculus OX=10090 GN=Polr1b PE=1 SV=2 && PF04565:RNA polymerase Rpb2, domain 3|PF04563:RNA polymerase beta subunit|PF04561:RNA polymerase Rpb2, domain 2|PF04560:RNA polymerase Rpb2, domain 7|PF06883:RNA polymerase I, Rpa2 specific domain|PF00562:RNA polymerase Rpb2, domain 6	-
MGP_BALBcJ_G0035261	3423.25	2737.46	3311.19	5432.14	7662.21	7852.17	3157.3	6982.17	-1.14502	3.291e-08	5.18313e-07	Dag1	9	105808066	105867345	-	6357	protein_coding	- && sp|Q62165|DAG1_MOUSE Dystroglycan OS=Mus musculus OX=10090 GN=Dag1 PE=1 SV=4 && -	-
MGP_BALBcJ_G0025201	919.617	1002.37	895.583	511.464	408.524	372.606	939.19	430.865	1.12415	3.29613e-08	5.18313e-07	Obfc1	19	45004348	45040938	-	4043	protein_coding	- && sp|Q8K2X3|STN1_MOUSE CST complex subunit STN1 OS=Mus musculus OX=10090 GN=Stn1 PE=1 SV=2 && PF09170:CST, Suppressor of cdc thirteen homolog, complex subunit STN1|PF01336:OB-fold nucleic acid binding domain	-
MGP_BALBcJ_G0019290	150.809	139.112	137.852	354.248	397.124	292.385	142.591	347.919	-1.28803	3.29689e-08	5.18313e-07	Sox9	11	111926681	111932214	+	4135	protein_coding	- && sp|Q04887|SOX9_MOUSE Transcription factor SOX-9 OS=Mus musculus OX=10090 GN=Sox9 PE=1 SV=2 && PF00505:HMG (high mobility group) box|PF12444:Sox developmental protein N terminal	-
MGP_BALBcJ_G0022185	563.16	520.242	582.449	209.282	289.767	191.053	555.283	230.034	1.2701	3.33242e-08	5.22937e-07	Mapk11	15	86965767	86974463	-	2440	protein_coding	- && sp|Q9WUI1|MK11_MOUSE Mitogen-activated protein kinase 11 OS=Mus musculus OX=10090 GN=Mapk11 PE=1 SV=2 && PF00069:Protein kinase domain	-
MGP_BALBcJ_G0028733	689.713	626.958	545.018	236.846	313.519	193.164	620.563	247.843	1.32264	3.33625e-08	5.22937e-07	Fhl3	4	121872583	121879700	+	1078	protein_coding	- && sp|Q9R059|FHL3_MOUSE Four and a half LIM domains protein 3 OS=Mus musculus OX=10090 GN=Fhl3 PE=1 SV=2 && PF00412:LIM domain	-
MGP_BALBcJ_G0022657	393.368	366.837	347.826	159.258	162.46	102.388	369.344	141.369	1.38379	3.33692e-08	5.22937e-07	Tprg	16	22080042	22224978	+	1837	protein_coding	- && sp|Q8CB49|TPRG1_MOUSE Tumor protein p63-regulated gene 1 protein OS=Mus musculus OX=10090 GN=Tprg1 PE=2 SV=1 && -	-
MGP_BALBcJ_G0033006	2002.7	1999.02	1804.86	785.062	1046.96	604.825	1935.53	812.283	1.25217	3.39953e-08	5.31918e-07	Kif22	7	127518367	127533898	-	4903	protein_coding	- && sp|Q3V300|KIF22_MOUSE Kinesin-like protein KIF22 OS=Mus musculus OX=10090 GN=Kif22 PE=2 SV=2 && PF00225:Kinesin motor domain	-
MGP_BALBcJ_G0021502	629.6	779.41	776.902	354.248	252.715	335.662	728.638	314.208	1.21449	3.40142e-08	5.31918e-07	Polr3d	14	63470226	63474949	-	2156	protein_coding	- && sp|Q91WD1|RPC4_MOUSE DNA-directed RNA polymerase III subunit RPC4 OS=Mus musculus OX=10090 GN=Polr3d PE=2 SV=2 && PF05132:RNA polymerase III RPC4	-
MGP_BALBcJ_G0019154	1981.61	1961.86	1687.09	625.804	1019.41	571.048	1876.85	738.754	1.34457	3.4175e-08	5.33867e-07	Etv4	11	100760608	100776220	-	3092	protein_coding	- && sp|P28322|ETV4_MOUSE ETS translocation variant 4 OS=Mus musculus OX=10090 GN=Etv4 PE=2 SV=2 && PF04621:PEA3 subfamily ETS-domain transcription factor N terminal domain|PF00178:Ets-domain	-
MGP_BALBcJ_G0024157	217.249	225.819	277.53	474.712	574.784	662.88	240.2	570.792	-1.24778	3.61481e-08	5.63499e-07	MGP_BALBcJ_G0024157	18	20600306	20846905	+	9120	protein_coding	- && sp|Q9D2N4|DTNA_MOUSE Dystrobrevin alpha OS=Mus musculus OX=10090 GN=Dtna PE=1 SV=2 && -	-
MGP_BALBcJ_G0019662	583.198	642.203	829.852	1260.8	1808.91	1861.97	685.084	1643.89	-1.26235	3.69156e-08	5.74251e-07	G2e3	12	48652201	48681124	+	7886	protein_coding	- && sp|Q5RJY2|G2E3_MOUSE G2/M phase-specific E3 ubiquitin-protein ligase OS=Mus musculus OX=10090 GN=G2e3 PE=2 SV=2 && PF13771:PHD-like zinc-binding domain|PF00632:HECT-domain (ubiquitin-transferase)	-
MGP_BALBcJ_G0023552	2518.4	2396.35	2144.47	1326.13	1022.26	1082.99	2353.07	1143.79	1.04073	3.75732e-08	5.83866e-07	Atf6b	17	33694289	33702216	+	2742	protein_coding	- && sp|O35451|ATF6B_MOUSE Cyclic AMP-dependent transcription factor ATF-6 beta OS=Mus musculus OX=10090 GN=Atf6b PE=1 SV=1 && PF00170:bZIP transcription factor	-
MGP_BALBcJ_G0018212	302.672	326.819	304.005	144.966	98.8059	125.609	311.165	123.127	1.33888	3.7628e-08	5.84103e-07	N4bp3	11	49274720	49282481	-	2728	protein_coding	- && sp|Q8C7U1|N4BP3_MOUSE NEDD4-binding protein 3 OS=Mus musculus OX=10090 GN=N4bp3 PE=1 SV=1 && PF06818:Fez1	-
MGP_BALBcJ_G0035932	2063.87	2024.75	2930.5	4379.61	5767.79	7043.63	2339.71	5730.34	-1.29216	3.82934e-08	5.93809e-07	Ogt	X	96903836	96949831	+	8045	protein_coding	- && sp|Q8CGY8|OGT1_MOUSE UDP-N-acetylglucosamine--peptide N-acetylglucosaminyltransferase 110 kDa subunit OS=Mus musculus OX=10090 GN=Ogt PE=1 SV=2 && PF00515:Tetratricopeptide repeat|PF13424:Tetratricopeptide repeat|PF13414:TPR repeat|PF13844:Glycosyl transferase family 41	-
MGP_BALBcJ_G0027084	1206.47	1168.16	1844.12	2804.38	3576.96	4933.6	1406.25	3771.65	-1.42311	3.86347e-08	5.98473e-07	Fndc3b	3	24226810	24532280	-	11485	protein_coding	- && sp|Q6NWW9|FND3B_MOUSE Fibronectin type III domain-containing protein 3B OS=Mus musculus OX=10090 GN=Fndc3b PE=1 SV=1 && PF00041:Fibronectin type III domain	-
MGP_BALBcJ_G0025543	2911.77	2851.8	2642.93	1489.47	1509.64	1186.43	2802.17	1395.18	1.00589	3.87193e-08	5.99156e-07	Ptpa	2	27628824	27661456	+	5091	protein_coding	- && sp|P58389|PTPA_MOUSE Serine/threonine-protein phosphatase 2A activator OS=Mus musculus OX=10090 GN=Ptpa PE=1 SV=1 && PF03095:Phosphotyrosyl phosphate activator (PTPA) protein	-
MGP_BALBcJ_G0035569	1899.35	1902.79	1495.38	891.234	627.987	428.55	1765.84	649.257	1.44327	3.90086e-08	6.03001e-07	Timp1	X	15619857	15624426	+	888	protein_coding	- && sp|P12032|TIMP1_MOUSE Metalloproteinase inhibitor 1 OS=Mus musculus OX=10090 GN=Timp1 PE=1 SV=2 && PF00965:Tissue inhibitor of metalloproteinase	-
MGP_BALBcJ_G0023333	131.826	151.499	109.551	39.8146	39.9024	37.9995	130.959	39.2388	1.73799	3.94501e-08	6.08553e-07	Metrn	17	24393832	24396397	-	1454	protein_coding	- && sp|Q8C1Q4|METRN_MOUSE Meteorin OS=Mus musculus OX=10090 GN=Metrn PE=1 SV=2 && -	-
MGP_BALBcJ_G0034860	1439.54	1379.69	1714.48	623.762	825.599	649.158	1511.24	699.506	1.11108	4.04317e-08	6.22396e-07	Pml	9	55403535	55435271	-	5571	protein_coding	- && sp|Q60953|PML_MOUSE Protein PML OS=Mus musculus OX=10090 GN=Pml PE=1 SV=3 && PF12126:Protein of unknown function (DUF3583)|PF00643:B-box zinc finger	-
MGP_BALBcJ_G0028026	2.10921	0.952824	5.47757	51.0444	27.5516	55.9437	2.84654	44.8466	-3.95599	4.09173e-08	6.29216e-07	Cdh17	4	8230771	8292241	+	4474	protein_coding	- && sp|Q9R100|CAD17_MOUSE Cadherin-17 OS=Mus musculus OX=10090 GN=Cdh17 PE=1 SV=1 && PF00028:Cadherin domain	-
MGP_BALBcJ_G0033955	647.529	639.345	692	177.634	339.17	233.275	659.624	250.026	1.39852	4.12195e-08	6.33203e-07	Kifc3	8	92872666	92909475	-	3593	protein_coding	- && sp|O35231|KIFC3_MOUSE Kinesin-like protein KIFC3 OS=Mus musculus OX=10090 GN=Kifc3 PE=1 SV=4 && PF00225:Kinesin motor domain	-
MGP_BALBcJ_G0027881	36.9112	40.9714	39.2559	142.924	124.457	115.054	39.0462	127.479	-1.70621	4.14501e-08	6.36084e-07	Slc39a8	3	133701255	133763876	+	7642	protein_coding	- && sp|Q91W10|S39A8_MOUSE Metal cation symporter ZIP8 OS=Mus musculus OX=10090 GN=Slc39a8 PE=1 SV=1 && PF02535:ZIP Zinc transporter	-
MGP_BALBcJ_G0022813	1410.01	1168.16	1181.33	510.444	684.041	534.104	1253.17	576.196	1.12032	4.17562e-08	6.40117e-07	Ccdc80	16	41899349	41934697	+	4140	protein_coding	- && sp|Q8R2G6|CCD80_MOUSE Coiled-coil domain-containing protein 80 OS=Mus musculus OX=10090 GN=Ccdc80 PE=1 SV=2 && PF13778:Domain of unknown function (DUF4174)	-
MGP_BALBcJ_G0017812	9.49146	9.52824	14.6069	38.7937	76.0045	136.165	11.2089	83.6544	-2.89386	4.37225e-08	6.68872e-07	Erbb3	10	127381670	127403748	-	6016	protein_coding	- && sp|Q61526|ERBB3_MOUSE Receptor tyrosine-protein kinase erbB-3 OS=Mus musculus OX=10090 GN=Erbb3 PE=1 SV=2 && PF01030:Receptor L domain|PF07714:Protein tyrosine kinase|PF14843:Growth factor receptor domain IV|PF00757:Furin-like cysteine rich region	-
MGP_BALBcJ_G0024460	42.1843	23.8206	24.6491	166.405	118.757	93.9432	30.218	126.368	-2.07089	4.38714e-08	6.70456e-07	Spink10	18	60034493	60049081	+	1005	protein_coding	- && sp|Q8CAC8|ISK10_MOUSE Serine protease inhibitor Kazal-type 10 OS=Mus musculus OX=10090 GN=Spink10 PE=2 SV=1 && PF00050:Kazal-type serine protease inhibitor domain	-
MGP_BALBcJ_G0018583	858.45	984.267	980.486	2070.36	1665.45	1951.7	941.068	1895.83	-1.01014	4.40846e-08	6.73018e-07	Ube2g1	11	70805330	70886427	+	4579	protein_coding	- && sp|P62253|UB2G1_HUMAN Ubiquitin-conjugating enzyme E2 G1 OS=Homo sapiens OX=9606 GN=UBE2G1 PE=1 SV=3 && PF00179:Ubiquitin-conjugating enzyme	-
MGP_BALBcJ_G0028746	263.652	239.159	229.145	63.295	63.6538	112.943	243.985	79.9639	1.6116	4.43531e-08	6.76419e-07	Meaf6	4	122279675	122307998	+	5197	protein_coding	- && sp|Q2VPQ9|EAF6_MOUSE Chromatin modification-related protein MEAF6 OS=Mus musculus OX=10090 GN=Meaf6 PE=1 SV=1 && PF09340:Histone acetyltransferase subunit NuA4	-
MGP_BALBcJ_G0029626	1178	1561.68	1563.85	722.788	501.63	652.325	1434.51	625.581	1.19784	4.49531e-08	6.84862e-07	Ppat	5	74916831	74949144	-	4421	protein_coding	- && sp|P35433|PUR1_RAT Amidophosphoribosyltransferase OS=Rattus norvegicus OX=10116 GN=Ppat PE=1 SV=1 && PF13522:Glutamine amidotransferase domain|PF00156:Phosphoribosyl transferase domain	-
MGP_BALBcJ_G0026773	360.676	294.423	328.654	115.36	103.556	158.331	327.917	125.749	1.38414	4.57969e-08	6.96999e-07	Actr5	2	157451253	157466543	+	4186	protein_coding	- && sp|Q80US4|ARP5_MOUSE Actin-related protein 5 OS=Mus musculus OX=10090 GN=Actr5 PE=1 SV=3 && PF00022:Actin	-
MGP_BALBcJ_G0022273	1065.15	1075.74	896.496	522.694	261.266	248.052	1012.46	344.004	1.55746	4.58656e-08	6.97327e-07	Fkbp11	15	96705347	96709172	-	731	protein_coding	- && sp|Q9D1M7|FKB11_MOUSE Peptidyl-prolyl cis-trans isomerase FKBP11 OS=Mus musculus OX=10090 GN=Fkbp11 PE=1 SV=1 && PF00254:FKBP-type peptidyl-prolyl cis-trans isomerase	-
MGP_BALBcJ_G0017924	928.054	787.032	1058.08	1633.42	2341.89	2792.96	924.39	2256.09	-1.28715	4.60031e-08	6.98698e-07	Mtmr3	11	1404526	1518978	-	7588	protein_coding	- && sp|Q8K296|MTMR3_MOUSE Myotubularin-related protein 3 OS=Mus musculus OX=10090 GN=Mtmr3 PE=1 SV=2 && PF01363:FYVE zinc finger|PF06602:Myotubularin-like phosphatase domain	-
MGP_BALBcJ_G0025199	25.3106	16.198	27.3879	103.11	95.9557	85.4988	22.9655	94.8547	-2.04691	4.62339e-08	7.01483e-07	Neurl1a	19	44675556	44759169	+	4407	protein_coding	- && sp|Q923S6|NEUL1_MOUSE E3 ubiquitin-protein ligase NEURL1 OS=Mus musculus OX=10090 GN=Neurl1 PE=1 SV=1 && -	-
MGP_BALBcJ_G0021629	752.989	747.967	1026.13	1502.75	2309.59	2824.63	842.363	2212.32	-1.39278	4.66582e-08	7.07195e-07	Dock9	14	115293863	115559857	-	8906	protein_coding	- && sp|Q8BIK4|DOCK9_MOUSE Dedicator of cytokinesis protein 9 OS=Mus musculus OX=10090 GN=Dock9 PE=1 SV=2 && PF11878:Domain of unknown function (DUF3398)|PF14429:C2 domain in Dock180 and Zizimin proteins|PF06920:Dock homology region 2|PF00169:PH domain	-
MGP_BALBcJ_G0023989	659.129	666.977	524.021	1752.86	1155.27	1363.76	616.709	1423.96	-1.20742	4.71377e-08	7.1373e-07	Yipf4	17	74672334	74683719	+	2133	protein_coding	- && sp|Q8C407|YIPF4_MOUSE Protein YIPF4 OS=Mus musculus OX=10090 GN=Yipf4 PE=1 SV=1 && PF04893:Yip1 domain	-
MGP_BALBcJ_G0032326	737.17	921.381	1054.43	377.728	447.477	385.273	904.328	403.492	1.16439	4.72488e-08	7.1395e-07	Mtmr10	7	63898003	63950904	+	7873	protein_coding	- && sp|Q7TPM9|MTMRA_MOUSE Myotubularin-related protein 10 OS=Mus musculus OX=10090 GN=Mtmr10 PE=1 SV=2 && PF06602:Myotubularin-like phosphatase domain|PF12578:Myotubularin-associated protein	-
MGP_BALBcJ_G0021946	3687.96	3299.63	2606.41	10262	6256.12	6840.96	3198	7786.35	-1.28385	4.98081e-08	7.51852e-07	Grina	15	73560749	73563846	+	1693	protein_coding	- && sp|Q9ESF4|LFG1_MOUSE Protein lifeguard 1 OS=Mus musculus OX=10090 GN=Grina PE=2 SV=1 && PF01027:Inhibitor of apoptosis-promoting Bax1	-
MGP_BALBcJ_G0035873	991.331	1475.92	1475.29	323.621	607.086	514.049	1314.18	481.585	1.44821	5.05046e-08	7.61589e-07	Pola1	X	88473341	88797607	-	8812	protein_coding	- && sp|P33609|DPOLA_MOUSE DNA polymerase alpha catalytic subunit OS=Mus musculus OX=10090 GN=Pola1 PE=1 SV=2 && -	-
MGP_BALBcJ_G0032389	69.6041	40.9714	39.2559	167.425	171.01	154.109	49.9438	164.182	-1.72306	5.12876e-08	7.72607e-07	Anpep	7	79533318	79570757	-	4135	protein_coding	- && sp|P97449|AMPN_MOUSE Aminopeptidase N OS=Mus musculus OX=10090 GN=Anpep PE=1 SV=4 && PF01433:Peptidase family M1 domain|PF17900:Peptidase M1 N-terminal domain|PF11838:ERAP1-like C-terminal domain	-
MGP_BALBcJ_G0033770	673.894	619.335	569.668	1911.1	1072.61	1573.81	620.966	1519.18	-1.29076	5.17451e-08	7.77809e-07	Tom1	8	72615444	72655724	+	2358	protein_coding	- && sp|O88746|TOM1_MOUSE Target of Myb protein 1 OS=Mus musculus OX=10090 GN=Tom1 PE=1 SV=1 && PF03127:GAT domain|PF00790:VHS domain	-
MGP_BALBcJ_G0026267	336.42	346.828	341.435	165.384	127.308	94.9987	341.561	129.23	1.40165	5.18326e-08	7.77809e-07	Aven	2	110499530	110633681	+	5001	protein_coding	- && sp|Q9D9K3|AVEN_MOUSE Cell death regulator Aven OS=Mus musculus OX=10090 GN=Aven PE=1 SV=2 && -	-
MGP_BALBcJ_G0036102	1160.07	1365.4	1292.71	689.099	525.381	616.436	1272.72	610.305	1.06074	5.18434e-08	7.77809e-07	Prps1	X	135697938	135717554	+	1996	protein_coding	- && sp|Q2HJ58|PRPS1_BOVIN Ribose-phosphate pyrophosphokinase 1 OS=Bos taurus OX=9913 GN=PRPS1 PE=2 SV=3 && PF13793:N-terminal domain of ribose phosphate pyrophosphokinase|PF14572:Phosphoribosyl synthetase-associated domain	-
MGP_BALBcJ_G0016597	374.385	417.337	599.794	887.151	1330.08	1508.37	463.839	1241.87	-1.42014	5.19076e-08	7.77982e-07	Suco	1	160868294	160929013	-	8932	protein_coding	- && sp|Q8C341|SUCO_MOUSE SUN domain-containing ossification factor OS=Mus musculus OX=10090 GN=Suco PE=1 SV=3 && PF07738:Sad1 / UNC-like C-terminal	-
MGP_BALBcJ_G0030363	713.969	784.174	642.702	377.728	302.118	273.385	713.615	317.744	1.16714	5.2581e-08	7.87276e-07	Gtf3a	5	147321872	147328814	+	2547	protein_coding	- && sp|Q8VHT7|TF3A_MOUSE Transcription factor IIIA OS=Mus musculus OX=10090 GN=Gtf3a PE=2 SV=2 && -	-
MGP_BALBcJ_G0017898	486.174	438.299	487.504	1156.67	817.999	1184.32	470.659	1052.99	-1.16152	5.31782e-08	7.95412e-07	Rnf185	11	301158	338671	-	2906	protein_coding	- && sp|Q96GF1|RN185_HUMAN E3 ubiquitin-protein ligase RNF185 OS=Homo sapiens OX=9606 GN=RNF185 PE=1 SV=1 && PF13920:Zinc finger, C3HC4 type (RING finger)	-
MGP_BALBcJ_G0020974	734.006	609.807	543.193	1359.82	1417.48	1205.43	629.002	1327.58	-1.07836	5.36068e-08	8.01013e-07	Ube2e2	14	10937078	11247818	-	4673	protein_coding	- && sp|Q91W82|UB2E2_MOUSE Ubiquitin-conjugating enzyme E2 E2 OS=Mus musculus OX=10090 GN=Ube2e2 PE=2 SV=1 && -	-
MGP_BALBcJ_G0029162	28.4744	28.5847	28.3008	75.5456	121.607	157.276	28.4533	118.143	-2.05349	5.3955e-08	8.05401e-07	Chd5	4	150365206	150417974	+	9583	protein_coding	- && sp|A2A8L1|CHD5_MOUSE Chromodomain-helicase-DNA-binding protein 5 OS=Mus musculus OX=10090 GN=Chd5 PE=1 SV=1 && PF06461:Domain of Unknown Function (DUF1086)|PF00628:PHD-finger|PF08074:CHDCT2 (NUC038) domain|PF06465:Domain of Unknown Function (DUF1087)|PF08073:CHDNT (NUC034) domain|PF00271:Helicase conserved C-terminal domain|PF00176:SNF2 family N-terminal domain|PF00385:Chromo (CHRromatin Org…	-
MGP_BALBcJ_G0024331	792.01	825.145	823.462	1890.68	1569.49	1462.98	813.539	1641.05	-1.01227	5.44391e-08	8.11807e-07	Ndfip1	18	35666450	35712224	+	930	protein_coding	- && sp|Q8R0W6|NFIP1_MOUSE NEDD4 family-interacting protein 1 OS=Mus musculus OX=10090 GN=Ndfip1 PE=1 SV=1 && PF10176:Protein of unknown function (DUF2370)	-
MGP_BALBcJ_G0021718	511.484	561.213	553.235	1181.17	955.757	1231.82	541.977	1122.91	-1.0505	5.45338e-08	8.124e-07	Fam134b	15	22932641	23064513	+	3323	protein_coding	- && sp|Q8VE91|RETR1_MOUSE Reticulophagy regulator 1 OS=Mus musculus OX=10090 GN=Retreg1 PE=1 SV=2 && -	-
MGP_BALBcJ_G0030951	584.252	584.081	535.889	284.827	199.512	263.885	568.074	249.408	1.18832	5.46831e-08	8.13804e-07	Fam136a	6	84275370	84279782	+	2702	protein_coding	- && sp|Q9CR98|F136A_MOUSE Protein FAM136A OS=Mus musculus OX=10090 GN=Fam136a PE=1 SV=1 && PF05811:Eukaryotic protein of unknown function (DUF842)	-
MGP_BALBcJ_G0019509	98.0785	110.528	148.807	247.055	374.322	574.214	119.138	398.53	-1.74026	5.55942e-08	8.25423e-07	Ncoa1	12	1150796	1383710	-	7324	protein_coding	- && sp|P70365|NCOA1_MOUSE Nuclear receptor coactivator 1 OS=Mus musculus OX=10090 GN=Ncoa1 PE=1 SV=2 && PF00989:PAS fold|PF08832:Steroid receptor coactivator|PF07469:Domain of unknown function (DUF1518)|PF08815:Nuclear receptor coactivator|PF14598:PAS domain|PF16665:Unstructured region on nuclear receptor coactivator protein	-
MGP_BALBcJ_G0025689	709.751	723.193	1037.09	1572.17	2037.87	2689.52	823.344	2099.85	-1.35034	5.56314e-08	8.25423e-07	Zeb2	2	42316904	42452791	-	19892	protein_coding	- && sp|Q9R0G7|ZEB2_MOUSE Zinc finger E-box-binding homeobox 2 OS=Mus musculus OX=10090 GN=Zeb2 PE=1 SV=2 && PF05605:Drought induced 19 protein (Di19), zinc-binding	-
MGP_BALBcJ_G0028611	2399.23	2949.94	2494.12	1382.28	1081.16	1343.7	2614.43	1269.05	1.04297	5.58434e-08	8.27737e-07	Nasp	4	113625142	113652870	-	7224	protein_coding	- && sp|Q99MD9|NASP_MOUSE Nuclear autoantigenic sperm protein OS=Mus musculus OX=10090 GN=Nasp PE=1 SV=2 && -	-
MGP_BALBcJ_G0025587	701.314	696.514	660.96	355.269	217.563	296.607	686.263	289.813	1.24436	5.68661e-08	8.42051e-07	St6galnac4	2	29860206	29872809	+	6482	protein_coding	- && sp|Q9R2B6|SIA7D_MOUSE Alpha-N-acetyl-neuraminyl-2,3-beta-galactosyl-1,3-N-acetyl-galactosaminide alpha-2,6-sialyltransferase OS=Mus musculus OX=10090 GN=St6galnac4 PE=1 SV=1 && -	-
MGP_BALBcJ_G0023233	159.246	200.093	142.417	55.1279	59.8536	32.7218	167.252	49.2344	1.76109	5.75409e-08	8.5119e-07	Paqr4	17	22215184	22219343	-	2506	protein_coding	- && sp|Q9JJE4|PAQR4_MOUSE Progestin and adipoQ receptor family member 4 OS=Mus musculus OX=10090 GN=Paqr4 PE=2 SV=1 && PF03006:Haemolysin-III related	-
MGP_BALBcJ_G0026475	147.645	120.056	94.9446	419.585	265.066	332.496	120.882	339.049	-1.48966	5.79891e-08	8.56962e-07	Ebf4	2	128691988	128764875	+	3241	protein_coding	- && sp|Q8K4J2|COE4_MOUSE Transcription factor COE4 OS=Mus musculus OX=10090 GN=Ebf4 PE=2 SV=1 && PF01833:IPT/TIG domain|PF16423:Transcription factor COE1 helix-loop-helix domain|PF16422:Transcription factor COE1 DNA-binding domain	-
MGP_BALBcJ_G0033568	219.358	243.923	290.311	104.13	98.8059	69.6657	251.197	90.8674	1.4664	5.86433e-08	8.65765e-07	Cenpu	8	44075491	44103897	+	3618	protein_coding	- && sp|Q8C4M7|CENPU_MOUSE Centromere protein U OS=Mus musculus OX=10090 GN=Cenpu PE=1 SV=2 && PF13097:CENP-A nucleosome associated complex (NAC) subunit	-
MGP_BALBcJ_G0033875	1560.82	1878.97	1557.46	915.736	659.339	756.823	1665.75	777.299	1.09987	5.8999e-08	8.70148e-07	Orc6	8	82965079	82973918	+	1672	protein_coding	- && sp|Q9WUJ8|ORC6_MOUSE Origin recognition complex subunit 6 OS=Mus musculus OX=10090 GN=Orc6 PE=1 SV=1 && PF05460:Origin recognition complex subunit 6 (ORC6)	-
MGP_BALBcJ_G0032848	453.481	520.242	527.673	1050.49	913.004	1188.54	500.465	1050.68	-1.06936	6.00505e-08	8.84176e-07	Rnf141	7	111157710	111201667	-	5461	protein_coding	- && sp|Q99MB7|RN141_MOUSE RING finger protein 141 OS=Mus musculus OX=10090 GN=Rnf141 PE=1 SV=2 && PF13920:Zinc finger, C3HC4 type (RING finger)	-
MGP_BALBcJ_G0016917	1187.49	1166.26	1427.82	2250.04	3039.23	2624.08	1260.52	2637.78	-1.06522	6.00699e-08	8.84176e-07	Esr1	10	1507424	1901789	+	13611	protein_coding	- && sp|P19785|ESR1_MOUSE Estrogen receptor OS=Mus musculus OX=10090 GN=Esr1 PE=1 SV=1 && PF12743:Oestrogen-type nuclear receptor final C-terminal|PF02159:Oestrogen receptor|PF00105:Zinc finger, C4 type (two domains)|PF00104:Ligand-binding domain of nuclear hormone receptor	-
MGP_BALBcJ_G0019618	157.136	125.773	158.85	320.559	347.721	373.662	147.253	347.314	-1.23814	6.04859e-08	8.89413e-07	Atxn7l1	12	30500444	30722937	+	12516	protein_coding	- && sp|Q9ULK2|AT7L1_HUMAN Ataxin-7-like protein 1 OS=Homo sapiens OX=9606 GN=ATXN7L1 PE=1 SV=3 && PF08313:SCA7, zinc-binding domain	-
MGP_BALBcJ_G0020440	348.02	346.828	432.728	737.08	789.497	967.931	375.859	831.503	-1.14483	6.06193e-08	8.9049e-07	Tmem170b	13	38953748	38988844	+	7155	protein_coding	- && sp|P86050|T170B_MOUSE Transmembrane protein 170B OS=Mus musculus OX=10090 GN=Tmem170b PE=3 SV=1 && PF10190:Putative transmembrane protein 170	-
MGP_BALBcJ_G0023453	1366.77	1011.9	702.042	4321.41	2474.9	2364.41	1026.9	3053.57	-1.57254	6.09799e-08	8.94897e-07	Ndufv3	17	30363214	30374357	+	2490	protein_coding	- && sp|Q8BK30|NDUV3_MOUSE NADH dehydrogenase [ubiquinone] flavoprotein 3, mitochondrial OS=Mus musculus OX=10090 GN=Ndufv3 PE=1 SV=1 && PF15880:NADH dehydrogenase [ubiquinone] flavoprotein 3, mitochondrial	-
MGP_BALBcJ_G0027845	1380.48	1575.97	1396.78	818.751	547.233	580.548	1451.08	648.844	1.16138	6.17142e-08	9.03878e-07	Gar1	3	127735975	127742459	-	1714	protein_coding	- && sp|Q9CY66|GAR1_MOUSE H/ACA ribonucleoprotein complex subunit 1 OS=Mus musculus OX=10090 GN=Gar1 PE=1 SV=1 && PF04410:Gar1/Naf1 RNA binding region	-
MGP_BALBcJ_G0025603	194.048	124.82	105.9	503.297	437.026	315.607	141.589	418.643	-1.56683	6.18172e-08	9.04489e-07	Slc2a8	2	30251876	30260957	-	3209	protein_coding	- && sp|Q9JIF3|GTR8_MOUSE Solute carrier family 2, facilitated glucose transporter member 8 OS=Mus musculus OX=10090 GN=Slc2a8 PE=1 SV=2 && -	-
MGP_BALBcJ_G0036039	692.877	862.305	807.942	370.582	379.073	392.661	787.708	380.772	1.0491	6.24585e-08	9.12968e-07	Cenpi	X	129332896	129390471	+	5681	protein_coding	- && sp|Q8K1K4|CENPI_MOUSE Centromere protein I OS=Mus musculus OX=10090 GN=Cenpi PE=2 SV=1 && PF07778:Mis6	-
MGP_BALBcJ_G0016130	67.4948	57.1694	32.8654	262.368	180.511	142.498	52.5099	195.126	-1.89809	6.30623e-08	9.20884e-07	Inha	1	73494299	73497588	+	1475	protein_coding	- && sp|Q04997|INHA_MOUSE Inhibin alpha chain OS=Mus musculus OX=10090 GN=Inha PE=1 SV=2 && PF00019:Transforming growth factor beta like domain	-
MGP_BALBcJ_G0031465	596.908	613.618	795.161	1180.15	1899.16	1753.25	668.562	1610.85	-1.26843	6.32474e-08	9.22676e-07	Rassf8	6	144552447	144625586	+	5559	protein_coding	- && sp|Q8CJ96|RASF8_MOUSE Ras association domain-containing protein 8 OS=Mus musculus OX=10090 GN=Rassf8 PE=2 SV=1 && PF00788:Ras association (RalGDS/AF-6) domain	-
MGP_BALBcJ_G0020130	83.314	115.292	128.723	24.5013	33.252	27.4441	109.11	28.3991	1.94144	6.54232e-08	9.53476e-07	Macc1	12	118367992	118395115	+	3818	protein_coding	- && sp|Q5RBY8|MACC1_PONAB Metastasis-associated in colon cancer protein 1 OS=Pongo abelii OX=9601 GN=MACC1 PE=2 SV=1 && PF00791:ZU5 domain	-
MGP_BALBcJ_G0016951	858.45	741.297	1280.84	1648.73	3537.06	4221.11	960.195	3135.63	-1.70718	6.7326e-08	9.8024e-07	Utrn	10	9378140	9862939	-	12769	protein_coding	- && sp|G3V7L1|UTRN_RAT Utrophin OS=Rattus norvegicus OX=10116 GN=Utrn PE=1 SV=3 && PF09069:EF-hand|PF09068:EF hand|PF00397:WW domain|PF00569:Zinc finger, ZZ type|PF00435:Spectrin repeat|PF00307:Calponin homology (CH) domain	-
MGP_BALBcJ_G0022108	700.259	501.185	490.243	1503.77	1193.27	1165.32	563.896	1287.45	-1.19171	6.75844e-08	9.83034e-07	Naga	15	79951825	79963985	-	1913	protein_coding	- && sp|Q9QWR8|NAGAB_MOUSE Alpha-N-acetylgalactosaminidase OS=Mus musculus OX=10090 GN=Naga PE=1 SV=2 && PF17450:Alpha galactosidase A C-terminal beta sandwich domain|PF16499:Alpha galactosidase A	-
MGP_BALBcJ_G0026316	810.993	742.25	570.58	2147.95	1285.43	1762.75	707.941	1732.04	-1.29101	6.90794e-08	1.00379e-06	Chac1	2	117392281	117395417	+	1637	protein_coding	- && sp|Q8R3J5|CHAC1_MOUSE Glutathione-specific gamma-glutamylcyclotransferase 1 OS=Mus musculus OX=10090 GN=Chac1 PE=1 SV=2 && -	-
MGP_BALBcJ_G0026395	254.16	215.338	190.802	587.01	532.982	430.661	220.1	516.884	-1.23306	7.06451e-08	1.02453e-06	Sqrdl	2	120965510	121009876	+	4091	protein_coding	- && sp|Q9R112|SQOR_MOUSE Sulfide:quinone oxidoreductase, mitochondrial OS=Mus musculus OX=10090 GN=Sqor PE=1 SV=3 && PF07992:Pyridine nucleotide-disulphide oxidoreductase	-
MGP_BALBcJ_G0023942	222.522	226.772	334.132	515.548	717.293	991.153	261.142	741.331	-1.50428	7.24071e-08	1.04905e-06	Ankrd12	17	66048169	66154538	-	11509	protein_coding	- && sp|Q6UB98|ANR12_HUMAN Ankyrin repeat domain-containing protein 12 OS=Homo sapiens OX=9606 GN=ANKRD12 PE=1 SV=3 && PF12796:Ankyrin repeats (3 copies)	-
MGP_BALBcJ_G0016958	208.812	188.659	192.628	486.963	375.272	476.049	196.7	446.095	-1.18139	7.29717e-08	1.05619e-06	Fuca2	10	10522911	10543267	+	6163	protein_coding	- && sp|Q99KR8|FUCO2_MOUSE Plasma alpha-L-fucosidase OS=Mus musculus OX=10090 GN=Fuca2 PE=1 SV=1 && -	-
MGP_BALBcJ_G0034202	1057.77	1058.59	933.013	564.551	353.421	387.384	1016.46	435.118	1.22425	7.55777e-08	1.09226e-06	Ctu2	8	121002240	121009917	+	5188	protein_coding	- && sp|Q3U308|CTU2_MOUSE Cytoplasmic tRNA 2-thiolation protein 2 OS=Mus musculus OX=10090 GN=Ctu2 PE=1 SV=1 && -	-
MGP_BALBcJ_G0029241	111.788	127.678	117.768	240.929	315.419	347.273	119.078	301.207	-1.33828	7.56113e-08	1.09226e-06	Pex1	5	524373	563324	+	10356	protein_coding	- && sp|Q5BL07|PEX1_MOUSE Peroxisome biogenesis factor 1 OS=Mus musculus OX=10090 GN=Pex1 PE=1 SV=2 && PF17862:AAA+ lid domain|PF09262:Peroxisome biogenesis factor 1, N-terminal|PF09263:Peroxisome biogenesis factor 1, N-terminal|PF00004:ATPase family associated with various cellular activities (AAA)	-
MGP_BALBcJ_G0036219	277.362	281.083	368.823	608.449	715.393	984.82	309.089	769.554	-1.31514	7.71042e-08	1.11274e-06	Piga	X	159683030	159697149	+	6375	protein_coding	- && sp|Q64323|PIGA_MOUSE Phosphatidylinositol N-acetylglucosaminyltransferase subunit A OS=Mus musculus OX=10090 GN=Piga PE=2 SV=1 && PF08288:PIGA (GPI anchor biosynthesis)	-
MGP_BALBcJ_G0015966	4379.78	4967.07	5610.86	8760.23	10140.9	11157.1	4985.9	10019.4	-1.0068	7.76164e-08	1.11904e-06	Sf3b1	1	52837036	52880795	-	11373	protein_coding	- && sp|O75533|SF3B1_HUMAN Splicing factor 3B subunit 1 OS=Homo sapiens OX=9606 GN=SF3B1 PE=1 SV=3 && PF08920:Splicing factor 3B subunit 1	-
MGP_BALBcJ_G0017574	2175.65	2421.13	3428.96	792.208	884.503	1377.48	2675.25	1018.06	1.39416	7.92176e-08	1.14013e-06	Utp20	10	87092086	87171397	-	8828	protein_coding	- && sp|Q5XG71|UTP20_MOUSE Small subunit processome component 20 homolog OS=Mus musculus OX=10090 GN=Utp20 PE=1 SV=2 && PF07539:Down-regulated in metastasis	-
MGP_BALBcJ_G0019013	434.498	376.365	398.95	736.06	929.155	852.877	403.271	839.364	-1.05804	7.92333e-08	1.14013e-06	Thra	11	97592781	97621576	+	4614	protein_coding	- && sp|P63058|THA_MOUSE Thyroid hormone receptor alpha OS=Mus musculus OX=10090 GN=Thra PE=1 SV=2 && PF00104:Ligand-binding domain of nuclear hormone receptor|PF00105:Zinc finger, C4 type (two domains)	-
MGP_BALBcJ_G0019902	638.037	608.854	634.486	277.681	333.47	223.775	627.126	278.309	1.17102	8.02229e-08	1.15324e-06	0610007P14Rik	12	83665108	83674210	-	4235	protein_coding	- && sp|Q9UKR5|ERG28_HUMAN Ergosterol biosynthetic protein 28 homolog OS=Homo sapiens OX=9606 GN=ERG28 PE=1 SV=1 && -	-
MGP_BALBcJ_G0020692	93.86	87.6598	63.905	312.391	205.212	207.942	81.8083	241.848	-1.56572	8.08546e-08	1.16119e-06	Irx1	13	70272281	70278067	-	2362	protein_coding	- && sp|P81068|IRX1_MOUSE Iroquois-class homeodomain protein IRX-1 OS=Mus musculus OX=10090 GN=Irx1 PE=1 SV=4 && -	-
MGP_BALBcJ_G0021740	789.901	640.298	538.628	1819.22	1335.78	1359.54	656.275	1504.85	-1.19776	8.19019e-08	1.17509e-06	Cpq	15	30142536	30662464	+	1740	protein_coding	- && sp|Q9WVJ3|CBPQ_MOUSE Carboxypeptidase Q OS=Mus musculus OX=10090 GN=Cpq PE=1 SV=1 && PF04389:Peptidase family M28	-
MGP_BALBcJ_G0034654	640.146	599.326	528.586	207.24	235.614	80.2211	589.353	174.358	1.75542	8.24858e-08	1.18232e-06	Oaf	9	40220420	40238925	-	2390	protein_coding	- && sp|Q8QZR4|OAF_MOUSE Out at first protein homolog OS=Mus musculus OX=10090 GN=Oaf PE=2 SV=1 && -	-
MGP_BALBcJ_G0024568	497.775	484.987	755.905	1069.89	1675.9	1978.08	579.556	1574.62	-1.44155	8.55219e-08	1.22402e-06	Zfp516	18	80494929	80589770	+	7817	protein_coding	- && sp|Q7TSH3|ZN516_MOUSE Zinc finger protein 516 OS=Mus musculus OX=10090 GN=Znf516 PE=1 SV=1 && PF13909:C2H2-type zinc-finger domain	-
MGP_BALBcJ_G0030130	806.774	831.815	713.91	399.167	375.272	394.772	784.167	389.737	1.00864	8.55607e-08	1.22402e-06	Wbscr16	5	133978059	134009670	-	2843	protein_coding	- && sp|Q9CYF5|RCC1L_MOUSE RCC1-like G exchanging factor-like protein OS=Mus musculus OX=10090 GN=Rcc1l PE=1 SV=1 && PF00415:Regulator of chromosome condensation (RCC1) repeat|PF13540:Regulator of chromosome condensation (RCC1) repeat	-
MGP_BALBcJ_G0018549	17549.7	17531	15277	9655.55	7532.05	6179.14	16785.9	7788.91	1.10774	8.6065e-08	1.23005e-06	Pfn1	11	68815590	68818379	-	2400	protein_coding	- && sp|P62962|PROF1_MOUSE Profilin-1 OS=Mus musculus OX=10090 GN=Pfn1 PE=1 SV=2 && -	-
MGP_BALBcJ_G0035315	786.737	828.957	1154.85	311.371	377.172	458.105	923.516	382.216	1.27331	8.65261e-08	1.23544e-06	Cdc25a	9	107664917	107683453	+	8020	protein_coding	- && sp|P48964|MPIP1_MOUSE M-phase inducer phosphatase 1 OS=Mus musculus OX=10090 GN=Cdc25a PE=2 SV=2 && -	-
MGP_BALBcJ_G0028938	889.034	610.76	449.161	245.013	261.266	170.998	649.652	225.759	1.52354	8.77903e-08	1.25108e-06	Gale	4	133251839	133256500	+	2363	protein_coding	- && sp|Q8R059|GALE_MOUSE UDP-glucose 4-epimerase OS=Mus musculus OX=10090 GN=Gale PE=1 SV=1 && PF16363:GDP-mannose 4,6 dehydratase	-
MGP_BALBcJ_G0019675	141.317	100.046	93.1187	317.496	408.524	239.608	111.494	321.876	-1.53262	8.85135e-08	1.26017e-06	Egln3	12	51490262	51518699	-	2632	protein_coding	- && sp|Q91UZ4|EGLN3_MOUSE Prolyl hydroxylase EGLN3 OS=Mus musculus OX=10090 GN=Egln3 PE=1 SV=1 && PF13640:2OG-Fe(II) oxygenase superfamily	-
MGP_BALBcJ_G0034896	1522.85	1556.91	1828.6	2748.23	3841.08	4473.38	1636.12	3687.56	-1.17227	8.92702e-08	1.26972e-06	Fem1b	9	60021739	60042366	-	6488	protein_coding	- && sp|Q9Z2G0|FEM1B_MOUSE Protein fem-1 homolog B OS=Mus musculus OX=10090 GN=Fem1b PE=1 SV=1 && -	-
MGP_BALBcJ_G0033692	747.716	820.381	634.486	372.624	310.668	224.83	734.194	302.708	1.27771	9.28208e-08	1.31895e-06	Isyna1	8	68226488	68229296	+	1836	protein_coding	- && sp|Q9JHU9|INO1_MOUSE Inositol-3-phosphate synthase 1 OS=Mus musculus OX=10090 GN=Isyna1 PE=1 SV=1 && PF07994:Myo-inositol-1-phosphate synthase|PF01658:Myo-inositol-1-phosphate synthase	-
MGP_BALBcJ_G0024125	619.054	824.192	819.81	1551.75	1446.94	1737.42	754.352	1578.7	-1.06485	9.37765e-08	1.33125e-06	Impact	18	9940261	9963106	+	3423	protein_coding	- && sp|O55091|IMPCT_MOUSE Protein IMPACT OS=Mus musculus OX=10090 GN=Impact PE=1 SV=2 && PF01205:Uncharacterized protein family UPF0029|PF05773:RWD domain	-
MGP_BALBcJ_G0026797	0	1.90565	1.82586	63.295	17.101	46.4438	1.24383	42.2799	-5.04249	9.48807e-08	1.34563e-06	Gdap1l1	2	162311208	162327973	+	2571	protein_coding	- && sp|Q8VE33|GD1L1_MOUSE Ganglioside-induced differentiation-associated protein 1-like 1 OS=Mus musculus OX=10090 GN=Gdap1l1 PE=1 SV=1 && PF13417:Glutathione S-transferase, N-terminal domain	-
MGP_BALBcJ_G0019471	2141.91	2581.2	1915.32	1163.81	898.753	1086.15	2212.81	1049.57	1.07624	9.54275e-08	1.35209e-06	Gps1	11	120052122	120058090	+	3091	protein_coding	- && sp|Q13098|CSN1_HUMAN COP9 signalosome complex subunit 1 OS=Homo sapiens OX=9606 GN=GPS1 PE=1 SV=4 && PF10602:26S proteasome subunit RPN7|PF01399:PCI domain	-
MGP_BALBcJ_G0035919	575.815	544.062	524.934	1359.82	949.106	1188.54	548.271	1165.82	-1.08839	1.00901e-07	1.42691e-06	Slc7a3	X	96324431	96330896	-	3158	protein_coding	- && sp|P70423|CTR3_MOUSE Cationic amino acid transporter 3 OS=Mus musculus OX=10090 GN=Slc7a3 PE=2 SV=1 && PF13906:C-terminus of AA_permease	-
MGP_BALBcJ_G0025305	1192.76	1316.8	1728.17	2710.46	2978.43	3659.56	1412.58	3116.15	-1.14114	1.0123e-07	1.43018e-06	Celf2	2	3521769	4485158	-	25880	protein_coding	- && sp|Q7ZXE2|CELF2_XENLA CUGBP Elav-like family member 2 OS=Xenopus laevis OX=8355 GN=celf2 PE=1 SV=1 && -	-
MGP_BALBcJ_G0017399	629.6	524.053	504.85	1056.62	1107.77	1166.37	552.834	1110.25	-1.00652	1.02192e-07	1.4424e-06	Fstl3	10	77756812	77762166	+	2445	protein_coding	- && sp|Q9EQC7|FSTL3_MOUSE Follistatin-related protein 3 OS=Mus musculus OX=10090 GN=Fstl3 PE=1 SV=1 && PF07648:Kazal-type serine protease inhibitor domain	-
MGP_BALBcJ_G0035107	344.856	428.771	395.298	128.632	198.562	125.609	389.642	150.934	1.36675	1.03289e-07	1.45511e-06	Chst2	9	92853713	92860935	-	7120	protein_coding	- && sp|Q80WV3|CHST2_MOUSE Carbohydrate sulfotransferase 2 OS=Mus musculus OX=10090 GN=Chst2 PE=2 SV=3 && -	-
MGP_BALBcJ_G0029518	1279.24	1239.62	1321.01	409.376	647.939	636.491	1279.96	564.602	1.18066	1.03454e-07	1.45604e-06	Adgra3	5	47611184	47711830	-	8102	protein_coding	- && sp|Q7TT36|AGRA3_MOUSE Adhesion G protein-coupled receptor A3 OS=Mus musculus OX=10090 GN=Adgra3 PE=2 SV=3 && PF00002:7 transmembrane receptor (Secretin family)|PF07679:Immunoglobulin I-set domain|PF13855:Leucine rich repeat|PF01825:GPCR proteolysis site, GPS, motif	-
MGP_BALBcJ_G0024544	416.57	384.941	330.48	150.07	183.361	115.054	377.33	149.495	1.33364	1.04391e-07	1.46783e-06	Haus1	18	75330783	75341156	-	1004	protein_coding	- && sp|Q8BHX1|HAUS1_MOUSE HAUS augmin-like complex subunit 1 OS=Mus musculus OX=10090 GN=Haus1 PE=1 SV=2 && -	-
MGP_BALBcJ_G0034876	373.331	289.658	308.57	814.668	646.988	662.88	323.853	708.179	-1.12947	1.04638e-07	1.4699e-06	Parp6	9	56818069	56851280	+	2596	protein_coding	- && sp|Q6P6P7|PARP6_MOUSE Protein mono-ADP-ribosyltransferase PARP6 OS=Mus musculus OX=10090 GN=Parp6 PE=2 SV=1 && PF00644:Poly(ADP-ribose) polymerase catalytic domain	-
MGP_BALBcJ_G0017528	810.993	989.984	1048.04	394.062	513.981	398.995	949.673	435.679	1.12394	1.05778e-07	1.4845e-06	D10Wsu102e	10	81575897	81584313	+	3509	protein_coding	- && sp|Q9CX66|NOPC1_MOUSE NOP protein chaperone 1 OS=Mus musculus OX=10090 GN=Nopchap1 PE=1 SV=1 && PF15370:Domain of unknown function (DUF4598)	-
MGP_BALBcJ_G0020115	384.932	350.639	319.525	141.903	173.86	129.832	351.699	148.532	1.24179	1.0631e-07	1.49055e-06	4930427A07Rik	12	111640122	111649934	+	4323	protein_coding	- && sp|Q3UK37|TEDC1_MOUSE Tubulin epsilon and delta complex protein 1 OS=Mus musculus OX=10090 GN=Tedc1 PE=1 SV=2 && PF14970:Domain of unknown function (DUF4509)	-
MGP_BALBcJ_G0034187	1526.02	1394.93	1075.43	4769.58	2492	3068.46	1332.13	3443.35	-1.3702	1.0796e-07	1.51226e-06	Map1lc3b	8	120117753	120126426	+	7342	protein_coding	- && sp|Q9GZQ8|MLP3B_HUMAN Microtubule-associated proteins 1A/1B light chain 3B OS=Homo sapiens OX=9606 GN=MAP1LC3B PE=1 SV=3 && -	-
MGP_BALBcJ_G0015765	389.15	554.543	594.317	1011.7	1175.22	1431.31	512.67	1206.08	-1.2334	1.08354e-07	1.51635e-06	Vcpip1	1	6765611	6794946	-	9743	protein_coding	- && sp|Q8CDG3|VCIP1_MOUSE Deubiquitinating protein VCPIP1 OS=Mus musculus OX=10090 GN=Vcpip1 PE=1 SV=1 && PF02338:OTU-like cysteine protease	-
MGP_BALBcJ_G0018826	351.184	379.224	443.683	160.279	185.261	173.109	391.364	172.883	1.17891	1.10208e-07	1.53937e-06	Brip1	11	84617604	84757395	-	7454	protein_coding	- && sp|Q5SXJ3|FANCJ_MOUSE Fanconi anemia group J protein homolog OS=Mus musculus OX=10090 GN=Brip1 PE=2 SV=1 && PF13307:Helicase C-terminal domain|PF06733:DEAD_2	-
MGP_BALBcJ_G0018103	1543.94	1879.92	1838.64	756.477	981.408	838.1	1754.17	858.662	1.03055	1.1107e-07	1.54847e-06	Hmmr	11	38067681	38101670	-	5452	protein_coding	- && sp|Q00547|HMMR_MOUSE Hyaluronan mediated motility receptor OS=Mus musculus OX=10090 GN=Hmmr PE=1 SV=4 && PF15908:Hyaluronan mediated motility receptor C-terminal	-
MGP_BALBcJ_G0030137	1769.63	1956.15	1564.76	877.963	869.302	558.381	1763.51	768.549	1.19789	1.11174e-07	1.54847e-06	Rfc2	5	134439752	134465524	+	6303	protein_coding	- && sp|Q9WUK4|RFC2_MOUSE Replication factor C subunit 2 OS=Mus musculus OX=10090 GN=Rfc2 PE=1 SV=1 && -	-
MGP_BALBcJ_G0020449	1237.05	1386.36	1186.81	680.932	633.688	486.605	1270.07	600.408	1.08062	1.11393e-07	1.55007e-06	Nol7	13	40771892	40776713	+	1811	protein_coding	- && sp|Q9D7Z3|NOL7_MOUSE Nucleolar protein 7 OS=Mus musculus OX=10090 GN=Nol7 PE=1 SV=1 && PF08157:NUC129 domain	-
MGP_BALBcJ_G0015207	3.16382	3.81129	4.56464	36.7519	30.4018	62.2769	3.84659	43.1436	-3.47805	1.136e-07	1.57781e-06	4930431P03Rik	14	37460409	37466498	-	4236	processed_transcript	- && - && -	-
MGP_BALBcJ_G0035812	298.454	238.206	182.586	862.65	570.984	514.049	239.748	649.227	-1.43845	1.16755e-07	1.61996e-06	Fam3a	X	69397721	69406495	-	2485	protein_coding	- && sp|Q9D8T0|FAM3A_MOUSE Protein FAM3A OS=Mus musculus OX=10090 GN=Fam3a PE=2 SV=1 && PF15711:Interleukin-like EMT inducer	-
MGP_BALBcJ_G0033078	804.665	997.606	1118.34	1890.68	1924.81	2400.3	973.536	2071.93	-1.08921	1.16854e-07	1.61996e-06	Plekha1	7	131417297	131465117	+	8527	protein_coding	- && sp|Q8BUL6|PKHA1_MOUSE Pleckstrin homology domain-containing family A member 1 OS=Mus musculus OX=10090 GN=Plekha1 PE=1 SV=1 && PF00169:PH domain	-
MGP_BALBcJ_G0028457	1736.94	2280.11	2304.23	864.691	1134.37	989.042	2107.09	996.034	1.08099	1.17392e-07	1.62589e-06	Usp1	4	95924464	95936370	+	3733	protein_coding	- && sp|Q8BJQ2|UBP1_MOUSE Ubiquitin carboxyl-terminal hydrolase 1 OS=Mus musculus OX=10090 GN=Usp1 PE=1 SV=1 && PF00443:Ubiquitin carboxyl-terminal hydrolase	-
MGP_BALBcJ_G0032312	716.078	795.608	971.356	194.989	387.623	341.995	827.681	308.203	1.425	1.2174e-07	1.68452e-06	Atp10a	7	58155771	58330971	+	5469	protein_coding	- && sp|O54827|AT10A_MOUSE Phospholipid-transporting ATPase VA OS=Mus musculus OX=10090 GN=Atp10a PE=1 SV=4 && PF16212:Phospholipid-translocating P-type ATPase C-terminal|PF13246:Cation transport ATPase (P-type)|PF16209:Phospholipid-translocating ATPase N-terminal	-
MGP_BALBcJ_G0016967	2969.77	2778.43	2639.28	7506.58	4519.42	6591.86	2795.83	6205.95	-1.15037	1.22396e-07	1.69202e-06	Cited2	10	14836094	14838539	+	1968	protein_coding	- && sp|O35740|CITE2_MOUSE Cbp/p300-interacting transactivator 2 OS=Mus musculus OX=10090 GN=Cited2 PE=1 SV=2 && PF04487:CITED	-
MGP_BALBcJ_G0017501	3341	3393.96	3141.39	1918.25	1381.38	1636.09	3292.11	1645.24	1.00082	1.24409e-07	1.71663e-06	Ncln	10	79514730	79524873	-	3465	protein_coding	- && sp|Q8VCM8|NCLN_MOUSE Nicalin OS=Mus musculus OX=10090 GN=Ncln PE=1 SV=2 && PF04389:Peptidase family M28	-
MGP_BALBcJ_G0033632	52.7304	49.5468	52.0369	185.801	121.607	161.498	51.438	156.302	-1.60282	1.25644e-07	1.73206e-06	Npy1r	8	64222775	64232145	+	3007	protein_coding	- && sp|Q04573|NPY1R_MOUSE Neuropeptide Y receptor type 1 OS=Mus musculus OX=10090 GN=Npy1r PE=1 SV=1 && PF00001:7 transmembrane receptor (rhodopsin family)	-
MGP_BALBcJ_G0031905	11.6007	2.85847	10.0422	51.0444	68.4041	53.8326	8.16712	57.7603	-2.83037	1.28509e-07	1.76991e-06	Zfp607b	7	25941790	25959835	+	4447	protein_coding	- && sp|P16373|ZFP59_MOUSE Zinc finger protein 59 OS=Mus musculus OX=10090 GN=Zfp59 PE=2 SV=2 && PF00096:Zinc finger, C2H2 type	-
MGP_BALBcJ_G0028502	5193.94	4097.14	5350.68	1224.04	2579.4	1820.81	4880.59	1874.75	1.38021	1.28654e-07	1.77025e-06	Dhcr24	4	103552550	103580899	+	4028	protein_coding	- && sp|Q8VCH6|DHC24_MOUSE Delta(24)-sterol reductase OS=Mus musculus OX=10090 GN=Dhcr24 PE=1 SV=1 && PF01565:FAD binding domain	-
MGP_BALBcJ_G0027829	906.962	1051.92	1130.21	1792.68	2206.98	2210.3	1029.7	2069.99	-1.00714	1.32534e-07	1.82194e-06	Camk2d	3	124482320	124731061	+	22452	protein_coding	- && sp|Q13557|KCC2D_HUMAN Calcium/calmodulin-dependent protein kinase type II subunit delta OS=Homo sapiens OX=9606 GN=CAMK2D PE=1 SV=3 && PF00069:Protein kinase domain|PF08332:Calcium/calmodulin dependent protein kinase II association domain	-
MGP_BALBcJ_G0035195	790.955	610.76	597.055	314.433	323.019	240.663	666.257	292.705	1.18557	1.37118e-07	1.88321e-06	Ppm1m	9	103771352	103777019	-	3545	protein_coding	- && sp|Q8BU27|PPM1M_MOUSE Protein phosphatase 1M OS=Mus musculus OX=10090 GN=Ppm1m PE=2 SV=2 && PF00481:Protein phosphatase 2C	-
MGP_BALBcJ_G0018777	219.358	258.215	334.132	58.1906	60.8036	123.498	270.568	80.8308	1.74625	1.38691e-07	1.90128e-06	Slfn9	11	81437436	81453236	-	3487	protein_coding	- && sp|B1ARD6|SLFN9_MOUSE Schlafen family member 9 OS=Mus musculus OX=10090 GN=Slfn9 PE=2 SV=1 && PF04326:Putative DNA-binding domain	-
MGP_BALBcJ_G0026210	250.996	272.508	305.831	690.12	521.581	597.436	276.445	603.046	-1.12434	1.38858e-07	1.90181e-06	Bdnf	2	107597053	107649357	+	6213	protein_coding	- && sp|P21237|BDNF_MOUSE Brain-derived neurotrophic factor OS=Mus musculus OX=10090 GN=Bdnf PE=1 SV=1 && PF00243:Nerve growth factor family	-
MGP_BALBcJ_G0029426	1187.49	1644.57	1691.66	773.832	655.539	686.102	1507.91	705.158	1.09689	1.40432e-07	1.92157e-06	Slbp	5	31316594	31335451	-	6151	protein_coding	- && sp|P97440|SLBP_MOUSE Histone RNA hairpin-binding protein OS=Mus musculus OX=10090 GN=Slbp PE=1 SV=1 && -	-
MGP_BALBcJ_G0027200	8195.35	8563.03	6650.69	4135.61	3294.8	2160.69	7803.02	3197.03	1.28724	1.43089e-07	1.95612e-06	Tm4sf1	3	54170182	54186539	-	4163	protein_coding	- && sp|Q64302|T4S1_MOUSE Transmembrane 4 L6 family member 1 OS=Mus musculus OX=10090 GN=Tm4sf1 PE=1 SV=1 && PF05805:L6 membrane protein	-
MGP_BALBcJ_G0024068	2150.34	2678.39	2773.48	963.717	1304.43	1314.15	2534.07	1194.1	1.08561	1.458e-07	1.99134e-06	Msh6	17	88309610	88326609	+	4254	protein_coding	- && sp|P54276|MSH6_MOUSE DNA mismatch repair protein Msh6 OS=Mus musculus OX=10090 GN=Msh6 PE=1 SV=3 && PF05192:MutS domain III|PF05190:MutS family domain IV|PF00488:MutS domain V|PF01624:MutS domain I|PF00855:PWWP domain|PF05188:MutS domain II	-
MGP_BALBcJ_G0027847	747.716	722.24	669.177	2068.32	1244.57	1528.42	713.045	1613.77	-1.17839	1.47236e-07	2.00909e-06	Pla2g12a	3	127792589	127809584	+	3682	protein_coding	- && sp|Q9EPR2|PG12A_MOUSE Group XIIA secretory phospholipase A2 OS=Mus musculus OX=10090 GN=Pla2g12a PE=1 SV=2 && -	-
MGP_BALBcJ_G0029485	2789.44	3158.61	2841.03	1621.17	798.047	1104.1	2929.69	1174.44	1.31898	1.49239e-07	2.03455e-06	Lyar	5	35896077	35909919	+	2383	protein_coding	- && sp|Q08288|LYAR_MOUSE Cell growth-regulating nucleolar protein OS=Mus musculus OX=10090 GN=Lyar PE=1 SV=2 && PF08790:LYAR-type C2HC zinc finger	-
MGP_BALBcJ_G0031295	1381.54	1121.47	1001.48	304.224	573.834	195.275	1168.16	357.778	1.70595	1.51022e-07	2.05507e-06	Tspan11	6	125974982	126043124	+	5328	protein_coding	- && sp|Q9D1D1|TSN11_MOUSE Tetraspanin-11 OS=Mus musculus OX=10090 GN=Tspan11 PE=2 SV=1 && PF00335:Tetraspanin family	-
MGP_BALBcJ_G0029430	1389.97	1371.11	1411.39	785.062	580.485	712.49	1390.82	692.679	1.00601	1.55292e-07	2.10735e-06	Letm1	5	31424227	31467205	-	9649	protein_coding	- && sp|Q9Z2I0|LETM1_MOUSE Mitochondrial proton/calcium exchanger protein OS=Mus musculus OX=10090 GN=Letm1 PE=1 SV=1 && PF07766:LETM1-like protein	-
MGP_BALBcJ_G0032338	1299.28	1419.71	1047.13	693.182	465.528	457.049	1255.37	538.586	1.22086	1.57058e-07	2.12936e-06	Snrpa1	7	65632663	65648222	+	3172	protein_coding	- && sp|P09661|RU2A_HUMAN U2 small nuclear ribonucleoprotein A' OS=Homo sapiens OX=9606 GN=SNRPA1 PE=1 SV=2 && PF14580:Leucine-rich repeat	-
MGP_BALBcJ_G0029593	70.6587	78.1315	69.3826	198.052	166.26	211.108	72.7243	191.807	-1.39834	1.58779e-07	2.15072e-06	Tec	5	70686194	70800552	-	3744	protein_coding	- && sp|P24604|TEC_MOUSE Tyrosine-protein kinase Tec OS=Mus musculus OX=10090 GN=Tec PE=1 SV=2 && PF00779:BTK motif|PF00017:SH2 domain|PF00018:SH3 domain|PF07714:Protein tyrosine kinase|PF00169:PH domain	-
MGP_BALBcJ_G0025865	1820.25	2015.22	2763.44	3871.2	5789.64	5883.59	2199.64	5181.48	-1.23596	1.60799e-07	2.17609e-06	Itgav	2	81275838	81361798	+	10743	protein_coding	- && sp|P43406|ITAV_MOUSE Integrin alpha-V OS=Mus musculus OX=10090 GN=Itgav PE=1 SV=2 && PF01839:FG-GAP repeat|PF08441:Integrin alpha	-
MGP_BALBcJ_G0025339	288.962	288.706	421.773	681.953	755.295	1096.71	333.147	844.652	-1.34126	1.61207e-07	2.17962e-06	Arl5b	2	12133577	12166622	+	10414	protein_coding	- && sp|Q96KC2|ARL5B_HUMAN ADP-ribosylation factor-like protein 5B OS=Homo sapiens OX=9606 GN=ARL5B PE=1 SV=1 && PF00025:ADP-ribosylation factor family	-
MGP_BALBcJ_G0035373	282.635	265.838	262.011	117.402	94.0556	125.609	270.161	112.356	1.26698	1.64345e-07	2.21798e-06	Osbpl10	9	112942884	113191840	+	6049	protein_coding	- && sp|S4R1M9|OSB10_MOUSE Oxysterol-binding protein-related protein 10 OS=Mus musculus OX=10090 GN=Osbpl10 PE=1 SV=1 && PF01237:Oxysterol-binding protein|PF00169:PH domain	-
MGP_BALBcJ_G0017742	725.57	549.779	447.335	1603.81	1236.02	1192.76	574.228	1344.2	-1.22778	1.65388e-07	2.22819e-06	March9	10	125806662	125811667	-	3037	protein_coding	- && sp|Q3TZ87|MARH9_MOUSE E3 ubiquitin-protein ligase MARCHF9 OS=Mus musculus OX=10090 GN=Marchf9 PE=2 SV=1 && PF12906:RING-variant domain	-
MGP_BALBcJ_G0018244	657.02	635.533	575.145	258.284	339.17	217.442	622.566	271.632	1.19527	1.65403e-07	2.22819e-06	Irf1	11	51531491	51540156	+	3975	protein_coding	- && sp|P15314|IRF1_MOUSE Interferon regulatory factor 1 OS=Mus musculus OX=10090 GN=Irf1 PE=1 SV=1 && PF00605:Interferon regulatory factor transcription factor	-
MGP_BALBcJ_G0019526	315.328	258.215	267.488	613.553	522.531	747.323	280.344	627.802	-1.16339	1.73397e-07	2.33375e-06	Hs1bp3	12	5288616	5318981	+	2944	protein_coding	- && sp|Q3TC93|H1BP3_MOUSE HCLS1-binding protein 3 OS=Mus musculus OX=10090 GN=Hs1bp3 PE=1 SV=2 && PF00787:PX domain	-
MGP_BALBcJ_G0017091	760.372	747.014	770.512	1654.86	1258.82	1675.14	759.299	1529.61	-1.01023	1.7396e-07	2.3392e-06	Fyn	10	36909262	37108406	+	4414	protein_coding	- && sp|Q05876|FYN_CHICK Tyrosine-protein kinase Fyn OS=Gallus gallus OX=9031 GN=FYN PE=1 SV=2 && PF07714:Protein tyrosine kinase|PF00017:SH2 domain|PF00018:SH3 domain	-
MGP_BALBcJ_G0026796	699.204	683.175	584.274	1929.48	1086.86	1641.37	655.551	1552.57	-1.2439	1.74492e-07	2.34423e-06	Oser1	2	162278031	162297482	-	2600	protein_coding	- && sp|Q9D722|OSER1_MOUSE Oxidative stress-responsive serine-rich protein 1 OS=Mus musculus OX=10090 GN=Oser1 PE=2 SV=1 && PF05604:Protein of unknown function (DUF776)	-
MGP_BALBcJ_G0021852	333.256	391.611	478.375	154.154	179.561	179.442	401.08	171.052	1.23011	1.7775e-07	2.38583e-06	Trib1	15	56808795	56817007	+	5699	protein_coding	- && sp|Q8K4K4|TRIB1_MOUSE Tribbles homolog 1 OS=Mus musculus OX=10090 GN=Trib1 PE=2 SV=2 && -	-
MGP_BALBcJ_G0033933	2488.87	2456.38	3022.71	904.506	1349.08	1370.09	2655.99	1207.89	1.13678	1.78707e-07	2.39649e-06	Nup93	8	91991400	92093165	+	2882	protein_coding	- && sp|Q8BJ71|NUP93_MOUSE Nuclear pore complex protein Nup93 OS=Mus musculus OX=10090 GN=Nup93 PE=1 SV=1 && PF04097:Nup93/Nic96	-
MGP_BALBcJ_G0018143	163.464	169.603	184.412	353.227	362.922	486.605	172.493	400.918	-1.21577	1.79301e-07	2.40228e-06	Sgcd	11	44226013	45324344	-	8236	protein_coding	- && sp|P97281|SGCD_MESAU Delta-sarcoglycan OS=Mesocricetus auratus OX=10036 GN=SGCD PE=2 SV=1 && -	-
MGP_BALBcJ_G0019402	1051.44	845.155	796.074	431.835	461.727	401.106	897.557	431.556	1.05578	1.83132e-07	2.45138e-06	Socs3	11	117211260	117215228	-	2891	protein_coding	- && sp|O35718|SOCS3_MOUSE Suppressor of cytokine signaling 3 OS=Mus musculus OX=10090 GN=Socs3 PE=1 SV=1 && -	-
MGP_BALBcJ_G0033935	1740.1	1711.27	1572.06	4282.62	2643.06	4546.22	1674.48	3823.96	-1.19131	1.83978e-07	2.46047e-06	Herpud1	8	92165344	92174275	+	2333	protein_coding	- && sp|Q9JJK5|HERP1_MOUSE Homocysteine-responsive endoplasmic reticulum-resident ubiquitin-like domain member 1 protein OS=Mus musculus OX=10090 GN=Herpud1 PE=1 SV=1 && PF00240:Ubiquitin family	-
MGP_BALBcJ_G0018809	829.976	964.258	756.818	449.19	285.017	381.05	850.35	371.753	1.19427	1.91013e-07	2.55225e-06	Aatf	11	82958749	83051572	-	2869	protein_coding	- && sp|Q9JKX4|AATF_MOUSE Protein AATF OS=Mus musculus OX=10090 GN=Aatf PE=1 SV=1 && PF13339:Apoptosis antagonizing transcription factor	-
MGP_BALBcJ_G0033686	13.7099	6.66977	6.3905	81.671	44.6527	51.7215	8.92339	59.3484	-2.7472	1.91239e-07	2.55297e-06	Crlf1	8	68107665	68118569	+	1644	protein_coding	- && sp|Q9JM58|CRLF1_MOUSE Cytokine receptor-like factor 1 OS=Mus musculus OX=10090 GN=Crlf1 PE=1 SV=1 && PF00041:Fibronectin type III domain|PF09067:Erythropoietin receptor, ligand binding	-
MGP_BALBcJ_G0017618	1328.8	1367.3	1283.58	3603.73	2927.12	2172.3	1326.56	2901.05	-1.12895	1.91999e-07	2.5608e-06	Dcn	10	95949338	95989024	+	2084	protein_coding	- && sp|P28654|PGS2_MOUSE Decorin OS=Mus musculus OX=10090 GN=Dcn PE=1 SV=1 && PF01462:Leucine rich repeat N-terminal domain|PF13855:Leucine rich repeat	-
MGP_BALBcJ_G0033967	327.983	356.356	346	164.363	120.657	160.442	343.446	148.487	1.2112	1.92553e-07	2.56497e-06	Setd6	8	93488176	93491255	+	1869	protein_coding	- && sp|Q9CWY3|SETD6_MOUSE N-lysine methyltransferase SETD6 OS=Mus musculus OX=10090 GN=Setd6 PE=1 SV=1 && PF00856:SET domain|PF09273:Rubisco LSMT substrate-binding	-
MGP_BALBcJ_G0023352	120.225	93.3767	120.507	237.867	296.418	283.941	111.37	272.742	-1.29281	1.92659e-07	2.56497e-06	Decr2	17	24690243	24700147	-	2261	protein_coding	- && sp|Q9WV68|DECR2_MOUSE Peroxisomal 2,4-dienoyl-CoA reductase [(3E)-enoyl-CoA-producing] OS=Mus musculus OX=10090 GN=Decr2 PE=1 SV=1 && -	-
MGP_BALBcJ_G0022071	2503.64	2864.19	2336.18	1477.22	959.557	1135.76	2568	1190.85	1.1088	1.9478e-07	2.59087e-06	Adsl	15	78501255	78523229	+	5642	protein_coding	- && sp|P54822|PUR8_MOUSE Adenylosuccinate lyase OS=Mus musculus OX=10090 GN=Adsl PE=1 SV=2 && PF10397:Adenylosuccinate lyase C-terminus|PF00206:Lyase	-
MGP_BALBcJ_G0017590	262.597	311.573	377.953	599.261	756.245	796.934	317.374	717.48	-1.17574	1.99479e-07	2.65098e-06	Cdk17	10	91532879	91614537	+	3680	protein_coding	- && sp|Q8K0D0|CDK17_MOUSE Cyclin-dependent kinase 17 OS=Mus musculus OX=10090 GN=Cdk17 PE=1 SV=2 && PF00069:Protein kinase domain|PF12330:Haspin like kinase domain	-
MGP_BALBcJ_G0022652	36.9112	38.1129	31.0396	0	2.85017	1.05554	35.3546	1.3019	4.72794	1.99904e-07	2.65247e-06	Rtp4	16	20388987	20393527	+	1573	protein_coding	- && sp|Q9ER80|RTP4_MOUSE Receptor-transporting protein 4 OS=Mus musculus OX=10090 GN=Rtp4 PE=1 SV=1 && PF13695:Zinc-binding domain	-
MGP_BALBcJ_G0034917	610.617	615.524	773.251	1193.42	1535.29	2321.14	666.464	1683.28	-1.33634	2.01412e-07	2.66948e-06	Dennd4a	9	62060484	62169190	+	8645	protein_coding	- && sp|Q7Z401|MYCPP_HUMAN C-myc promoter-binding protein OS=Homo sapiens OX=9606 GN=DENND4A PE=1 SV=2 && PF03455:dDENN domain|PF02141:DENN (AEX-3) domain|PF03456:uDENN domain	-
MGP_BALBcJ_G0028827	1149.52	953.777	799.726	2865.63	1820.31	2039.31	967.675	2241.75	-1.2123	2.01914e-07	2.67374e-06	Tinagl1	4	127467275	127478617	-	4358	protein_coding	- && sp|Q99JR5|TINAL_MOUSE Tubulointerstitial nephritis antigen-like OS=Mus musculus OX=10090 GN=Tinagl1 PE=1 SV=1 && PF00112:Papain family cysteine protease	-
MGP_BALBcJ_G0026529	314.273	293.47	365.172	550.258	893.053	903.543	324.305	782.285	-1.27014	2.0618e-07	2.72778e-06	Tmx4	2	133067163	133110547	-	10839	protein_coding	- && sp|Q8C0L0|TMX4_MOUSE Thioredoxin-related transmembrane protein 4 OS=Mus musculus OX=10090 GN=Tmx4 PE=1 SV=2 && PF00085:Thioredoxin	-
MGP_BALBcJ_G0024205	134.99	126.726	184.412	303.203	380.973	454.938	148.709	379.705	-1.351	2.08666e-07	2.75819e-06	Pkd2l2	18	31581979	31615491	+	2666	protein_coding	- && sp|Q9JLG4|PK2L2_MOUSE Polycystic kidney disease 2-like 2 protein OS=Mus musculus OX=10090 GN=Pkd2l2 PE=2 SV=2 && PF08016:Polycystin cation channel	-
MGP_BALBcJ_G0018284	2323.3	2753.66	2752.48	1132.16	1110.62	1536.87	2609.81	1259.88	1.05095	2.12657e-07	2.80844e-06	Gemin5	11	55947021	55995479	-	6613	protein_coding	- && sp|Q8BX17|GEMI5_MOUSE Gem-associated protein 5 OS=Mus musculus OX=10090 GN=Gemin5 PE=1 SV=2 && -	-
MGP_BALBcJ_G0026299	624.327	654.59	571.493	178.655	334.42	168.887	616.804	227.321	1.43845	2.218e-07	2.92657e-06	Ivd	2	116896389	116915701	+	5520	protein_coding	- && sp|Q9JHI5|IVD_MOUSE Isovaleryl-CoA dehydrogenase, mitochondrial OS=Mus musculus OX=10090 GN=Ivd PE=1 SV=1 && PF00441:Acyl-CoA dehydrogenase, C-terminal domain|PF02770:Acyl-CoA dehydrogenase, middle domain|PF02771:Acyl-CoA dehydrogenase, N-terminal domain	-
MGP_BALBcJ_G0034249	258.379	270.602	285.747	124.548	122.557	100.276	271.576	115.794	1.22928	2.22557e-07	2.93394e-06	Arv1	8	123290617	123302449	+	1186	protein_coding	- && sp|Q9D0U9|ARV1_MOUSE Protein ARV1 OS=Mus musculus OX=10090 GN=Arv1 PE=2 SV=1 && PF04161:Arv1-like family	-
MGP_BALBcJ_G0019409	877.433	788.938	681.045	391	401.874	321.94	782.472	371.605	1.07349	2.23022e-07	2.93744e-06	Lgals3bp	11	117641086	117650425	-	2847	protein_coding	- && sp|Q07797|LG3BP_MOUSE Galectin-3-binding protein OS=Mus musculus OX=10090 GN=Lgals3bp PE=1 SV=1 && PF00530:Scavenger receptor cysteine-rich domain|PF07707:BTB And C-terminal Kelch	-
MGP_BALBcJ_G0018659	186.665	157.216	157.024	337.914	365.772	405.328	166.968	369.671	-1.14762	2.4237e-07	3.18378e-06	Inpp5k	11	73928002	73946912	+	5727	protein_coding	- && sp|Q8C5L6|INP5K_MOUSE Inositol polyphosphate 5-phosphatase K OS=Mus musculus OX=10090 GN=Inpp5k PE=1 SV=2 && -	-
MGP_BALBcJ_G0036093	398.641	416.384	714.823	982.093	1501.09	1709.98	509.95	1397.72	-1.45401	2.47941e-07	3.25406e-06	Tbc1d8b	X	134922485	134994132	+	5211	protein_coding	- && sp|A3KGB4|TBC8B_MOUSE TBC1 domain family member 8B OS=Mus musculus OX=10090 GN=Tbc1d8b PE=1 SV=1 && PF00566:Rab-GTPase-TBC domain|PF02893:GRAM domain	-
MGP_BALBcJ_G0020934	8165.82	7290.05	10371.8	13887.1	23547.1	27780.8	8609.22	21738.4	-1.33627	2.49537e-07	3.27211e-06	Flnb	14	110952	251144	+	10874	protein_coding	- && sp|Q80X90|FLNB_MOUSE Filamin-B OS=Mus musculus OX=10090 GN=Flnb PE=1 SV=3 && PF00307:Calponin homology (CH) domain|PF00630:Filamin/ABP280 repeat	-
MGP_BALBcJ_G0023842	476.682	400.186	453.726	186.822	234.664	165.72	443.531	195.735	1.17871	2.53544e-07	3.31876e-06	Rftn1	17	49913674	50109717	-	3177	protein_coding	- && sp|Q6A0D4|RFTN1_MOUSE Raftlin OS=Mus musculus OX=10090 GN=Rftn1 PE=1 SV=4 && PF15250:Raftlin	-
MGP_BALBcJ_G0024943	108.625	96.2352	97.6834	231.741	232.764	246.997	100.848	237.167	-1.23456	2.55062e-07	3.33567e-06	Nmrk1	19	15611396	15631681	+	3340	protein_coding	- && sp|Q91W63|NRK1_MOUSE Nicotinamide riboside kinase 1 OS=Mus musculus OX=10090 GN=Nmrk1 PE=1 SV=1 && PF13238:AAA domain	-
MGP_BALBcJ_G0023733	198.266	239.159	243.752	102.089	77.9046	90.7766	227.059	90.2566	1.33274	2.55848e-07	3.34298e-06	Tnfrsf21	17	42791880	42864774	+	3660	protein_coding	- && sp|Q9EPU5|TNR21_MOUSE Tumor necrosis factor receptor superfamily member 21 OS=Mus musculus OX=10090 GN=Tnfrsf21 PE=1 SV=2 && -	-
MGP_BALBcJ_G0025683	253.106	296.328	393.472	588.031	798.047	967.931	314.302	784.67	-1.3189	2.57674e-07	3.36388e-06	Scai	2	36386858	36517325	-	12341	protein_coding	- && sp|Q8C8N2|SCAI_MOUSE Protein SCAI OS=Mus musculus OX=10090 GN=Scai PE=1 SV=2 && PF12070:Protein SCAI	-
MGP_BALBcJ_G0022224	241.505	263.932	283.008	108.214	82.6549	124.554	262.815	105.141	1.32414	2.58253e-07	3.36845e-06	Pus7l	15	92418978	92440419	-	3291	protein_coding	- && sp|Q8CE46|PUS7L_MOUSE Pseudouridylate synthase 7 homolog-like protein OS=Mus musculus OX=10090 GN=Pus7l PE=1 SV=1 && PF01142:tRNA pseudouridine synthase D (TruD)	-
MGP_BALBcJ_G0035058	977.621	1246.29	964.053	464.504	586.185	450.716	1062.66	500.468	1.08593	2.62357e-07	3.41596e-06	Ttk	9	81258725	81296530	+	4891	protein_coding	- && sp|P35761|TTK_MOUSE Dual specificity protein kinase TTK OS=Mus musculus OX=10090 GN=Ttk PE=1 SV=1 && PF00069:Protein kinase domain	-
MGP_BALBcJ_G0017046	1185.38	1158.63	1487.16	2335.79	2525.25	3525.51	1277.06	2795.52	-1.13006	2.657e-07	3.45644e-06	Ptprk	10	25517112	26037916	+	6382	protein_coding	- && sp|P35822|PTPRK_MOUSE Receptor-type tyrosine-protein phosphatase kappa OS=Mus musculus OX=10090 GN=Ptprk PE=1 SV=1 && PF00102:Protein-tyrosine phosphatase|PF07679:Immunoglobulin I-set domain|PF00629:MAM domain, meprin/A5/mu|PF00041:Fibronectin type III domain	-
MGP_BALBcJ_G0024206	282.635	361.12	580.623	720.746	1470.69	1935.86	408.126	1375.77	-1.75244	2.6781e-07	3.48082e-06	Fam13b	18	31615054	31679607	-	3343	protein_coding	- && sp|Q8K2H3|FA13B_MOUSE Protein FAM13B OS=Mus musculus OX=10090 GN=Fam13b PE=1 SV=1 && -	-
MGP_BALBcJ_G0023022	799.392	848.966	1104.64	1904.98	1706.3	2651.52	917.667	2087.6	-1.18538	2.71565e-07	3.52653e-06	Slc5a3	16	89291315	89320455	+	10902	protein_coding	- && sp|Q9JKZ2|SC5A3_MOUSE Sodium/myo-inositol cotransporter OS=Mus musculus OX=10090 GN=Slc5a3 PE=1 SV=2 && PF00474:Sodium:solute symporter family	-
MGP_BALBcJ_G0018774	636.983	609.807	555.061	324.642	258.415	289.218	600.617	290.759	1.04678	2.76303e-07	3.58491e-06	Nle1	11	81353961	81361597	-	3233	protein_coding	- && sp|Q8VEJ4|NLE1_MOUSE Notchless protein homolog 1 OS=Mus musculus OX=10090 GN=Nle1 PE=1 SV=4 && PF00400:WD domain, G-beta repeat|PF08154:NLE (NUC135) domain	-
MGP_BALBcJ_G0035043	36.9112	17.1508	41.0818	94.9425	113.057	251.219	31.7146	153.073	-2.27045	2.77824e-07	3.59832e-06	Col12a1	9	77013468	77134494	-	15227	protein_coding	- && sp|Q60847|COCA1_MOUSE Collagen alpha-1(XII) chain OS=Mus musculus OX=10090 GN=Col12a1 PE=2 SV=3 && PF00092:von Willebrand factor type A domain|PF01391:Collagen triple helix repeat (20 copies)|PF00041:Fibronectin type III domain	-
MGP_BALBcJ_G0030258	80.1501	108.622	97.6834	21.4386	30.4018	26.3885	95.4851	26.0763	1.87166	2.78503e-07	3.60396e-06	Fam20c	5	138837718	138894484	+	6590	protein_coding	- && sp|Q5MJS3|FA20C_MOUSE Extracellular serine/threonine protein kinase FAM20C OS=Mus musculus OX=10090 GN=Fam20c PE=1 SV=1 && -	-
MGP_BALBcJ_G0016507	898.525	1071.93	987.789	561.488	394.273	339.884	986.08	431.882	1.19115	2.79815e-07	3.61776e-06	Uchl5	1	142650467	142683043	+	2833	protein_coding	- && sp|Q9WUP7|UCHL5_MOUSE Ubiquitin carboxyl-terminal hydrolase isozyme L5 OS=Mus musculus OX=10090 GN=Uchl5 PE=1 SV=2 && PF01088:Ubiquitin carboxyl-terminal hydrolase, family 1|PF18031:Ubiquitin carboxyl-terminal hydrolases	-
MGP_BALBcJ_G0017203	2.10921	0	4.56464	44.919	19.0011	62.2769	2.22462	42.0657	-4.22364	2.84669e-07	3.6773e-06	Spock2	10	57665490	57694390	+	5525	protein_coding	- && sp|Q9ER58|TICN2_MOUSE Testican-2 OS=Mus musculus OX=10090 GN=Spock2 PE=1 SV=1 && -	-
MGP_BALBcJ_G0016866	816.266	766.07	1104.64	1885.58	1867.81	4136.67	895.66	2630.02	-1.55379	2.91554e-07	3.75967e-06	Ptpn14	1	189280363	189430407	+	13378	protein_coding	- && sp|Q62130|PTN14_MOUSE Tyrosine-protein phosphatase non-receptor type 14 OS=Mus musculus OX=10090 GN=Ptpn14 PE=1 SV=2 && -	-
MGP_BALBcJ_G0021837	88.587	34.3017	26.4749	172.53	203.312	237.497	49.7879	204.446	-2.0455	2.92621e-07	3.77014e-06	Fbxo32	15	55314212	55353542	-	6932	protein_coding	- && sp|Q9CPU7|FBX32_MOUSE F-box only protein 32 OS=Mus musculus OX=10090 GN=Fbxo32 PE=2 SV=1 && -	-
MGP_BALBcJ_G0021956	708.696	931.862	744.037	406.313	239.414	353.606	794.865	333.111	1.25555	3.02412e-07	3.89289e-06	Hgh1	15	73685640	73688145	+	1959	protein_coding	- && sp|Q8C3I8|HGH1_MOUSE Protein HGH1 homolog OS=Mus musculus OX=10090 GN=Hgh1 PE=1 SV=1 && PF04064:Domain of unknown function (DUF384)|PF04063:Domain of unknown function (DUF383)	-
MGP_BALBcJ_G0035776	283.689	292.517	243.752	134.757	105.456	88.6655	273.319	109.626	1.31734	3.17412e-07	4.0684e-06	Haus7	X	68435209	68457527	-	1438	protein_coding	- && sp|Q8BKT8|HAUS7_MOUSE HAUS augmin-like complex subunit 7 OS=Mus musculus OX=10090 GN=Haus7 PE=1 SV=2 && -	-
MGP_BALBcJ_G0017216	349.075	306.809	354.216	99.026	140.608	166.776	336.7	135.47	1.31381	3.17423e-07	4.0684e-06	Pald1	10	58912677	58977963	-	4274	protein_coding	- && sp|P70261|PALD_MOUSE Paladin OS=Mus musculus OX=10090 GN=Pald1 PE=1 SV=1 && -	-
MGP_BALBcJ_G0015905	2683.97	2745.09	3805.09	653.368	1591.34	1043.93	3078.05	1096.21	1.4893	3.2328e-07	4.13989e-06	Il1rl1	1	37775382	37805172	+	6894	protein_coding	- && sp|P14719|ILRL1_MOUSE Interleukin-1 receptor-like 1 OS=Mus musculus OX=10090 GN=Il1rl1 PE=1 SV=2 && PF01582:TIR domain|PF18452:Immunoglobulin domain|PF13895:Immunoglobulin domain	-
MGP_BALBcJ_G0027187	1556.6	1666.49	1321.01	876.942	550.083	576.326	1514.7	667.783	1.18166	3.23756e-07	4.1424e-06	Exosc8	3	51635992	51642705	-	4333	protein_coding	- && sp|Q9D753|EXOS8_MOUSE Exosome complex component RRP43 OS=Mus musculus OX=10090 GN=Exosc8 PE=1 SV=1 && -	-
MGP_BALBcJ_G0033815	5323.66	5909.41	5274.9	3258.67	1921.96	2383.41	5502.66	2521.35	1.12602	3.26098e-07	4.16743e-06	Ddx39	8	81354816	81366518	+	5177	protein_coding	- && sp|Q8VDW0|DX39A_MOUSE ATP-dependent RNA helicase DDX39A OS=Mus musculus OX=10090 GN=Ddx39a PE=1 SV=1 && PF00270:DEAD/DEAH box helicase|PF00271:Helicase conserved C-terminal domain	-
MGP_BALBcJ_G0022633	1214.91	1123.38	895.583	594.156	386.673	320.885	1077.96	433.905	1.31263	3.26277e-07	4.16743e-06	MGP_BALBcJ_G0022633	16	18955800	18956591	+	792	protein_coding	- && sp|Q8VD00|SGMR2_MOUSE Sigma intracellular receptor 2 OS=Mus musculus OX=10090 GN=Tmem97 PE=1 SV=1 && -	-
MGP_BALBcJ_G0033990	357.512	346.828	303.092	168.446	146.309	132.998	335.811	149.251	1.1693	3.30246e-07	4.21448e-06	Rrad	8	102764720	102767975	-	1575	protein_coding	- && sp|O88667|RAD_MOUSE GTP-binding protein RAD OS=Mus musculus OX=10090 GN=Rrad PE=1 SV=1 && -	-
MGP_BALBcJ_G0034987	102.297	143.876	166.153	53.0861	32.3019	21.1108	137.442	35.4996	1.95335	3.30589e-07	4.21523e-06	Mns1	9	69779623	69803862	+	5356	protein_coding	- && sp|Q61884|MNS1_MOUSE Meiosis-specific nuclear structural protein 1 OS=Mus musculus OX=10090 GN=Mns1 PE=1 SV=1 && PF13868:Trichohyalin-plectin-homology domain	-
MGP_BALBcJ_G0020670	80.1501	111.48	71.2084	236.846	195.712	300.829	87.613	244.462	-1.47955	3.32065e-07	4.23039e-06	Zfp729b	13	65779180	65799426	-	4104	protein_coding	- && sp|Q6P5C7|ZN728_MOUSE Zinc finger protein 728 OS=Mus musculus OX=10090 GN=Znf728 PE=2 SV=1 && PF01352:KRAB box	-
MGP_BALBcJ_G0023521	28.4744	31.4432	32.8654	188.864	57.0034	195.275	30.9277	147.048	-2.24683	3.35773e-07	4.27027e-06	Col11a2	17	33004528	33031754	+	6843	protein_coding	- && sp|Q64739|COBA2_MOUSE Collagen alpha-2(XI) chain OS=Mus musculus OX=10090 GN=Col11a2 PE=2 SV=3 && PF01410:Fibrillar collagen C-terminal domain|PF01391:Collagen triple helix repeat (20 copies)|PF02210:Laminin G domain	-
MGP_BALBcJ_G0007650	704.477	615.524	522.195	255.222	327.769	216.386	614.066	266.459	1.20306	3.40409e-07	4.32179e-06	Gm25911	1	166335773	166335828	-	56	miRNA	- && - && -	-
MGP_BALBcJ_G0018070	2234.71	2015.22	1807.6	1180.15	930.105	829.655	2019.18	979.969	1.04281	3.43163e-07	4.34556e-06	Rhbdf1	11	29451707	29464443	-	5446	protein_coding	- && sp|Q6PIX5|RHDF1_MOUSE Inactive rhomboid protein 1 OS=Mus musculus OX=10090 GN=Rhbdf1 PE=1 SV=2 && -	-
MGP_BALBcJ_G0022614	445.044	439.252	337.784	208.261	159.609	130.887	407.36	166.253	1.29223	3.47886e-07	4.40159e-06	Ece2	16	17243741	17278800	+	6547	protein_coding	- && sp|B2RQR8|ECE2_MOUSE Endothelin-converting enzyme 2 OS=Mus musculus OX=10090 GN=Ece2 PE=1 SV=1 && PF01431:Peptidase family M13|PF05649:Peptidase family M13	-
MGP_BALBcJ_G0015698	222.522	157.216	136.939	568.634	570.034	313.496	172.226	484.055	-1.49293	3.63724e-07	4.59805e-06	4930447F24Rik	9	105736922	105741445	+	1503	processed_transcript	- && - && -	-
MGP_BALBcJ_G0028025	194.048	201.999	196.28	658.472	330.62	556.27	197.442	515.121	-1.38291	3.64238e-07	4.60061e-06	Gem	4	8172919	8183212	+	2104	protein_coding	- && sp|P55041|GEM_MOUSE GTP-binding protein GEM OS=Mus musculus OX=10090 GN=Gem PE=1 SV=2 && PF00071:Ras family	-
MGP_BALBcJ_G0022951	225.686	200.093	311.309	440.002	695.441	911.988	245.696	682.477	-1.47319	3.76802e-07	4.74713e-06	Bach1	16	84887105	84922213	+	6831	protein_coding	- && sp|P97302|BACH1_MOUSE Transcription regulator protein BACH1 OS=Mus musculus OX=10090 GN=Bach1 PE=1 SV=1 && PF00651:BTB/POZ domain|PF03131:bZIP Maf transcription factor	-
MGP_BALBcJ_G0029116	136.044	159.122	178.934	66.3577	52.2531	36.9439	158.033	51.8516	1.60745	3.80092e-07	4.7845e-06	Apitd1	4	147077263	147087575	-	1568	protein_coding	- && sp|Q9D084|CENPS_MOUSE Centromere protein S OS=Mus musculus OX=10090 GN=Cenps PE=2 SV=1 && PF15630:CENP-S protein	-
MGP_BALBcJ_G0018533	1306.66	1205.32	1446.99	503.297	685.941	714.601	1319.66	634.613	1.05624	3.83716e-07	4.82257e-06	Pelp1	11	68552879	68570026	-	3561	protein_coding	- && sp|Q9DBD5|PELP1_MOUSE Proline-, glutamic acid- and leucine-rich protein 1 OS=Mus musculus OX=10090 GN=Pelp1 PE=1 SV=2 && PF08167:rRNA processing/ribosome biogenesis|PF08166:NUC202 domain	-
MGP_BALBcJ_G0025391	1008.2	982.361	896.496	387.937	548.183	308.218	962.354	414.779	1.21325	3.86227e-07	4.84933e-06	Nsmf	2	22139565	22148087	+	4896	protein_coding	- && sp|Q99NF2|NSMF_MOUSE NMDA receptor synaptonuclear signaling and neuronal migration factor OS=Mus musculus OX=10090 GN=Nsmf PE=1 SV=1 && -	-
MGP_BALBcJ_G0023767	1097.85	1131	1352.96	426.731	598.536	636.491	1193.94	553.919	1.10812	3.92775e-07	4.91901e-06	Polh	17	45984690	46015081	-	2569	protein_coding	- && sp|Q9JJN0|POLH_MOUSE DNA polymerase eta OS=Mus musculus OX=10090 GN=Polh PE=1 SV=1 && PF18439:Ubiquitin-Binding Zinc Finger|PF00817:impB/mucB/samB family|PF11799:impB/mucB/samB family C-terminal domain	-
MGP_BALBcJ_G0033782	547.341	462.119	408.079	253.18	156.759	150.942	472.513	186.961	1.33741	3.94883e-07	4.94122e-06	MGP_BALBcJ_G0033782	8	76078226	76081883	-	1131	protein_coding	- && sp|Q9WV02|RBMX_MOUSE RNA-binding motif protein, X chromosome OS=Mus musculus OX=10090 GN=Rbmx PE=1 SV=1 && PF00076:RNA recognition motif. (a.k.a. RRM, RBD, or RNP domain)	-
MGP_BALBcJ_G0019954	778.3	780.363	664.612	407.334	340.12	262.83	741.092	336.761	1.13744	4.08018e-07	5.10126e-06	Tdp1	12	97869649	97940891	+	5464	protein_coding	- && sp|Q8BJ37|TYDP1_MOUSE Tyrosyl-DNA phosphodiesterase 1 OS=Mus musculus OX=10090 GN=Tdp1 PE=1 SV=2 && PF06087:Tyrosyl-DNA phosphodiesterase	-
MGP_BALBcJ_G0027519	363.839	378.271	318.612	126.59	164.36	174.164	353.574	155.038	1.18914	4.12288e-07	5.15029e-06	Tdrkh	3	91799192	91817421	+	2970	protein_coding	- && sp|Q80VL1|TDRKH_MOUSE Tudor and KH domain-containing protein OS=Mus musculus OX=10090 GN=Tdrkh PE=1 SV=1 && -	-
MGP_BALBcJ_G0014741	108.625	91.4711	155.198	26.5431	39.9024	33.7773	118.431	33.4076	1.82496	4.14263e-07	5.16659e-06	MGP_BALBcJ_G0014741	X	116325943	116327532	-	1314	processed_pseudogene	- && sp|Q8VDF2|UHRF1_MOUSE E3 ubiquitin-protein ligase UHRF1 OS=Mus musculus OX=10090 GN=Uhrf1 PE=1 SV=2 && PF00628:PHD-finger|PF02182:SAD/SRA domain	-
MGP_BALBcJ_G0033954	1056.72	917.569	851.763	435.919	511.13	315.607	942.016	420.885	1.1614	4.14349e-07	5.16659e-06	Katnb1	8	92854016	92872714	+	3425	protein_coding	- && sp|Q8BG40|KTNB1_MOUSE Katanin p80 WD40 repeat-containing subunit B1 OS=Mus musculus OX=10090 GN=Katnb1 PE=1 SV=1 && PF00400:WD domain, G-beta repeat|PF13925:con80 domain of Katanin	-
MGP_BALBcJ_G0026328	668.621	705.09	1143.9	1499.68	2341.89	3691.23	839.203	2510.93	-1.58079	4.14642e-07	5.16659e-06	Mga	2	117952178	118026579	+	15804	protein_coding	- && sp|A2AWL7|MGAP_MOUSE MAX gene-associated protein OS=Mus musculus OX=10090 GN=Mga PE=2 SV=1 && PF00010:Helix-loop-helix DNA-binding domain|PF00907:T-box|PF16059:Domain of unknown function (DUF4801)	-
MGP_BALBcJ_G0036197	149.754	165.791	209.061	313.412	507.33	518.271	174.869	446.338	-1.35079	4.19255e-07	5.21968e-06	Cdkl5	X	156032502	156256512	-	14325	protein_coding	- && sp|O76039|CDKL5_HUMAN Cyclin-dependent kinase-like 5 OS=Homo sapiens OX=9606 GN=CDKL5 PE=1 SV=2 && -	-
MGP_BALBcJ_G0028640	1476.45	1309.18	1176.77	4276.5	2195.58	2998.79	1320.8	3156.96	-1.25719	4.32185e-07	5.37612e-06	Atp6v0b	4	114940371	114943378	-	2005	protein_coding	- && sp|Q91V37|VATO_MOUSE V-type proton ATPase 21 kDa proteolipid subunit OS=Mus musculus OX=10090 GN=Atp6v0b PE=1 SV=1 && PF00137:ATP synthase subunit C	-
MGP_BALBcJ_G0029928	214.085	162.933	146.069	40.8355	72.2043	23.2219	174.362	45.4206	1.93438	4.33996e-07	5.3941e-06	Oasl1	5	114469673	114485073	+	2608	protein_coding	- && sp|Q8VI94|OASL1_MOUSE 2'-5'-oligoadenylate synthase-like protein 1 OS=Mus musculus OX=10090 GN=Oasl1 PE=2 SV=1 && PF10421:2'-5'-oligoadenylate synthetase 1, domain 2, C-terminus|PF00240:Ubiquitin family	-
MGP_BALBcJ_G0026473	6059.77	7255.75	6722.81	3427.12	2389.39	3734.51	6679.44	3183.67	1.06917	4.41187e-07	5.47427e-06	MGP_BALBcJ_G0026473	2	128670692	128675555	+	3683	protein_coding	- && sp|Q9D6Z1|NOP56_MOUSE Nucleolar protein 56 OS=Mus musculus OX=10090 GN=Nop56 PE=1 SV=2 && PF08156:NOP5NT (NUC127) domain	-
MGP_BALBcJ_G0033477	4026.49	3706.48	4189.43	1290.4	2293.44	1798.64	3974.13	1794.16	1.14719	4.44416e-07	5.5051e-06	Adgra2	8	24460795	24501358	+	5775	protein_coding	- && sp|Q91ZV8|AGRA2_MOUSE Adhesion G protein-coupled receptor A2 OS=Mus musculus OX=10090 GN=Adgra2 PE=1 SV=2 && PF00002:7 transmembrane receptor (Secretin family)|PF13855:Leucine rich repeat|PF01825:GPCR proteolysis site, GPS, motif	-
MGP_BALBcJ_G0028618	228.85	211.527	159.763	74.5248	71.2542	29.5552	200.046	58.4447	1.77172	4.61098e-07	5.70219e-06	Mutyh	4	113841796	113853288	+	2611	protein_coding	- && sp|Q99P21|MUTYH_MOUSE Adenine DNA glycosylase OS=Mus musculus OX=10090 GN=Mutyh PE=1 SV=2 && PF00730:HhH-GPD superfamily base excision DNA repair protein|PF00633:Helix-hairpin-helix motif	-
MGP_BALBcJ_G0027340	990.276	920.428	1133.86	303.203	573.834	381.05	1014.85	419.363	1.27436	4.81518e-07	5.93979e-06	Pear1	3	84984436	85060958	-	6778	protein_coding	- && sp|Q8VIK5|PEAR1_MOUSE Platelet endothelial aggregation receptor 1 OS=Mus musculus OX=10090 GN=Pear1 PE=1 SV=1 && -	-
MGP_BALBcJ_G0024082	198.266	175.32	168.892	69.4203	79.8047	56.9992	180.826	68.7414	1.39267	4.89237e-07	6.02496e-06	Bambi	18	375620	384064	+	5037	protein_coding	- && sp|Q9D0L6|BAMBI_MOUSE BMP and activin membrane-bound inhibitor homolog OS=Mus musculus OX=10090 GN=Bambi PE=2 SV=1 && PF06211:BMP and activin membrane-bound inhibitor (BAMBI) N-terminal domain	-
MGP_BALBcJ_G0020202	609.563	679.363	623.53	351.185	321.119	278.663	637.486	316.989	1.0078	5.08865e-07	6.25625e-06	Epdr1	13	16527401	16555379	-	2386	protein_coding	- && sp|Q99M71|EPDR1_MOUSE Mammalian ependymin-related protein 1 OS=Mus musculus OX=10090 GN=Epdr1 PE=1 SV=1 && PF00811:Ependymin	-
MGP_BALBcJ_G0028609	232.014	231.536	343.261	496.151	715.393	733.601	268.937	648.382	-1.26867	5.19665e-07	6.37842e-06	Gpbp1l1	4	113580189	113617995	+	4447	protein_coding	- && sp|Q6NZP2|GPBL1_MOUSE Vasculin-like protein 1 OS=Mus musculus OX=10090 GN=Gpbp1l1 PE=1 SV=1 && PF15337:Vascular protein family Vasculin-like 1	-
MGP_BALBcJ_G0018071	382.822	340.158	361.52	155.175	191.911	140.387	361.5	162.491	1.15211	5.21801e-07	6.39931e-06	Nprl3	11	29467774	29511696	-	7571	protein_coding	- && sp|Q8VIJ8|NPRL3_MOUSE GATOR complex protein NPRL3 OS=Mus musculus OX=10090 GN=Nprl3 PE=1 SV=1 && PF02245:Methylpurine-DNA glycosylase (MPG)	-
MGP_BALBcJ_G0016961	37.9659	31.4432	50.2111	135.778	102.606	146.72	39.8734	128.368	-1.68373	5.22658e-07	6.40452e-06	Aig1	10	10668554	10897204	-	9181	protein_coding	- && sp|Q9D8B1|AIG1_MOUSE Androgen-induced gene 1 protein OS=Mus musculus OX=10090 GN=Aig1 PE=2 SV=2 && PF04750:FAR-17a/AIG1-like protein	-
MGP_BALBcJ_G0015507	259.433	253.451	319.525	87.7963	77.9046	141.443	277.47	102.381	1.44103	5.3564e-07	6.55815e-06	Foxd2os	4	111893913	111907526	+	3222	processed_transcript	- && - && -	-
MGP_BALBcJ_G0019831	394.423	353.498	432.728	742.185	742.944	1005.93	393.55	830.353	-1.07678	5.38031e-07	6.58197e-06	Susd6	12	78485356	78576521	+	5001	protein_coding	- && sp|Q8BGE4|SUSD6_MOUSE Sushi domain-containing protein 6 OS=Mus musculus OX=10090 GN=Susd6 PE=2 SV=1 && -	-
MGP_BALBcJ_G0028656	2071.25	2242.95	2127.12	1287.34	792.347	963.709	2147.11	1014.46	1.08189	5.45178e-07	6.66389e-06	Ebna1bp2	4	115676492	115683277	+	3553	protein_coding	- && sp|Q9D903|EBP2_MOUSE Probable rRNA-processing protein EBP2 OS=Mus musculus OX=10090 GN=Ebna1bp2 PE=2 SV=1 && PF05890:Eukaryotic rRNA processing protein EBP2	-
MGP_BALBcJ_G0031183	678.112	786.08	1152.12	1496.62	2407.44	3339.73	872.103	2414.6	-1.46886	5.72699e-07	6.9772e-06	Kdm5a	6	118274670	118358103	+	14113	protein_coding	- && sp|Q3UXZ9|KDM5A_MOUSE Lysine-specific demethylase 5A OS=Mus musculus OX=10090 GN=Kdm5a PE=1 SV=2 && PF08429:PLU-1-like protein|PF01388:ARID/BRIGHT DNA binding domain|PF02375:jmjN domain|PF00628:PHD-finger|PF02928:C5HC2 zinc finger|PF02373:JmjC domain, hydroxylase	-
MGP_BALBcJ_G0019809	464.027	615.524	647.267	1113.79	1106.82	1361.65	575.606	1194.08	-1.05199	5.75199e-07	7.00189e-06	Mpp5	12	76430256	76521256	+	5300	protein_coding	- && sp|Q9JLB2|PALS1_MOUSE Protein PALS1 OS=Mus musculus OX=10090 GN=Pals1 PE=1 SV=1 && PF09060:L27_N|PF00625:Guanylate kinase|PF07653:Variant SH3 domain|PF00595:PDZ domain|PF02828:L27 domain	-
MGP_BALBcJ_G0025070	1845.56	2565	3041.88	892.255	1059.31	1316.26	2484.15	1089.28	1.18965	5.81635e-07	7.07441e-06	Hells	19	36280218	36320951	+	7143	protein_coding	- && sp|Q60848|HELLS_MOUSE Lymphocyte-specific helicase OS=Mus musculus OX=10090 GN=Hells PE=1 SV=2 && PF00271:Helicase conserved C-terminal domain|PF00176:SNF2 family N-terminal domain	-
MGP_BALBcJ_G0019415	530.467	548.826	602.533	209.282	268.866	305.051	560.609	261.066	1.10298	5.8819e-07	7.13956e-06	Cbx2	11	118278161	118286476	+	4257	protein_coding	- && sp|P30658|CBX2_MOUSE Chromobox protein homolog 2 OS=Mus musculus OX=10090 GN=Cbx2 PE=1 SV=2 && -	-
MGP_BALBcJ_G0033837	1059.88	1008.09	841.72	520.652	503.53	395.828	969.896	473.337	1.03439	5.88447e-07	7.13956e-06	Mri1	8	81901740	81909156	-	3274	protein_coding	- && sp|Q9CQT1|MTNA_MOUSE Methylthioribose-1-phosphate isomerase OS=Mus musculus OX=10090 GN=Mri1 PE=1 SV=1 && PF01008:Initiation factor 2 subunit family	-
MGP_BALBcJ_G0015756	481.955	646.014	663.699	1093.37	1242.67	1780.7	597.223	1372.25	-1.19959	5.99046e-07	7.25631e-06	Rb1cc1	1	3239727	3309383	+	13909	protein_coding	- && sp|Q9ESK9|RBCC1_MOUSE RB1-inducible coiled-coil protein 1 OS=Mus musculus OX=10090 GN=Rb1cc1 PE=1 SV=3 && PF10377:Autophagy-related protein 11	-
MGP_BALBcJ_G0013962	536.795	655.543	668.264	265.431	324.919	174.164	620.201	254.838	1.28226	6.21825e-07	7.52607e-06	MGP_BALBcJ_G0013962	7	108178813	108179277	+	465	processed_pseudogene	- && sp|O89086|RBM3_MOUSE RNA-binding protein 3 OS=Mus musculus OX=10090 GN=Rbm3 PE=1 SV=1 && PF00076:RNA recognition motif. (a.k.a. RRM, RBD, or RNP domain)	-
MGP_BALBcJ_G0023975	456.645	343.017	327.741	998.428	680.24	832.822	375.801	837.163	-1.15622	6.25934e-07	7.55723e-06	Ypel5	17	72990531	73005015	+	2873	protein_coding	- && sp|Q3ZBE7|YPEL5_BOVIN Protein yippee-like 5 OS=Bos taurus OX=9913 GN=YPEL5 PE=2 SV=1 && PF03226:Yippee zinc-binding/DNA-binding /Mis18, centromere assembly	-
MGP_BALBcJ_G0023616	559.996	527.864	398.037	243.992	224.213	158.331	495.299	208.846	1.24472	6.30791e-07	7.60965e-06	Nrm	17	35085270	35089894	+	1466	protein_coding	- && sp|Q8VC65|NRM_MOUSE Nurim OS=Mus musculus OX=10090 GN=Nrm PE=1 SV=1 && -	-
MGP_BALBcJ_G0029759	747.716	899.466	765.947	443.065	256.515	356.773	804.376	352.118	1.19253	6.36642e-07	7.67398e-06	Enoph1	5	98746746	98774591	+	2437	protein_coding	- && sp|Q8BGB7|ENOPH_MOUSE Enolase-phosphatase E1 OS=Mus musculus OX=10090 GN=Enoph1 PE=1 SV=1 && -	-
MGP_BALBcJ_G0030867	8.43686	9.52824	10.0422	35.731	55.1033	77.0545	9.33577	55.9629	-2.58008	6.41524e-07	7.72653e-06	Dnah6	6	70778237	70980255	-	13247	protein_coding	- && sp|Q9C0G6|DYH6_HUMAN Dynein axonemal heavy chain 6 OS=Homo sapiens OX=9606 GN=DNAH6 PE=2 SV=3 && PF12775:P-loop containing dynein motor region|PF18199:Dynein heavy chain C-terminal domain|PF12781:ATP-binding dynein motor region|PF12780:P-loop containing dynein motor region D4|PF17857:AAA+ lid domain|PF18198:Dynein heavy chain AAA lid domain|PF12777:Microtubule-binding stalk of dynein motor|P…	-
MGP_BALBcJ_G0034498	910.126	868.975	765.034	474.712	395.223	297.663	848.045	389.2	1.12315	6.5225e-07	7.84517e-06	Dcps	9	31991055	32043604	-	1451	protein_coding	- && sp|Q9DAR7|DCPS_MOUSE m7GpppX diphosphatase OS=Mus musculus OX=10090 GN=Dcps PE=1 SV=1 && PF05652:Scavenger mRNA decapping enzyme (DcpS) N-terminal|PF11969:Scavenger mRNA decapping enzyme C-term binding	-
MGP_BALBcJ_G0030274	1208.58	934.72	896.496	276.66	552.933	229.052	1013.27	352.882	1.52054	6.52437e-07	7.84517e-06	Micall2	5	139815638	139845279	-	3846	protein_coding	- && sp|Q3TN34|MILK2_MOUSE MICAL-like protein 2 OS=Mus musculus OX=10090 GN=Micall2 PE=1 SV=1 && PF00307:Calponin homology (CH) domain|PF00412:LIM domain|PF12130:Bivalent Mical/EHBP Rab binding domain	-
novel.211	3.16382	4.76412	0	36.7519	31.3519	39.055	2.64265	35.7196	-3.77536	6.53341e-07	7.84965e-06	-	15	64239597	64260788	+	1400	-	- && - && -	-
MGP_BALBcJ_G0035199	267.87	279.177	246.491	105.151	133.008	106.61	264.513	114.923	1.2012	6.60892e-07	7.93393e-06	Poc1a	9	103860611	103930502	+	3008	protein_coding	- && sp|Q8JZX3|POC1A_MOUSE POC1 centriolar protein homolog A OS=Mus musculus OX=10090 GN=Poc1a PE=2 SV=2 && PF00400:WD domain, G-beta repeat	-
MGP_BALBcJ_G0018023	196.157	149.593	140.591	548.216	302.118	407.439	162.114	419.258	-1.37182	6.62978e-07	7.94787e-06	Zrsr1	11	20033694	20036977	+	3284	protein_coding	- && sp|Q64707|U2AFL_MOUSE U2 small nuclear ribonucleoprotein auxiliary factor 35 kDa subunit-related protein 1 OS=Mus musculus OX=10090 GN=Zrsr1 PE=1 SV=1 && PF00642:Zinc finger C-x8-C-x5-C-x3-H type (and similar)	-
MGP_BALBcJ_G0023340	377.549	404.95	449.161	138.841	216.613	181.553	410.553	179.002	1.19704	6.63129e-07	7.94787e-06	Rhot2	17	24439434	24445822	-	4442	protein_coding	- && sp|Q8JZN7|MIRO2_MOUSE Mitochondrial Rho GTPase 2 OS=Mus musculus OX=10090 GN=Rhot2 PE=1 SV=1 && PF00071:Ras family|PF08355:EF hand associated|PF08356:EF hand associated	-
MGP_BALBcJ_G0022373	3512.9	3392.05	4378.41	875.921	2062.57	1383.81	3761.12	1440.77	1.38416	6.65674e-07	7.9719e-06	Espl1	15	100402238	100429927	+	6630	protein_coding	- && sp|P60330|ESPL1_MOUSE Separin OS=Mus musculus OX=10090 GN=Espl1 PE=1 SV=1 && PF03568:Peptidase family C50	-
MGP_BALBcJ_G0024211	2815.8	3039.51	3235.42	929.007	1796.56	1177.98	3030.24	1301.18	1.21939	6.74206e-07	8.06678e-06	Kif20a	18	31796352	31803940	+	2734	protein_coding	- && sp|P97329|KI20A_MOUSE Kinesin-like protein KIF20A OS=Mus musculus OX=10090 GN=Kif20a PE=1 SV=1 && PF00225:Kinesin motor domain	-
MGP_BALBcJ_G0001176	65.3856	72.4146	65.7309	212.345	129.208	326.162	67.8437	222.571	-1.71257	6.85034e-07	8.17194e-06	MGP_BALBcJ_G0001176	3	86419358	86422097	+	2740	TEC	- && sp|P47802|MTX1_MOUSE Metaxin-1 OS=Mus musculus OX=10090 GN=Mtx1 PE=1 SV=1 && -	-
MGP_BALBcJ_G0012280	184.556	195.329	162.501	73.5039	61.7537	78.1101	180.795	71.1225	1.34715	6.85143e-07	8.17194e-06	MGP_BALBcJ_G0012280	3	95799599	95801609	-	1132	processed_pseudogene	- && sp|Q9WV02|RBMX_MOUSE RNA-binding motif protein, X chromosome OS=Mus musculus OX=10090 GN=Rbmx PE=1 SV=1 && -	-
MGP_BALBcJ_G0035811	183.502	183.895	166.153	60.2323	64.6038	82.3322	177.85	69.0561	1.36582	6.88147e-07	8.20116e-06	Slc10a3	X	69380867	69384997	-	2023	protein_coding	- && sp|P21129|P3_MOUSE P3 protein OS=Mus musculus OX=10090 GN=Slc10a3 PE=2 SV=2 && PF01758:Sodium Bile acid symporter family	-
MGP_BALBcJ_G0029537	383.877	569.789	725.778	1199.54	1217.02	2173.36	559.815	1529.97	-1.44973	6.91956e-07	8.23327e-06	Arap2	5	60462505	60628281	-	11848	protein_coding	- && sp|Q8BZ05|ARAP2_MOUSE Arf-GAP with Rho-GAP domain, ANK repeat and PH domain-containing protein 2 OS=Mus musculus OX=10090 GN=Arap2 PE=1 SV=2 && PF00536:SAM domain (Sterile alpha motif)|PF01412:Putative GTPase activating protein for Arf|PF00169:PH domain|PF00620:RhoGAP domain	-
MGP_BALBcJ_G0030342	11315.9	11590.1	9367.56	5560.77	5656.64	3349.23	10757.9	4855.55	1.14762	6.94746e-07	8.25982e-06	Arpc1b	5	145325701	145342411	+	5109	protein_coding	- && sp|Q9WV32|ARC1B_MOUSE Actin-related protein 2/3 complex subunit 1B OS=Mus musculus OX=10090 GN=Arpc1b PE=1 SV=4 && -	-
MGP_BALBcJ_G0017101	326.928	388.752	333.219	180.697	135.858	94.9987	349.633	137.185	1.34923	7.09896e-07	8.43315e-06	Gtf3c6	10	37824274	37832854	-	1020	protein_coding	- && sp|Q9D8P7|TF3C6_MOUSE General transcription factor 3C polypeptide 6 OS=Mus musculus OX=10090 GN=Gtf3c6 PE=2 SV=1 && PF10419:TFIIIC subunit triple barrel domain	-
MGP_BALBcJ_G0024009	1098.9	1252.96	948.533	2653.29	1766.16	2697.96	1100.13	2372.47	-1.10865	7.11426e-07	8.44454e-06	Cdc42ep3	17	79530922	79552050	-	1967	protein_coding	- && sp|Q9CQC5|BORG2_MOUSE Cdc42 effector protein 3 OS=Mus musculus OX=10090 GN=Cdc42ep3 PE=1 SV=1 && PF00786:P21-Rho-binding domain|PF14957:Cdc42 effector	-
MGP_BALBcJ_G0018890	1125.27	1289.17	1687.09	2444	2900.52	3861.17	1367.18	3068.57	-1.16607	7.12544e-07	8.45102e-06	Spag9	11	92655379	92786508	+	11445	protein_coding	- && sp|Q58A65|JIP4_MOUSE C-Jun-amino-terminal kinase-interacting protein 4 OS=Mus musculus OX=10090 GN=Spag9 PE=1 SV=2 && PF09744:JNK_SAPK-associated protein-1|PF16471:JNK-interacting protein leucine zipper II	-
MGP_BALBcJ_G0033418	47.4573	19.0565	26.4749	74.5248	141.558	200.553	30.9962	138.879	-2.16943	7.30256e-07	8.65414e-06	Atp7b	8	19305644	19374421	-	6500	protein_coding	- && sp|Q64446|ATP7B_MOUSE Copper-transporting ATPase 2 OS=Mus musculus OX=10090 GN=Atp7b PE=1 SV=2 && PF00702:haloacid dehalogenase-like hydrolase|PF00122:E1-E2 ATPase|PF00403:Heavy-metal-associated domain	-
MGP_BALBcJ_G0032223	5.27304	2.85847	2.73879	51.0444	21.8513	43.2772	3.62343	38.7243	-3.43163	7.54626e-07	8.91436e-06	Fgf21	7	45001408	45002991	-	930	protein_coding	- && sp|Q9JJN1|FGF21_MOUSE Fibroblast growth factor 21 OS=Mus musculus OX=10090 GN=Fgf21 PE=2 SV=1 && PF00167:Fibroblast growth factor	-
MGP_BALBcJ_G0026490	828.921	810.853	769.599	477.775	307.818	315.607	803.124	367.067	1.12973	7.56912e-07	8.92286e-06	Itpa	2	129062477	129076370	+	1960	protein_coding	- && sp|Q9D892|ITPA_MOUSE Inosine triphosphate pyrophosphatase OS=Mus musculus OX=10090 GN=Itpa PE=1 SV=2 && PF01725:Ham1 family	-
MGP_BALBcJ_G0021439	541.013	485.94	612.575	931.049	1131.52	1365.87	546.51	1142.81	-1.06402	7.57012e-07	8.92286e-06	Hmbox1	14	57974745	58113228	-	9675	protein_coding	- && sp|Q8BJA3|HMBX1_MOUSE Homeobox-containing protein 1 OS=Mus musculus OX=10090 GN=Hmbox1 PE=1 SV=1 && PF04814:Hepatocyte nuclear factor 1 (HNF-1), N terminus	-
MGP_BALBcJ_G0032373	371.222	325.866	254.707	1112.77	703.992	593.214	317.265	803.324	-1.34101	7.57784e-07	8.92286e-06	Isg20	7	78613049	78620025	+	1864	protein_coding	- && sp|Q9JL16|ISG20_MOUSE Interferon-stimulated gene 20 kDa protein OS=Mus musculus OX=10090 GN=Isg20 PE=1 SV=1 && PF00929:Exonuclease	-
MGP_BALBcJ_G0020328	362.785	365.884	238.274	1450.68	571.934	843.378	322.315	955.331	-1.56783	7.58365e-07	8.92286e-06	Acot13	13	21879820	21893395	-	721	protein_coding	- && sp|Q9CQR4|ACO13_MOUSE Acyl-coenzyme A thioesterase 13 OS=Mus musculus OX=10090 GN=Acot13 PE=1 SV=1 && PF03061:Thioesterase superfamily	-
MGP_BALBcJ_G0031750	161.355	214.385	178.021	79.6292	73.1543	58.0548	184.587	70.2794	1.3927	7.68546e-07	9.03545e-06	Rtn2	7	17128416	17141993	+	2034	protein_coding	- && sp|O70622|RTN2_MOUSE Reticulon-2 OS=Mus musculus OX=10090 GN=Rtn2 PE=1 SV=1 && PF02453:Reticulon	-
MGP_BALBcJ_G0026109	3104.76	3066.19	2709.57	1732.45	1483.04	1108.32	2960.17	1441.27	1.0382	7.73423e-07	9.08557e-06	Psmc3	2	88826396	88838756	+	2607	protein_coding	- && sp|O88685|PRS6A_MOUSE 26S proteasome regulatory subunit 6A OS=Mus musculus OX=10090 GN=Psmc3 PE=1 SV=2 && PF16450:Proteasomal ATPase OB C-terminal domain|PF00004:ATPase family associated with various cellular activities (AAA)	-
MGP_BALBcJ_G0016902	167.683	158.169	261.098	381.812	504.48	652.325	195.65	512.872	-1.38898	7.87532e-07	9.23662e-06	Plxna2	1	194180212	194380984	+	16737	protein_coding	- && sp|P70207|PLXA2_MOUSE Plexin-A2 OS=Mus musculus OX=10090 GN=Plxna2 PE=1 SV=2 && PF18020:TIG domain found in plexin|PF01403:Sema domain|PF01833:IPT/TIG domain|PF08337:Plexin cytoplasmic RasGAP domain|PF17960:TIG domain|PF01437:Plexin repeat	-
MGP_BALBcJ_G0021601	884.815	1029.05	929.362	2370.5	1519.14	2011.86	947.742	1967.17	-1.05333	7.91118e-07	9.27133e-06	Ndfip2	14	98815740	98866259	+	11210	protein_coding	- && sp|Q91ZP6|NFIP2_MOUSE NEDD4 family-interacting protein 2 (Fragment) OS=Mus musculus OX=10090 GN=Ndfip2 PE=1 SV=2 && PF10176:Protein of unknown function (DUF2370)	-
MGP_BALBcJ_G0021450	390.205	488.799	460.116	221.532	224.213	166.776	446.373	204.174	1.12807	7.92827e-07	9.28399e-06	Esco2	14	58984911	59000064	-	4010	protein_coding	- && sp|Q8CIB9|ESCO2_MOUSE N-acetyltransferase ESCO2 OS=Mus musculus OX=10090 GN=Esco2 PE=1 SV=3 && PF13878:zinc-finger of acetyl-transferase ESCO|PF13880:ESCO1/2 acetyl-transferase	-
MGP_BALBcJ_G0028533	570.542	650.779	913.842	1178.1	1938.12	2880.57	711.721	1998.93	-1.48946	8.22494e-07	9.61615e-06	Zyg11b	4	105237538	105302578	-	8690	protein_coding	- && sp|Q3UFS0|ZY11B_MOUSE Protein zyg-11 homolog B OS=Mus musculus OX=10090 GN=Zyg11b PE=1 SV=2 && -	-
MGP_BALBcJ_G0031945	815.211	750.825	611.662	2239.83	1314.88	1448.2	725.9	1667.64	-1.20018	8.2612e-07	9.65091e-06	Sirt2	7	27073428	27095993	+	3572	protein_coding	- && sp|Q8VDQ8|SIR2_MOUSE NAD-dependent protein deacetylase sirtuin-2 OS=Mus musculus OX=10090 GN=Sirt2 PE=1 SV=2 && PF02146:Sir2 family	-
MGP_BALBcJ_G0010594	1348.84	1055.73	951.272	2985.07	2060.67	2158.58	1118.61	2401.44	-1.10247	8.41497e-07	9.80729e-06	MGP_BALBcJ_G0010594	11	18740557	18741207	-	651	processed_pseudogene	- && sp|P18669|PGAM1_HUMAN Phosphoglycerate mutase 1 OS=Homo sapiens OX=9606 GN=PGAM1 PE=1 SV=2 && -	-
MGP_BALBcJ_G0016065	54500	46792.2	62198.8	82927.7	142797	142435	54497	122720	-1.17112	8.7809e-07	1.02016e-05	Fn1	1	69598423	69666845	-	11685	protein_coding	- && sp|P11276|FINC_MOUSE Fibronectin OS=Mus musculus OX=10090 GN=Fn1 PE=1 SV=4 && PF00041:Fibronectin type III domain|PF00040:Fibronectin type II domain|PF00039:Fibronectin type I domain	-
MGP_BALBcJ_G0022844	119.171	122.914	140.591	238.888	308.768	451.772	127.559	333.143	-1.38384	9.06959e-07	1.05287e-05	Cblb	16	48846542	49025822	+	6462	protein_coding	- && sp|Q3TTA7|CBLB_MOUSE E3 ubiquitin-protein ligase CBL-B OS=Mus musculus OX=10090 GN=Cblb PE=1 SV=3 && -	-
MGP_BALBcJ_G0037006	51.6757	79.0844	63.905	15.3133	15.2009	4.22217	64.8884	11.5788	2.47921	9.10023e-07	1.0556e-05	Gm43566	5	21133751	21134558	-	808	sense_intronic	- && - && -	-
MGP_BALBcJ_G0021965	434.498	477.365	384.343	227.658	185.261	129.832	432.069	180.917	1.25519	9.2603e-07	1.07248e-05	Slc52a2	15	73857548	73860735	+	2700	protein_coding	- && sp|Q9D8F3|S52A2_MOUSE Solute carrier family 52, riboflavin transporter, member 2 OS=Mus musculus OX=10090 GN=Slc52a2 PE=2 SV=1 && PF06237:Protein of unknown function (DUF1011)	-
novel.38	1799.16	1912.32	2131.69	746.268	1183.77	834.933	1947.72	921.657	1.07922	9.29212e-07	1.07532e-05	-	10	19590568	19596427	+	3809	-	- && sp|B1B212|H60B_MOUSE Histocompatibility antigen 60b OS=Mus musculus OX=10090 GN=H60b PE=2 SV=1 && -	-
MGP_BALBcJ_G0019417	391.259	335.394	288.485	656.43	647.939	783.212	338.38	695.86	-1.04089	9.3065e-07	1.07615e-05	Cbx4	11	118332921	118341575	-	5212	protein_coding	- && sp|O55187|CBX4_MOUSE E3 SUMO-protein ligase CBX4 OS=Mus musculus OX=10090 GN=Cbx4 PE=1 SV=2 && PF17218:CBX family C-terminal motif|PF00385:Chromo (CHRromatin Organisation MOdifier) domain	-
MGP_BALBcJ_G0021509	163.464	146.735	97.6834	387.937	342.02	282.885	135.961	337.614	-1.31446	9.43875e-07	1.09059e-05	Nudt18	14	63610064	63614787	+	3715	protein_coding	- && sp|Q3U2V3|NUD18_MOUSE 8-oxo-dGDP phosphatase NUDT18 OS=Mus musculus OX=10090 GN=Nudt18 PE=1 SV=1 && PF00293:NUDIX domain	-
MGP_BALBcJ_G0017237	1124.21	1220.57	1128.38	2811.52	1807.96	2459.41	1157.72	2359.63	-1.02713	9.53275e-07	1.09841e-05	Vps26a	10	60072583	60104815	-	3291	protein_coding	- && sp|P40336|VP26A_MOUSE Vacuolar protein sorting-associated protein 26A OS=Mus musculus OX=10090 GN=Vps26a PE=1 SV=1 && PF03643:Vacuolar protein sorting-associated protein 26	-
MGP_BALBcJ_G0021430	330.092	394.469	281.182	167.425	97.8558	135.109	335.248	133.464	1.32991	9.53964e-07	1.09841e-05	Pinx1	14	57029552	57089604	+	1351	protein_coding	- && sp|Q9CZX5|PINX1_MOUSE PIN2/TERF1-interacting telomerase inhibitor 1 OS=Mus musculus OX=10090 GN=Pinx1 PE=1 SV=2 && PF01585:G-patch domain	-
MGP_BALBcJ_G0017464	848.959	894.701	770.512	474.712	345.821	245.941	838.057	355.491	1.23692	9.54366e-07	1.09841e-05	Gm10146	10	78861036	78863421	-	468	protein_coding	- && sp|Q9CQQ8|LSM7_MOUSE U6 snRNA-associated Sm-like protein LSm7 OS=Mus musculus OX=10090 GN=Lsm7 PE=1 SV=1 && PF01423:LSM domain	-
MGP_BALBcJ_G0031551	10.5461	10.4811	8.21636	60.2323	36.1021	67.5546	9.74783	54.6297	-2.48776	9.757e-07	1.12209e-05	Nat14	7	1916722	1919473	+	1608	protein_coding	- && sp|Q8BVG8|NAT14_MOUSE N-acetyltransferase 14 OS=Mus musculus OX=10090 GN=Nat14 PE=1 SV=1 && -	-
MGP_BALBcJ_G0034869	1805.49	1770.35	2098.82	3288.28	3432.55	4880.82	1891.55	3867.22	-1.03159	9.81852e-07	1.12829e-05	Neo1	9	56063731	56226713	-	7387	protein_coding	- && sp|P97798|NEO1_MOUSE Neogenin OS=Mus musculus OX=10090 GN=Neo1 PE=1 SV=1 && PF07679:Immunoglobulin I-set domain|PF06583:Neogenin C-terminus|PF00041:Fibronectin type III domain|PF13895:Immunoglobulin domain	-
MGP_BALBcJ_G0029633	661.239	625.052	912.929	1295.51	1593.24	2018.2	733.073	1635.65	-1.15744	9.83651e-07	1.12948e-05	Rest	5	75275747	75296664	+	7222	protein_coding	- && sp|Q8VIG1|REST_MOUSE RE1-silencing transcription factor OS=Mus musculus OX=10090 GN=Rest PE=1 SV=2 && PF13909:C2H2-type zinc-finger domain	-
MGP_BALBcJ_G0023295	3369.47	2693.63	2878.46	4737.94	7123.52	6244.58	2980.52	6035.35	-1.01798	9.8463e-07	1.12973e-05	Mapk8ip3	17	23454814	23500549	-	14549	protein_coding	- && sp|Q9ESN9|JIP3_MOUSE C-Jun-amino-terminal kinase-interacting protein 3 OS=Mus musculus OX=10090 GN=Mapk8ip3 PE=1 SV=1 && PF00334:Nucleoside diphosphate kinase	-
MGP_BALBcJ_G0034768	742.443	486.893	389.821	1599.73	1406.08	1025.99	539.719	1343.93	-1.31709	1.00182e-06	1.14855e-05	Layn	9	48195933	48217111	-	1886	protein_coding	- && sp|Q8C351|LAYN_MOUSE Layilin OS=Mus musculus OX=10090 GN=Layn PE=1 SV=4 && PF00059:Lectin C-type domain	-
MGP_BALBcJ_G0031686	168.737	126.726	112.29	311.371	317.319	303.996	135.918	310.895	-1.19624	1.01898e-06	1.16642e-05	Bbc3	7	13882806	13891431	+	2006	protein_coding	- && sp|Q99ML1|BBC3_MOUSE Bcl-2-binding component 3 OS=Mus musculus OX=10090 GN=Bbc3 PE=1 SV=1 && PF15826:Bcl-2-binding component 3, p53 upregulated modulator of apoptosis	-
MGP_BALBcJ_G0029395	5469.19	5515.9	5317.81	3301.55	2049.27	2690.57	5434.3	2680.47	1.0197	1.02936e-06	1.17739e-05	Ppm1g	5	28747874	28765720	-	4855	protein_coding	- && sp|Q61074|PPM1G_MOUSE Protein phosphatase 1G OS=Mus musculus OX=10090 GN=Ppm1g PE=1 SV=3 && PF00481:Protein phosphatase 2C	-
MGP_BALBcJ_G0015969	5244.56	5937.04	4516.26	3158.62	1807.01	1817.64	5232.62	2261.09	1.21054	1.03144e-06	1.17885e-05	Hspe1	1	52949094	52952282	+	1474	protein_coding	- && sp|Q64433|CH10_MOUSE 10 kDa heat shock protein, mitochondrial OS=Mus musculus OX=10090 GN=Hspe1 PE=1 SV=2 && PF00166:Chaperonin 10 Kd subunit	-
MGP_BALBcJ_G0024938	663.348	602.185	1164.9	1179.12	3652.97	3457.95	810.143	2763.35	-1.76997	1.03298e-06	1.1797e-05	Prune2	19	13930898	14204007	+	12734	protein_coding	- && sp|Q52KR3|PRUN2_MOUSE Protein prune homolog 2 OS=Mus musculus OX=10090 GN=Prune2 PE=1 SV=2 && PF13716:Divergent CRAL/TRIO domain|PF02833:DHHA2 domain|PF12496:Bcl2-/adenovirus E1B nineteen kDa-interacting protein 2	-
MGP_BALBcJ_G0020813	136.044	86.707	74.8602	252.159	275.516	244.886	99.2038	257.52	-1.38025	1.0363e-06	1.18258e-05	Arhgef28	13	96491201	96799366	-	6266	protein_coding	- && sp|P97433|ARG28_MOUSE Rho guanine nucleotide exchange factor 28 OS=Mus musculus OX=10090 GN=Arhgef28 PE=1 SV=1 && -	-
MGP_BALBcJ_G0034946	448.208	455.45	409.905	235.825	214.713	174.164	437.854	208.234	1.07158	1.04363e-06	1.19003e-05	Fam96a	9	63389330	63402597	+	1368	protein_coding	- && sp|Q9DCL2|CIA2A_MOUSE Cytosolic iron-sulfur assembly component 2A OS=Mus musculus OX=10090 GN=Ciao2a PE=1 SV=1 && PF01883:Iron-sulfur cluster assembly protein	-
MGP_BALBcJ_G0018731	22.1467	2.85847	2.73879	186.822	325.869	165.72	9.248	226.137	-4.62482	1.05805e-06	1.20461e-05	Nos2	11	77320065	77359027	+	3859	protein_coding	- && sp|P29477|NOS2_MOUSE Nitric oxide synthase, inducible OS=Mus musculus OX=10090 GN=Nos2 PE=1 SV=1 && PF00258:Flavodoxin|PF02898:Nitric oxide synthase, oxygenase domain|PF00667:FAD binding domain|PF00175:Oxidoreductase NAD-binding domain	-
MGP_BALBcJ_G0024860	324.819	417.337	378.865	980.052	611.836	904.599	373.674	832.162	-1.15433	1.06023e-06	1.20617e-05	Stx3	19	8653740	8698314	-	5116	protein_coding	- && sp|Q64704|STX3_MOUSE Syntaxin-3 OS=Mus musculus OX=10090 GN=Stx3 PE=1 SV=1 && PF00804:Syntaxin|PF05739:SNARE domain	-
MGP_BALBcJ_G0034319	48.5119	36.2073	52.9499	92.9007	274.566	157.276	45.8897	174.914	-1.93151	1.07394e-06	1.22082e-05	Sesn3	9	10916621	10966453	+	2162	protein_coding	- && sp|Q9CYP7|SESN3_MOUSE Sestrin-3 OS=Mus musculus OX=10090 GN=Sesn3 PE=1 SV=1 && PF04636:PA26 p53-induced protein (sestrin)	-
MGP_BALBcJ_G0025000	606.399	620.288	856.327	1154.62	1667.35	2243.03	694.338	1688.33	-1.28151	1.07603e-06	1.2215e-05	Ric1	19	26624783	26715414	+	10709	protein_coding	- && sp|Q69ZJ7|RIC1_MOUSE Guanine nucleotide exchange factor subunit RIC1 OS=Mus musculus OX=10090 GN=Ric1 PE=1 SV=2 && PF07064:RIC1	-
MGP_BALBcJ_G0031085	137.099	141.971	108.639	43.8981	38.0023	51.7215	129.236	44.5406	1.53827	1.07619e-06	1.2215e-05	Lmcd1	6	110293974	110350569	+	1730	protein_coding	- && sp|Q8VEE1|LMCD1_MOUSE LIM and cysteine-rich domains protein 1 OS=Mus musculus OX=10090 GN=Lmcd1 PE=1 SV=1 && PF06297:PET Domain|PF00412:LIM domain	-
MGP_BALBcJ_G0034475	1249.71	1377.78	1538.28	535.966	789.497	711.435	1388.59	678.966	1.03215	1.08086e-06	1.22586e-05	Ncapd3	9	23833646	23897844	+	4775	protein_coding	- && sp|Q6ZQK0|CNDD3_MOUSE Condensin-2 complex subunit D3 OS=Mus musculus OX=10090 GN=Ncapd3 PE=1 SV=3 && PF12717:non-SMC mitotic condensation complex subunit 1	-
MGP_BALBcJ_G0039497	48.5119	50.4997	56.6016	11.2298	10.4506	8.44433	51.8711	10.0416	2.36779	1.0871e-06	1.23079e-05	Snord14d	9	37785631	37785716	+	86	snoRNA	- && - && -	-
MGP_BALBcJ_G0020102	107.57	93.3767	106.813	377.728	199.512	248.052	102.586	275.097	-1.42286	1.12108e-06	1.26758e-05	BC022687	12	111278602	111286227	+	1915	protein_coding	- && sp|Q8BHN9|CLBA1_MOUSE Uncharacterized protein CLBA1 OS=Mus musculus OX=10090 GN=Clba1 PE=2 SV=1 && PF15045:Clathrin-binding box of Aftiphilin, vesicle trafficking	-
MGP_BALBcJ_G0025234	150.809	173.414	185.325	69.4203	73.1543	53.8326	169.849	65.4691	1.37447	1.12656e-06	1.27265e-05	Casp7	19	54027604	54066860	+	2350	protein_coding	- && sp|P97864|CASP7_MOUSE Caspase-7 OS=Mus musculus OX=10090 GN=Casp7 PE=1 SV=2 && PF00656:Caspase domain	-
MGP_BALBcJ_G0016068	20.0375	12.3867	14.6069	61.2532	65.5539	70.7213	15.677	65.8428	-2.07625	1.12729e-06	1.27265e-05	Tmem169	1	70311658	70331743	+	3054	protein_coding	- && sp|Q8BG50|TM169_MOUSE Transmembrane protein 169 OS=Mus musculus OX=10090 GN=Tmem169 PE=2 SV=1 && PF15052:TMEM169 protein family	-
MGP_BALBcJ_G0025335	2.10921	1.90565	3.65172	31.6475	29.4518	33.7773	2.55553	31.6255	-3.61748	1.12981e-06	1.27453e-05	Mrc1	2	11304507	11409556	+	6371	protein_coding	- && sp|Q61830|MRC1_MOUSE Macrophage mannose receptor 1 OS=Mus musculus OX=10090 GN=Mrc1 PE=1 SV=2 && PF00059:Lectin C-type domain|PF00040:Fibronectin type II domain|PF00652:Ricin-type beta-trefoil lectin domain	-
MGP_BALBcJ_G0022514	412.351	556.449	514.892	1209.75	841.75	1072.43	494.564	1041.31	-1.07347	1.13683e-06	1.27951e-05	Snai2	16	11280229	11283790	+	2049	protein_coding	- && sp|P97469|SNAI2_MOUSE Zinc finger protein SNAI2 OS=Mus musculus OX=10090 GN=Snai2 PE=1 SV=1 && PF00096:Zinc finger, C2H2 type	-
MGP_BALBcJ_G0020023	1605.11	1593.12	1372.13	931.049	610.886	599.547	1523.46	713.828	1.0937	1.15023e-06	1.29362e-05	Glrx5	12	103213185	103221401	+	930	protein_coding	- && sp|Q80Y14|GLRX5_MOUSE Glutaredoxin-related protein 5, mitochondrial OS=Mus musculus OX=10090 GN=Glrx5 PE=1 SV=2 && PF00462:Glutaredoxin	-
MGP_BALBcJ_G0025387	1781.23	1954.24	1698.05	1067.85	666.94	888.766	1811.17	874.518	1.05064	1.15836e-06	1.29979e-05	Zmynd19	2	22029695	22041931	+	3702	protein_coding	- && sp|Q96E35|ZMY19_HUMAN Zinc finger MYND domain-containing protein 19 OS=Homo sapiens OX=9606 GN=ZMYND19 PE=1 SV=1 && -	-
MGP_BALBcJ_G0035517	814.157	804.183	681.958	437.961	372.422	308.218	766.766	372.867	1.03969	1.16016e-06	1.30082e-05	Ebp	X	2806052	2814191	-	2310	protein_coding	- && sp|P70245|EBP_MOUSE 3-beta-hydroxysteroid-Delta(8),Delta(7)-isomerase OS=Mus musculus OX=10090 GN=Ebp PE=1 SV=3 && PF05241:Emopamil binding protein	-
novel.593	52.7304	23.8206	10.9551	181.718	108.306	122.443	29.1687	137.489	-2.24716	1.17843e-06	1.31931e-05	-	7	139580961	139585453	-	476	-	- && - && -	-
MGP_BALBcJ_G0016528	346.966	378.271	322.264	176.613	167.21	119.276	349.167	154.367	1.1765	1.18648e-06	1.32731e-05	Tsen15	1	151374440	151390941	-	4206	protein_coding	- && sp|Q8R3W5|SEN15_MOUSE tRNA-splicing endonuclease subunit Sen15 OS=Mus musculus OX=10090 GN=Tsen15 PE=1 SV=1 && -	-
MGP_BALBcJ_G0031768	400.751	408.761	333.219	204.177	167.21	138.276	380.91	169.888	1.1642	1.22171e-06	1.36483e-05	Relb	7	17461588	17485465	-	3883	protein_coding	- && sp|Q04863|RELB_MOUSE Transcription factor RelB OS=Mus musculus OX=10090 GN=Relb PE=1 SV=2 && PF16181:RelB transactivation domain	-
MGP_BALBcJ_G0019273	1070.43	1212.94	1440.6	2169.38	2363.74	3156.07	1241.32	2563.06	-1.04568	1.22187e-06	1.36483e-05	Gna13	11	108463074	108502546	+	6341	protein_coding	- && sp|P27601|GNA13_MOUSE Guanine nucleotide-binding protein subunit alpha-13 OS=Mus musculus OX=10090 GN=Gna13 PE=1 SV=1 && PF00503:G-protein alpha subunit	-
MGP_BALBcJ_G0034154	81.2047	62.8864	51.124	222.553	155.809	162.553	65.0717	180.305	-1.47357	1.24367e-06	1.38814e-05	Mlycd	8	117868405	117884644	+	2968	protein_coding	- && sp|Q99J39|DCMC_MOUSE Malonyl-CoA decarboxylase, mitochondrial OS=Mus musculus OX=10090 GN=Mlycd PE=1 SV=1 && -	-
MGP_BALBcJ_G0024656	229.904	224.866	183.499	547.195	543.432	360.995	212.756	483.874	-1.18654	1.24564e-06	1.38929e-05	Tmem151a	19	1885797	1906134	-	4807	protein_coding	- && sp|Q6GQT5|T151A_MOUSE Transmembrane protein 151A OS=Mus musculus OX=10090 GN=Tmem151a PE=1 SV=1 && -	-
MGP_BALBcJ_G0029373	623.273	543.11	458.29	1440.47	1040.31	985.876	541.558	1155.55	-1.09389	1.25437e-06	1.39797e-05	Mapre3	5	28357357	28409565	+	3459	protein_coding	- && sp|Q6PER3|MARE3_MOUSE Microtubule-associated protein RP/EB family member 3 OS=Mus musculus OX=10090 GN=Mapre3 PE=1 SV=1 && PF03271:EB1-like C-terminal motif	-
MGP_BALBcJ_G0017735	272.089	259.168	229.145	131.694	58.9035	59.1103	253.467	83.2361	1.60699	1.26473e-06	1.40845e-05	Xrcc6bp1	10	125615749	125644335	-	1362	protein_coding	- && sp|Q9Y6H3|ATP23_HUMAN Mitochondrial inner membrane protease ATP23 homolog OS=Homo sapiens OX=9606 GN=ATP23 PE=1 SV=3 && PF09768:Peptidase M76 family	-
MGP_BALBcJ_G0027029	304.781	321.102	410.818	661.535	693.541	1191.71	345.567	848.927	-1.29586	1.26818e-06	1.41123e-05	Zbtb10	3	6079998	6114215	+	7003	protein_coding	- && sp|Q96DT7|ZBT10_HUMAN Zinc finger and BTB domain-containing protein 10 OS=Homo sapiens OX=9606 GN=ZBTB10 PE=1 SV=2 && PF00651:BTB/POZ domain|PF13909:C2H2-type zinc-finger domain	-
MGP_BALBcJ_G0027377	4164.64	4091.42	4498	6607.18	8513.46	10601.9	4251.36	8574.16	-1.01204	1.26997e-06	1.41216e-05	Arhgef2	3	85870756	85911500	+	9261	protein_coding	- && sp|Q60875|ARHG2_MOUSE Rho guanine nucleotide exchange factor 2 OS=Mus musculus OX=10090 GN=Arhgef2 PE=1 SV=4 && PF17838:PH domain|PF00621:RhoGEF domain	-
MGP_BALBcJ_G0019093	202.485	166.744	178.934	43.8981	69.3541	83.3878	182.721	65.5467	1.47907	1.3037e-06	1.4464e-05	Hap1	11	99276969	99286328	-	3971	protein_coding	- && sp|O35668|HAP1_MOUSE Huntingtin-associated protein 1 OS=Mus musculus OX=10090 GN=Hap1 PE=1 SV=1 && PF04849:HAP1 N-terminal conserved region	-
MGP_BALBcJ_G0031762	233.068	154.357	144.243	674.806	424.675	348.329	177.223	482.603	-1.44691	1.31183e-06	1.45433e-05	Trappc6a	7	17361008	17368938	+	1317	protein_coding	- && sp|Q78XR0|TPC6A_MOUSE Trafficking protein particle complex subunit 6A OS=Mus musculus OX=10090 GN=Trappc6a PE=1 SV=1 && PF04051:Transport protein particle (TRAPP) component	-
MGP_BALBcJ_G0029715	513.594	532.628	438.206	1311.84	876.902	938.376	494.809	1042.37	-1.07505	1.31477e-06	1.45649e-05	Rchy1	5	90290338	90304985	-	3777	protein_coding	- && sp|Q9CR50|ZN363_MOUSE RING finger and CHY zinc finger domain-containing protein 1 OS=Mus musculus OX=10090 GN=Rchy1 PE=1 SV=1 && PF05495:CHY zinc finger|PF14599:Zinc-ribbon|PF13639:Ring finger domain	-
MGP_BALBcJ_G0025516	276.307	315.385	227.319	139.862	91.2054	98.1653	273.004	109.744	1.31516	1.32168e-06	1.46306e-05	Coq4	2	26989983	27000415	+	3399	protein_coding	- && sp|Q8BGB8|COQ4_MOUSE Ubiquinone biosynthesis protein COQ4 homolog, mitochondrial OS=Mus musculus OX=10090 GN=Coq4 PE=1 SV=1 && PF05019:Coenzyme Q (ubiquinone) biosynthesis protein Coq4	-
MGP_BALBcJ_G0025778	63.2764	165.791	140.591	33.6893	21.8513	35.8884	123.22	30.4763	2.02037	1.32335e-06	1.46381e-05	Klhl23	2	67285953	67300648	+	4925	protein_coding	- && sp|Q6GQU2|KLH23_MOUSE Kelch-like protein 23 OS=Mus musculus OX=10090 GN=Klhl23 PE=2 SV=1 && PF07707:BTB And C-terminal Kelch|PF00651:BTB/POZ domain|PF01344:Kelch motif	-
MGP_BALBcJ_G0031397	55.8942	30.4904	28.3008	149.05	107.356	124.554	38.2284	126.987	-1.73856	1.32528e-06	1.46463e-05	Hebp1	6	133793570	133862923	-	3658	protein_coding	- && sp|Q9R257|HEBP1_MOUSE Heme-binding protein 1 OS=Mus musculus OX=10090 GN=Hebp1 PE=1 SV=2 && -	-
MGP_BALBcJ_G0032008	91.7508	96.2352	86.7282	219.491	190.961	224.83	91.5714	211.761	-1.20923	1.32608e-06	1.46463e-05	Arhgap33	7	28905238	28917110	-	4280	protein_coding	- && sp|Q80YF9|RHG33_MOUSE Rho GTPase-activating protein 33 OS=Mus musculus OX=10090 GN=Arhgap33 PE=1 SV=1 && PF00620:RhoGAP domain|PF07653:Variant SH3 domain	-
MGP_BALBcJ_G0031026	607.454	752.731	656.396	345.06	226.113	348.329	672.193	306.501	1.13405	1.33042e-06	1.46833e-05	Chchd4	6	89455747	89467242	-	5352	protein_coding	- && sp|Q8VEA4|MIA40_MOUSE Mitochondrial intermembrane space import and assembly protein 40 OS=Mus musculus OX=10090 GN=Chchd4 PE=1 SV=1 && PF06747:CHCH domain	-
MGP_BALBcJ_G0026271	310.054	443.063	466.507	814.668	949.106	802.211	406.541	855.329	-1.07225	1.33681e-06	1.47428e-05	Grem1	2	111722884	111737096	-	4016	protein_coding	- && sp|O70326|GREM1_MOUSE Gremlin-1 OS=Mus musculus OX=10090 GN=Grem1 PE=2 SV=1 && PF03045:DAN domain	-
MGP_BALBcJ_G0034664	1856.11	1646.48	1617.71	766.686	1039.36	641.769	1706.77	815.939	1.06419	1.35317e-06	1.49121e-05	Rnf26	9	41147921	41150817	-	2069	protein_coding	- && sp|Q8BUH7|RNF26_MOUSE E3 ubiquitin-protein ligase RNF26 OS=Mus musculus OX=10090 GN=Rnf26 PE=2 SV=1 && PF13920:Zinc finger, C3HC4 type (RING finger)	-
MGP_BALBcJ_G0023981	676.003	492.61	656.396	1041.3	1974.22	1327.87	608.336	1447.8	-1.25125	1.37134e-06	1.50898e-05	Xdh	17	74049551	74117122	-	4590	protein_coding	- && sp|Q00519|XDH_MOUSE Xanthine dehydrogenase/oxidase OS=Mus musculus OX=10090 GN=Xdh PE=1 SV=5 && PF03450:CO dehydrogenase flavoprotein C-terminal domain|PF01799:[2Fe-2S] binding domain|PF00941:FAD binding domain in molybdopterin dehydrogenase|PF01315:Aldehyde oxidase and xanthine dehydrogenase, a/b hammerhead domain|PF00111:2Fe-2S iron-sulfur cluster binding domain|PF02738:Molybdopterin-bindi…	-
MGP_BALBcJ_G0031090	461.918	370.648	442.77	669.702	1146.72	1063.99	425.112	960.135	-1.1757	1.37887e-06	1.51614e-05	Srgap3	6	110730140	110962555	-	9813	protein_coding	- && sp|Q812A2|SRGP3_MOUSE SLIT-ROBO Rho GTPase-activating protein 3 OS=Mus musculus OX=10090 GN=Srgap3 PE=1 SV=1 && -	-
MGP_BALBcJ_G0029340	375.44	465.931	427.251	173.551	186.211	233.275	422.874	197.679	1.09809	1.39301e-06	1.52941e-05	Xrcc2	5	23188157	23204090	-	5216	protein_coding	- && sp|Q9CX47|XRCC2_MOUSE DNA repair protein XRCC2 OS=Mus musculus OX=10090 GN=Xrcc2 PE=2 SV=1 && PF08423:Rad51	-
[truncated: 1,155 more rows]
