# Supplementary material for: The Protective Effect of Quercetin against the Cytotoxicity Induced by Fumonisin B1 in Sertoli Cells
Source: Int J Mol Sci. 2024 Aug 12;25(16):8764. doi: 10.3390/ijms25168764 (PMC11355056; doi:10.3390/ijms25168764)
Supplement: Supplementary file 1 [file ijms-25-08764-s001.zip › Table S4.Details of DE mRNA in FB1 vs FB1+QR group..xlsx]

## Sheet: Sheet1
gene_id	FB1_1	FB1_2	FB1_3	FB1+QR_1	FB1+QR_2	FB1+QR_3	FB1	FB1+QR	log2FoldChange	pvalue	padj	gene_name	gene_chr	gene_start	gene_end	gene_strand	gene_length	gene_biotype	gene_description	Family
MGP_BALBcJ_G0021156	1541.83	1777.74	1747.36	128736	89363.1	129007	1688.98	115702	-6.09814	1.22e-221	2.01e-217	Ero1l	14	37798807	37833780	-	4413	protein_coding	- && sp|Q8R180|ERO1A_MOUSE ERO1-like protein alpha OS=Mus musculus OX=10090 GN=Ero1a PE=1 SV=2 && -	-
MGP_BALBcJ_G0021876	417.786	650.664	726.388	26394.3	26777.6	27692.4	598.279	26954.8	-5.49368	5.47e-144	4.53e-140	Ndrg1	15	64125042	64165422	-	6593	protein_coding	- && sp|Q62433|NDRG1_MOUSE Protein NDRG1 OS=Mus musculus OX=10090 GN=Ndrg1 PE=1 SV=1 && PF03096:Ndr family	-
MGP_BALBcJ_G0033771	1736.25	1789.79	1739.12	34004.9	23719.6	34712.3	1755.06	30812.3	-4.13391	7.85e-107	4.33e-103	Hmox1	8	72679321	72686163	+	2161	protein_coding	- && sp|P14901|HMOX1_MOUSE Heme oxygenase 1 OS=Mus musculus OX=10090 GN=Hmox1 PE=1 SV=1 && PF01126:Heme oxygenase	-
MGP_BALBcJ_G0034951	600.455	707.203	658.689	5612.74	5607.97	5338.99	655.449	5519.9	-3.07418	5.77e-95	2.39e-91	Car12	9	63995304	64052032	+	4530	protein_coding	- && sp|Q8CI85|CAH12_MOUSE Carbonic anhydrase 12 OS=Mus musculus OX=10090 GN=Ca12 PE=1 SV=1 && PF00194:Eukaryotic-type carbonic anhydrase	-
MGP_BALBcJ_G0029730	105.803	86.199	94.2291	4335.03	2351.5	3433.16	95.4104	3373.23	-5.14353	4.26e-94	1.21e-90	Stbd1	5	90942094	90948406	+	2221	protein_coding	- && sp|Q8C7E7|STBD1_MOUSE Starch-binding domain-containing protein 1 OS=Mus musculus OX=10090 GN=Stbd1 PE=1 SV=1 && PF00686:Starch binding domain	-
MGP_BALBcJ_G0022919	248.682	288.257	285.432	3535.24	2848.27	3133.71	274.124	3172.4	-3.53275	4.37e-94	1.21e-90	Gbe1	16	67353992	67599626	+	5353	protein_coding	- && sp|Q9D6Y9|GLGB_MOUSE 1,4-alpha-glucan-branching enzyme OS=Mus musculus OX=10090 GN=Gbe1 PE=1 SV=1 && PF02806:Alpha amylase, C-terminal all-beta domain|PF00128:Alpha amylase, catalytic domain|PF02922:Carbohydrate-binding module 48 (Isoamylase N-terminal domain)	-
MGP_BALBcJ_G0026631	148.305	212.254	192.118	5397.79	3381.68	5328.97	184.225	4702.81	-4.67415	7.99e-87	1.89e-83	Trib3	2	150928823	150936078	-	2125	protein_coding	- && sp|Q8K4K2|TRIB3_MOUSE Tribbles homolog 3 OS=Mus musculus OX=10090 GN=Trib3 PE=1 SV=2 && PF00069:Protein kinase domain	-
MGP_BALBcJ_G0031244	1496.62	1508.95	1622.02	16060.2	12962.8	12810.9	1542.53	13944.6	-3.17634	3.13e-86	6.47e-83	Eno2	6	122850804	122860192	-	4701	protein_coding	- && sp|P17183|ENOG_MOUSE Gamma-enolase OS=Mus musculus OX=10090 GN=Eno2 PE=1 SV=2 && PF03952:Enolase, N-terminal domain|PF00113:Enolase, C-terminal TIM barrel domain	-
MGP_BALBcJ_G0033878	1164.74	1202.15	1116.11	8108.14	8291.33	9546.95	1161	8648.81	-2.89712	1.42e-83	2.62e-80	Gpt2	8	83159738	83195382	+	5627	protein_coding	- && sp|Q8BGT5|ALAT2_MOUSE Alanine aminotransferase 2 OS=Mus musculus OX=10090 GN=Gpt2 PE=1 SV=1 && PF00155:Aminotransferase class I and II	-
MGP_BALBcJ_G0023420	339.112	467.143	474.805	8287.08	7042.28	5681.86	427.02	7003.74	-4.03587	4.42e-81	7.32e-78	Cdkn1a	17	27890913	27900571	+	2214	protein_coding	- && sp|P39689|CDN1A_MOUSE Cyclin-dependent kinase inhibitor 1 OS=Mus musculus OX=10090 GN=Cdkn1a PE=1 SV=4 && PF02234:Cyclin-dependent kinase inhibitor	-
MGP_BALBcJ_G0021753	1296.77	1260.55	1299.08	105.839	77.3654	69.0195	1285.46	84.0746	3.93479	1.05e-79	1.58e-76	Osr2	15	32365311	32372511	+	1723	protein_coding	- && sp|Q6AY34|OSR2_RAT Protein odd-skipped-related 2 OS=Rattus norvegicus OX=10116 GN=Osr2 PE=2 SV=1 && -	-
MGP_BALBcJ_G0029207	73.2482	80.6378	92.3994	1938.93	1506.59	1280.2	82.0952	1575.24	-4.26227	7.31e-79	1.01e-75	Vwa1	4	153859279	153865861	-	3642	protein_coding	- && sp|Q8R2Z5|VWA1_MOUSE von Willebrand factor A domain-containing protein 1 OS=Mus musculus OX=10090 GN=Vwa1 PE=1 SV=1 && PF00041:Fibronectin type III domain|PF00092:von Willebrand factor type A domain	-
MGP_BALBcJ_G0028107	221.553	235.425	214.989	1745.8	1701.02	1717.69	223.989	1721.5	-2.94223	1.83e-78	2.33e-75	3110043O21Rik	4	31885721	31921497	-	4549	protein_coding	- && sp|Q6DFW0|CI072_MOUSE Guanine nucleotide exchange C9orf72 homolog OS=Mus musculus OX=10090 PE=1 SV=2 && PF15019:C9orf72-like protein family	-
MGP_BALBcJ_G0018251	1328.42	1339.33	1531.45	12406.1	9890.55	10879.5	1399.73	11058.7	-2.98194	5.44e-75	6.43e-72	P4ha2	11	51901393	51936082	+	6239	protein_coding	- && sp|Q60716|P4HA2_MOUSE Prolyl 4-hydroxylase subunit alpha-2 OS=Mus musculus OX=10090 GN=P4ha2 PE=1 SV=1 && -	-
MGP_BALBcJ_G0033511	86.8127	113.078	96.9737	1081.3	1182.88	1348.11	98.9549	1204.1	-3.60541	1.35e-72	1.49e-69	Dusp4	8	32145555	32158116	+	2737	protein_coding	- && sp|Q62767|DUS4_RAT Dual specificity protein phosphatase 4 OS=Rattus norvegicus OX=10116 GN=Dusp4 PE=1 SV=1 && PF00581:Rhodanese-like domain|PF00782:Dual specificity phosphatase, catalytic domain	-
MGP_BALBcJ_G0020154	1111.38	1395.87	1439.05	10722.5	9742.95	10005.6	1315.43	10157	-2.9489	1.89e-71	1.95e-68	Pfkp	13	3173965	3239609	-	9395	protein_coding	- && sp|Q9WUA3|PFKAP_MOUSE ATP-dependent 6-phosphofructokinase, platelet type OS=Mus musculus OX=10090 GN=Pfkp PE=1 SV=1 && -	-
MGP_BALBcJ_G0031081	1088.78	1164.15	1147.22	7373.81	7176.66	6358.7	1133.38	6969.72	-2.62051	3.24e-71	3.15e-68	Bhlhe40	6	106662273	106668581	+	4711	protein_coding	- && sp|O35185|BHE40_MOUSE Class E basic helix-loop-helix protein 40 OS=Mus musculus OX=10090 GN=Bhlhe40 PE=1 SV=1 && PF07527:Hairy Orange|PF00010:Helix-loop-helix DNA-binding domain	-
MGP_BALBcJ_G0032847	488.322	519.975	467.486	5008.26	3674.86	4443.96	491.928	4375.69	-3.15296	8.06e-71	7.41e-68	Ampd3	7	111125443	111169681	+	5601	protein_coding	- && sp|O08739|AMPD3_MOUSE AMP deaminase 3 OS=Mus musculus OX=10090 GN=Ampd3 PE=1 SV=2 && PF00962:Adenosine/AMP deaminase	-
MGP_BALBcJ_G0022521	230.596	256.743	235.115	2008.76	1896.47	1693.2	240.818	1866.14	-2.9542	9.03e-70	7.87e-67	Pkp2	16	12785785	12845050	+	5360	protein_coding	- && sp|Q99959|PKP2_HUMAN Plakophilin-2 OS=Homo sapiens OX=9606 GN=PKP2 PE=1 SV=2 && PF00514:Armadillo/beta-catenin-like repeat	-
MGP_BALBcJ_G0028827	171.817	159.422	178.395	3062.78	1950.42	2150.74	169.878	2387.98	-3.81308	3.08e-68	2.55e-65	Tinagl1	4	127467275	127478617	-	4358	protein_coding	- && sp|Q99JR5|TINAL_MOUSE Tubulointerstitial nephritis antigen-like OS=Mus musculus OX=10090 GN=Tinagl1 PE=1 SV=1 && PF00112:Papain family cysteine protease	-
MGP_BALBcJ_G0030500	191.711	187.228	215.904	4012.06	2666.05	2456.87	198.281	3044.99	-3.94078	1.17e-67	9.25e-65	Hilpda	6	26066327	26069285	+	1103	protein_coding	- && sp|Q9JLS0|HLPDA_MOUSE Hypoxia-inducible lipid droplet-associated protein OS=Mus musculus OX=10090 GN=Hilpda PE=1 SV=1 && -	-
MGP_BALBcJ_G0028670	1839.34	1926.04	2127.93	36731.6	21681.6	24053.3	1964.44	27488.8	-3.80665	1.23e-66	9.26e-64	Slc2a1	4	116177356	116207483	+	3509	protein_coding	- && sp|P17809|GTR1_MOUSE Solute carrier family 2, facilitated glucose transporter member 1 OS=Mus musculus OX=10090 GN=Slc2a1 PE=1 SV=4 && PF00083:Sugar (and other) transporter	-
MGP_BALBcJ_G0032213	1256.07	1403.28	1465.58	7394.54	7596.06	7593.26	1374.98	7527.95	-2.45288	5.27e-65	3.79e-62	Gys1	7	44810494	44832377	+	4806	protein_coding	- && sp|Q9Z1E4|GYS1_MOUSE Glycogen [starch] synthase, muscle OS=Mus musculus OX=10090 GN=Gys1 PE=1 SV=2 && PF05693:Glycogen synthase	-
MGP_BALBcJ_G0023612	1519.22	1736.03	1994.36	26380.1	18816.1	17045.6	1749.87	20747.3	-3.56761	4e-64	2.76e-61	Ier3	17	35045548	35046787	+	1131	protein_coding	- && sp|P46694|IEX1_MOUSE Radiation-inducible immediate-early gene IEX-1 OS=Mus musculus OX=10090 GN=Ier3 PE=1 SV=1 && -	-
MGP_BALBcJ_G0027983	233.309	233.572	232.371	1442.47	1423.12	1451.64	233.084	1439.07	-2.6262	6.91e-64	4.58e-61	Cth	3	155947325	155977690	-	2796	protein_coding	- && sp|Q8VCN5|CGL_MOUSE Cystathionine gamma-lyase OS=Mus musculus OX=10090 GN=Cth PE=1 SV=1 && PF01053:Cys/Met metabolism PLP-dependent enzyme	-
MGP_BALBcJ_G0016009	598.646	725.74	595.565	4477.97	3934.44	4274.75	639.984	4229.05	-2.72428	1.09e-62	6.94e-60	Fam117b	1	57851959	57927636	+	7303	protein_coding	- && sp|Q3U3E2|F117B_MOUSE Protein FAM117B OS=Mus musculus OX=10090 GN=Fam117b PE=1 SV=1 && -	-
MGP_BALBcJ_G0031296	904.299	992.679	1046.58	5213.39	5889.95	5685.2	981.187	5596.18	-2.51189	1.52e-62	9.34e-60	Tspan9	6	126050762	126242496	-	4763	protein_coding	- && sp|Q8BJU2|TSN9_MOUSE Tetraspanin-9 OS=Mus musculus OX=10090 GN=Tspan9 PE=1 SV=1 && -	-
MGP_BALBcJ_G0020141	3488.79	3464.65	3375.78	322.973	440.779	279.418	3443.07	347.723	3.30659	2.32e-61	1.37e-58	Akr1c14	13	634289	665158	+	2973	protein_coding	- && sp|P23457|DIDH_RAT 3-alpha-hydroxysteroid dehydrogenase OS=Rattus norvegicus OX=10116 GN=Akr1c9 PE=1 SV=1 && PF00248:Aldo/keto reductase family	-
MGP_BALBcJ_G0027932	8741.86	9387.35	9340.58	40141.3	42310.7	42126.4	9156.6	41526.1	-2.18114	8.51e-61	4.86e-58	Cyr61	3	143580965	143583972	-	2019	protein_coding	- && sp|P18406|CCN1_MOUSE CCN family member 1 OS=Mus musculus OX=10090 GN=Ccn1 PE=1 SV=1 && PF00093:von Willebrand factor type C domain|PF00219:Insulin-like growth factor binding protein|PF00007:Cystine-knot domain	-
MGP_BALBcJ_G0030885	665.564	688.665	667.837	4817.31	6194.32	7525.35	674.022	6178.99	-3.1965	3.39e-59	1.87e-56	Hk2	6	80524241	80573688	-	5430	protein_coding	- && sp|O08528|HXK2_MOUSE Hexokinase-2 OS=Mus musculus OX=10090 GN=Hk2 PE=1 SV=1 && -	-
MGP_BALBcJ_G0026316	132.028	148.299	111.611	2295.72	1377.31	1859.07	130.646	1844.03	-3.81913	6.27e-59	3.26e-56	Chac1	2	117392281	117395417	+	1637	protein_coding	- && sp|Q8R3J5|CHAC1_MOUSE Glutathione-specific gamma-glutamylcyclotransferase 1 OS=Mus musculus OX=10090 GN=Chac1 PE=1 SV=2 && -	-
MGP_BALBcJ_G0031466	186.286	219.669	243.349	2280.45	2161.14	1677.62	216.434	2039.74	-3.23657	6.31e-59	3.26e-56	Bhlhe41	6	144662982	144670287	-	6710	protein_coding	- && sp|Q99PV5|BHE41_MOUSE Class E basic helix-loop-helix protein 41 OS=Mus musculus OX=10090 GN=Bhlhe41 PE=1 SV=1 && PF00010:Helix-loop-helix DNA-binding domain|PF07527:Hairy Orange	-
MGP_BALBcJ_G0017755	407.839	403.189	393.384	3857.12	2813.66	2887.69	401.471	3186.15	-2.9884	1.18e-58	5.9e-56	Ddit3	10	126047933	126053447	+	1713	protein_coding	- && sp|A0A2R8VHR8|DT3UO_MOUSE DDIT3 upstream open reading frame protein OS=Mus musculus OX=10090 GN=Ddit3 PE=2 SV=1 && -	-
MGP_BALBcJ_G0033561	54.258	84.3453	79.5916	2200.8	1391.56	1186.69	72.7316	1593.01	-4.4535	1.09e-56	5.31e-54	Ankrd37	8	43519393	43522358	-	1403	protein_coding	- && sp|Q569N2|ANR37_MOUSE Ankyrin repeat domain-containing protein 37 OS=Mus musculus OX=10090 GN=Ankrd37 PE=2 SV=1 && PF12796:Ankyrin repeats (3 copies)	-
MGP_BALBcJ_G0027816	388.849	381.871	365.938	2476.85	2732.22	3485.48	378.886	2898.18	-2.93524	6.21e-56	2.94e-53	Usp53	3	120847319	120900013	-	12457	protein_coding	- && sp|P15975|UBP53_MOUSE Inactive ubiquitin carboxyl-terminal hydrolase 53 OS=Mus musculus OX=10090 GN=Usp53 PE=1 SV=2 && PF00443:Ubiquitin carboxyl-terminal hydrolase	-
MGP_BALBcJ_G0027468	7.23439	6.4881	6.40392	995.105	542.576	515.42	6.70881	684.367	-6.67201	6.77e-56	3.11e-53	Sprr2h	3	89719634	89721300	+	779	protein_coding	- && - && -	-
MGP_BALBcJ_G0034256	2912.75	3097.6	3462.69	28444.5	20753.3	21138.9	3157.68	23445.5	-2.89238	8.37e-56	3.75e-53	Egln1	8	123468459	123508835	-	3111	protein_coding	- && sp|Q91YE3|EGLN1_MOUSE Egl nine homolog 1 OS=Mus musculus OX=10090 GN=Egln1 PE=1 SV=2 && PF13640:2OG-Fe(II) oxygenase superfamily	-
MGP_BALBcJ_G0034398	19.8946	14.8299	28.3602	1511.21	693.234	819.328	21.0282	1007.92	-5.58218	1.09e-55	4.75e-53	Angptl6	9	17642774	17648666	-	1581	protein_coding	- && sp|Q8R0Z6|ANGL6_MOUSE Angiopoietin-related protein 6 OS=Mus musculus OX=10090 GN=Angptl6 PE=2 SV=1 && PF00147:Fibrinogen beta and gamma chains, C-terminal globular domain	-
MGP_BALBcJ_G0028179	805.731	798.963	762.981	3736.01	3957.85	4391.64	789.225	4028.5	-2.35171	3.27e-55	1.39e-52	Rusc2	4	40109975	40155223	+	7903	protein_coding	- && sp|Q80U22|RUSC2_MOUSE Iporin OS=Mus musculus OX=10090 GN=Rusc2 PE=1 SV=2 && PF02759:RUN domain|PF14604:Variant SH3 domain	-
MGP_BALBcJ_G0027196	951.323	856.429	754.748	97.11	109.94	94.6235	854.167	100.558	3.08537	8.46e-53	3.5e-50	Dclk1	3	52152474	52448865	+	15325	protein_coding	- && sp|Q9JLM8|DCLK1_MOUSE Serine/threonine-protein kinase DCLK1 OS=Mus musculus OX=10090 GN=Dclk1 PE=1 SV=1 && -	-
MGP_BALBcJ_G0030153	1304.9	1304.11	1331.1	5318.14	5457.31	5415.8	1313.37	5397.08	-2.03891	2.32e-52	9.29e-50	Tbl2	5	135035068	135051126	+	7847	protein_coding	- && sp|Q9R099|TBL2_MOUSE Transducin beta-like protein 2 OS=Mus musculus OX=10090 GN=Tbl2 PE=1 SV=2 && PF00400:WD domain, G-beta repeat	-
MGP_BALBcJ_G0027861	8817.82	7503.02	7390.12	1198.05	1366.11	997.443	7903.66	1187.2	2.73471	2.39e-52	9.29e-50	Dkk2	3	129915866	130012250	+	3713	protein_coding	- && sp|Q9QYZ8|DKK2_MOUSE Dickkopf-related protein 2 OS=Mus musculus OX=10090 GN=Dkk2 PE=1 SV=2 && PF04706:Dickkopf N-terminal cysteine-rich region	-
MGP_BALBcJ_G0027568	94.9514	136.25	107.952	2176.79	1262.28	1497.28	113.051	1645.45	-3.86368	2.41e-52	9.29e-50	Ciart	3	93412713	93416458	-	2266	protein_coding	- && sp|Q3TQ03|CIART_MOUSE Circadian-associated transcriptional repressor OS=Mus musculus OX=10090 GN=Ciart PE=1 SV=1 && PF15673:Circadian-associated transcriptional repressor	-
MGP_BALBcJ_G0018942	503.695	588.563	473.89	3338.84	3126.17	4101.09	522.049	3522.03	-2.75415	3.2e-51	1.2e-48	Hoxb9	11	95051602	95056741	+	2576	protein_coding	- && sp|P20615|HXB9_MOUSE Homeobox protein Hox-B9 OS=Mus musculus OX=10090 GN=Hoxb9 PE=2 SV=3 && -	-
MGP_BALBcJ_G0017032	476.566	508.852	454.678	2954.76	4260.19	4487.38	480.032	3900.78	-3.0226	1.04e-50	3.81e-48	Ctgf	10	22011419	22014660	+	2859	protein_coding	- && sp|P29268|CCN2_MOUSE CCN family member 2 OS=Mus musculus OX=10090 GN=Ccn2 PE=1 SV=3 && PF00090:Thrombospondin type 1 domain|PF00093:von Willebrand factor type C domain|PF00219:Insulin-like growth factor binding protein	-
MGP_BALBcJ_G0029737	1665.72	1632.22	1698.87	7396.73	7461.69	6642.57	1665.6	7166.99	-2.10534	1.55e-50	5.58e-48	Ccng2	5	91612314	91621291	+	5459	protein_coding	- && sp|O08918|CCNG2_MOUSE Cyclin-G2 OS=Mus musculus OX=10090 GN=Ccng2 PE=2 SV=3 && PF00134:Cyclin, N-terminal domain	-
MGP_BALBcJ_G0028466	862.702	842.526	988.948	6997.38	5165.16	5469.24	898.059	5877.26	-2.71023	1.94e-50	6.85e-48	Pgm2	4	96925628	96982745	+	2921	protein_coding	- && sp|Q9D0F9|PGM1_MOUSE Phosphoglucomutase-1 OS=Mus musculus OX=10090 GN=Pgm1 PE=1 SV=4 && PF02880:Phosphoglucomutase/phosphomannomutase, alpha/beta/alpha domain III|PF02878:Phosphoglucomutase/phosphomannomutase, alpha/beta/alpha domain I|PF02879:Phosphoglucomutase/phosphomannomutase, alpha/beta/alpha domain II	-
MGP_BALBcJ_G0033127	537.154	534.805	644.966	4967.89	3772.58	3619.07	572.308	4119.85	-2.84771	2.9e-50	1e-47	Bnip3	7	139589955	139605191	-	1140	protein_coding	- && sp|O55003|BNIP3_MOUSE BCL2/adenovirus E1B 19 kDa protein-interacting protein 3 OS=Mus musculus OX=10090 GN=Bnip3 PE=1 SV=1 && PF06553:BNIP3	-
MGP_BALBcJ_G0021699	236.926	251.182	216.818	1403.18	1824.19	1485.03	234.976	1570.8	-2.74115	1.37e-49	4.64e-47	Npr3	15	8670534	8738726	-	6927	protein_coding	- && sp|P70180|ANPRC_MOUSE Atrial natriuretic peptide receptor 3 OS=Mus musculus OX=10090 GN=Npr3 PE=1 SV=3 && PF01094:Receptor family ligand binding region	-
MGP_BALBcJ_G0035104	3278.09	3604.6	3356.57	13873.6	13327.2	14210.2	3413.09	13803.7	-2.01591	1.87e-49	6.18e-47	Plod2	9	90001571	90067497	+	5388	protein_coding	- && sp|Q9R0B9|PLOD2_MOUSE Procollagen-lysine,2-oxoglutarate 5-dioxygenase 2 OS=Mus musculus OX=10090 GN=Plod2 PE=1 SV=2 && -	-
MGP_BALBcJ_G0031782	438.585	510.706	457.423	3690.18	2633.48	3629.09	468.905	3317.58	-2.82273	6.1e-49	1.98e-46	Pvr	7	17768040	17782669	-	5403	protein_coding	- && sp|Q92692|NECT2_HUMAN Nectin-2 OS=Homo sapiens OX=9606 GN=NECTIN2 PE=1 SV=1 && PF08205:CD80-like C2-set immunoglobulin domain|PF07686:Immunoglobulin V-set domain	-
MGP_BALBcJ_G0027245	1341.98	1535.83	1346.65	8567.5	6577.07	7547.61	1408.15	7564.06	-2.42535	3.89e-47	1.24e-44	Tiparp	3	62591451	62618499	+	4358	protein_coding	- && sp|Q8C1B2|PARPT_MOUSE Protein mono-ADP-ribosyltransferase TIPARP OS=Mus musculus OX=10090 GN=Tiparp PE=2 SV=1 && -	-
MGP_BALBcJ_G0025045	406.935	365.187	401.617	3683.63	2422.76	2700.67	391.246	2935.69	-2.90744	2.07e-46	6.47e-44	Pcgf5	19	33651360	33735927	+	6502	protein_coding	- && sp|Q3UK78|PCGF5_MOUSE Polycomb group RING finger protein 5 OS=Mus musculus OX=10090 GN=Pcgf5 PE=1 SV=1 && PF16207:RAWUL domain RING finger- and WD40-associated ubiquitin-like|PF13923:Zinc finger, C3HC4 type (RING finger)	-
MGP_BALBcJ_G0035919	150.114	172.398	173.821	1453.38	1016.95	1253.48	165.444	1241.27	-2.90734	4.24e-46	1.3e-43	Slc7a3	X	96324431	96330896	-	3158	protein_coding	- && sp|P70423|CTR3_MOUSE Cationic amino acid transporter 3 OS=Mus musculus OX=10090 GN=Slc7a3 PE=2 SV=1 && PF13906:C-terminus of AA_permease	-
MGP_BALBcJ_G0035655	135.645	161.276	177.48	1577.76	2237.49	1299.12	158.134	1704.79	-3.4307	9.23e-46	2.78e-43	Apln	X	42673306	42684061	-	3148	protein_coding	- && sp|Q9R0R4|APEL_MOUSE Apelin OS=Mus musculus OX=10090 GN=Apln PE=1 SV=1 && -	-
MGP_BALBcJ_G0023604	92.2385	91.7603	95.144	1408.64	768.564	1200.05	93.0476	1125.75	-3.59652	1.42e-45	4.19e-43	Cdsn	17	34756016	34761095	+	2644	protein_coding	- && sp|Q7TPC1|CDSN_MOUSE Corneodesmosin OS=Mus musculus OX=10090 GN=Cdsn PE=2 SV=2 && -	-
MGP_BALBcJ_G0016515	525.398	655.298	517.803	6823.89	4042.34	7294.91	566.166	6053.71	-3.41852	2e-45	5.82e-43	MGP_BALBcJ_G0016515	1	149038524	149044490	+	2194	protein_coding	- && sp|Q05769|PGH2_MOUSE Prostaglandin G/H synthase 2 OS=Mus musculus OX=10090 GN=Ptgs2 PE=1 SV=1 && PF03098:Animal haem peroxidase	-
MGP_BALBcJ_G0033931	334.591	348.504	356.79	5516.72	2660.96	4547.49	346.628	4241.73	-3.61313	2.23e-45	6.36e-43	Mt2	8	91945113	91946062	+	556	protein_coding	- && - && -	-
MGP_BALBcJ_G0019161	476.566	494.949	472.975	2243.35	3023.36	2580.44	481.497	2615.72	-2.44173	3.28e-44	9.19e-42	Mpp2	11	101053177	101084587	-	4813	protein_coding	- && sp|Q9WV34|MPP2_MOUSE MAGUK p55 subfamily member 2 OS=Mus musculus OX=10090 GN=Mpp2 PE=1 SV=1 && -	-
MGP_BALBcJ_G0025215	1206.34	1381.04	1336.59	5724.03	5224.2	5215.42	1307.99	5387.89	-2.0424	1.07e-43	2.96e-41	Mxi1	19	50893684	50958870	+	5230	protein_coding	- && sp|P50540|MXI1_MOUSE Max-interacting protein 1 OS=Mus musculus OX=10090 GN=Mxi1 PE=1 SV=1 && -	-
MGP_BALBcJ_G0031157	3174.09	2958.57	2773.81	572.84	435.689	384.06	2968.83	464.196	2.67712	3.31e-43	8.98e-41	Cxcl12	6	115059791	115072614	+	8176	protein_coding	- && sp|P40224|SDF1_MOUSE Stromal cell-derived factor 1 OS=Mus musculus OX=10090 GN=Cxcl12 PE=2 SV=2 && PF00048:Small cytokines (intecrine/chemokine), interleukin-8 like	-
MGP_BALBcJ_G0019859	65.1096	82.4916	75.0174	1243.88	658.624	972.952	74.2062	958.486	-3.69119	4.22e-43	1.13e-40	Acot2	12	81789028	81795497	+	2651	protein_coding	- && sp|Q9QYR9|ACOT2_MOUSE Acyl-coenzyme A thioesterase 2, mitochondrial OS=Mus musculus OX=10090 GN=Acot2 PE=1 SV=2 && PF04775:Acyl-CoA thioester hydrolase/BAAT N-terminal region|PF08840:BAAT / Acyl-CoA thioester hydrolase C terminal	-
MGP_BALBcJ_G0033503	685.459	689.592	676.986	3763.29	3201.5	2908.84	684.012	3291.21	-2.26653	9.17e-43	2.41e-40	Gtf2e2	8	31082655	31127940	+	2347	protein_coding	- && sp|Q9D902|T2EB_MOUSE General transcription factor IIE subunit 2 OS=Mus musculus OX=10090 GN=Gtf2e2 PE=1 SV=2 && PF02186:TFIIE beta subunit core domain|PF18121:TFA2 Winged helix domain 2	-
MGP_BALBcJ_G0025044	776.793	887.943	860.87	3277.74	3504.85	3526.67	841.869	3436.42	-2.0293	9.63e-43	2.49e-40	Ankrd1	19	33383179	33390949	-	1765	protein_coding	- && sp|Q9CR42|ANKR1_MOUSE Ankyrin repeat domain-containing protein 1 OS=Mus musculus OX=10090 GN=Ankrd1 PE=1 SV=1 && PF12796:Ankyrin repeats (3 copies)	-
MGP_BALBcJ_G0030194	1546.35	1687.83	1615.62	7329.08	10027	7863.77	1616.6	8406.6	-2.37861	4.33e-42	1.1e-39	Serpine1	5	136993845	137005759	-	3877	protein_coding	- && sp|P22777|PAI1_MOUSE Plasminogen activator inhibitor 1 OS=Mus musculus OX=10090 GN=Serpine1 PE=1 SV=1 && PF00079:Serpin (serine protease inhibitor)	-
MGP_BALBcJ_G0019989	124.793	111.225	123.504	769.242	647.426	718.025	119.841	711.564	-2.5695	1.17e-41	2.95e-39	Otub2	12	101385280	101402945	+	3695	protein_coding	- && sp|Q9CQX0|OTUB2_MOUSE Ubiquitin thioesterase OTUB2 OS=Mus musculus OX=10090 GN=Otub2 PE=1 SV=1 && -	-
MGP_BALBcJ_G0028314	1261.5	1208.64	1157.28	4806.4	4411.86	5059.57	1209.14	4759.28	-1.97671	1.31e-41	3.24e-39	Ugcg	4	56017092	56050198	+	5204	protein_coding	- && sp|O88693|CEGT_MOUSE Ceramide glucosyltransferase OS=Mus musculus OX=10090 GN=Ugcg PE=1 SV=1 && PF13506:Glycosyl transferase family 21	-
MGP_BALBcJ_G0022930	68.7268	75.0766	64.9541	536.833	500.839	682.402	69.5858	573.358	-3.04238	2.59e-41	6.31e-39	Cxadr	16	75407397	75463324	+	6309	protein_coding	- && sp|P97792|CXAR_MOUSE Coxsackievirus and adenovirus receptor homolog OS=Mus musculus OX=10090 GN=Cxadr PE=1 SV=1 && PF00047:Immunoglobulin domain|PF07686:Immunoglobulin V-set domain	-
MGP_BALBcJ_G0019615	670.99	767.45	709.92	5746.95	3627.01	4964.95	716.12	4779.64	-2.7386	4.58e-41	1.1e-38	Nampt	12	30158063	30195450	+	4376	protein_coding	- && sp|Q99KQ4|NAMPT_MOUSE Nicotinamide phosphoribosyltransferase OS=Mus musculus OX=10090 GN=Nampt PE=1 SV=1 && PF04095:Nicotinate phosphoribosyltransferase (NAPRTase) family|PF18127:Domain of unknown function (DUF5598)	-
MGP_BALBcJ_G0024244	143.784	161.276	165.587	1187.14	1746.83	1075.37	156.882	1336.45	-3.09101	9.42e-41	2.23e-38	Hbegf	18	33724752	33735661	-	2371	protein_coding	- && sp|Q06186|HBEGF_MOUSE Proheparin-binding EGF-like growth factor OS=Mus musculus OX=10090 GN=Hbegf PE=2 SV=1 && -	-
MGP_BALBcJ_G0016878	77.7697	117.713	118.015	2363.37	1027.13	2007.13	104.499	1799.21	-4.10593	1.1e-40	2.57e-38	Atf3	1	190751483	190799297	-	2154	protein_coding	- && sp|Q60765|ATF3_MOUSE Cyclic AMP-dependent transcription factor ATF-3 OS=Mus musculus OX=10090 GN=Atf3 PE=2 SV=1 && -	-
MGP_BALBcJ_G0025799	1344.69	1526.56	1695.21	6247.77	6487.49	6478.93	1522.15	6404.73	-2.07305	1.24e-40	2.85e-38	Pdk1	2	69412245	69444301	+	7823	protein_coding	- && sp|Q8BFP9|PDK1_MOUSE [Pyruvate dehydrogenase (acetyl-transferring)] kinase isozyme 1, mitochondrial OS=Mus musculus OX=10090 GN=Pdk1 PE=1 SV=2 && PF02518:Histidine kinase-, DNA gyrase B-, and HSP90-like ATPase|PF10436:Mitochondrial branched-chain alpha-ketoacid dehydrogenase kinase	-
MGP_BALBcJ_G0021677	1172.88	941.701	1023.71	7203.6	4979.89	6533.47	1046.1	6238.99	-2.57621	2.14e-40	4.85e-38	Nadk2	15	5895256	5936230	+	4056	protein_coding	- && sp|Q8C5H8|NAKD2_MOUSE NAD kinase 2, mitochondrial OS=Mus musculus OX=10090 GN=Nadk2 PE=1 SV=2 && PF01513:ATP-NAD kinase	-
MGP_BALBcJ_G0032219	456.671	499.584	541.589	5631.29	3139.41	5989.11	499.281	4919.93	-3.30066	2.17e-40	4.86e-38	Ppp1r15a	7	44902282	44905406	-	2709	protein_coding	- && sp|P17564|PR15A_MOUSE Protein phosphatase 1 regulatory subunit 15A OS=Mus musculus OX=10090 GN=Ppp1r15a PE=1 SV=1 && PF10488:Phosphatase-1 catalytic subunit binding region	-
MGP_BALBcJ_G0022039	318.313	427.288	494.932	4788.94	2974.49	3453.2	413.511	3738.88	-3.17664	2.54e-40	5.6e-38	Maff	15	76858704	76870264	+	2118	protein_coding	- && sp|O54791|MAFF_MOUSE Transcription factor MafF OS=Mus musculus OX=10090 GN=Maff PE=2 SV=1 && PF03131:bZIP Maf transcription factor	-
MGP_BALBcJ_G0017399	207.085	262.305	238.775	1129.31	1186.95	1230.11	236.055	1182.12	-2.3244	2.61e-40	5.69e-38	Fstl3	10	77756812	77762166	+	2445	protein_coding	- && sp|Q9EQC7|FSTL3_MOUSE Follistatin-related protein 3 OS=Mus musculus OX=10090 GN=Fstl3 PE=1 SV=1 && PF07648:Kazal-type serine protease inhibitor domain	-
MGP_BALBcJ_G0021744	2418.1	2156.83	2245.03	432.085	548.683	480.91	2273.32	487.226	2.22171	4.7e-40	1.01e-37	Matn2	15	31367127	31507848	+	3583	protein_coding	- && sp|O08746|MATN2_MOUSE Matrilin-2 OS=Mus musculus OX=10090 GN=Matn2 PE=2 SV=2 && PF10393:Trimeric coiled-coil oligomerisation domain of matrilin|PF00092:von Willebrand factor type A domain|PF14670:Coagulation Factor Xa inhibitory site	-
MGP_BALBcJ_G0017063	670.086	676.616	750.174	3671.63	2840.12	3366.37	698.959	3292.71	-2.23592	7.82e-40	1.66e-37	Rnf217	10	28927705	29048862	-	11013	protein_coding	- && sp|D3YYI7|RN217_MOUSE Probable E3 ubiquitin-protein ligase RNF217 OS=Mus musculus OX=10090 GN=Rnf217 PE=3 SV=2 && PF01485:IBR domain, a half RING-finger domain	-
MGP_BALBcJ_G0023891	3034.83	3071.65	3574.3	13876.9	14646.5	12204.2	3226.93	13575.9	-2.07283	3.4e-39	7.12e-37	Lonp1	17	56543398	56556533	-	2963	protein_coding	- && sp|Q8CGK3|LONM_MOUSE Lon protease homolog, mitochondrial OS=Mus musculus OX=10090 GN=Lonp1 PE=1 SV=2 && PF05362:Lon protease (S16) C-terminal proteolytic domain|PF02190:ATP-dependent protease La (LON) substrate-binding domain|PF00004:ATPase family associated with various cellular activities (AAA)	-
MGP_BALBcJ_G0031173	1785.99	1825.94	1904.71	6704.95	6151.56	6875.23	1838.88	6577.25	-1.83863	4.01e-39	8.31e-37	Adipor2	6	117244782	117313729	-	5978	protein_coding	- && sp|Q8BQS5|PAQR2_MOUSE Adiponectin receptor protein 2 OS=Mus musculus OX=10090 GN=Adipor2 PE=1 SV=2 && PF03006:Haemolysin-III related	-
MGP_BALBcJ_G0033259	1503.85	1469.09	1676.91	6686.41	5772.88	5939.01	1549.95	6132.77	-1.98429	6.28e-39	1.28e-36	Cars	7	144325642	144369050	-	4639	protein_coding	- && sp|Q9ER72|SYCC_MOUSE Cysteine--tRNA ligase, cytoplasmic OS=Mus musculus OX=10090 GN=Cars1 PE=1 SV=2 && PF01406:tRNA synthetases class I (C) catalytic domain	-
MGP_BALBcJ_G0016449	822.912	890.723	919.42	3608.35	3183.18	3713.69	877.685	3501.74	-1.99626	1.1e-38	2.22e-36	Cyb5r1	1	133198862	133205005	+	4399	protein_coding	- && sp|Q9DB73|NB5R1_MOUSE NADH-cytochrome b5 reductase 1 OS=Mus musculus OX=10090 GN=Cyb5r1 PE=1 SV=1 && PF00175:Oxidoreductase NAD-binding domain	-
MGP_BALBcJ_G0026290	551.623	493.096	513.229	72.0142	88.563	70.1327	519.316	76.9033	2.75341	2e-38	3.99e-36	Bmf	2	116555479	116577962	-	5260	protein_coding	- && sp|Q91ZE9|BMF_MOUSE Bcl-2-modifying factor OS=Mus musculus OX=10090 GN=Bmf PE=1 SV=1 && -	-
MGP_BALBcJ_G0016704	576.039	507.926	560.8	2061.13	2107.19	2203.06	548.255	2123.79	-1.95363	3.56e-38	7.02e-36	F11r	1	170508672	170536057	+	2663	protein_coding	- && sp|O88792|JAM1_MOUSE Junctional adhesion molecule A OS=Mus musculus OX=10090 GN=F11r PE=1 SV=2 && PF13927:Immunoglobulin domain|PF07686:Immunoglobulin V-set domain	-
MGP_BALBcJ_G0029900	885.309	911.115	935.887	70.923	125.21	59.0005	910.77	85.0444	3.4167	1.69e-37	3.29e-35	Tmem119	5	113283024	113289809	-	2315	protein_coding	- && sp|Q8R138|TM119_MOUSE Transmembrane protein 119 OS=Mus musculus OX=10090 GN=Tmem119 PE=1 SV=1 && PF15724:TMEM119 family	-
MGP_BALBcJ_G0005821	1720.88	1546.95	1360.38	327.337	311.497	259.38	1542.74	299.405	2.36498	3.79e-37	7.3e-35	E330013P04Rik	19	57809169	57827160	+	5108	lincRNA	- && - && -	-
MGP_BALBcJ_G0024517	990.208	1186.4	1099.64	6163.76	5025.7	4570.87	1092.08	5253.44	-2.26622	7.61e-37	1.45e-34	Me2	18	71298650	71344143	-	2455	protein_coding	- && sp|Q99KE1|MAOM_MOUSE NAD-dependent malic enzyme, mitochondrial OS=Mus musculus OX=10090 GN=Me2 PE=1 SV=1 && PF03949:Malic enzyme, NAD binding domain|PF00390:Malic enzyme, N-terminal domain	-
MGP_BALBcJ_G0024340	78.674	78.7841	124.419	1630.14	952.816	916.178	93.959	1166.38	-3.63378	2.71e-36	5.1e-34	Prelid2	18	39153372	39228814	-	724	protein_coding	- && sp|Q0VBB0|PRLD2_MOUSE PRELI domain-containing protein 2 OS=Mus musculus OX=10090 GN=Prelid2 PE=2 SV=1 && PF04707:PRELI-like family	-
MGP_BALBcJ_G0027167	10.8516	15.7568	11.893	250.958	222.934	204.832	12.8338	226.242	-4.14135	6.93e-36	1.29e-33	Mgarp	3	48258527	48267043	-	2067	protein_coding	- && sp|Q8VI64|HUMMR_MOUSE Protein MGARP OS=Mus musculus OX=10090 GN=Mgarp PE=1 SV=1 && PF14962:Mitochondria Localisation Sequence	-
MGP_BALBcJ_G0016580	1142.13	1092.78	943.206	27.2781	93.6528	42.3023	1059.37	54.4111	4.27773	7.46e-36	1.37e-33	Tnr	1	158552096	158965605	+	12815	protein_coding	- && sp|Q8BYI9|TENR_MOUSE Tenascin-R OS=Mus musculus OX=10090 GN=Tnr PE=1 SV=2 && PF00147:Fibrinogen beta and gamma chains, C-terminal globular domain|PF00041:Fibronectin type III domain|PF18720:Tenascin EGF domain	-
MGP_BALBcJ_G0016508	667.373	524.609	505.91	72.0142	54.9701	36.7362	565.964	54.5735	3.3734	7.82e-36	1.42e-33	Rgs2	1	142864042	142868865	-	3627	protein_coding	- && sp|O08849|RGS2_MOUSE Regulator of G-protein signaling 2 OS=Mus musculus OX=10090 GN=Rgs2 PE=2 SV=2 && PF00615:Regulator of G protein signaling domain	-
MGP_BALBcJ_G0019726	1785.09	1790.72	1806.82	410.262	481.498	376.267	1794.21	422.676	2.08504	1.02e-35	1.84e-33	Mgat2	12	66757743	66760356	+	2614	protein_coding	- && sp|Q921V5|MGAT2_MOUSE Alpha-1,6-mannosyl-glycoprotein 2-beta-N-acetylglucosaminyltransferase OS=Mus musculus OX=10090 GN=Mgat2 PE=1 SV=1 && -	-
MGP_BALBcJ_G0021760	974.835	1102.05	1111.54	3647.63	3791.92	3945.24	1062.81	3794.93	-1.83622	1.3e-35	2.32e-33	Rnf19a	15	33329965	33373354	-	4247	protein_coding	- && sp|P50636|RN19A_MOUSE E3 ubiquitin-protein ligase RNF19A OS=Mus musculus OX=10090 GN=Rnf19a PE=1 SV=2 && -	-
MGP_BALBcJ_G0016237	1012.82	1024.19	1049.33	3800.38	3368.45	3489.94	1028.78	3552.92	-1.78805	1.77e-35	3.12e-33	Lrrfip1	1	89374442	89511555	+	6839	protein_coding	- && sp|Q3UZ39|LRRF1_MOUSE Leucine-rich repeat flightless-interacting protein 1 OS=Mus musculus OX=10090 GN=Lrrfip1 PE=1 SV=2 && PF09738:LRRFIP family	-
MGP_BALBcJ_G0017398	1426.08	1367.14	1364.95	10145.3	6935.4	6585.79	1386.06	7888.82	-2.50881	1.91e-35	3.34e-33	Rnf126	10	77737869	77746292	-	1639	protein_coding	- && sp|Q91YL2|RN126_MOUSE E3 ubiquitin-protein ligase RNF126 OS=Mus musculus OX=10090 GN=Rnf126 PE=1 SV=1 && PF14369:zinc-ribbon|PF13639:Ring finger domain	-
MGP_BALBcJ_G0016479	273.098	318.844	253.412	1882.19	4289.71	4234.68	281.785	3468.86	-3.62188	2.77e-35	4.79e-33	Kif21b	1	134967861	135015164	+	12579	protein_coding	- && sp|Q9QXL1|KI21B_MOUSE Kinesin-like protein KIF21B OS=Mus musculus OX=10090 GN=Kif21b PE=1 SV=2 && PF00225:Kinesin motor domain	-
MGP_BALBcJ_G0025083	2969.72	3115.21	2845.17	9537.51	11129.4	10395.2	2976.7	10354.1	-1.79843	2.97e-35	5.07e-33	Aldh18a1	19	37915388	37954288	-	4070	protein_coding	- && sp|Q9Z110|P5CS_MOUSE Delta-1-pyrroline-5-carboxylate synthase OS=Mus musculus OX=10090 GN=Aldh18a1 PE=1 SV=2 && PF00171:Aldehyde dehydrogenase family|PF00696:Amino acid kinase family	-
MGP_BALBcJ_G0030464	1245.22	1220.69	1046.58	130.935	207.665	120.227	1170.83	152.942	2.93425	4.08e-35	6.89e-33	Cped1	6	18745078	19016381	+	8279	protein_coding	- && sp|A4D0V7|CPED1_HUMAN Cadherin-like and PC-esterase domain-containing protein 1 OS=Homo sapiens OX=9606 GN=CPED1 PE=2 SV=1 && PF12733:Cadherin-like beta sandwich domain	-
MGP_BALBcJ_G0023884	1235.27	1268.89	1351.23	4217.19	4705.04	4933.78	1285.13	4618.67	-1.84557	4.25e-35	7.11e-33	Kdm4b	17	56246940	56326607	+	4895	protein_coding	- && sp|Q91VY5|KDM4B_MOUSE Lysine-specific demethylase 4B OS=Mus musculus OX=10090 GN=Kdm4b PE=2 SV=1 && PF02375:jmjN domain|PF13831:PHD-finger|PF02373:JmjC domain, hydroxylase|PF18104:Jumonji domain-containing protein 2A Tudor domain|PF13832:PHD-zinc-finger like domain	-
MGP_BALBcJ_G0016911	1452.3	1587.73	1628.43	5044.26	5427.79	5249.93	1556.15	5240.66	-1.7518	6.62e-35	1.1e-32	Mthfd1l	10	852175	1050347	+	4434	protein_coding	- && sp|Q3V3R1|C1TM_MOUSE Monofunctional C1-tetrahydrofolate synthase, mitochondrial OS=Mus musculus OX=10090 GN=Mthfd1l PE=1 SV=2 && PF00763:Tetrahydrofolate dehydrogenase/cyclohydrolase, catalytic domain|PF02882:Tetrahydrofolate dehydrogenase/cyclohydrolase, NAD(P)-binding domain|PF01268:Formate--tetrahydrofolate ligase	-
MGP_BALBcJ_G0021466	1306.71	1482.07	1383.25	7082.48	5257.79	5837.71	1390.68	6059.33	-2.12336	1.22e-34	1.99e-32	Bnip3l	14	60200487	60234572	-	3599	protein_coding	- && sp|Q9Z2F7|BNI3L_MOUSE BCL2/adenovirus E1B 19 kDa protein-interacting protein 3-like OS=Mus musculus OX=10090 GN=Bnip3l PE=1 SV=1 && PF06553:BNIP3	-
MGP_BALBcJ_G0024595	677.32	679.397	648.626	2992.95	2396.29	3171.56	668.448	2853.6	-2.09378	3.67e-34	5.95e-32	Chka	19	635554	678949	+	12016	protein_coding	- && sp|O54804|CHKA_MOUSE Choline kinase alpha OS=Mus musculus OX=10090 GN=Chka PE=1 SV=3 && -	-
MGP_BALBcJ_G0021160	1710.03	1799.06	1669.59	5893.16	5311.74	5805.43	1726.23	5670.11	-1.71574	5.81e-34	9.34e-32	Fermt2	14	37981134	38054192	-	3746	protein_coding	- && sp|Q8CIB5|FERM2_MOUSE Fermitin family homolog 2 OS=Mus musculus OX=10090 GN=Fermt2 PE=1 SV=1 && PF00169:PH domain|PF00373:FERM central domain|PF18124:Kindlin-2 N-terminal domain	-
MGP_BALBcJ_G0032109	113.037	130.689	157.353	1489.38	815.39	1205.61	133.693	1170.13	-3.12956	7.28e-34	1.16e-31	Siglecg	7	42648156	42660087	+	4596	protein_coding	- && sp|Q80ZE3|SIG10_MOUSE Sialic acid-binding Ig-like lectin 10 OS=Mus musculus OX=10090 GN=Siglec10 PE=1 SV=1 && PF07686:Immunoglobulin V-set domain	-
MGP_BALBcJ_G0018504	210.702	281.769	265.305	1215.51	1609.4	1289.11	252.592	1371.34	-2.44108	1.35e-33	2.14e-31	Kctd11	11	68028246	68031395	-	3150	protein_coding	- && sp|Q8K485|KCD11_MOUSE BTB/POZ domain-containing protein KCTD11 OS=Mus musculus OX=10090 GN=Kctd11 PE=1 SV=1 && PF02214:BTB/POZ domain	-
MGP_BALBcJ_G0020382	81.3869	88.0528	83.251	690.681	457.066	641.213	84.2302	596.32	-2.82336	1.54e-33	2.4e-31	Serpinb9b	13	30264517	30278645	+	3068	protein_coding	- && sp|P50453|SPB9_HUMAN Serpin B9 OS=Homo sapiens OX=9606 GN=SERPINB9 PE=1 SV=1 && PF00079:Serpin (serine protease inhibitor)	-
novel.810	406.03	298.453	255.242	27.2781	18.3234	22.2643	319.908	22.6219	3.82506	2.76e-33	4.23e-31	-	X	118037533	118054086	+	7176	-	- && sp|P11260|LORF1_MOUSE LINE-1 retrotransposable element ORF1 protein OS=Mus musculus OX=10090 GN=Lire1 PE=1 SV=2 && -	-
MGP_BALBcJ_G0030824	349.06	470.851	564.46	4532.53	2783.12	3298.46	461.457	3538.04	-2.9387	2.76e-33	4.23e-31	Gadd45a	6	64491479	64493840	-	1764	protein_coding	- && sp|P48316|GA45A_MOUSE Growth arrest and DNA damage-inducible protein GADD45 alpha OS=Mus musculus OX=10090 GN=Gadd45a PE=1 SV=1 && PF01248:Ribosomal protein L7Ae/L30e/S12e/Gadd45 family	-
MGP_BALBcJ_G0016153	551.623	646.029	542.504	2744.18	2420.72	3445.41	580.052	2870.1	-2.3068	3.31e-33	5.02e-31	Rhbdd1	1	80352453	80470732	+	6967	protein_coding	- && sp|Q8BHC7|RHBL4_MOUSE Rhomboid-related protein 4 OS=Mus musculus OX=10090 GN=Rhbdd1 PE=1 SV=1 && -	-
MGP_BALBcJ_G0026548	10.8516	17.6106	7.31877	266.234	239.222	197.039	11.927	234.165	-4.2975	4.49e-33	6.76e-31	Flrt3	2	139164009	139184549	-	4859	protein_coding	- && sp|Q8BGT1|FLRT3_MOUSE Leucine-rich repeat transmembrane protein FLRT3 OS=Mus musculus OX=10090 GN=Flrt3 PE=1 SV=1 && PF13855:Leucine rich repeat	-
MGP_BALBcJ_G0028473	396.987	451.386	442.785	1716.34	1659.28	2082.83	430.386	1819.48	-2.07977	5.28e-33	7.87e-31	Ak4	4	98368435	98434130	+	4631	protein_coding	- && sp|Q9WUR9|KAD4_MOUSE Adenylate kinase 4, mitochondrial OS=Mus musculus OX=10090 GN=Ak4 PE=1 SV=1 && PF00406:Adenylate kinase|PF05191:Adenylate kinase, active site lid	-
MGP_BALBcJ_G0027667	661.947	671.055	681.56	125.479	139.461	93.5103	671.521	119.484	2.48867	1.23e-32	1.82e-30	Olfml3	3	101434648	101450415	-	6169	protein_coding	- && sp|Q8BK62|OLFL3_MOUSE Olfactomedin-like protein 3 OS=Mus musculus OX=10090 GN=Olfml3 PE=2 SV=2 && -	-
MGP_BALBcJ_G0027803	253.204	228.01	215.904	1327.9	987.426	1414.9	232.373	1243.41	-2.41946	1.28e-32	1.87e-30	F3	3	119615718	119627313	+	2527	protein_coding	- && sp|P20352|TF_MOUSE Tissue factor OS=Mus musculus OX=10090 GN=F3 PE=1 SV=2 && PF01108:Tissue factor|PF09294:Interferon-alpha/beta receptor, fibronectin type III	-
MGP_BALBcJ_G0028854	500.078	557.977	557.141	1959.66	2335.21	1960.38	538.398	2085.08	-1.95353	1.58e-32	2.3e-30	Sesn2	4	129671926	129690816	-	3475	protein_coding	- && sp|P58043|SESN2_MOUSE Sestrin-2 OS=Mus musculus OX=10090 GN=Sesn2 PE=1 SV=1 && -	-
MGP_BALBcJ_G0019883	1693.75	1964.97	2132.51	125.479	289.102	165.869	1930.41	193.484	3.31696	2.93e-32	4.22e-30	Ltbp2	12	82611785	82704931	-	8184	protein_coding	- && sp|O08999|LTBP2_MOUSE Latent-transforming growth factor beta-binding protein 2 OS=Mus musculus OX=10090 GN=Ltbp2 PE=1 SV=2 && PF07645:Calcium-binding EGF domain|PF00683:TB domain	-
MGP_BALBcJ_G0024804	679.129	696.08	699.857	4569.63	2860.48	3504.41	691.689	3644.84	-2.3976	3.91e-32	5.58e-30	Fads3	19	6892246	6910369	+	3272	protein_coding	- && sp|Q9JJE7|FADS3_MOUSE Fatty acid desaturase 3 OS=Mus musculus OX=10090 GN=Fads3 PE=1 SV=2 && PF00487:Fatty acid desaturase|PF00173:Cytochrome b5-like Heme/Steroid binding domain	-
novel.31	274.003	301.233	223.222	19.6402	19.3413	7.79252	266.153	15.5914	4.08604	5.53e-32	7.83e-30	-	1	138968574	138991758	-	2449	-	- && sp|P06909|CFAH_MOUSE Complement factor H OS=Mus musculus OX=10090 GN=Cfh PE=1 SV=2 && -	-
MGP_BALBcJ_G0019383	1202.72	1298.55	1433.56	9625.89	5748.45	7109.01	1311.61	7494.45	-2.51446	1.11e-31	1.56e-29	Jmjd6	11	116055996	116062026	-	4689	protein_coding	- && sp|Q9ERI5|JMJD6_MOUSE Bifunctional arginine demethylase and lysyl-hydroxylase JMJD6 OS=Mus musculus OX=10090 GN=Jmjd6 PE=1 SV=2 && PF02373:JmjC domain, hydroxylase	-
MGP_BALBcJ_G0020774	390.657	434.703	371.427	1410.82	1733.6	1659.81	398.929	1601.41	-2.00528	2.96e-31	4.11e-29	Homer1	13	91772033	91872829	+	10545	protein_coding	- && sp|Q9Z2Y3|HOME1_MOUSE Homer protein homolog 1 OS=Mus musculus OX=10090 GN=Homer1 PE=1 SV=2 && PF00568:WH1 domain	-
MGP_BALBcJ_G0024569	1313.95	1294.84	1102.39	290.239	328.803	309.474	1237.06	309.505	1.99857	4.15e-31	5.73e-29	Tshz1	18	81588568	81664254	-	5574	protein_coding	- && sp|Q5DTH5|TSH1_MOUSE Teashirt homolog 1 OS=Mus musculus OX=10090 GN=Tshz1 PE=1 SV=2 && -	-
MGP_BALBcJ_G0028256	227.883	215.034	205.84	951.46	1046.47	822.668	216.253	940.199	-2.12044	5.57e-31	7.63e-29	Murc	4	45459390	45469295	+	2054	protein_coding	- && sp|A2AMM0|CAVN4_MOUSE Caveolae-associated protein 4 OS=Mus musculus OX=10090 GN=Cavin4 PE=1 SV=1 && PF15237:PTRF/SDPR family	-
MGP_BALBcJ_G0027165	346.347	389.286	394.299	1715.25	1371.2	1469.45	376.644	1518.63	-2.01147	5.81e-31	7.89e-29	Noct	3	48092837	48115371	+	3059	protein_coding	- && sp|O35710|NOCT_MOUSE Nocturnin OS=Mus musculus OX=10090 GN=Noct PE=1 SV=3 && PF03372:Endonuclease/Exonuclease/phosphatase family	-
MGP_BALBcJ_G0017902	850.041	993.606	989.863	3434.86	3124.14	3165.99	944.504	3241.66	-1.77914	6.18e-31	8.32e-29	Smtn	11	408069	431153	-	4380	protein_coding	- && sp|Q921U8|SMTN_MOUSE Smoothelin OS=Mus musculus OX=10090 GN=Smtn PE=1 SV=2 && PF12510:Smoothelin cytoskeleton protein|PF00307:Calponin homology (CH) domain	-
MGP_BALBcJ_G0034768	276.716	237.279	248.838	1709.79	1506.59	1082.05	254.278	1432.81	-2.49437	7.3e-31	9.74e-29	Layn	9	48195933	48217111	-	1886	protein_coding	- && sp|Q8C351|LAYN_MOUSE Layilin OS=Mus musculus OX=10090 GN=Layn PE=1 SV=4 && PF00059:Lectin C-type domain	-
MGP_BALBcJ_G0029250	435.872	416.165	411.681	73.1053	85.5091	80.1517	421.239	79.5887	2.40315	1.1e-30	1.46e-28	Fzd1	5	1734725	1738922	-	4198	protein_coding	- && sp|O70421|FZD1_MOUSE Frizzled-1 OS=Mus musculus OX=10090 GN=Fzd1 PE=1 SV=3 && PF01534:Frizzled/Smoothened family membrane region|PF01392:Fz domain	-
MGP_BALBcJ_G0029026	1507.47	1689.69	1613.79	5365.05	6745.04	7412.91	1603.65	6507.67	-2.0208	1.67e-30	2.2e-28	Epha2	4	138760126	138788312	+	4662	protein_coding	- && sp|Q03145|EPHA2_MOUSE Ephrin type-A receptor 2 OS=Mus musculus OX=10090 GN=Epha2 PE=1 SV=3 && -	-
MGP_BALBcJ_G0027069	455.767	505.145	567.204	60.0118	87.545	47.8683	509.372	65.1417	2.96291	2.05e-30	2.67e-28	Cp	3	16837418	16890203	+	9566	protein_coding	- && sp|Q61147|CERU_MOUSE Ceruloplasmin OS=Mus musculus OX=10090 GN=Cp PE=1 SV=2 && PF07731:Multicopper oxidase|PF07732:Multicopper oxidase|PF00394:Multicopper oxidase	-
MGP_BALBcJ_G0023918	3921.04	5232.19	6376.48	621.94	979.283	719.138	5176.57	773.454	2.74229	2.19e-30	2.81e-28	C3	17	57172948	57197061	-	5143	protein_coding	- && sp|P01027|CO3_MOUSE Complement C3 OS=Mus musculus OX=10090 GN=C3 PE=1 SV=3 && PF00207:Alpha-2-macroglobulin family|PF17791:Macroglobulin domain MG3|PF07703:Alpha-2-macroglobulin bait region domain|PF01759:UNC-6/NTR/C345C module|PF07677:A-macroglobulin receptor binding domain|PF07678:A-macroglobulin TED domain|PF17789:Macroglobulin domain MG4|PF01821:Anaphylotoxin-like domain	-
MGP_BALBcJ_G0022859	788.549	708.13	751.088	6408.17	3658.57	4015.38	749.256	4694.04	-2.64724	2.19e-30	2.81e-28	Tmem45a	16	53639487	53729904	-	3057	protein_coding	- && sp|Q60774|TM45A_MOUSE Transmembrane protein 45A OS=Mus musculus OX=10090 GN=Tmem45a PE=2 SV=1 && PF04819:Family of unknown function (DUF716)	-
MGP_BALBcJ_G0035105	419.595	429.141	439.126	2402.65	1652.16	1867.98	429.287	1974.26	-2.20121	2.21e-30	2.82e-28	1190002N15Rik	9	91970995	91991041	-	3949	protein_coding	- && sp|Q3USZ8|DIK2A_MOUSE Divergent protein kinase domain 2A OS=Mus musculus OX=10090 GN=Dipk2a PE=1 SV=2 && PF12260:Protein-kinase domain of FAM69	-
MGP_BALBcJ_G0035751	93.1428	77.8572	86.9104	477.912	457.066	628.968	85.9701	521.315	-2.5996	2.33e-30	2.95e-28	Mtm1	X	66166629	66276761	+	14005	protein_coding	- && sp|Q9Z2C5|MTM1_MOUSE Myotubularin OS=Mus musculus OX=10090 GN=Mtm1 PE=1 SV=2 && PF02893:GRAM domain|PF06602:Myotubularin-like phosphatase domain	-
MGP_BALBcJ_G0019576	2289.69	2481.23	2454.53	381.893	518.144	280.531	2408.48	393.523	2.61267	2.89e-30	3.63e-28	Rrm2	12	22045446	22051340	+	2762	protein_coding	- && sp|P11157|RIR2_MOUSE Ribonucleoside-diphosphate reductase subunit M2 OS=Mus musculus OX=10090 GN=Rrm2 PE=1 SV=1 && PF00268:Ribonucleotide reductase, small chain	-
MGP_BALBcJ_G0024699	78.674	91.7603	105.207	1365	733.953	691.308	91.8805	930.086	-3.33956	2.97e-30	3.7e-28	Cdc42ep2	19	2760718	2767968	-	1491	protein_coding	- && sp|Q8JZX9|BORG1_MOUSE Cdc42 effector protein 2 OS=Mus musculus OX=10090 GN=Cdc42ep2 PE=1 SV=1 && PF14957:Cdc42 effector|PF00786:P21-Rho-binding domain	-
MGP_BALBcJ_G0024221	9184.06	9344.72	9469.57	34753.4	27891.2	35833.4	9332.78	32826	-1.81445	3.65e-30	4.52e-28	Hspa9	18	32112845	32129770	-	3933	protein_coding	- && sp|P38647|GRP75_MOUSE Stress-70 protein, mitochondrial OS=Mus musculus OX=10090 GN=Hspa9 PE=1 SV=3 && PF00012:Hsp70 protein	-
MGP_BALBcJ_G0021169	66.9182	114.932	90.5697	1179.5	630.121	824.894	90.8066	878.173	-3.27394	4.26e-30	5.22e-28	Gch1	14	39693449	39729721	-	2776	protein_coding	- && sp|Q05915|GCH1_MOUSE GTP cyclohydrolase 1 OS=Mus musculus OX=10090 GN=Gch1 PE=1 SV=1 && PF01227:GTP cyclohydrolase I	-
MGP_BALBcJ_G0025890	33.4591	35.2211	32.9344	233.5	319.641	347.324	33.8715	300.155	-3.14774	4.31e-30	5.24e-28	P2rx3	2	82513917	82552953	-	2789	protein_coding	- && sp|Q3UR32|P2RX3_MOUSE P2X purinoceptor 3 OS=Mus musculus OX=10090 GN=P2rx3 PE=2 SV=1 && PF00864:ATP P2X receptor	-
MGP_BALBcJ_G0021478	9.04299	6.4881	2.74454	157.122	219.881	185.907	6.09188	187.637	-4.94377	5.9e-30	7.13e-28	Stc1	14	62261680	62273777	+	3743	protein_coding	- && sp|O55183|STC1_MOUSE Stanniocalcin-1 OS=Mus musculus OX=10090 GN=Stc1 PE=2 SV=1 && PF03298:Stanniocalcin family	-
MGP_BALBcJ_G0024368	387.944	452.313	430.892	1598.5	1506.59	1881.34	423.717	1662.14	-1.97182	6.75e-30	8.11e-28	Mcc	18	41715147	42109261	-	14416	protein_coding	- && sp|P23508|CRCM_HUMAN Colorectal mutant cancer protein OS=Homo sapiens OX=9606 GN=MCC PE=1 SV=2 && -	-
MGP_BALBcJ_G0023762	2303.25	2040.04	2360.3	6838.07	8158.99	8133.17	2234.53	7710.08	-1.78677	1.08e-29	1.29e-27	MGP_BALBcJ_G0023762	17	45814400	45829773	-	4282	protein_coding	- && sp|Q99PS1|VEGFA_MESAU Vascular endothelial growth factor A OS=Mesocricetus auratus OX=10036 GN=VEGFA PE=2 SV=1 && PF00341:PDGF/VEGF domain|PF14554:VEGF heparin-binding domain	-
MGP_BALBcJ_G0035429	581.464	624.711	688.879	6479.09	3659.59	3484.37	631.685	4541.02	-2.84573	1.21e-29	1.43e-27	Higd1a	9	119966957	119976389	-	1893	protein_coding	- && sp|Q9JLR9|HIG1A_MOUSE HIG1 domain family member 1A, mitochondrial OS=Mus musculus OX=10090 GN=Higd1a PE=1 SV=1 && -	-
MGP_BALBcJ_G0025704	765.942	669.201	511.399	68.7408	110.958	85.7177	648.847	88.4723	2.87259	2.14e-29	2.51e-27	Neb	2	49563697	49768882	-	26350	protein_coding	- && sp|P20929|NEBU_HUMAN Nebulin OS=Homo sapiens OX=9606 GN=NEB PE=1 SV=5 && PF00880:Nebulin repeat|PF14604:Variant SH3 domain	-
MGP_BALBcJ_G0025123	1410.71	1419.97	1522.3	6093.93	4685.69	5037.31	1450.99	5272.31	-1.86136	2.38e-29	2.78e-27	Got1	19	40899393	40926899	-	2540	protein_coding	- && sp|P05201|AATC_MOUSE Aspartate aminotransferase, cytoplasmic OS=Mus musculus OX=10090 GN=Got1 PE=1 SV=3 && PF00155:Aminotransferase class I and II	-
MGP_BALBcJ_G0018669	229.692	292.891	270.794	1990.21	1415.99	1233.44	264.459	1546.55	-2.54805	2.56e-29	2.97e-27	Fam57a	11	74501349	74541631	+	6572	protein_coding	- && sp|P57678|GEMI4_HUMAN Gem-associated protein 4 OS=Homo sapiens OX=9606 GN=GEMIN4 PE=1 SV=2 && -	-
MGP_BALBcJ_G0016999	1587.05	1573.83	1579.02	354.615	393.953	474.231	1579.97	407.599	1.95498	4.13e-29	4.75e-27	Sgk1	10	19010510	19129906	+	4883	protein_coding	- && sp|Q9WVC6|SGK1_MOUSE Serine/threonine-protein kinase Sgk1 OS=Mus musculus OX=10090 GN=Sgk1 PE=1 SV=1 && PF00433:Protein kinase C terminal domain|PF00069:Protein kinase domain	-
MGP_BALBcJ_G0021623	3308.83	3541.58	2908.29	16521.8	11292.3	15710.8	3252.9	14508.3	-2.15706	9.58e-29	1.09e-26	Mbnl2	14	114001627	114162263	+	4553	protein_coding	- && sp|Q8C181|MBNL2_MOUSE Muscleblind-like protein 2 OS=Mus musculus OX=10090 GN=Mbnl2 PE=2 SV=2 && -	-
MGP_BALBcJ_G0027525	283.95	336.454	417.17	1720.7	1427.19	1729.94	345.858	1625.94	-2.23299	1.03e-28	1.17e-26	Tuft1	3	92004165	92213983	-	2807	protein_coding	- && sp|O08970|TUFT1_MOUSE Tuftelin OS=Mus musculus OX=10090 GN=Tuft1 PE=1 SV=2 && -	-
MGP_BALBcJ_G0020880	840.998	1211.42	1322.87	5828.78	5598.81	8039.66	1125.1	6489.08	-2.52798	1.16e-28	1.3e-26	Plk2	13	109045775	109051680	+	2801	protein_coding	- && sp|P53351|PLK2_MOUSE Serine/threonine-protein kinase PLK2 OS=Mus musculus OX=10090 GN=Plk2 PE=1 SV=1 && PF00069:Protein kinase domain|PF00659:POLO box duplicated region	-
MGP_BALBcJ_G0017821	1239.79	1171.57	1161.85	165.851	266.707	254.927	1191.07	229.162	2.37726	1.42e-28	1.59e-26	Mmp19	10	127609128	127620000	+	3410	protein_coding	- && sp|Q9JHI0|MMP19_MOUSE Matrix metalloproteinase-19 OS=Mus musculus OX=10090 GN=Mmp19 PE=2 SV=1 && -	-
MGP_BALBcJ_G0027474	51.5451	33.3674	42.9978	1314.8	518.144	494.269	42.6367	775.739	-4.18481	1.55e-28	1.73e-26	Sprr1a	3	89820929	89822872	-	806	protein_coding	- && - && PF02389:Cornifin (SPRR) family	-
MGP_BALBcJ_G0022744	1235.27	1293.91	1450.03	14274.1	7011.75	8081.96	1326.41	9789.26	-2.88366	1.69e-28	1.86e-26	Fam162a	16	32857329	32885388	-	635	protein_coding	- && sp|Q9D6U8|F162A_MOUSE Protein FAM162A OS=Mus musculus OX=10090 GN=Fam162a PE=1 SV=1 && PF06388:Protein of unknown function (DUF1075)	-
MGP_BALBcJ_G0019899	250.491	223.376	252.497	1232.97	920.241	999.669	242.121	1050.96	-2.11767	1.98e-28	2.17e-26	Jdp2	12	83445161	83486320	+	1869	protein_coding	- && sp|P97875|JDP2_MOUSE Jun dimerization protein 2 OS=Mus musculus OX=10090 GN=Jdp2 PE=1 SV=2 && -	-
MGP_BALBcJ_G0030907	1169.26	1240.15	1203.94	5997.91	4271.38	4447.3	1204.45	4905.53	-2.02602	2.42e-28	2.64e-26	Mthfd2	6	81123404	81143326	-	3487	protein_coding	- && sp|P18155|MTDC_MOUSE Bifunctional methylenetetrahydrofolate dehydrogenase/cyclohydrolase, mitochondrial OS=Mus musculus OX=10090 GN=Mthfd2 PE=1 SV=1 && PF00763:Tetrahydrofolate dehydrogenase/cyclohydrolase, catalytic domain|PF02882:Tetrahydrofolate dehydrogenase/cyclohydrolase, NAD(P)-binding domain	-
MGP_BALBcJ_G0027615	160.061	202.058	161.013	738.691	1098.38	1057.56	174.377	964.877	-2.46845	3.37e-28	3.65e-26	Prkab2	3	95259340	95274965	+	5163	protein_coding	- && sp|Q6PAM0|AAKB2_MOUSE 5'-AMP-activated protein kinase subunit beta-2 OS=Mus musculus OX=10090 GN=Prkab2 PE=1 SV=1 && PF16561:Glycogen recognition site of AMP-activated protein kinase|PF04739:5'-AMP-activated protein kinase beta subunit, interaction domain	-
MGP_BALBcJ_G0017562	491.939	499.584	363.194	75.2875	77.3654	60.1137	451.572	70.9222	2.66925	3.59e-28	3.86e-26	Igf1	10	86203116	86281833	+	9908	protein_coding	- && sp|P05017|IGF1_MOUSE Insulin-like growth factor I OS=Mus musculus OX=10090 GN=Igf1 PE=1 SV=2 && PF00049:Insulin/IGF/Relaxin family	-
MGP_BALBcJ_G0017193	4891.36	5629.82	6274.01	22303.7	18839.5	18902.4	5598.39	20015.2	-1.83801	4.88e-28	5.22e-26	P4ha1	10	56845522	56895693	+	4103	protein_coding	- && sp|Q60715|P4HA1_MOUSE Prolyl 4-hydroxylase subunit alpha-1 OS=Mus musculus OX=10090 GN=P4ha1 PE=1 SV=2 && PF13640:2OG-Fe(II) oxygenase superfamily|PF08336:Prolyl 4-Hydroxylase alpha-subunit, N-terminal region	-
MGP_BALBcJ_G0025005	162.774	233.572	252.497	2260.81	3071.2	1271.29	216.281	2201.1	-3.34749	4.97e-28	5.27e-26	Il33	19	27032185	27068020	+	2886	protein_coding	- && sp|Q8BVZ5|IL33_MOUSE Interleukin-33 OS=Mus musculus OX=10090 GN=Il33 PE=1 SV=1 && PF15095:Interleukin 33	-
MGP_BALBcJ_G0031754	294.802	336.454	372.342	1488.29	1292.82	1212.29	334.533	1331.13	-1.99251	5.53e-28	5.84e-26	Ppp1r13l	7	17206708	17225572	+	3604	protein_coding	- && sp|Q5I1X5|IASPP_MOUSE RelA-associated inhibitor OS=Mus musculus OX=10090 GN=Ppp1r13l PE=1 SV=1 && PF14604:Variant SH3 domain|PF12796:Ankyrin repeats (3 copies)	-
MGP_BALBcJ_G0030842	1756.15	1804.62	1886.41	6651.49	5747.43	7973.98	1815.73	6790.97	-1.90302	6.15e-28	6.42e-26	Kdm3a	6	69336022	69382442	-	8225	protein_coding	- && sp|Q6PCM1|KDM3A_MOUSE Lysine-specific demethylase 3A OS=Mus musculus OX=10090 GN=Kdm3a PE=1 SV=1 && PF02373:JmjC domain, hydroxylase	-
MGP_BALBcJ_G0033610	2215.53	2259.71	1935.81	7349.81	7392.46	9591.48	2137.02	8111.25	-1.9243	6.17e-28	6.42e-26	Clcn3	8	58465058	58537708	-	16877	protein_coding	- && sp|P51791|CLCN3_MOUSE H(+)/Cl(-) exchange transporter 3 OS=Mus musculus OX=10090 GN=Clcn3 PE=1 SV=3 && PF00571:CBS domain|PF00654:Voltage gated chloride channel	-
MGP_BALBcJ_G0028224	262.247	392.993	427.233	2214.98	1681.68	1997.11	360.824	1964.59	-2.44493	1.06e-27	1.09e-25	Shb	4	42182833	42296750	-	3203	protein_coding	- && sp|Q6PD21|SHB_MOUSE SH2 domain-containing adapter protein B OS=Mus musculus OX=10090 GN=Shb PE=1 SV=2 && PF00017:SH2 domain	-
MGP_BALBcJ_G0024755	926.003	1013.07	1082.26	4210.65	3588.33	3220.54	1007.11	3673.17	-1.86683	1.58e-27	1.63e-25	Rcor2	19	4154815	4162721	+	2590	protein_coding	- && sp|Q8C796|RCOR2_MOUSE REST corepressor 2 OS=Mus musculus OX=10090 GN=Rcor2 PE=1 SV=1 && PF00249:Myb-like DNA-binding domain|PF01448:ELM2 domain	-
MGP_BALBcJ_G0020471	27.129	23.1718	11.893	257.505	206.647	249.361	20.7313	237.838	-3.51926	1.68e-27	1.72e-25	Rnf144b	13	44535748	44664084	+	4696	protein_coding	- && sp|Q8BKD6|R144B_MOUSE E3 ubiquitin-protein ligase RNF144B OS=Mus musculus OX=10090 GN=Rnf144b PE=2 SV=2 && PF01485:IBR domain, a half RING-finger domain	-
MGP_BALBcJ_G0020597	5915.02	6256.38	7109.27	950.369	1250.06	582.213	6426.89	927.548	2.79226	1.92e-27	1.95e-25	Gas1	13	57937191	57940154	-	2964	protein_coding	- && sp|Q01721|GAS1_MOUSE Growth arrest-specific protein 1 OS=Mus musculus OX=10090 GN=Gas1 PE=1 SV=2 && -	-
MGP_BALBcJ_G0032061	4269.2	4750.22	4767.26	19435.1	15442.5	14628.8	4595.56	16502.1	-1.84434	2.59e-27	2.62e-25	Gpi1	7	32924690	32956687	-	6764	protein_coding	- && sp|P06745|G6PI_MOUSE Glucose-6-phosphate isomerase OS=Mus musculus OX=10090 GN=Gpi PE=1 SV=4 && PF00342:Phosphoglucose isomerase	-
MGP_BALBcJ_G0027315	182.668	162.202	182.054	652.492	761.438	665.704	175.642	693.211	-1.98077	4.11e-27	4.13e-25	Fhdc1	3	81622188	81660452	-	6270	protein_coding	- && sp|Q3ULZ2|FHDC1_MOUSE FH2 domain-containing protein 1 OS=Mus musculus OX=10090 GN=Fhdc1 PE=1 SV=3 && PF02181:Formin Homology 2 Domain	-
MGP_BALBcJ_G0033932	1909.88	1847.25	2243.2	24042.9	11844	11574.1	2000.11	15820.4	-2.98362	5.8e-27	5.78e-25	Mt1	8	91951854	91953090	+	540	protein_coding	- && - && -	-
MGP_BALBcJ_G0017233	3311.54	3359.91	3556.01	9566.97	11517.3	10044.6	3409.15	10376.3	-1.60583	6.45e-27	6.4e-25	Hk1	10	59884276	59995409	-	8532	protein_coding	- && sp|P17710|HXK1_MOUSE Hexokinase-1 OS=Mus musculus OX=10090 GN=Hk1 PE=1 SV=3 && PF00349:Hexokinase|PF03727:Hexokinase	-
MGP_BALBcJ_G0034136	3040.25	2408.01	2369.45	699.41	489.641	585.552	2605.91	591.535	2.13961	8.88e-27	8.75e-25	Maf	8	114086923	114111765	-	8243	protein_coding	- && sp|P54843|MAF_MOUSE Transcription factor Maf OS=Mus musculus OX=10090 GN=Maf PE=1 SV=2 && -	-
MGP_BALBcJ_G0016817	40.6935	38.0017	32.9344	351.342	252.455	251.587	37.2099	285.128	-2.93748	9.73e-27	9.53e-25	Ephx1	1	180490615	180534911	-	1950	protein_coding	- && sp|Q9D379|HYEP_MOUSE Epoxide hydrolase 1 OS=Mus musculus OX=10090 GN=Ephx1 PE=1 SV=2 && PF06441:Epoxide hydrolase N terminus	-
MGP_BALBcJ_G0027805	1654.87	1753.64	1490.28	5228.66	6797.97	7535.37	1632.93	6520.67	-1.99756	1.18e-26	1.15e-24	Arhgap29	3	119843746	119909312	+	8815	protein_coding	- && sp|Q8CGF1|RHG29_MOUSE Rho GTPase-activating protein 29 OS=Mus musculus OX=10090 GN=Arhgap29 PE=1 SV=1 && PF00620:RhoGAP domain|PF00130:Phorbol esters/diacylglycerol binding domain (C1 domain)	-
novel.661	492.843	436.556	333.919	9.82011	42.7545	25.604	421.106	26.0596	4.00708	1.34e-26	1.3e-24	-	9	5429019	5473272	-	9543	-	- && - && -	-
MGP_BALBcJ_G0017009	509.121	488.461	505.91	1851.64	1492.34	1711.02	501.164	1685	-1.74924	1.54e-26	1.48e-24	Tbpl1	10	20091357	20119340	-	3268	protein_coding	- && sp|Q32LB1|TBPL1_BOVIN TATA box-binding protein-like 1 OS=Bos taurus OX=9913 GN=TBPL1 PE=2 SV=1 && PF00352:Transcription factor TFIID (or TATA-binding protein, TBP)	-
MGP_BALBcJ_G0017440	822.008	842.526	762.981	2296.82	2338.27	2315.49	809.172	2316.86	-1.51767	5.71e-26	5.47e-24	Mex3d	10	78379691	78387133	-	3423	protein_coding	- && sp|Q3UE17|MEX3D_MOUSE RNA-binding protein MEX3D OS=Mus musculus OX=10090 GN=Mex3d PE=1 SV=2 && PF00013:KH domain|PF13920:Zinc finger, C3HC4 type (RING finger)	-
MGP_BALBcJ_G0036092	143.784	124.201	125.334	628.487	558.863	500.948	131.106	562.766	-2.10167	9.14e-26	8.69e-24	Rnf128	X	134798555	134909787	+	3464	protein_coding	- && sp|Q9D304|RN128_MOUSE E3 ubiquitin-protein ligase RNF128 OS=Mus musculus OX=10090 GN=Rnf128 PE=1 SV=1 && PF13639:Ring finger domain|PF02225:PA domain	-
novel.68	167.295	159.422	156.439	4.36449	11.1976	4.45287	161.052	6.67166	4.57418	1.04e-25	9.88e-24	-	10	93563258	93568532	-	4193	-	- && - && -	-
MGP_BALBcJ_G0027164	405.126	379.09	368.683	1703.24	1720.36	2837.59	384.3	2087.07	-2.44102	1.12e-25	1.06e-23	Slc7a11	3	46819247	47380990	-	13840	protein_coding	- && sp|Q9WTR6|XCT_MOUSE Cystine/glutamate transporter OS=Mus musculus OX=10090 GN=Slc7a11 PE=1 SV=1 && PF13520:Amino acid permease	-
MGP_BALBcJ_G0031134	918.768	995.46	932.228	124.388	228.024	153.624	948.819	168.679	2.49002	1.34e-25	1.25e-23	Cand2	6	113679148	113712786	+	5465	protein_coding	- && sp|Q6ZQ73|CAND2_MOUSE Cullin-associated NEDD8-dissociated protein 2 OS=Mus musculus OX=10090 GN=Cand2 PE=1 SV=2 && PF08623:TATA-binding protein interacting (TIP20)	-
MGP_BALBcJ_G0016784	215.223	178.886	167.417	900.177	957.905	1522.88	187.175	1126.99	-2.5897	1.72e-25	1.6e-23	Zbtb18	1	176752186	176760095	+	6254	protein_coding	- && sp|Q9WUK6|ZBT18_MOUSE Zinc finger and BTB domain-containing protein 18 OS=Mus musculus OX=10090 GN=Zbtb18 PE=1 SV=1 && PF00651:BTB/POZ domain	-
MGP_BALBcJ_G0029614	7225.35	6967.29	7230.03	839.074	1696.95	1137.71	7140.89	1224.58	2.54355	1.85e-25	1.71e-23	Pdgfra	5	73119517	73167632	+	10027	protein_coding	- && sp|P26618|PGFRA_MOUSE Platelet-derived growth factor receptor alpha OS=Mus musculus OX=10090 GN=Pdgfra PE=1 SV=3 && PF07714:Protein tyrosine kinase|PF07679:Immunoglobulin I-set domain	-
MGP_BALBcJ_G0016231	119.368	165.91	181.139	784.518	916.169	683.515	155.472	794.734	-2.35432	1.95e-25	1.79e-23	Ackr3	1	88564871	88577645	+	3348	protein_coding	- && sp|P56485|ACKR3_MOUSE Atypical chemokine receptor 3 OS=Mus musculus OX=10090 GN=Ackr3 PE=1 SV=2 && PF00001:7 transmembrane receptor (rhodopsin family)	-
MGP_BALBcJ_G0033602	474.757	464.363	619.351	3900.77	2552.04	2303.25	519.49	2918.68	-2.49012	1.99e-25	1.82e-23	Sap30	8	55119735	55124889	-	1178	protein_coding	- && sp|O88574|SAP30_MOUSE Histone deacetylase complex subunit SAP30 OS=Mus musculus OX=10090 GN=Sap30 PE=1 SV=1 && PF13866:SAP30 zinc-finger|PF13867:Sin3 binding region of histone deacetylase complex subunit SAP30	-
MGP_BALBcJ_G0022336	321.026	398.555	388.809	1739.25	1352.88	2127.36	369.463	1739.83	-2.23535	2.35e-25	2.14e-23	Krt80	15	99417789	99438215	-	1774	protein_coding	- && sp|Q0VBK2|K2C80_MOUSE Keratin, type II cytoskeletal 80 OS=Mus musculus OX=10090 GN=Krt80 PE=1 SV=1 && PF16208:Keratin type II head|PF00038:Intermediate filament protein	-
MGP_BALBcJ_G0033779	503.695	523.682	461.997	52.3739	102.815	64.5666	496.458	73.2517	2.75702	2.6e-25	2.35e-23	Ednra	8	75234846	75300189	-	5476	protein_coding	- && sp|Q61614|EDNRA_MOUSE Endothelin-1 receptor OS=Mus musculus OX=10090 GN=Ednra PE=2 SV=3 && PF00001:7 transmembrane receptor (rhodopsin family)	-
MGP_BALBcJ_G0033482	2245.38	2273.62	2385	22322.2	11096.8	11860.2	2301.33	15093.1	-2.71334	2.64e-25	2.38e-23	Eif4ebp1	8	24650955	24667054	+	981	protein_coding	- && sp|Q60876|4EBP1_MOUSE Eukaryotic translation initiation factor 4E-binding protein 1 OS=Mus musculus OX=10090 GN=Eif4ebp1 PE=1 SV=3 && PF05456:Eukaryotic translation initiation factor 4E binding protein (EIF4EBP)	-
MGP_BALBcJ_G0029875	1190.06	1095.56	973.396	165.851	275.869	189.247	1086.34	210.322	2.36737	3.19e-25	2.86e-23	Mn1	5	110876052	110917114	+	6944	protein_coding	- && sp|D3YWE6|MN1_MOUSE Transcriptional activator MN1 OS=Mus musculus OX=10090 GN=Mn1 PE=2 SV=1 && -	-
MGP_BALBcJ_G0034891	656.521	721.106	663.263	2491.04	2892.04	4085.51	680.297	3156.19	-2.21391	3.24e-25	2.89e-23	Glce	9	59275529	59343220	-	6828	protein_coding	- && sp|Q9EPS3|GLCE_MOUSE D-glucuronyl C5-epimerase OS=Mus musculus OX=10090 GN=Glce PE=1 SV=2 && PF06662:D-glucuronyl C5-epimerase C-terminus	-
MGP_BALBcJ_G0018805	246.874	267.866	227.797	1290.8	897.845	1010.8	247.512	1066.48	-2.10719	4.06e-25	3.58e-23	Dusp14	11	82583888	82606068	-	1945	protein_coding	- && sp|Q9JLY7|DUS14_MOUSE Dual specificity protein phosphatase 14 OS=Mus musculus OX=10090 GN=Dusp14 PE=2 SV=2 && PF00782:Dual specificity phosphatase, catalytic domain	-
MGP_BALBcJ_G0033611	593.22	628.419	609.287	1936.74	2284.31	2809.76	610.309	2343.61	-1.94109	4.07e-25	3.58e-23	Nek1	8	58551254	58683523	+	7828	protein_coding	- && sp|P51954|NEK1_MOUSE Serine/threonine-protein kinase Nek1 OS=Mus musculus OX=10090 GN=Nek1 PE=1 SV=2 && PF00069:Protein kinase domain	-
MGP_BALBcJ_G0027724	1321.18	1411.63	1480.22	4219.38	3773.6	3983.09	1404.34	3992.02	-1.50721	4.73e-25	4.15e-23	Strip1	3	105349158	105368314	-	5453	protein_coding	- && sp|Q8C079|STRP1_MOUSE Striatin-interacting protein 1 OS=Mus musculus OX=10090 GN=Strip1 PE=1 SV=2 && PF07923:N1221-like protein	-
MGP_BALBcJ_G0027207	2312.29	2228.2	2177.33	6349.25	6944.56	8317.96	2239.28	7203.92	-1.68573	6.57e-25	5.73e-23	Tsc22d2	3	55283319	55335456	+	11244	protein_coding	- && sp|O75157|T22D2_HUMAN TSC22 domain family protein 2 OS=Homo sapiens OX=9606 GN=TSC22D2 PE=1 SV=3 && -	-
MGP_BALBcJ_G0032522	378.901	343.869	296.41	1639.96	1171.68	1411.56	339.727	1407.73	-2.05072	7.78e-25	6.75e-23	Acer3	7	98138507	98227782	-	7810	protein_coding	- && sp|Q9D099|ACER3_MOUSE Alkaline ceramidase 3 OS=Mus musculus OX=10090 GN=Acer3 PE=1 SV=1 && -	-
MGP_BALBcJ_G0027933	1357.35	1577.54	1517.73	5245.03	4279.53	4526.34	1484.21	4683.63	-1.65793	8.28e-25	7.14e-23	Ddah1	3	143703617	143839665	+	3772	protein_coding	- && sp|Q9CWS0|DDAH1_MOUSE N(G),N(G)-dimethylarginine dimethylaminohydrolase 1 OS=Mus musculus OX=10090 GN=Ddah1 PE=1 SV=3 && PF02274:Amidinotransferase	-
MGP_BALBcJ_G0021856	1635.88	1897.31	1993.45	7187.23	5455.28	6723.83	1842.21	6455.45	-1.80906	8.63e-25	7.41e-23	Myc	15	59115176	59121561	+	2767	protein_coding	- && sp|P01108|MYC_MOUSE Myc proto-oncogene protein OS=Mus musculus OX=10090 GN=Myc PE=1 SV=1 && PF02344:Myc leucine zipper domain|PF01056:Myc amino-terminal region|PF00010:Helix-loop-helix DNA-binding domain	-
MGP_BALBcJ_G0027856	293.897	337.381	316.537	54.5562	68.2037	51.208	315.938	57.9893	2.44308	1.44e-24	1.23e-22	Lef1	3	129033686	129148335	+	8805	protein_coding	- && sp|P27782|LEF1_MOUSE Lymphoid enhancer-binding factor 1 OS=Mus musculus OX=10090 GN=Lef1 PE=1 SV=1 && PF08347:N-terminal CTNNB1 binding	-
MGP_BALBcJ_G0033723	484.704	381.871	526.951	30.5515	72.2755	30.0569	464.509	44.2946	3.38413	1.83e-24	1.56e-22	Ankle1	8	69043751	69047617	+	2530	protein_coding	- && sp|A8VU90|ANKL1_MOUSE Ankyrin repeat and LEM domain-containing protein 1 OS=Mus musculus OX=10090 GN=Ankle1 PE=2 SV=1 && PF12796:Ankyrin repeats (3 copies)	-
MGP_BALBcJ_G0030269	64.2053	53.7585	54.8907	484.459	315.569	326.173	57.6182	375.4	-2.70328	1.9e-24	1.6e-22	Gpr146	5	139482026	139500496	+	6786	protein_coding	- && sp|Q99LE2|GP146_MOUSE Probable G-protein coupled receptor 146 OS=Mus musculus OX=10090 GN=Gpr146 PE=2 SV=2 && -	-
MGP_BALBcJ_G0017394	8612.55	8839.57	9755.92	66740.8	36398.4	40820.6	9069.35	47986.6	-2.40356	2.2e-24	1.85e-22	Bsg	10	77683472	77690990	+	1781	protein_coding	- && sp|P18572|BASI_MOUSE Basigin OS=Mus musculus OX=10090 GN=Bsg PE=1 SV=2 && PF13927:Immunoglobulin domain	-
MGP_BALBcJ_G0034107	9705.85	10023.2	10305.7	35871.8	27373.1	37578.9	10011.6	33607.9	-1.74712	3.08e-24	2.58e-22	Aars	8	109322585	109350330	+	9299	protein_coding	- && sp|Q8BGQ7|SYAC_MOUSE Alanine--tRNA ligase, cytoplasmic OS=Mus musculus OX=10090 GN=Aars1 PE=1 SV=1 && PF01411:tRNA synthetases class II (A)|PF07973:Threonyl and Alanyl tRNA synthetase second additional domain|PF02272:DHHA1 domain	-
MGP_BALBcJ_G0027032	1000.16	931.506	856.296	9915.04	4081.02	6288.56	929.319	6761.54	-2.86307	3.24e-24	2.69e-22	Fabp5	3	6833330	6838170	+	3583	protein_coding	- && sp|Q05816|FABP5_MOUSE Fatty acid-binding protein 5 OS=Mus musculus OX=10090 GN=Fabp5 PE=1 SV=3 && -	-
MGP_BALBcJ_G0024508	23.5118	18.5374	24.7008	210.587	170	179.228	22.25	186.605	-3.06713	3.25e-24	2.69e-22	Dynap	18	67758434	67762598	-	1219	protein_coding	- && - && PF15675:CLLAC-motif containing domain	-
MGP_BALBcJ_G0025852	599.55	531.097	585.501	1810.17	1967.73	2484.7	572.05	2087.53	-1.86746	3.28e-24	2.7e-22	Ssfa2	2	77215838	77253591	+	5610	protein_coding	- && sp|Q922B9|ITPI2_MOUSE Protein ITPRID2 OS=Mus musculus OX=10090 GN=Itprid2 PE=1 SV=3 && PF14723:Sperm-specific antigen 2 C-terminus|PF14722:Ki-ras-induced actin-interacting protein-IP3R-interacting domain	-
MGP_BALBcJ_G0020492	3593.69	3717.68	3464.52	9312.74	9110.79	10246.1	3591.96	9556.53	-1.4117	6.6e-24	5.41e-22	Iars	13	47154806	47201137	+	5218	protein_coding	- && sp|Q8BU30|SYIC_MOUSE Isoleucine--tRNA ligase, cytoplasmic OS=Mus musculus OX=10090 GN=Iars1 PE=1 SV=2 && PF08264:Anticodon-binding domain of tRNA|PF00133:tRNA synthetases class I (I, L, M and V)	-
MGP_BALBcJ_G0033772	4580.28	4708.51	4768.18	1829.81	1862.88	1741.07	4685.65	1811.25	1.3712	7.4e-24	6.04e-22	Mcm5	8	72694945	72713881	+	3417	protein_coding	- && sp|P49718|MCM5_MOUSE DNA replication licensing factor MCM5 OS=Mus musculus OX=10090 GN=Mcm5 PE=1 SV=2 && PF17855:MCM AAA-lid domain|PF14551:MCM N-terminal domain|PF00493:MCM P-loop domain|PF17207:MCM OB domain	-
MGP_BALBcJ_G0031266	2085.31	2635.1	2317.3	12914.5	9350.01	8164.34	2345.9	10143	-2.11228	8.44e-24	6.85e-22	MGP_BALBcJ_G0031266	6	123243458	123248820	-	3688	protein_coding	- && sp|P16858|G3P_MOUSE Glyceraldehyde-3-phosphate dehydrogenase OS=Mus musculus OX=10090 GN=Gapdh PE=1 SV=2 && -	-
MGP_BALBcJ_G0021277	1410.71	1337.48	1374.1	3488.32	3861.14	4038.75	1374.09	3796.07	-1.46601	1.06e-23	8.6e-22	Ajuba	14	47551120	47562051	-	3505	protein_coding	- && sp|Q91XC0|AJUBA_MOUSE LIM domain-containing protein ajuba OS=Mus musculus OX=10090 GN=Ajuba PE=1 SV=1 && PF00412:LIM domain	-
MGP_BALBcJ_G0028134	311.079	330.893	372.342	1064.94	1099.4	1272.41	338.105	1145.58	-1.76047	1.18e-23	9.47e-22	Fam219a	4	38298581	38350544	-	3783	protein_coding	- && sp|Q8IW50|F219A_HUMAN Protein FAM219A OS=Homo sapiens OX=9606 GN=FAM219A PE=1 SV=3 && -	-
MGP_BALBcJ_G0022271	122.985	165.91	216.818	1262.43	831.678	930.65	168.571	1008.25	-2.58046	1.33e-23	1.06e-21	Rnd1	15	96644563	96658362	-	2947	protein_coding	- && sp|Q8BLR7|RND1_MOUSE Rho-related GTP-binding protein Rho6 OS=Mus musculus OX=10090 GN=Rnd1 PE=2 SV=1 && PF00071:Ras family	-
MGP_BALBcJ_G0018143	86.8127	92.6871	88.74	377.529	388.863	513.193	89.4133	426.528	-2.2538	1.66e-23	1.32e-21	Sgcd	11	44226013	45324344	-	8236	protein_coding	- && sp|P97281|SGCD_MESAU Delta-sarcoglycan OS=Mesocricetus auratus OX=10036 GN=SGCD PE=2 SV=1 && -	-
MGP_BALBcJ_G0020444	22.6075	26.8793	21.9563	298.968	160.839	256.04	23.8144	238.615	-3.3244	1.74e-23	1.38e-21	Edn1	13	39672614	39679315	+	2344	protein_coding	- && sp|P22387|EDN1_MOUSE Endothelin-1 OS=Mus musculus OX=10090 GN=Edn1 PE=1 SV=3 && PF00322:Endothelin family	-
MGP_BALBcJ_G0030849	198.946	198.35	237.86	29.4603	28.503	16.6983	211.719	24.8872	3.08477	1.81e-23	1.43e-21	Atoh8	6	69955220	69984435	-	2507	protein_coding	- && sp|Q99NA2|ATOH8_MOUSE Protein atonal homolog 8 OS=Mus musculus OX=10090 GN=Atoh8 PE=1 SV=1 && PF00010:Helix-loop-helix DNA-binding domain	-
MGP_BALBcJ_G0025285	299.323	288.257	262.561	1179.5	925.331	1375.94	283.38	1160.26	-2.03334	1.93e-23	1.52e-21	Fam107b	2	549905	725460	+	3473	protein_coding	- && sp|Q3TGF2|F107B_MOUSE Protein FAM107B OS=Mus musculus OX=10090 GN=Fam107b PE=1 SV=2 && PF06625:Protein of unknown function (DUF1151)	-
MGP_BALBcJ_G0027408	1138.51	1146.54	1181.07	3055.15	3146.53	2907.72	1155.37	3036.47	-1.39408	2.04e-23	1.6e-21	Zbtb7b	3	86590729	86608679	-	5516	protein_coding	- && sp|Q64321|ZBT7B_MOUSE Zinc finger and BTB domain-containing protein 7B OS=Mus musculus OX=10090 GN=Zbtb7b PE=1 SV=2 && -	-
MGP_BALBcJ_G0021896	233.309	236.352	218.648	31.6426	42.7545	30.0569	229.437	34.818	2.71609	2.15e-23	1.68e-21	Jrk	15	71833683	71840917	-	5853	protein_coding	- && sp|Q60976|JERKY_MOUSE Jerky protein OS=Mus musculus OX=10090 GN=Jrk PE=2 SV=2 && PF04218:CENP-B N-terminal DNA-binding domain|PF03184:DDE superfamily endonuclease|PF03221:Tc5 transposase DNA-binding domain	-
MGP_BALBcJ_G0016536	307.462	341.089	320.196	2388.47	1197.13	1926.98	322.915	1837.53	-2.50842	2.33e-23	1.8e-21	Lamc2	1	152119674	152185505	-	8129	protein_coding	- && sp|Q61092|LAMC2_MOUSE Laminin subunit gamma-2 OS=Mus musculus OX=10090 GN=Lamc2 PE=1 SV=2 && PF00052:Laminin B (Domain IV)|PF00053:Laminin EGF domain	-
MGP_BALBcJ_G0023365	942.28	897.212	875.507	4977.71	3011.14	3612.39	905	3867.08	-2.09519	3.01e-23	2.32e-21	Dusp1	17	25130989	25133918	-	2697	protein_coding	- && sp|P28563|DUS1_MOUSE Dual specificity protein phosphatase 1 OS=Mus musculus OX=10090 GN=Dusp1 PE=1 SV=1 && PF00782:Dual specificity phosphatase, catalytic domain	-
novel.811	170.913	169.617	139.057	16.3669	8.14372	6.6793	159.862	10.3966	3.94509	3.06e-23	2.35e-21	-	X	118042684	118046934	+	4251	-	- && - && -	-
MGP_BALBcJ_G0022367	3.6172	2.78061	7.31877	170.215	103.832	151.398	4.57219	141.815	-4.95318	3.19e-23	2.44e-21	Soat2	15	100253221	100266210	+	2218	protein_coding	- && sp|O88908|SOAT2_MOUSE Sterol O-acyltransferase 2 OS=Mus musculus OX=10090 GN=Soat2 PE=1 SV=2 && PF03062:MBOAT, membrane-bound O-acyltransferase family	-
MGP_BALBcJ_G0025101	11747.8	13124.5	13439.1	76036	45421.6	49649.5	12770.4	57035.7	-2.15906	3.85e-23	2.93e-21	Pgam1	19	39290162	39298609	+	2011	protein_coding	- && sp|P18669|PGAM1_HUMAN Phosphoglycerate mutase 1 OS=Homo sapiens OX=9606 GN=PGAM1 PE=1 SV=2 && PF00300:Histidine phosphatase superfamily (branch 1)	-
MGP_BALBcJ_G0025870	747.856	817.501	725.473	2312.09	2027.79	2254.27	763.61	2198.05	-1.52527	4.8e-23	3.63e-21	Tfpi	2	81956211	82000786	-	5462	protein_coding	- && sp|O54819|TFPI1_MOUSE Tissue factor pathway inhibitor OS=Mus musculus OX=10090 GN=Tfpi PE=2 SV=1 && PF00014:Kunitz/Bovine pancreatic trypsin inhibitor domain	-
MGP_BALBcJ_G0030426	1755.25	1893.6	2108.72	15225.5	7165.46	10883.9	1919.19	11091.6	-2.53089	5.03e-23	3.79e-21	Asns	6	4391542	4413765	-	2735	protein_coding	- && sp|Q61024|ASNS_MOUSE Asparagine synthetase [glutamine-hydrolyzing] OS=Mus musculus OX=10090 GN=Asns PE=1 SV=3 && PF00733:Asparagine synthase|PF13537:Glutamine amidotransferase domain	-
MGP_BALBcJ_G0017325	16155.3	16986.8	17694.9	3066.06	4404.74	2183.02	16945.7	3217.94	2.39659	5.15e-23	3.86e-21	Col6a2	10	74394666	74422658	-	8326	protein_coding	- && sp|Q02788|CO6A2_MOUSE Collagen alpha-2(VI) chain OS=Mus musculus OX=10090 GN=Col6a2 PE=1 SV=3 && PF00092:von Willebrand factor type A domain|PF01391:Collagen triple helix repeat (20 copies)	-
MGP_BALBcJ_G0032068	647.478	668.274	697.113	1992.39	1787.55	2154.08	670.955	1978	-1.55965	5.51e-23	4.11e-21	Cebpg	7	33789131	33799280	-	5620	protein_coding	- && sp|P53568|CEBPG_MOUSE CCAAT/enhancer-binding protein gamma OS=Mus musculus OX=10090 GN=Cebpg PE=1 SV=1 && PF07716:Basic region leucine zipper	-
MGP_BALBcJ_G0034307	1623.22	1635.93	1527.79	403.716	549.701	426.362	1595.65	459.926	1.79399	5.94e-23	4.41e-21	Trpc6	9	5258214	5399833	+	3029	protein_coding	- && sp|Q61143|TRPC6_MOUSE Short transient receptor potential channel 6 OS=Mus musculus OX=10090 GN=Trpc6 PE=1 SV=3 && PF08344:Transient receptor ion channel II|PF12796:Ankyrin repeats (3 copies)|PF00520:Ion transport protein	-
MGP_BALBcJ_G0002741	1404.38	1187.32	1084.09	297.877	376.647	295.003	1225.26	323.176	1.922	6.82e-23	5.04e-21	Dnm3os	1	161257328	161265233	+	7906	antisense	- && - && -	-
MGP_BALBcJ_G0033228	232.405	289.184	232.371	992.923	1101.44	1617.5	251.32	1237.29	-2.29956	6.93e-23	5.1e-21	Dusp8	7	142794670	142811502	-	4870	protein_coding	- && sp|O09112|DUS8_MOUSE Dual specificity protein phosphatase 8 OS=Mus musculus OX=10090 GN=Dusp8 PE=2 SV=1 && PF00782:Dual specificity phosphatase, catalytic domain|PF00581:Rhodanese-like domain	-
MGP_BALBcJ_G0019306	899.778	952.824	814.213	189.856	249.402	152.511	888.938	197.256	2.17041	7.29e-23	5.34e-21	Cd300lb	11	114121298	114132842	-	2917	protein_coding	- && sp|Q3U497|CLM7_MOUSE CMRF35-like molecule 7 OS=Mus musculus OX=10090 GN=Cd300lb PE=1 SV=2 && PF07686:Immunoglobulin V-set domain	-
MGP_BALBcJ_G0021582	234.214	259.524	260.731	921.999	1550.36	1826.79	251.49	1433.05	-2.51056	9.59e-23	6.99e-21	Klf5	14	92871792	92886506	+	1721	protein_coding	- && sp|Q9Z0Z7|KLF5_MOUSE Krueppel-like factor 5 OS=Mus musculus OX=10090 GN=Klf5 PE=1 SV=2 && -	-
MGP_BALBcJ_G0016016	501.886	566.318	490.357	1946.56	2487.91	3701.45	519.521	2711.97	-2.38406	1.02e-22	7.43e-21	Raph1	1	58438443	58523586	-	20483	protein_coding	- && sp|Q70E73|RAPH1_HUMAN Ras-associated and pleckstrin homology domains-containing protein 1 OS=Homo sapiens OX=9606 GN=RAPH1 PE=1 SV=3 && PF00169:PH domain|PF00788:Ras association (RalGDS/AF-6) domain	-
MGP_BALBcJ_G0016568	596.838	684.958	667.837	2319.73	1842.52	1996	649.878	2052.75	-1.65929	1.24e-22	8.97e-21	Tor3a	1	155621748	155642489	-	3874	protein_coding	- && sp|Q9ER38|TOR3A_MOUSE Torsin-3A OS=Mus musculus OX=10090 GN=Tor3a PE=1 SV=2 && PF06309:Torsin	-
MGP_BALBcJ_G0029721	7.23439	2.78061	3.65938	213.86	92.6349	209.285	4.55813	171.927	-5.23244	1.3e-22	9.35e-21	Ppef2	5	90575024	90604696	-	2983	protein_coding	- && sp|O35385|PPE2_MOUSE Serine/threonine-protein phosphatase with EF-hands 2 OS=Mus musculus OX=10090 GN=Ppef2 PE=2 SV=1 && PF13499:EF-hand domain pair|PF00149:Calcineurin-like phosphoesterase|PF08321:PPP5 TPR repeat region	-
MGP_BALBcJ_G0016582	207.085	187.228	156.439	22.9136	23.4132	17.8115	183.584	21.3794	3.09968	1.52e-22	1.09e-20	Tnn	1	159111686	159181819	-	5815	protein_coding	- && sp|Q80Z71|TENN_MOUSE Tenascin-N OS=Mus musculus OX=10090 GN=Tnn PE=1 SV=2 && PF00147:Fibrinogen beta and gamma chains, C-terminal globular domain|PF00041:Fibronectin type III domain	-
MGP_BALBcJ_G0017542	371.667	344.796	339.408	1434.83	1040.36	1412.67	351.957	1295.95	-1.88027	1.58e-22	1.13e-20	Cry1	10	83356341	83410884	-	3014	protein_coding	- && sp|P97784|CRY1_MOUSE Cryptochrome-1 OS=Mus musculus OX=10090 GN=Cry1 PE=1 SV=1 && PF00875:DNA photolyase|PF03441:FAD binding domain of DNA photolyase	-
MGP_BALBcJ_G0022064	3946.36	4436.01	4451.64	14729.1	11363.5	12812	4278	12968.2	-1.59996	1.61e-22	1.14e-20	Atf4	15	77794357	77796713	+	1724	protein_coding	- && sp|Q06507|ATF4_MOUSE Cyclic AMP-dependent transcription factor ATF-4 OS=Mus musculus OX=10090 GN=Atf4 PE=1 SV=2 && PF00170:bZIP transcription factor	-
MGP_BALBcJ_G0024932	4356.01	4690.9	4615.4	23661	14232.2	17325	4554.1	18406.1	-2.01493	2.53e-22	1.79e-20	Psat1	19	12855123	12899160	-	4256	protein_coding	- && sp|Q99K85|SERC_MOUSE Phosphoserine aminotransferase OS=Mus musculus OX=10090 GN=Psat1 PE=1 SV=1 && PF00266:Aminotransferase class-V	-
MGP_BALBcJ_G0029531	4287.28	4588.94	4211.04	11320.4	13762.9	15250	4362.42	13444.4	-1.62381	3.36e-22	2.36e-20	Rbpj	5	51152490	51347197	+	10917	protein_coding	- && sp|P31266|SUH_MOUSE Recombining binding protein suppressor of hairless OS=Mus musculus OX=10090 GN=Rbpj PE=1 SV=1 && PF09270:Beta-trefoil DNA-binding domain|PF09271:LAG1, DNA binding	-
MGP_BALBcJ_G0027494	49.7365	46.3436	29.2751	320.79	266.707	241.568	41.785	276.355	-2.72535	3.37e-22	2.36e-20	Kprp	3	90159108	90163323	-	2729	protein_coding	- && sp|B2RUR4|KPRP_MOUSE Keratinocyte proline-rich protein OS=Mus musculus OX=10090 GN=Kprp PE=2 SV=1 && -	-
MGP_BALBcJ_G0021107	321.026	364.26	342.152	1012.56	991.498	1125.46	342.48	1043.17	-1.60686	3.5e-22	2.44e-20	Arhgap22	14	25664112	25817268	+	3876	protein_coding	- && sp|Q8BL80|RHG22_MOUSE Rho GTPase-activating protein 22 OS=Mus musculus OX=10090 GN=Arhgap22 PE=1 SV=2 && -	-
MGP_BALBcJ_G0032423	162.774	140.884	188.458	872.899	665.749	621.175	164.039	719.941	-2.13366	3.94e-22	2.74e-20	Whamm	7	81319736	81346528	+	3092	protein_coding	- && sp|Q571B6|WHAMM_MOUSE WASP homolog-associated protein with actin, membranes and microtubules OS=Mus musculus OX=10090 GN=Whamm PE=1 SV=2 && PF15871:Junction-mediating and -regulatory protein|PF15920:N-terminal of Junction-mediating and WASP homolog-associated	-
MGP_BALBcJ_G0035412	282.141	270.646	244.264	1620.32	1055.63	1009.69	265.684	1228.55	-2.20908	4.31e-22	2.99e-20	Eif1b	9	118608837	118612052	+	917	protein_coding	- && sp|O60739|EIF1B_HUMAN Eukaryotic translation initiation factor 1b OS=Homo sapiens OX=9606 GN=EIF1B PE=1 SV=2 && PF01253:Translation initiation factor SUI1	-
MGP_BALBcJ_G0026205	697.215	767.45	614.776	2163.7	1941.26	2246.47	693.147	2117.14	-1.61084	4.76e-22	3.29e-20	Arl14ep	2	104924143	104935954	-	5306	protein_coding	- && sp|Q8BIX3|AL14E_MOUSE ARL14 effector protein OS=Mus musculus OX=10090 GN=Arl14ep PE=1 SV=1 && PF14949:ARF7 effector protein C-terminus	-
MGP_BALBcJ_G0017195	16.2774	30.5868	27.4454	294.603	199.521	191.473	24.7698	228.533	-3.20686	5.43e-22	3.73e-20	Oit3	10	56942709	56961279	-	2788	protein_coding	- && sp|Q8R4V5|OIT3_MOUSE Oncoprotein-induced transcript 3 protein OS=Mus musculus OX=10090 GN=Oit3 PE=2 SV=2 && PF00100:Zona pellucida-like domain|PF14670:Coagulation Factor Xa inhibitory site	-
MGP_BALBcJ_G0024942	756.899	787.841	850.807	4243.38	2969.41	2630.53	798.515	3281.11	-2.03879	5.77e-22	3.95e-20	Ostf1	19	15558722	15611234	-	4786	protein_coding	- && sp|Q62422|OSTF1_MOUSE Osteoclast-stimulating factor 1 OS=Mus musculus OX=10090 GN=Ostf1 PE=1 SV=2 && PF00018:SH3 domain|PF12796:Ankyrin repeats (3 copies)	-
MGP_BALBcJ_G0031395	194.424	224.303	174.736	889.266	838.803	651.232	197.821	793.1	-2.00361	6.46e-22	4.4e-20	Gprc5a	6	133716303	133738948	+	2083	protein_coding	- && sp|Q8BHL4|RAI3_MOUSE Retinoic acid-induced protein 3 OS=Mus musculus OX=10090 GN=Gprc5a PE=1 SV=1 && PF00003:7 transmembrane sweet-taste receptor of 3 GCPR	-
MGP_BALBcJ_G0025330	15773.7	17804.3	18042.6	92038.5	67334.3	54156.9	17206.9	71176.6	-2.04842	7.22e-22	4.9e-20	Vim	2	10653438	10662328	+	4743	protein_coding	- && sp|P20152|VIME_MOUSE Vimentin OS=Mus musculus OX=10090 GN=Vim PE=1 SV=3 && -	-
MGP_BALBcJ_G0020401	266.768	290.111	318.366	1213.33	896.828	1033.07	291.748	1047.74	-1.84435	7.86e-22	5.31e-20	Pxdc1	13	31845782	31870400	-	2109	protein_coding	- && sp|Q8JZU6|PXDC1_MOUSE PX domain-containing protein 1 OS=Mus musculus OX=10090 GN=Pxdc1 PE=2 SV=2 && -	-
MGP_BALBcJ_G0027610	494.652	519.975	509.569	1743.62	1613.48	1358.13	508.065	1571.74	-1.62938	9.17e-22	6.17e-20	Acp6	3	94754039	94776075	+	8503	protein_coding	- && sp|Q8BP40|PPA6_MOUSE Lysophosphatidic acid phosphatase type 6 OS=Mus musculus OX=10090 GN=Acp6 PE=1 SV=1 && -	-
MGP_BALBcJ_G0030859	2.7129	2.78061	1.82969	115.659	123.174	131.36	2.44107	123.398	-5.65978	1.14e-21	7.61e-20	Sh2d6	6	70267412	70275440	-	1714	protein_coding	- && sp|Q9D413|SH2D6_MOUSE SH2 domain-containing protein 6 OS=Mus musculus OX=10090 GN=Sh2d6 PE=2 SV=1 && PF00017:SH2 domain	-
novel.647	273.098	199.277	168.332	3.27337	20.3593	7.79252	213.569	10.4751	4.33241	1.42e-21	9.46e-20	-	9	5404434	5463850	+	5690	-	- && sp|P11369|LORF2_MOUSE LINE-1 retrotransposable element ORF2 protein OS=Mus musculus OX=10090 GN=Pol PE=1 SV=2 && -	-
MGP_BALBcJ_G0029127	154.635	154.788	179.31	1192.6	671.857	741.403	162.911	868.619	-2.41447	2.14e-21	1.42e-19	Slc25a33	4	147710455	147738327	-	1887	protein_coding	- && sp|Q3TZX3|S2533_MOUSE Solute carrier family 25 member 33 OS=Mus musculus OX=10090 GN=Slc25a33 PE=2 SV=1 && PF00153:Mitochondrial carrier protein	-
MGP_BALBcJ_G0029555	2509.43	2928.91	2741.79	8232.53	8901.09	6972.08	2726.71	8035.23	-1.55923	2.61e-21	1.73e-19	Ugdh	5	63323248	63346424	-	6732	protein_coding	- && sp|O70475|UGDH_MOUSE UDP-glucose 6-dehydrogenase OS=Mus musculus OX=10090 GN=Ugdh PE=1 SV=1 && PF00984:UDP-glucose/GDP-mannose dehydrogenase family, central domain|PF03720:UDP-glucose/GDP-mannose dehydrogenase family, UDP binding domain	-
MGP_BALBcJ_G0025748	510.929	441.191	388.809	1547.21	1339.64	1714.35	446.976	1533.74	-1.77856	3.09e-21	2.04e-19	Cobll1	2	62527908	62679966	-	8342	protein_coding	- && sp|Q3UMF0|COBL1_MOUSE Cordon-bleu protein-like 1 OS=Mus musculus OX=10090 GN=Cobll1 PE=1 SV=2 && PF09469:Cordon-bleu ubiquitin-like domain	-
MGP_BALBcJ_G0027847	397.892	405.043	433.637	2210.62	1333.53	1611.94	412.19	1718.7	-2.05981	3.29e-21	2.16e-19	Pla2g12a	3	127792589	127809584	+	3682	protein_coding	- && sp|Q9EPR2|PG12A_MOUSE Group XIIA secretory phospholipase A2 OS=Mus musculus OX=10090 GN=Pla2g12a PE=1 SV=2 && -	-
MGP_BALBcJ_G0014037	257.725	232.645	306.473	1431.55	1014.91	961.82	265.614	1136.1	-2.09657	3.32e-21	2.17e-19	MGP_BALBcJ_G0014037	8	33757967	33759011	-	1045	processed_pseudogene	- && sp|P16858|G3P_MOUSE Glyceraldehyde-3-phosphate dehydrogenase OS=Mus musculus OX=10090 GN=Gapdh PE=1 SV=2 && PF00044:Glyceraldehyde 3-phosphate dehydrogenase, NAD binding domain|PF02800:Glyceraldehyde 3-phosphate dehydrogenase, C-terminal domain	-
MGP_BALBcJ_G0024440	1092.39	1042.73	1201.19	190.947	326.767	256.04	1112.11	257.918	2.10734	3.41e-21	2.23e-19	Pdgfrb	18	58417568	58463381	+	5481	protein_coding	- && sp|P05622|PGFRB_MOUSE Platelet-derived growth factor receptor beta OS=Mus musculus OX=10090 GN=Pdgfrb PE=1 SV=2 && PF00047:Immunoglobulin domain|PF07714:Protein tyrosine kinase|PF13927:Immunoglobulin domain	-
MGP_BALBcJ_G0021172	2221.86	2321.81	2262.41	25477.7	10169.5	12375.6	2268.7	16007.6	-2.81881	3.67e-21	2.38e-19	Lgals3	14	39928090	39949549	+	1861	protein_coding	- && sp|P16110|LEG3_MOUSE Galectin-3 OS=Mus musculus OX=10090 GN=Lgals3 PE=1 SV=3 && PF00337:Galactoside-binding lectin	-
MGP_BALBcJ_G0032322	256.821	240.987	284.517	53.4651	57.0061	46.7551	260.775	52.4087	2.3134	4.39e-21	2.84e-19	Otud7a	7	62998394	63371804	+	3641	protein_coding	- && sp|Q8R554|OTU7A_MOUSE OTU domain-containing protein 7A OS=Mus musculus OX=10090 GN=Otud7a PE=1 SV=1 && PF02338:OTU-like cysteine protease	-
MGP_BALBcJ_G0020509	490.13	549.635	492.187	3108.61	1652.16	2479.14	510.651	2413.3	-2.24051	4.6e-21	2.96e-19	Nfil3	13	50601468	50615257	-	2026	protein_coding	- && sp|O08750|NFIL3_MOUSE Nuclear factor interleukin-3-regulated protein OS=Mus musculus OX=10090 GN=Nfil3 PE=1 SV=1 && PF07716:Basic region leucine zipper|PF06529:Vertebrate interleukin-3 regulated transcription factor	-
MGP_BALBcJ_G0027914	111.229	242.84	225.967	15.2757	9.16169	6.6793	193.345	10.3722	4.22043	4.86e-21	3.12e-19	Gbp2	3	140460824	140489325	+	2516	protein_coding	- && sp|Q9Z0E6|GBP2_MOUSE Guanylate-binding protein 2 OS=Mus musculus OX=10090 GN=Gbp2 PE=1 SV=1 && PF02263:Guanylate-binding protein, N-terminal domain|PF02841:Guanylate-binding protein, C-terminal domain	-
MGP_BALBcJ_G0023753	223.362	311.429	370.513	48.0094	50.8983	45.6419	301.768	48.1832	2.64594	5.2e-21	3.32e-19	Nfkbie	17	45347211	45354715	+	2422	protein_coding	- && sp|O54910|IKBE_MOUSE NF-kappa-B inhibitor epsilon OS=Mus musculus OX=10090 GN=Nfkbie PE=1 SV=2 && PF12796:Ankyrin repeats (3 copies)	-
MGP_BALBcJ_G0028570	631.201	618.223	575.438	169.124	201.557	164.756	608.287	178.479	1.76792	5.23e-21	3.32e-19	Trabd2b	4	111383443	111593497	+	6606	protein_coding	- && sp|B1ATG9|TIKI2_MOUSE Metalloprotease TIKI2 OS=Mus musculus OX=10090 GN=Trabd2b PE=2 SV=1 && -	-
MGP_BALBcJ_G0035166	468.427	545	482.124	1439.19	1467.91	1797.85	498.517	1568.31	-1.65346	5.23e-21	3.32e-19	Rab6b	9	100661168	100735818	+	5033	protein_coding	- && sp|A6QR46|RAB6B_BOVIN Ras-related protein Rab-6B OS=Bos taurus OX=9913 GN=RAB6B PE=2 SV=1 && PF00071:Ras family	-
MGP_BALBcJ_G0026860	183.573	190.009	230.541	34.916	30.539	28.9437	201.374	31.4662	2.67809	6.21e-21	3.92e-19	Slc12a5	2	163866855	163906947	+	7397	protein_coding	- && sp|Q91V14|S12A5_MOUSE Solute carrier family 12 member 5 OS=Mus musculus OX=10090 GN=Slc12a5 PE=1 SV=2 && PF03522:Solute carrier family 12|PF00324:Amino acid permease	-
MGP_BALBcJ_G0024056	2174.84	2393.18	2444.47	5660.75	6027.37	5833.26	2337.5	5840.46	-1.32115	6.28e-21	3.95e-19	Rhoq	17	87255145	87292565	+	4177	protein_coding	- && sp|Q8R527|RHOQ_MOUSE Rho-related GTP-binding protein RhoQ OS=Mus musculus OX=10090 GN=Rhoq PE=1 SV=2 && -	-
MGP_BALBcJ_G0032972	3754.65	3630.56	3622.79	8886.11	8462.35	8580.68	3669.33	8643.05	-1.23601	7e-21	4.39e-19	Atxn2l	7	126969563	126981292	-	4782	protein_coding	- && sp|Q7TQH0|ATX2L_MOUSE Ataxin-2-like protein OS=Mus musculus OX=10090 GN=Atxn2l PE=1 SV=1 && PF06741:LsmAD domain|PF14438:Ataxin 2 SM domain	-
MGP_BALBcJ_G0021688	718.014	675.689	764.811	2883.84	2078.69	2220.87	719.505	2394.46	-1.73454	8.11e-21	5.07e-19	Dnajc21	15	7296950	7320136	-	4777	protein_coding	- && sp|E9Q8D0|DJC21_MOUSE DnaJ homolog subfamily C member 21 OS=Mus musculus OX=10090 GN=Dnajc21 PE=1 SV=1 && -	-
MGP_BALBcJ_G0019157	404.222	412.458	382.406	1384.64	1288.74	1972.62	399.695	1548.67	-1.95388	8.53e-21	5.31e-19	Dusp3	11	100966460	100982324	-	4669	protein_coding	- && sp|Q9D7X3|DUS3_MOUSE Dual specificity protein phosphatase 3 OS=Mus musculus OX=10090 GN=Dusp3 PE=1 SV=1 && -	-
novel.474	110.325	97.3215	85.9955	434.267	546.647	372.928	97.8805	451.281	-2.20533	9.97e-21	6.18e-19	-	4	9976268	10036035	-	5713	-	- && sp|P11369|LORF2_MOUSE LINE-1 retrotransposable element ORF2 protein OS=Mus musculus OX=10090 GN=Pol PE=1 SV=2 && -	-
MGP_BALBcJ_G0033508	961.27	1041.8	1071.28	4531.44	2898.15	3714.81	1024.79	3714.8	-1.8579	1.09e-20	6.72e-19	Leprotl1	8	31475338	31486833	-	2893	protein_coding	- && sp|Q9CQ74|LERL1_MOUSE Leptin receptor overlapping transcript-like 1 OS=Mus musculus OX=10090 GN=Leprotl1 PE=2 SV=1 && PF04133:Vacuolar protein sorting 55	-
MGP_BALBcJ_G0018867	2112.44	2237.47	2223.08	11023.6	6473.24	8286.79	2191	8594.55	-1.97181	1.09e-20	6.73e-19	Scpep1	11	87559518	87593199	-	2097	protein_coding	- && sp|Q920A5|RISC_MOUSE Retinoid-inducible serine carboxypeptidase OS=Mus musculus OX=10090 GN=Scpep1 PE=1 SV=2 && PF00450:Serine carboxypeptidase	-
MGP_BALBcJ_G0017429	1165.64	1072.39	1265.23	312.061	410.24	321.72	1167.75	348.007	1.74579	1.11e-20	6.82e-19	Mum1	10	78221510	78239343	+	10349	protein_coding	- && sp|Q6DID5|PWP3A_MOUSE PWWP domain-containing DNA repair factor 3A OS=Mus musculus OX=10090 GN=Pwwp3a PE=1 SV=1 && -	-
MGP_BALBcJ_G0024881	302.036	342.016	368.683	1071.48	1052.58	1377.05	337.578	1167.04	-1.78944	1.18e-20	7.18e-19	Dtx4	19	9302567	9339675	-	5747	protein_coding	- && sp|Q6PDK8|DTX4_MOUSE E3 ubiquitin-protein ligase DTX4 OS=Mus musculus OX=10090 GN=Dtx4 PE=1 SV=2 && -	-
MGP_BALBcJ_G0020490	5113.81	5234.04	4392.17	1761.07	1376.29	1232.33	4913.34	1456.56	1.75414	1.21e-20	7.36e-19	Ogn	13	47079740	47096169	+	2540	protein_coding	- && sp|Q62000|MIME_MOUSE Mimecan OS=Mus musculus OX=10090 GN=Ogn PE=1 SV=1 && PF13855:Leucine rich repeat	-
MGP_BALBcJ_G0016628	176.338	119.566	133.567	5.45562	3.0539	0	143.157	2.8365	5.64749	1.23e-20	7.45e-19	Dpt	1	163802662	163830268	+	1724	protein_coding	- && sp|Q9QZZ6|DERM_MOUSE Dermatopontin OS=Mus musculus OX=10090 GN=Dpt PE=1 SV=1 && PF14704:Dermatopontin	-
MGP_BALBcJ_G0036179	317.409	262.305	254.327	1169.68	843.893	1145.5	278.014	1053.03	-1.92094	1.23e-20	7.45e-19	Phex	X	152416196	152676188	-	6306	protein_coding	- && sp|P70669|PHEX_MOUSE Phosphate-regulating neutral endopeptidase PHEX OS=Mus musculus OX=10090 GN=Phex PE=1 SV=1 && PF05649:Peptidase family M13|PF01431:Peptidase family M13	-
novel.178	118.463	138.104	126.249	5.45562	6.10779	0	127.605	3.85447	5.02583	1.35e-20	8.11e-19	-	14	19888774	19893406	+	4633	-	- && sp|P10272|POL_BAEVM Gag-Pol polyprotein OS=Baboon endogenous virus (strain M7) OX=11764 GN=pol PE=3 SV=2 && -	-
MGP_BALBcJ_G0031412	201.659	142.738	130.823	8.72899	17.3054	11.1322	158.407	12.3889	3.66865	1.38e-20	8.28e-19	Mgp	6	135636924	135640336	-	1195	protein_coding	- && - && -	-
MGP_BALBcJ_G0025333	973.026	1157.66	896.549	3343.2	2757.67	3267.29	1009.08	3122.72	-1.62974	1.81e-20	1.08e-18	Stam	2	11145118	11214642	+	8386	protein_coding	- && sp|P70297|STAM1_MOUSE Signal transducing adapter molecule 1 OS=Mus musculus OX=10090 GN=Stam PE=1 SV=3 && PF00018:SH3 domain|PF00790:VHS domain	-
novel.186	321.931	327.186	282.687	10.9112	46.8264	23.3776	310.601	27.0384	3.51371	1.91e-20	1.14e-18	-	14	56469446	56486658	+	6513	-	- && sp|P11369|LORF2_MOUSE LINE-1 retrotransposable element ORF2 protein OS=Mus musculus OX=10090 GN=Pol PE=1 SV=2 && -	-
MGP_BALBcJ_G0015698	87.717	77.8572	92.3994	607.756	610.779	330.626	85.9912	516.387	-2.58645	1.93e-20	1.15e-18	4930447F24Rik	9	105736922	105741445	+	1503	processed_transcript	- && - && -	-
MGP_BALBcJ_G0028437	881.692	986.191	1076.77	2806.37	2557.13	3011.25	981.552	2791.58	-1.5079	2.14e-20	1.26e-18	Jun	4	92018047	92021234	-	3188	protein_coding	- && sp|P05627|JUN_MOUSE Transcription factor AP-1 OS=Mus musculus OX=10090 GN=Jun PE=1 SV=3 && PF00170:bZIP transcription factor|PF03957:Jun-like transcription factor	-
MGP_BALBcJ_G0027749	3983.44	4183.9	4517.51	20382.2	12836.5	14127.8	4228.28	15782.2	-1.90014	2.46e-20	1.45e-18	Sars	3	106186823	106207183	-	5142	protein_coding	- && sp|P26638|SYSC_MOUSE Serine--tRNA ligase, cytoplasmic OS=Mus musculus OX=10090 GN=Sars1 PE=1 SV=3 && PF00587:tRNA synthetase class II core domain (G, H, P, S and T)|PF02403:Seryl-tRNA synthetase N-terminal domain	-
MGP_BALBcJ_G0021074	594.125	517.194	593.735	89.4721	95.6887	33.3965	568.351	72.8525	2.96091	2.84e-20	1.67e-18	Tnnc1	14	23584153	23587677	+	1040	protein_coding	- && sp|P63315|TNNC1_BOVIN Troponin C, slow skeletal and cardiac muscles OS=Bos taurus OX=9913 GN=TNNC1 PE=1 SV=1 && PF13833:EF-hand domain pair|PF13499:EF-hand domain pair	-
MGP_BALBcJ_G0032444	3567.46	3375.67	3797.52	1403.18	1372.22	1156.63	3580.22	1310.68	1.44962	5.03e-20	2.94e-18	Mesdc1	7	83641146	83645645	-	4452	protein_coding	- && sp|Q9ERE8|TLRN1_MOUSE Talin rod domain-containing protein 1 OS=Mus musculus OX=10090 GN=Tlnrd1 PE=1 SV=1 && -	-
MGP_BALBcJ_G0024672	878.979	1059.41	977.055	4386.32	3792.94	2744.08	971.816	3641.11	-1.90569	6.43e-20	3.75e-18	Fosl1	19	2274939	2284334	+	1707	protein_coding	- && sp|P48755|FOSL1_MOUSE Fos-related antigen 1 OS=Mus musculus OX=10090 GN=Fosl1 PE=2 SV=2 && PF00170:bZIP transcription factor	-
MGP_BALBcJ_G0031088	170.008	157.568	137.227	10.9112	22.3952	15.585	154.934	16.2972	3.242	6.77e-20	3.93e-18	Oxtr	6	110491619	110508656	-	4790	protein_coding	- && sp|P97926|OXYR_MOUSE Oxytocin receptor OS=Mus musculus OX=10090 GN=Oxtr PE=2 SV=2 && PF00001:7 transmembrane receptor (rhodopsin family)	-
MGP_BALBcJ_G0027777	1062.55	1902.87	2012.66	261.87	368.503	238.229	1659.36	289.534	2.51809	6.79e-20	3.93e-18	Vcam1	3	113971734	113991490	-	8867	protein_coding	- && sp|P29533|VCAM1_MOUSE Vascular cell adhesion protein 1 OS=Mus musculus OX=10090 GN=Vcam1 PE=1 SV=1 && PF05790:Immunoglobulin C2-set domain	-
MGP_BALBcJ_G0030501	6.3301	3.70749	8.23361	199.676	84.4911	142.492	6.0904	142.22	-4.5429	7.77e-20	4.48e-18	Fam71f2	6	26073416	26084997	+	1276	protein_coding	- && sp|Q5RJN7|F71F2_RAT Protein FAM71F2 OS=Rattus norvegicus OX=10116 GN=Fam71f2 PE=1 SV=1 && PF12480:Protein of unknown function (DUF3699)	-
MGP_BALBcJ_G0021830	1018.24	1034.39	889.23	2450.66	2909.35	2991.22	980.62	2783.74	-1.50528	7.86e-20	4.52e-18	Tbc1d31	15	55051125	55108098	+	6366	protein_coding	- && sp|Q6NXY1|TBC31_MOUSE TBC1 domain family member 31 OS=Mus musculus OX=10090 GN=Tbc1d31 PE=1 SV=1 && PF00566:Rab-GTPase-TBC domain	-
novel.605	73.2482	95.4678	82.3361	554.291	341.018	394.079	83.684	429.796	-2.36062	8.15e-20	4.67e-18	-	8	77278713	77280464	+	759	-	- && - && -	-
MGP_BALBcJ_G0025030	160.061	243.767	322.026	27.2781	28.503	30.0569	241.951	28.6127	3.08011	8.9e-20	5.08e-18	Fas	19	31536947	31573182	+	1801	protein_coding	- && sp|P25446|TNR6_MOUSE Tumor necrosis factor receptor superfamily member 6 OS=Mus musculus OX=10090 GN=Fas PE=1 SV=2 && PF00020:TNFR/NGFR cysteine-rich region|PF00531:Death domain	-
MGP_BALBcJ_G0019682	168.2	127.908	150.035	558.655	603.653	480.91	148.714	547.74	-1.88096	1.22e-19	6.97e-18	2700097O09Rik	12	52394700	52429991	-	4932	protein_coding	- && sp|P46935|NEDD4_MOUSE E3 ubiquitin-protein ligase NEDD4 OS=Mus musculus OX=10090 GN=Nedd4 PE=1 SV=3 && -	-
MGP_BALBcJ_G0021715	1588.85	1499.68	1662.27	7720.79	4545.22	5822.13	1583.6	6029.38	-1.92875	1.35e-19	7.64e-18	Basp1	15	22448185	22499679	-	1847	protein_coding	- && - && PF05466:Brain acid soluble protein 1 (BASP1 protein)	-
MGP_BALBcJ_G0021912	1962.33	1817.59	1752.84	341.522	434.671	179.228	1844.26	318.474	2.53285	1.42e-19	8.02e-18	Ly6a	15	72150407	72153191	-	710	protein_coding	- && sp|P05533|LY6A_MOUSE Lymphocyte antigen 6A-2/6E-1 OS=Mus musculus OX=10090 GN=Ly6a PE=1 SV=1 && PF00021:u-PAR/Ly-6 domain	-
MGP_BALBcJ_G0029722	319.218	335.527	348.556	1231.88	919.223	1036.41	334.434	1062.5	-1.66752	1.5e-19	8.47e-18	Naaa	5	90606063	90626679	-	3667	protein_coding	- && sp|Q9D7V9|NAAA_MOUSE N-acylethanolamine-hydrolyzing acid amidase OS=Mus musculus OX=10090 GN=Naaa PE=1 SV=2 && PF15508:beta subunit of N-acylethanolamine-hydrolyzing acid amidase	-
MGP_BALBcJ_G0021698	3506.87	3621.29	3753.61	8423.47	8187.5	8905.74	3627.26	8505.57	-1.22952	1.52e-19	8.51e-18	Tars	15	8211726	8227701	-	2636	protein_coding	- && sp|Q9D0R2|SYTC_MOUSE Threonine--tRNA ligase 1, cytoplasmic OS=Mus musculus OX=10090 GN=Tars1 PE=1 SV=2 && PF00587:tRNA synthetase class II core domain (G, H, P, S and T)|PF02824:TGS domain|PF03129:Anticodon binding domain|PF07973:Threonyl and Alanyl tRNA synthetase second additional domain	-
MGP_BALBcJ_G0015930	44246.5	44578.8	53183.6	5642.2	11984.5	5295.57	47336.3	7640.76	2.63111	1.6e-19	8.97e-18	Col3a1	1	42615031	42654925	+	9827	protein_coding	- && sp|P08121|CO3A1_MOUSE Collagen alpha-1(III) chain OS=Mus musculus OX=10090 GN=Col3a1 PE=1 SV=4 && PF01391:Collagen triple helix repeat (20 copies)|PF00093:von Willebrand factor type C domain|PF01410:Fibrillar collagen C-terminal domain	-
MGP_BALBcJ_G0025305	1115.91	1192.88	1042.92	2896.93	3191.32	3859.52	1117.24	3315.93	-1.56945	1.64e-19	9.13e-18	Celf2	2	3521769	4485158	-	25880	protein_coding	- && sp|Q7ZXE2|CELF2_XENLA CUGBP Elav-like family member 2 OS=Xenopus laevis OX=8355 GN=celf2 PE=1 SV=1 && -	-
MGP_BALBcJ_G0024157	175.434	174.252	160.098	507.372	615.869	699.101	169.928	607.447	-1.83777	1.81e-19	1.01e-17	MGP_BALBcJ_G0024157	18	20600306	20846905	+	9120	protein_coding	- && sp|Q9D2N4|DTNA_MOUSE Dystrobrevin alpha OS=Mus musculus OX=10090 GN=Dtna PE=1 SV=2 && -	-
MGP_BALBcJ_G0027289	6487.44	5424.05	5285.06	1764.35	2217.13	1801.19	5732.19	1927.55	1.57218	1.88e-19	1.04e-17	Rxfp1	3	76778966	76881362	-	10054	protein_coding	- && sp|Q6R6I7|RXFP1_MOUSE Relaxin receptor 1 OS=Mus musculus OX=10090 GN=Rxfp1 PE=2 SV=1 && PF00057:Low-density lipoprotein receptor domain class A|PF00001:7 transmembrane receptor (rhodopsin family)|PF13855:Leucine rich repeat	-
novel.456	648.383	619.15	693.453	140.755	160.839	77.9252	653.662	126.506	2.36732	1.93e-19	1.07e-17	-	4	59634149	59638537	+	1693	-	- && sp|Q9DC04|RGS3_MOUSE Regulator of G-protein signaling 3 OS=Mus musculus OX=10090 GN=Rgs3 PE=1 SV=2 && -	-
MGP_BALBcJ_G0039752	784.932	866.625	787.682	64.3763	157.785	156.964	813.08	126.375	2.68495	2.25e-19	1.24e-17	MGP_BALBcJ_G0039752	6	45629081	45655097	+	6374	transcribed_unitary_pseudogene	- && sp|O60290|ZN862_HUMAN Zinc finger protein 862 OS=Homo sapiens OX=9606 GN=ZNF862 PE=2 SV=2 && -	-
MGP_BALBcJ_G0018762	934.141	1434.8	1821.46	192.038	244.312	96.8499	1396.8	177.733	2.97308	2.32e-19	1.27e-17	Ccl7	11	80482520	80484333	+	801	protein_coding	- && sp|Q03366|CCL7_MOUSE C-C motif chemokine 7 OS=Mus musculus OX=10090 GN=Ccl7 PE=3 SV=1 && PF00048:Small cytokines (intecrine/chemokine), interleukin-8 like	-
MGP_BALBcJ_G0032552	1249.74	1237.37	1282.61	4482.34	3607.67	3220.54	1256.58	3770.18	-1.58513	2.54e-19	1.39e-17	Ppme1	7	100282467	100328358	-	2362	protein_coding	- && sp|Q8BVQ5|PPME1_MOUSE Protein phosphatase methylesterase 1 OS=Mus musculus OX=10090 GN=Ppme1 PE=1 SV=5 && PF12697:Alpha/beta hydrolase family	-
MGP_BALBcJ_G0027212	387.04	430.068	443.7	2475.76	1286.71	2010.47	420.27	1924.31	-2.19484	3.01e-19	1.64e-17	Siah2	3	55547404	55564761	-	3000	protein_coding	- && sp|Q06986|SIAH2_MOUSE E3 ubiquitin-protein ligase SIAH2 OS=Mus musculus OX=10090 GN=Siah2 PE=1 SV=2 && PF03145:Seven in absentia protein family	-
MGP_BALBcJ_G0017506	1057.13	1003.8	1007.25	190.947	263.653	114.661	1022.72	189.754	2.42852	3.44e-19	1.87e-17	Tle2	10	79606572	79622877	+	6221	protein_coding	- && sp|Q9WVB2|TLE2_MOUSE Transducin-like enhancer protein 2 OS=Mus musculus OX=10090 GN=Tle2 PE=2 SV=1 && PF03920:Groucho/TLE N-terminal Q-rich domain	-
MGP_BALBcJ_G0021141	3411.02	3491.52	3528.56	16410.5	9500.67	12893.3	3477.03	12934.8	-1.89531	4.06e-19	2.2e-17	Ghitm	14	29588938	29603816	-	3081	protein_coding	- && sp|Q91VC9|GHITM_MOUSE Growth hormone-inducible transmembrane protein OS=Mus musculus OX=10090 GN=Ghitm PE=1 SV=1 && PF01027:Inhibitor of apoptosis-promoting Bax1	-
MGP_BALBcJ_G0021012	0.904299	4.63436	5.48907	85.1076	112.994	182.568	3.67591	126.89	-5.11284	4.68e-19	2.53e-17	Kcnma1	14	15878145	16593711	-	6513	protein_coding	- && sp|Q08460|KCMA1_MOUSE Calcium-activated potassium channel subunit alpha-1 OS=Mus musculus OX=10090 GN=Kcnma1 PE=1 SV=2 && -	-
MGP_BALBcJ_G0030108	694.502	793.402	817.872	3537.42	2357.61	2419.02	768.592	2771.35	-1.85028	4.71e-19	2.53e-17	Psph	5	129607048	129628640	-	4151	protein_coding	- && - && -	-
MGP_BALBcJ_G0018100	840.998	839.745	752.918	2389.56	2362.7	3364.14	811.221	2705.47	-1.73762	4.72e-19	2.53e-17	Wwc1	11	33128492	33273291	-	4954	protein_coding	- && sp|Q5SXA9|KIBRA_MOUSE Protein KIBRA OS=Mus musculus OX=10090 GN=Wwc1 PE=1 SV=1 && -	-
MGP_BALBcJ_G0026622	124.793	112.151	101.548	1.09112	4.07186	4.45287	112.831	3.20528	5.13312	5.38e-19	2.88e-17	Angpt4	2	150502630	150537420	+	2335	protein_coding	- && sp|Q9WVH6|ANGP4_MOUSE Angiopoietin-4 OS=Mus musculus OX=10090 GN=Angpt4 PE=1 SV=1 && PF00147:Fibrinogen beta and gamma chains, C-terminal globular domain	-
MGP_BALBcJ_G0032432	18.086	23.1718	49.4017	546.653	243.294	302.795	30.2198	364.247	-3.59127	6.26e-19	3.33e-17	Sh3gl3	7	81925821	82059526	+	3911	protein_coding	- && sp|Q62421|SH3G3_MOUSE Endophilin-A3 OS=Mus musculus OX=10090 GN=Sh3gl3 PE=1 SV=1 && PF03114:BAR domain	-
MGP_BALBcJ_G0024472	302.036	310.502	246.094	1144.59	822.516	1033.07	286.21	1000.06	-1.80473	7.64e-19	4.05e-17	Nedd4l	18	62318475	62651077	+	9038	protein_coding	- && sp|Q8CFI0|NED4L_MOUSE E3 ubiquitin-protein ligase NEDD4-like OS=Mus musculus OX=10090 GN=Nedd4l PE=1 SV=2 && PF00397:WW domain|PF00632:HECT-domain (ubiquitin-transferase)	-
MGP_BALBcJ_G0035680	616.732	481.046	383.32	70.923	84.4911	119.114	493.7	91.5095	2.43279	7.86e-19	4.16e-17	Mbnl3	X	45743734	45841940	-	8735	protein_coding	- && sp|Q8R003|MBNL3_MOUSE Muscleblind-like protein 3 OS=Mus musculus OX=10090 GN=Mbnl3 PE=2 SV=1 && -	-
MGP_BALBcJ_G0025669	354.485	386.505	329.344	1148.95	950.78	1267.95	356.778	1122.56	-1.6535	7.9e-19	4.17e-17	MGP_BALBcJ_G0025669	2	34763518	34985701	-	5092	protein_coding	- && sp|Q91WM1|STRBP_MOUSE Spermatid perinuclear RNA-binding protein OS=Mus musculus OX=10090 GN=Strbp PE=1 SV=1 && PF00035:Double-stranded RNA binding motif|PF07528:DZF domain	-
MGP_BALBcJ_G0028798	1522.84	1764.76	1889.16	7333.44	4704.02	6030.3	1725.59	6022.59	-1.80327	8.38e-19	4.41e-17	Yars	4	126441463	126472663	+	5944	protein_coding	- && sp|Q91WQ3|SYYC_MOUSE Tyrosine--tRNA ligase, cytoplasmic OS=Mus musculus OX=10090 GN=Yars1 PE=1 SV=3 && PF00579:tRNA synthetases class I (W and Y)|PF01588:Putative tRNA binding domain	-
MGP_BALBcJ_G0031067	1596.09	1701.74	1600.98	416.809	614.851	473.117	1632.93	501.593	1.70225	9.26e-19	4.85e-17	Gxylt2	6	98789867	98892478	+	8485	protein_coding	- && sp|Q810K9|GXLT2_MOUSE Glucoside xylosyltransferase 2 OS=Mus musculus OX=10090 GN=Gxylt2 PE=2 SV=1 && PF01501:Glycosyl transferase family 8	-
MGP_BALBcJ_G0031265	412.361	393.92	414.425	99.2923	131.318	100.19	406.902	110.266	1.88179	1.1e-18	5.74e-17	Iffo1	6	123226907	123243525	+	5706	protein_coding	- && sp|Q8BXL9|IFFO1_MOUSE Non-homologous end joining factor IFFO1 OS=Mus musculus OX=10090 GN=Iffo1 PE=2 SV=1 && -	-
MGP_BALBcJ_G0028401	864.51	852.722	723.643	252.05	294.192	251.587	813.625	265.943	1.61261	1.23e-18	6.4e-17	Hacd4	4	85392323	85438942	-	6736	protein_coding	- && sp|A2AKM2|HACD4_MOUSE Very-long-chain (3R)-3-hydroxyacyl-CoA dehydratase 4 OS=Mus musculus OX=10090 GN=Hacd4 PE=2 SV=2 && PF04387:Protein tyrosine phosphatase-like protein, PTPLA	-
MGP_BALBcJ_G0032265	18910.7	21461.7	23388.9	104282	66549.5	66873.2	21253.8	79234.9	-1.89842	1.31e-18	6.81e-17	Ldha	7	46268264	46282359	+	2891	protein_coding	- && sp|P06151|LDHA_MOUSE L-lactate dehydrogenase A chain OS=Mus musculus OX=10090 GN=Ldha PE=1 SV=3 && PF00056:lactate/malate dehydrogenase, NAD binding domain|PF02866:lactate/malate dehydrogenase, alpha/beta C-terminal domain	-
MGP_BALBcJ_G0030700	582.369	604.32	541.589	2142.97	1488.27	2171.89	576.093	1934.37	-1.74733	1.47e-18	7.59e-17	Gpnmb	6	46167862	46202479	+	6505	protein_coding	- && sp|Q99P91|GPNMB_MOUSE Transmembrane glycoprotein NMB OS=Mus musculus OX=10090 GN=Gpnmb PE=1 SV=2 && PF00801:PKD domain	-
MGP_BALBcJ_G0035107	616.732	689.592	668.752	137.482	212.755	132.473	658.359	160.903	2.03066	1.5e-18	7.71e-17	Chst2	9	92853713	92860935	-	7120	protein_coding	- && sp|Q80WV3|CHST2_MOUSE Carbohydrate sulfotransferase 2 OS=Mus musculus OX=10090 GN=Chst2 PE=2 SV=3 && -	-
MGP_BALBcJ_G0023492	888.926	851.795	891.975	242.229	310.479	201.492	877.565	251.4	1.80224	1.82e-18	9.34e-17	Adamts10	17	32445663	32475268	+	5454	protein_coding	- && sp|P58459|ATS10_MOUSE A disintegrin and metalloproteinase with thrombospondin motifs 10 OS=Mus musculus OX=10090 GN=Adamts10 PE=2 SV=3 && -	-
MGP_BALBcJ_G0027964	360.815	405.97	426.318	60.0118	106.886	57.8873	397.701	74.9285	2.40421	2e-18	1.03e-16	Ak5	3	150485539	150684755	-	3404	protein_coding	- && sp|Q920P5|KAD5_MOUSE Adenylate kinase isoenzyme 5 OS=Mus musculus OX=10090 GN=Ak5 PE=1 SV=2 && -	-
MGP_BALBcJ_G0015917	523.589	528.317	441.871	2166.97	1496.41	1534.01	497.926	1732.46	-1.79876	2.21e-18	1.13e-16	Fhl2	1	40505628	40546496	-	1657	protein_coding	- && sp|O70433|FHL2_MOUSE Four and a half LIM domains protein 2 OS=Mus musculus OX=10090 GN=Fhl2 PE=1 SV=1 && -	-
MGP_BALBcJ_G0024492	899.778	915.749	917.59	2439.75	2239.52	2966.72	911.039	2548.67	-1.48405	2.46e-18	1.25e-16	Spire1	18	64991653	65115705	-	5491	protein_coding	- && sp|Q08AE8|SPIR1_HUMAN Protein spire homolog 1 OS=Homo sapiens OX=9606 GN=SPIRE1 PE=1 SV=3 && -	-
MGP_BALBcJ_G0035973	6567.93	7905.29	6994.91	21086	17794	24796.9	7156.04	21225.6	-1.56857	2.7e-18	1.37e-16	MGP_BALBcJ_G0035973	X	101584059	101603644	+	2126	protein_coding	- && sp|P09411|PGK1_MOUSE Phosphoglycerate kinase 1 OS=Mus musculus OX=10090 GN=Pgk1 PE=1 SV=4 && PF00162:Phosphoglycerate kinase	-
MGP_BALBcJ_G0027028	224.266	178.886	198.522	697.228	585.33	626.741	200.558	636.433	-1.6656	2.86e-18	1.45e-16	Tpd52	3	5738376	5823774	-	1986	protein_coding	- && sp|Q62393|TPD52_MOUSE Tumor protein D52 OS=Mus musculus OX=10090 GN=Tpd52 PE=1 SV=2 && PF04201:Tumour protein D52 family	-
MGP_BALBcJ_G0014044	135.645	145.519	157.353	880.537	558.863	527.665	146.172	655.688	-2.16528	2.88e-18	1.45e-16	MGP_BALBcJ_G0014044	8	43774962	43775903	-	942	processed_pseudogene	- && sp|P16858|G3P_MOUSE Glyceraldehyde-3-phosphate dehydrogenase OS=Mus musculus OX=10090 GN=Gapdh PE=1 SV=2 && PF02800:Glyceraldehyde 3-phosphate dehydrogenase, C-terminal domain|PF00044:Glyceraldehyde 3-phosphate dehydrogenase, NAD binding domain	-
MGP_BALBcJ_G0017296	299.323	258.597	306.473	40.3716	39.7007	10.019	288.131	30.0304	3.25706	3.52e-18	1.77e-16	Ggt5	10	73361752	73389789	+	4736	protein_coding	- && sp|Q9Z2A9|GGT5_MOUSE Glutathione hydrolase 5 proenzyme OS=Mus musculus OX=10090 GN=Ggt5 PE=1 SV=2 && PF01019:Gamma-glutamyltranspeptidase	-
MGP_BALBcJ_G0023840	120.272	149.226	128.993	19.6402	11.1976	13.3586	132.83	14.7322	3.17643	3.96e-18	1.98e-16	Daam2	17	49367582	49478785	-	6105	protein_coding	- && sp|Q80U19|DAAM2_MOUSE Disheveled-associated activator of morphogenesis 2 OS=Mus musculus OX=10090 GN=Daam2 PE=1 SV=4 && -	-
MGP_BALBcJ_G0012227	154.635	90.8334	155.524	1579.95	778.744	672.383	133.664	1010.36	-2.91789	4.25e-18	2.12e-16	MGP_BALBcJ_G0012227	3	83118548	83118835	+	288	processed_pseudogene	- && sp|Q9JLR9|HIG1A_MOUSE HIG1 domain family member 1A, mitochondrial OS=Mus musculus OX=10090 GN=Higd1a PE=1 SV=1 && -	-
novel.593	10.8516	18.5374	15.5524	194.22	116.048	129.133	14.9805	146.467	-3.2903	4.7e-18	2.35e-16	-	7	139580961	139585453	-	476	-	- && - && -	-
MGP_BALBcJ_G0022013	634.818	644.176	702.602	183.309	210.719	129.133	660.532	174.387	1.91981	5.49e-18	2.73e-16	C1qtnf6	15	75995413	76001693	-	2402	protein_coding	- && sp|Q6IR41|C1QT6_MOUSE Complement C1q tumor necrosis factor-related protein 6 OS=Mus musculus OX=10090 GN=C1qtnf6 PE=2 SV=1 && PF00386:C1q domain|PF01391:Collagen triple helix repeat (20 copies)	-
MGP_BALBcJ_G0019976	139.262	149.226	151.864	445.178	433.653	472.004	146.784	450.279	-1.61704	5.87e-18	2.91e-16	Itpk1	12	100557049	100695957	-	3234	protein_coding	- && sp|Q8BYN3|ITPK1_MOUSE Inositol-tetrakisphosphate 1-kinase OS=Mus musculus OX=10090 GN=Itpk1 PE=2 SV=1 && PF05770:Inositol 1,3,4-trisphosphate 5/6-kinase ATP-grasp domain|PF17927:Inositol 1,3,4-trisphosphate 5/6-kinase pre-ATP-grasp domain	-
MGP_BALBcJ_G0036041	3.6172	4.63436	2.74454	219.316	65.1498	128.02	3.66536	137.495	-5.2295	5.91e-18	2.92e-16	Taf7l	X	129489082	129505503	-	2245	protein_coding	- && sp|Q9D3R9|TAF7L_MOUSE Transcription initiation factor TFIID subunit 7-like OS=Mus musculus OX=10090 GN=Taf7l PE=1 SV=2 && PF04658:TAFII55 protein conserved region	-
MGP_BALBcJ_G0022714	806.635	818.427	769.385	1932.38	2459.4	2729.61	798.149	2373.8	-1.57247	5.95e-18	2.93e-16	Rubcn	16	29601491	29650396	-	6979	protein_coding	- && sp|Q80U62|RUBIC_MOUSE Run domain Beclin-1-interacting and cysteine-rich domain-containing protein OS=Mus musculus OX=10090 GN=Rubcn PE=1 SV=2 && PF13901:Putative zinc-RING and/or ribbon|PF02759:RUN domain	-
MGP_BALBcJ_G0024983	4253.82	4094.92	3946.64	9070.51	11440.9	10944	4098.46	10485.2	-1.35521	6.84e-18	3.36e-16	Vldlr	19	24294321	24331944	+	10068	protein_coding	- && sp|P98156|VLDLR_MOUSE Very low-density lipoprotein receptor OS=Mus musculus OX=10090 GN=Vldlr PE=1 SV=1 && PF00057:Low-density lipoprotein receptor domain class A|PF14670:Coagulation Factor Xa inhibitory site|PF07645:Calcium-binding EGF domain|PF00058:Low-density lipoprotein receptor repeat class B	-
novel.286	173.625	118.64	128.078	0	12.2156	5.56609	140.114	5.92722	4.54089	6.99e-18	3.42e-16	-	17	25584207	25586909	+	904	-	- && sp|Q9TTC1|POL_KORV Gag-Pol polyprotein OS=Koala retrovirus OX=394239 GN=pro-pol PE=3 SV=2 && -	-
MGP_BALBcJ_G0019658	865.415	836.965	720.899	3212.27	2105.15	2732.95	807.759	2683.46	-1.73199	8.49e-18	4.15e-16	Foxg1	12	46660378	46664580	+	4160	protein_coding	- && sp|Q60987|FOXG1_MOUSE Forkhead box protein G1 OS=Mus musculus OX=10090 GN=Foxg1 PE=1 SV=1 && PF00250:Forkhead domain	-
MGP_BALBcJ_G0031738	1276.87	1085.37	1101.47	324.064	379.701	228.21	1154.57	310.658	1.89304	9.19e-18	4.47e-16	Dmpk	7	16917172	16927192	+	4319	protein_coding	- && sp|P54265|DMPK_MOUSE Myotonin-protein kinase OS=Mus musculus OX=10090 GN=Dmpk PE=1 SV=1 && PF08826:DMPK coiled coil domain like|PF00069:Protein kinase domain	-
MGP_BALBcJ_G0033378	693.598	783.206	783.108	2118.96	2000.3	2791.95	753.304	2303.74	-1.61259	9.97e-18	4.84e-16	Cln8	8	11947041	11970835	+	7602	protein_coding	- && sp|Q9QUK3|CLN8_MOUSE Protein CLN8 OS=Mus musculus OX=10090 GN=Cln8 PE=1 SV=1 && -	-
MGP_BALBcJ_G0035658	534.441	533.878	584.586	1386.82	1647.07	1377.05	550.968	1470.31	-1.41625	1.03e-17	5.01e-16	Zdhhc9	X	42833769	42870736	-	6668	protein_coding	- && sp|Q58DA8|ZDHC9_BOVIN Palmitoyltransferase ZDHHC9 OS=Bos taurus OX=9913 GN=ZDHHC9 PE=2 SV=1 && PF01529:DHHC palmitoyltransferase	-
MGP_BALBcJ_G0025112	1351.93	1464.46	1512.24	415.718	534.432	547.703	1442.87	499.284	1.53088	1.16e-17	5.59e-16	Marveld1	19	39540958	39545279	+	4322	protein_coding	- && sp|Q7TQJ1|MALD1_MOUSE MARVEL domain-containing protein 1 OS=Mus musculus OX=10090 GN=Marveld1 PE=2 SV=1 && -	-
MGP_BALBcJ_G0019527	2432.57	2517.38	2564.31	7879	5749.47	7830.37	2504.75	7152.95	-1.51382	1.22e-17	5.86e-16	Rhob	12	5475007	5477228	-	2222	protein_coding	- && sp|Q3ZBW5|RHOB_BOVIN Rho-related GTP-binding protein RhoB OS=Bos taurus OX=9913 GN=RHOB PE=2 SV=1 && PF00071:Ras family	-
MGP_BALBcJ_G0026161	331.878	336.454	319.281	853.259	940.6	1137.71	329.204	977.189	-1.56953	1.44e-17	6.92e-16	Traf6	2	99580973	99604219	+	7883	protein_coding	- && sp|P70196|TRAF6_MOUSE TNF receptor-associated factor 6 OS=Mus musculus OX=10090 GN=Traf6 PE=1 SV=2 && PF13923:Zinc finger, C3HC4 type (RING finger)|PF02176:TRAF-type zinc finger|PF18048:TNF receptor-associated factor 6 zinc finger 2	-
MGP_BALBcJ_G0024470	2680.34	2714.81	2901.89	8784.64	6388.75	7709.03	2765.68	7627.47	-1.46354	1.46e-17	6.99e-16	Nars	18	61919696	61937284	-	2632	protein_coding	- && sp|Q8BP47|SYNC_MOUSE Asparagine--tRNA ligase, cytoplasmic OS=Mus musculus OX=10090 GN=NARS1 PE=1 SV=2 && PF01336:OB-fold nucleic acid binding domain|PF00152:tRNA synthetases class II (D, K and N)	-
MGP_BALBcJ_G0025762	416.882	473.631	440.956	2213.89	1217.49	1994.89	443.823	1808.75	-2.0268	1.55e-17	7.39e-16	Stk39	2	65670627	65937996	-	4955	protein_coding	- && sp|Q9Z1W9|STK39_MOUSE STE20/SPS1-related proline-alanine-rich protein kinase OS=Mus musculus OX=10090 GN=Stk39 PE=1 SV=1 && PF12202:Oxidative-stress-responsive kinase 1 C-terminal domain|PF00069:Protein kinase domain	-
MGP_BALBcJ_G0020906	17.1817	25.9524	24.7008	292.421	128.264	202.606	22.6116	207.763	-3.19981	1.56e-17	7.41e-16	Fst	13	113141341	113147795	-	2340	protein_coding	- && sp|P47931|FST_MOUSE Follistatin OS=Mus musculus OX=10090 GN=Fst PE=2 SV=1 && PF09289:Follistatin/Osteonectin-like EGF domain|PF07648:Kazal-type serine protease inhibitor domain	-
MGP_BALBcJ_G0029253	1058.93	1029.75	1080.43	2521.59	2578.51	3148.18	1056.37	2749.42	-1.37993	1.81e-17	8.57e-16	Cldn12	5	2499862	2526576	-	4228	protein_coding	- && sp|Q9ET43|CLD12_MOUSE Claudin-12 OS=Mus musculus OX=10090 GN=Cldn12 PE=1 SV=2 && -	-
MGP_BALBcJ_G0035207	538.058	564.465	596.479	177.853	154.731	105.756	566.334	146.113	1.95372	1.9e-17	9e-16	Parp3	9	104052239	104058855	-	3704	protein_coding	- && sp|Q3ULW8|PARP3_MOUSE Protein mono-ADP-ribosyltransferase PARP3 OS=Mus musculus OX=10090 GN=Parp3 PE=2 SV=1 && PF05406:WGR domain|PF00644:Poly(ADP-ribose) polymerase catalytic domain|PF02877:Poly(ADP-ribose) polymerase, regulatory domain	-
novel.12	395.179	291.038	276.283	20.7313	63.1139	34.5097	320.833	39.4516	3.01821	2.02e-17	9.55e-16	-	1	117747423	117756653	+	8267	-	- && - && -	-
MGP_BALBcJ_G0017326	21232.9	21942.8	22447.6	3824.39	6619.83	2905.5	21874.4	4449.9	2.29731	2.07e-17	9.72e-16	Col6a1	10	74509939	74527321	-	4380	protein_coding	- && sp|Q04857|CO6A1_MOUSE Collagen alpha-1(VI) chain OS=Mus musculus OX=10090 GN=Col6a1 PE=1 SV=1 && PF00092:von Willebrand factor type A domain|PF01391:Collagen triple helix repeat (20 copies)	-
MGP_BALBcJ_G0021470	518.164	586.71	578.183	1416.28	1334.55	1446.07	561.019	1398.97	-1.31822	2.2e-17	1.03e-15	Kctd9	14	60954032	60980407	+	4747	protein_coding	- && sp|Q80UN1|KCTD9_MOUSE BTB/POZ domain-containing protein KCTD9 OS=Mus musculus OX=10090 GN=Kctd9 PE=2 SV=1 && PF02214:BTB/POZ domain|PF00805:Pentapeptide repeats (8 copies)|PF11834:KHA, dimerisation domain of potassium ion channel	-
MGP_BALBcJ_G0021460	9.04299	13.9031	18.2969	212.769	97.7247	166.983	13.7477	159.159	-3.53312	2.28e-17	1.07e-15	Stmn4	14	59537315	59554702	+	1916	protein_coding	- && sp|P63042|STMN4_MOUSE Stathmin-4 OS=Mus musculus OX=10090 GN=Stmn4 PE=1 SV=1 && PF00836:Stathmin family	-
MGP_BALBcJ_G0022682	533.537	485.681	703.516	159.304	167.964	145.831	574.245	157.7	1.86399	2.38e-17	1.11e-15	Fam43a	16	27376774	27379838	+	3065	protein_coding	- && sp|Q8BUP8|FA43A_MOUSE Protein FAM43A OS=Mus musculus OX=10090 GN=Fam43a PE=2 SV=1 && PF14719:Phosphotyrosine interaction domain (PTB/PID)	-
MGP_BALBcJ_G0021578	661.947	666.421	664.178	1535.21	1584.97	1526.22	664.182	1548.8	-1.22155	2.55e-17	1.19e-15	Mzt1	14	92600612	92612266	-	2256	protein_coding	- && sp|Q8BUR9|MZT1_MOUSE Mitotic-spindle organizing protein 1 OS=Mus musculus OX=10090 GN=Mzt1 PE=1 SV=1 && PF12554:Mitotic-spindle organizing gamma-tubulin ring associated	-
novel.118	7.23439	10.1956	10.9781	106.93	86.5271	119.114	9.46938	104.19	-3.45994	2.77e-17	1.28e-15	-	12	68268077	68295214	-	1459	-	- && - && -	-
MGP_BALBcJ_G0020810	319.218	332.747	314.707	1079.12	799.103	1066.46	322.224	981.562	-1.60674	3.54e-17	1.64e-15	Hexb	13	95723342	95745192	-	1904	protein_coding	- && sp|P20060|HEXB_MOUSE Beta-hexosaminidase subunit beta OS=Mus musculus OX=10090 GN=Hexb PE=1 SV=2 && PF14845:beta-acetyl hexosaminidase like|PF00728:Glycosyl hydrolase family 20, catalytic domain	-
MGP_BALBcJ_G0016372	3219.31	3295.95	3449.88	1180.6	1452.64	1105.42	3321.71	1246.22	1.41409	3.62e-17	1.67e-15	Mcm6	1	127041346	127071059	-	4661	protein_coding	- && sp|P97311|MCM6_MOUSE DNA replication licensing factor MCM6 OS=Mus musculus OX=10090 GN=Mcm6 PE=1 SV=1 && -	-
MGP_BALBcJ_G0033738	135.645	127.908	127.164	410.262	498.803	389.626	130.239	432.897	-1.73331	4.11e-17	1.89e-15	Unc13a	8	69272754	69323714	-	12640	protein_coding	- && sp|Q4KUS2|UN13A_MOUSE Protein unc-13 homolog A OS=Mus musculus OX=10090 GN=Unc13a PE=1 SV=3 && -	-
MGP_BALBcJ_G0020495	1325.7	1409.77	1282.61	411.354	550.719	459.759	1339.36	473.944	1.49821	4.14e-17	1.9e-15	Fbxw17	13	47964231	47980147	+	3818	protein_coding	- && sp|Q6X9E4|FBW12_HUMAN F-box/WD repeat-containing protein 12 OS=Homo sapiens OX=9606 GN=FBXW12 PE=2 SV=2 && -	-
MGP_BALBcJ_G0025213	2736.41	3128.19	3258.68	7940.11	7375.16	6928.66	3041.09	7414.64	-1.2858	4.37e-17	2e-15	Xpnpep1	19	50517193	50606828	-	7034	protein_coding	- && sp|Q6P1B1|XPP1_MOUSE Xaa-Pro aminopeptidase 1 OS=Mus musculus OX=10090 GN=Xpnpep1 PE=1 SV=1 && PF01321:Creatinase/Prolidase N-terminal domain|PF16188:C-terminal region of peptidase_M24|PF00557:Metallopeptidase family M24|PF16189:Creatinase/Prolidase N-terminal domain	-
MGP_BALBcJ_G0024771	2728.27	2907.6	2927.51	12825.1	7922.82	8476.04	2854.46	9741.31	-1.77089	5.03e-17	2.29e-15	Slc3a2	19	5761467	5777070	-	2465	protein_coding	- && sp|P10852|4F2_MOUSE 4F2 cell-surface antigen heavy chain OS=Mus musculus OX=10090 GN=Slc3a2 PE=1 SV=1 && PF16028:Solute carrier family 3 member 2 N-terminus|PF00128:Alpha amylase, catalytic domain	-
MGP_BALBcJ_G0028255	192.616	220.595	204.925	828.163	555.809	775.913	206.046	719.961	-1.80468	5.91e-17	2.69e-15	Tmeff1	4	45377999	45459007	+	2549	protein_coding	- && sp|Q6PFE7|TEFF1_MOUSE Tomoregulin-1 OS=Mus musculus OX=10090 GN=Tmeff1 PE=2 SV=1 && PF07648:Kazal-type serine protease inhibitor domain	-
MGP_BALBcJ_G0032373	183.573	181.667	206.755	1189.32	754.312	625.628	190.665	856.422	-2.16724	6.75e-17	3.06e-15	Isg20	7	78613049	78620025	+	1864	protein_coding	- && sp|Q9JL16|ISG20_MOUSE Interferon-stimulated gene 20 kDa protein OS=Mus musculus OX=10090 GN=Isg20 PE=1 SV=1 && PF00929:Exonuclease	-
MGP_BALBcJ_G0027280	64.2053	80.6378	64.0392	343.704	245.33	292.776	69.6274	293.937	-2.07766	7.27e-17	3.29e-15	Serpini1	3	72689874	72776812	+	7178	protein_coding	- && sp|O35684|NEUS_MOUSE Neuroserpin OS=Mus musculus OX=10090 GN=Serpini1 PE=1 SV=1 && PF00079:Serpin (serine protease inhibitor)	-
MGP_BALBcJ_G0033943	1623.22	1968.67	1742.78	159.304	397.007	119.114	1778.22	225.142	2.98002	7.66e-17	3.46e-15	Cx3cl1	8	92544755	92555161	+	3703	protein_coding	- && sp|O35188|X3CL1_MOUSE Fractalkine OS=Mus musculus OX=10090 GN=Cx3cl1 PE=1 SV=3 && PF00048:Small cytokines (intecrine/chemokine), interleukin-8 like	-
MGP_BALBcJ_G0024497	2360.22	2638.8	2334.69	6386.35	5438.99	6899.72	2444.57	6241.69	-1.35232	8.06e-17	3.62e-15	Seh1l	18	65280728	65301753	+	3640	protein_coding	- && sp|Q8R2U0|SEH1_MOUSE Nucleoporin SEH1 OS=Mus musculus OX=10090 GN=Seh1l PE=2 SV=1 && -	-
MGP_BALBcJ_G0032751	114.846	166.837	116.185	16.3669	16.2874	15.585	132.623	16.0798	3.04338	8.14e-17	3.65e-15	Dchs1	7	105881408	105915874	-	11070	protein_coding	- && sp|E9PVD3|PCD16_MOUSE Protocadherin-16 OS=Mus musculus OX=10090 GN=Dchs1 PE=1 SV=1 && PF00028:Cadherin domain	-
MGP_BALBcJ_G0019552	245.969	223.376	255.242	615.394	747.187	716.912	241.529	693.164	-1.52106	8.43e-17	3.77e-15	Lpin1	12	13683649	13737881	-	5826	protein_coding	- && sp|Q91ZP3|LPIN1_MOUSE Phosphatidate phosphatase LPIN1 OS=Mus musculus OX=10090 GN=Lpin1 PE=1 SV=1 && PF16876:Lipin/Ned1/Smp2 multi-domain protein middle domain|PF08235:LNS2 (Lipin/Ned1/Smp2)|PF04571:lipin, N-terminal conserved region	-
MGP_BALBcJ_G0020813	63.301	83.4184	67.6986	269.508	295.21	258.266	71.4727	274.328	-1.94128	1.02e-16	4.57e-15	Arhgef28	13	96491201	96799366	-	6266	protein_coding	- && sp|P97433|ARG28_MOUSE Rho guanine nucleotide exchange factor 28 OS=Mus musculus OX=10090 GN=Arhgef28 PE=1 SV=1 && -	-
MGP_BALBcJ_G0033382	2.7129	2.78061	2.74454	108.021	59.042	132.473	2.74602	99.8454	-5.1829	1.12e-16	4.97e-15	Myom2	8	12126413	12201029	+	8852	protein_coding	- && sp|P54296|MYOM2_HUMAN Myomesin-2 OS=Homo sapiens OX=9606 GN=MYOM2 PE=1 SV=2 && PF00041:Fibronectin type III domain|PF07679:Immunoglobulin I-set domain	-
MGP_BALBcJ_G0022520	375.284	418.019	479.379	1091.12	1266.35	1152.18	424.227	1169.88	-1.46363	1.19e-16	5.27e-15	Spidr	16	12450540	12721781	-	3279	protein_coding	- && sp|Q8BGX7|SPIDR_MOUSE DNA repair-scaffolding protein OS=Mus musculus OX=10090 GN=Spidr PE=2 SV=1 && PF14951:Domain of unknown function (DUF4503)|PF14950:Domain of unknown function (DUF4502)	-
MGP_BALBcJ_G0032532	400.605	526.463	490.357	1702.15	1235.81	1491.71	472.475	1476.56	-1.64389	1.22e-16	5.38e-15	Map6	7	99202142	99268894	+	6957	protein_coding	- && sp|Q7TSJ2|MAP6_MOUSE Microtubule-associated protein 6 OS=Mus musculus OX=10090 GN=Map6 PE=1 SV=2 && -	-
MGP_BALBcJ_G0022715	1054.41	1115.03	1022.8	2375.38	2500.12	2804.19	1064.08	2559.9	-1.26646	1.29e-16	5.69e-15	Fyttd1	16	29660173	29691610	+	6076	protein_coding	- && sp|Q91Z49|UIF_MOUSE UAP56-interacting factor OS=Mus musculus OX=10090 GN=Fyttd1 PE=1 SV=1 && -	-
novel.137	80.4826	106.59	98.8033	4.36449	8.14372	4.45287	95.2921	5.6537	4.06295	1.52e-16	6.69e-15	-	13	52479534	52494961	+	3890	-	- && - && -	-
MGP_BALBcJ_G0016036	409.648	370.749	278.113	1013.65	1160.48	1141.05	352.836	1105.06	-1.64705	1.54e-16	6.75e-15	Fzd5	1	62721435	62728628	-	6915	protein_coding	- && sp|Q9EQD0|FZD5_MOUSE Frizzled-5 OS=Mus musculus OX=10090 GN=Fzd5 PE=1 SV=3 && PF01534:Frizzled/Smoothened family membrane region|PF01392:Fz domain	-
MGP_BALBcJ_G0017529	1024.57	926.871	932.228	2561.96	4655.16	5371.27	961.223	4196.13	-2.12611	1.56e-16	6.8e-15	Aldh1l2	10	81693769	81745669	-	4251	protein_coding	- && sp|Q8K009|AL1L2_MOUSE Mitochondrial 10-formyltetrahydrofolate dehydrogenase OS=Mus musculus OX=10090 GN=Aldh1l2 PE=1 SV=2 && PF00171:Aldehyde dehydrogenase family|PF02911:Formyl transferase, C-terminal domain|PF00551:Formyl transferase	-
MGP_BALBcJ_G0029133	0	1.85374	5.48907	768.151	271.797	566.628	2.44761	535.525	-7.7752	1.56e-16	6.8e-15	Car6	4	148167066	148181231	-	1816	protein_coding	- && sp|P18761|CAH6_MOUSE Carbonic anhydrase 6 OS=Mus musculus OX=10090 GN=Ca6 PE=1 SV=3 && PF00194:Eukaryotic-type carbonic anhydrase	-
MGP_BALBcJ_G0031113	614.924	643.249	646.796	1600.68	1620.6	1404.88	634.989	1542.05	-1.28017	1.64e-16	7.15e-15	Vhl	6	111648000	111655603	+	2997	protein_coding	- && sp|P40338|VHL_MOUSE von Hippel-Lindau disease tumor suppressor OS=Mus musculus OX=10090 GN=Vhl PE=1 SV=1 && -	-
MGP_BALBcJ_G0022776	6.3301	7.41497	5.48907	132.026	64.1318	119.114	6.41138	105.091	-4.03413	1.68e-16	7.3e-15	Maats1	16	35113432	35157949	-	4514	protein_coding	- && sp|Q8BRC6|CFA91_MOUSE Cilia- and flagella-associated protein 91 OS=Mus musculus OX=10090 GN=Cfap91 PE=1 SV=3 && PF14738:Cilia- and flagella-associated protein 91	-
MGP_BALBcJ_G0033363	217.032	225.23	239.69	31.6426	59.042	33.3965	227.317	41.3604	2.45283	1.71e-16	7.43e-15	Gas6	8	10555538	10584705	-	2593	protein_coding	- && sp|Q61592|GAS6_MOUSE Growth arrest-specific protein 6 OS=Mus musculus OX=10090 GN=Gas6 PE=2 SV=2 && PF07645:Calcium-binding EGF domain|PF02210:Laminin G domain|PF00054:Laminin G domain|PF14670:Coagulation Factor Xa inhibitory site|PF00594:Vitamin K-dependent carboxylation/gamma-carboxyglutamic (GLA) domain	-
MGP_BALBcJ_G0017742	390.657	423.58	524.207	1714.16	1324.37	1257.94	446.148	1432.15	-1.68259	1.8e-16	7.77e-15	2024-03-09	10	125806662	125811667	-	3037	protein_coding	- && sp|Q3TZ87|MARH9_MOUSE E3 ubiquitin-protein ligase MARCHF9 OS=Mus musculus OX=10090 GN=Marchf9 PE=2 SV=1 && PF12906:RING-variant domain	-
MGP_BALBcJ_G0025450	482.896	545	483.039	149.484	185.27	159.19	503.645	164.648	1.612	1.84e-16	7.92e-15	Nacc2	2	23179079	23249008	-	7862	protein_coding	- && sp|Q9DCM7|NACC2_MOUSE Nucleus accumbens-associated protein 2 OS=Mus musculus OX=10090 GN=Nacc2 PE=2 SV=1 && -	-
MGP_BALBcJ_G0031024	4862.42	5396.25	5020.67	11857.2	13772.1	11191.2	5093.11	12273.5	-1.26896	2.03e-16	8.75e-15	Fbln2	6	89202856	89264964	+	6370	protein_coding	- && sp|P37889|FBLN2_MOUSE Fibulin-2 OS=Mus musculus OX=10090 GN=Fbln2 PE=1 SV=2 && PF12662:Complement Clr-like EGF-like|PF07645:Calcium-binding EGF domain|PF14670:Coagulation Factor Xa inhibitory site	-
MGP_BALBcJ_G0027001	2257.13	2330.15	2281.63	5111.91	4837.37	5637.33	2289.64	5195.54	-1.18212	2.1e-16	9.03e-15	Dnajc5	2	180851079	180885909	+	6951	protein_coding	- && sp|P60904|DNJC5_MOUSE DnaJ homolog subfamily C member 5 OS=Mus musculus OX=10090 GN=Dnajc5 PE=1 SV=1 && PF00226:DnaJ domain	-
novel.38	3127.97	3391.42	3072.97	797.611	1268.38	880.555	3197.45	982.184	1.70248	2.15e-16	9.2e-15	-	10	19590568	19596427	+	3809	-	- && sp|B1B212|H60B_MOUSE Histocompatibility antigen 60b OS=Mus musculus OX=10090 GN=H60b PE=2 SV=1 && -	-
MGP_BALBcJ_G0021958	2277.03	2265.27	2302.67	4950.43	5061.32	5867.77	2281.66	5293.17	-1.21402	2.29e-16	9.79e-15	Mroh1	15	73696889	73769750	+	16277	protein_coding	- && sp|Q8NDA8|MROH1_HUMAN Maestro heat-like repeat-containing protein family member 1 OS=Homo sapiens OX=9606 GN=MROH1 PE=2 SV=3 && -	-
MGP_BALBcJ_G0020129	798.496	712.764	635.818	121.115	228.024	168.096	715.693	172.412	2.05208	2.45e-16	1.04e-14	Itgb8	12	118076420	118166540	-	11060	protein_coding	- && sp|Q0VBD0|ITB8_MOUSE Integrin beta-8 OS=Mus musculus OX=10090 GN=Itgb8 PE=1 SV=1 && PF17205:Integrin plexin domain|PF00362:Integrin beta chain VWA domain	-
MGP_BALBcJ_G0020928	768.654	760.961	806.894	2037.13	1732.58	2213.08	778.837	1994.26	-1.35631	2.49e-16	1.06e-14	Zfp131	13	118407582	118435487	-	3067	protein_coding	- && sp|Q8K3J5|ZN131_MOUSE Zinc finger protein 131 OS=Mus musculus OX=10090 GN=Znf131 PE=1 SV=1 && PF00651:BTB/POZ domain	-
MGP_BALBcJ_G0031926	687.268	712.764	713.58	245.503	290.12	248.247	704.537	261.29	1.43029	2.69e-16	1.14e-14	Plekhg2	7	26641770	26654708	-	6793	protein_coding	- && sp|Q6KAU7|PKHG2_MOUSE Pleckstrin homology domain-containing family G member 2 OS=Mus musculus OX=10090 GN=Plekhg2 PE=2 SV=2 && PF00169:PH domain|PF00621:RhoGEF domain	-
MGP_BALBcJ_G0027151	5907.79	5203.46	4655.65	17241.9	13153.1	21232.4	5255.63	17209.2	-1.71122	3.04e-16	1.28e-14	Hspa4l	3	37515629	37568229	+	11668	protein_coding	- && sp|P48722|HS74L_MOUSE Heat shock 70 kDa protein 4L OS=Mus musculus OX=10090 GN=Hspa4l PE=1 SV=2 && -	-
MGP_BALBcJ_G0019551	384.327	309.575	335.748	61.1029	103.832	72.3591	343.217	79.0982	2.11467	3.12e-16	1.31e-14	Trib2	12	12942540	12967724	-	4291	protein_coding	- && sp|Q8K4K3|TRIB2_MOUSE Tribbles homolog 2 OS=Mus musculus OX=10090 GN=Trib2 PE=2 SV=2 && PF00069:Protein kinase domain	-
MGP_BALBcJ_G0029288	173.625	191.862	193.947	816.16	568.025	561.062	186.478	648.416	-1.79785	3.2e-16	1.34e-14	Tmem60	5	18251352	18256031	+	3176	protein_coding	- && - && -	-
MGP_BALBcJ_G0026893	762.324	768.376	791.342	2613.24	2069.52	1849.05	774.014	2177.27	-1.49209	3.55e-16	1.49e-14	MGP_BALBcJ_G0026893	2	166612345	166660457	-	3272	protein_coding	- && sp|Q99LQ7|PDES1_MOUSE Plasmanylethanolamine desaturase OS=Mus musculus OX=10090 GN=PEDS1 PE=1 SV=1 && PF10520:B domain of TMEM189, localisation domain	-
MGP_BALBcJ_G0023088	1031.81	1166	1112.45	2595.78	2455.33	2888.8	1103.42	2646.64	-1.26213	3.56e-16	1.49e-14	Ezr	17	3833323	3879659	-	3296	protein_coding	- && sp|P26040|EZRI_MOUSE Ezrin OS=Mus musculus OX=10090 GN=Ezr PE=1 SV=3 && PF00373:FERM central domain|PF09379:FERM N-terminal domain|PF09380:FERM C-terminal PH-like domain|PF00769:Ezrin/radixin/moesin family	-
MGP_BALBcJ_G0017527	501.886	480.119	438.211	1145.68	1548.33	1304.69	473.406	1332.9	-1.49359	4.12e-16	1.72e-14	Slc41a2	10	81445813	81553057	-	5349	protein_coding	- && sp|Q8BYR8|S41A2_MOUSE Solute carrier family 41 member 2 OS=Mus musculus OX=10090 GN=Slc41a2 PE=1 SV=1 && PF01769:Divalent cation transporter	-
MGP_BALBcJ_G0033455	1591.57	1610.9	1542.43	3363.93	4234.74	3928.54	1581.63	3842.4	-1.28065	4.37e-16	1.82e-14	Plekha2	8	22375376	22438561	-	5432	protein_coding	- && sp|Q9ERS5|PKHA2_MOUSE Pleckstrin homology domain-containing family A member 2 OS=Mus musculus OX=10090 GN=Plekha2 PE=1 SV=1 && -	-
MGP_BALBcJ_G0035530	108.516	88.0528	98.8033	0	3.0539	3.33965	98.4574	2.13118	5.5219	4.66e-16	1.93e-14	Sytl5	X	4653308	4753499	+	2301	protein_coding	- && sp|Q80T23|SYTL5_MOUSE Synaptotagmin-like protein 5 OS=Mus musculus OX=10090 GN=Sytl5 PE=1 SV=1 && PF00168:C2 domain|PF02318:FYVE-type zinc finger	-
MGP_BALBcJ_G0023842	705.354	601.54	708.091	199.676	251.437	174.775	671.661	208.629	1.68554	5.33e-16	2.21e-14	Rftn1	17	49913674	50109717	-	3177	protein_coding	- && sp|Q6A0D4|RFTN1_MOUSE Raftlin OS=Mus musculus OX=10090 GN=Rftn1 PE=1 SV=4 && PF15250:Raftlin	-
MGP_BALBcJ_G0016268	0	4.63436	1.82969	99.2923	72.2755	95.7367	2.15468	89.1015	-5.37959	5.35e-16	2.21e-14	Gpr35	1	91341445	91376959	+	4839	protein_coding	- && sp|Q9ES90|GPR35_MOUSE G-protein coupled receptor 35 OS=Mus musculus OX=10090 GN=Gpr35 PE=2 SV=1 && PF00001:7 transmembrane receptor (rhodopsin family)	-
MGP_BALBcJ_G0021718	415.073	464.363	451.934	1262.43	1024.07	1299.12	443.79	1195.21	-1.42914	5.38e-16	2.22e-14	Fam134b	15	22932641	23064513	+	3323	protein_coding	- && sp|Q8VE91|RETR1_MOUSE Reticulophagy regulator 1 OS=Mus musculus OX=10090 GN=Retreg1 PE=1 SV=2 && -	-
MGP_BALBcJ_G0031233	279.429	260.451	283.602	65.4674	75.3294	41.189	274.494	60.662	2.17462	5.48e-16	2.25e-14	C1rl	6	122521658	122613222	+	2979	protein_coding	- && sp|Q3UZ09|C1RL_MOUSE Complement C1r subcomponent-like protein OS=Mus musculus OX=10090 GN=C1rl PE=1 SV=1 && PF00431:CUB domain|PF00089:Trypsin	-
MGP_BALBcJ_G0015048	621.254	708.13	614.776	33.8248	136.407	57.8873	648.053	76.0398	3.08767	5.58e-16	2.29e-14	Ptprv	1	133914434	133939299	-	6981	processed_transcript	- && sp|P70289|PTPRV_MOUSE Receptor-type tyrosine-protein phosphatase V OS=Mus musculus OX=10090 GN=Ptprv PE=2 SV=1 && PF00041:Fibronectin type III domain	-
MGP_BALBcJ_G0029377	5935.82	5671.53	6196.25	1407.55	1925.99	880.555	5934.53	1404.7	2.07862	6.73e-16	2.75e-14	Emilin1	5	28456713	28464595	+	4936	protein_coding	- && sp|Q99K41|EMIL1_MOUSE EMILIN-1 OS=Mus musculus OX=10090 GN=Emilin1 PE=1 SV=1 && PF07546:EMI domain|PF00386:C1q domain|PF01391:Collagen triple helix repeat (20 copies)	-
MGP_BALBcJ_G0034844	295.706	304.014	348.556	848.894	1309.1	985.197	316.092	1047.73	-1.72914	7.05e-16	2.88e-14	Ulk3	9	54760622	54767399	+	2822	protein_coding	- && sp|Q3U3Q1|ULK3_MOUSE Serine/threonine-protein kinase ULK3 OS=Mus musculus OX=10090 GN=Ulk3 PE=2 SV=1 && PF00069:Protein kinase domain|PF04212:MIT (microtubule interacting and transport) domain	-
novel.125	254.108	260.451	225.052	53.4651	73.2935	55.6609	246.537	60.8065	2.01691	7.59e-16	3.09e-14	-	12	115335318	115341703	-	6063	-	- && sp|P51517|POL_SRV2 Gag-Pro-Pol polyprotein OS=Simian retrovirus SRV-2 OX=39068 GN=pol PE=3 SV=2 && PF00607:gag gene protein p24 (core nucleocapsid protein)	-
MGP_BALBcJ_G0030263	1809.5	1934.38	1974.24	3974.96	4293.78	4249.15	1906.04	4172.63	-1.13041	7.72e-16	3.14e-14	Sun1	5	139299990	139349825	+	7596	protein_coding	- && sp|Q9D666|SUN1_MOUSE SUN domain-containing protein 1 OS=Mus musculus OX=10090 GN=Sun1 PE=1 SV=2 && PF09387:Mitochondrial RNA binding protein MRP|PF07738:Sad1 / UNC-like C-terminal|PF18580:SUN2 coiled coil domain 2	-
novel.415	177.243	190.009	177.48	916.544	546.647	611.156	181.577	691.449	-1.92887	7.77e-16	3.15e-14	-	2	149936536	149937235	-	700	-	- && sp|P16858|G3P_MOUSE Glyceraldehyde-3-phosphate dehydrogenase OS=Mus musculus OX=10090 GN=Gapdh PE=1 SV=2 && PF00044:Glyceraldehyde 3-phosphate dehydrogenase, NAD binding domain|PF02800:Glyceraldehyde 3-phosphate dehydrogenase, C-terminal domain	-
MGP_BALBcJ_G0030502	23.5118	16.6837	21.0415	197.493	101.797	183.681	20.4123	160.99	-2.97757	8.03e-16	3.24e-14	Fam71f1	6	26116164	26133042	+	1625	protein_coding	- && sp|Q3UZD7|F71F1_MOUSE Protein FAM71F1 OS=Mus musculus OX=10090 GN=Fam71f1 PE=2 SV=1 && -	-
novel.276	490.13	412.458	416.255	91.6544	147.605	111.322	439.614	116.86	1.90961	8.32e-16	3.35e-14	-	17	12021596	12073554	+	8646	-	- && - && -	-
MGP_BALBcJ_G0024242	25.3204	13.9031	25.6157	345.886	119.102	214.851	21.613	226.613	-3.38868	8.58e-16	3.45e-14	Cystm1	18	33569311	33627092	+	2840	protein_coding	- && - && -	-
MGP_BALBcJ_G0019675	46.1193	78.7841	71.358	339.339	437.725	252.7	65.4204	343.255	-2.39268	8.61e-16	3.45e-14	Egln3	12	51490262	51518699	-	2632	protein_coding	- && sp|Q91UZ4|EGLN3_MOUSE Prolyl hydroxylase EGLN3 OS=Mus musculus OX=10090 GN=Egln3 PE=1 SV=1 && PF13640:2OG-Fe(II) oxygenase superfamily	-
MGP_BALBcJ_G0027421	1029.09	1015.85	947.78	190.947	338.982	299.455	997.575	276.462	1.8507	9.26e-16	3.7e-14	Il6ra	3	87091730	87141287	-	8304	protein_coding	- && sp|P22272|IL6RA_MOUSE Interleukin-6 receptor subunit alpha OS=Mus musculus OX=10090 GN=Il6ra PE=1 SV=2 && -	-
MGP_BALBcJ_G0025498	530.824	566.318	560.8	80.7431	168.982	84.6045	552.648	111.443	2.30711	9.67e-16	3.86e-14	Ralgds	2	25685745	25725666	+	6159	protein_coding	- && sp|Q03386|GNDS_RAT Ral guanine nucleotide dissociation stimulator OS=Rattus norvegicus OX=10116 GN=Ralgds PE=1 SV=1 && PF00618:RasGEF N-terminal motif|PF00617:RasGEF domain	-
MGP_BALBcJ_G0029023	1022.76	1167.86	1110.62	2515.04	2766.83	3311.82	1100.41	2864.56	-1.38025	1.04e-15	4.15e-14	Fbxo42	4	138601007	138664538	+	5934	protein_coding	- && sp|Q6PDJ6|FBX42_MOUSE F-box only protein 42 OS=Mus musculus OX=10090 GN=Fbxo42 PE=1 SV=1 && PF13415:Galactose oxidase, central domain|PF07646:Kelch motif|PF12937:F-box-like	-
MGP_BALBcJ_G0011426	1995.79	1750.86	1708.93	12863.3	6325.64	6189.49	1818.53	8459.46	-2.21778	1.1e-15	4.38e-14	MGP_BALBcJ_G0011426	18	51300860	51303051	+	1008	processed_pseudogene	- && sp|P16858|G3P_MOUSE Glyceraldehyde-3-phosphate dehydrogenase OS=Mus musculus OX=10090 GN=Gapdh PE=1 SV=2 && PF02800:Glyceraldehyde 3-phosphate dehydrogenase, C-terminal domain|PF00044:Glyceraldehyde 3-phosphate dehydrogenase, NAD binding domain	-
novel.606	83.1955	86.199	72.2728	406.989	277.905	287.21	80.5558	324.035	-2.00786	1.17e-15	4.64e-14	-	8	77281825	77287607	+	526	-	- && - && -	-
MGP_BALBcJ_G0027142	390.657	389.286	299.155	44.7361	91.6169	36.7362	359.699	57.6964	2.6353	1.25e-15	4.93e-14	Fgf2	3	34246418	34304886	+	6782	protein_coding	- && sp|P15655|FGF2_MOUSE Fibroblast growth factor 2 OS=Mus musculus OX=10090 GN=Fgf2 PE=1 SV=1 && PF00167:Fibroblast growth factor	-
MGP_BALBcJ_G0023453	882.596	775.791	811.468	4618.73	2651.8	2493.61	823.285	3254.71	-1.98302	1.32e-15	5.21e-14	Ndufv3	17	30363214	30374357	+	2490	protein_coding	- && sp|Q8BK30|NDUV3_MOUSE NADH dehydrogenase [ubiquinone] flavoprotein 3, mitochondrial OS=Mus musculus OX=10090 GN=Ndufv3 PE=1 SV=1 && PF15880:NADH dehydrogenase [ubiquinone] flavoprotein 3, mitochondrial	-
MGP_BALBcJ_G0028318	235.118	276.208	186.629	821.616	653.534	848.272	232.651	774.474	-1.73492	1.33e-15	5.23e-14	E130308A19Rik	4	56461299	56603855	+	12607	protein_coding	- && sp|Q8C4P0|K1958_MOUSE Uncharacterized protein KIAA1958 homolog OS=Mus musculus OX=10090 PE=2 SV=1 && PF12012:Domain of unknown function (DUF3504)	-
MGP_BALBcJ_G0018217	969.409	1004.73	886.486	298.968	368.503	384.06	953.541	350.51	1.44373	1.35e-15	5.29e-14	Jade2	11	49451572	49494780	-	10335	protein_coding	- && sp|Q6ZQF7|JADE2_MOUSE E3 ubiquitin-protein ligase Jade-2 OS=Mus musculus OX=10090 GN=Jade2 PE=1 SV=2 && PF13832:PHD-zinc-finger like domain|PF13831:PHD-finger	-
MGP_BALBcJ_G0010518	132.932	155.714	164.672	952.551	528.324	542.137	151.106	674.337	-2.15784	1.39e-15	5.44e-14	MGP_BALBcJ_G0010518	10	120888539	120889529	+	991	processed_pseudogene	- && sp|P16858|G3P_MOUSE Glyceraldehyde-3-phosphate dehydrogenase OS=Mus musculus OX=10090 GN=Gapdh PE=1 SV=2 && PF02800:Glyceraldehyde 3-phosphate dehydrogenase, C-terminal domain|PF00044:Glyceraldehyde 3-phosphate dehydrogenase, NAD binding domain	-
MGP_BALBcJ_G0016352	1290.44	1559.92	1737.29	4041.52	4012.82	3701.45	1529.22	3918.6	-1.35759	1.51e-15	5.88e-14	Insig2	1	119948895	119978108	-	3164	protein_coding	- && sp|Q91WG1|INSI2_MOUSE Insulin-induced gene 2 protein OS=Mus musculus OX=10090 GN=Insig2 PE=1 SV=1 && PF07281:Insulin-induced protein (INSIG)	-
MGP_BALBcJ_G0016802	2135.05	2254.15	1931.24	5341.05	5884.86	8319.07	2106.81	6514.99	-1.62867	1.56e-15	6.08e-14	Cdc42bpa	1	179459942	179664707	+	21538	protein_coding	- && sp|Q3UU96|MRCKA_MOUSE Serine/threonine-protein kinase MRCK alpha OS=Mus musculus OX=10090 GN=Cdc42bpa PE=1 SV=2 && -	-
MGP_BALBcJ_G0033529	1492.09	1571.05	1585.43	4907.87	3482.46	4020.94	1549.52	4137.09	-1.41674	1.57e-15	6.1e-14	Cnot7	8	37886754	37909885	-	5738	protein_coding	- && sp|Q3ZC01|CNOT7_BOVIN CCR4-NOT transcription complex subunit 7 OS=Bos taurus OX=9913 GN=CNOT7 PE=2 SV=1 && PF04857:CAF1 family ribonuclease	-
MGP_BALBcJ_G0025214	277.62	344.796	311.962	803.067	794.013	838.253	311.459	811.778	-1.38214	1.63e-15	6.32e-14	Add3	19	50713636	50822564	+	4938	protein_coding	- && sp|Q9QYB5|ADDG_MOUSE Gamma-adducin OS=Mus musculus OX=10090 GN=Add3 PE=1 SV=2 && PF00596:Class II Aldolase and Adducin N-terminal domain	-
MGP_BALBcJ_G0027742	569.709	568.172	550.737	2363.37	1617.55	1483.92	562.873	1821.61	-1.6943	1.65e-15	6.39e-14	Atxn7l2	3	105963833	105972545	-	4946	protein_coding	- && sp|Q5T6C5|AT7L2_HUMAN Ataxin-7-like protein 2 OS=Homo sapiens OX=9606 GN=ATXN7L2 PE=1 SV=1 && -	-
MGP_BALBcJ_G0031552	290.28	283.623	265.305	73.1053	91.6169	70.1327	279.736	78.285	1.83518	1.77e-15	6.84e-14	Ssc5d	7	1920307	1939960	+	4284	protein_coding	- && sp|Q8BV57|SRCRL_MOUSE Soluble scavenger receptor cysteine-rich domain-containing protein SSC5D OS=Mus musculus OX=10090 GN=Ssc5d PE=1 SV=1 && PF00530:Scavenger receptor cysteine-rich domain	-
MGP_BALBcJ_G0023945	796.688	826.769	822.446	247.685	335.929	237.115	815.301	273.576	1.57422	1.91e-15	7.36e-14	Ddx11	17	66201924	66232792	+	4279	protein_coding	- && sp|Q6AXC6|DDX11_MOUSE ATP-dependent DNA helicase DDX11 OS=Mus musculus OX=10090 GN=Ddx11 PE=1 SV=2 && PF06733:DEAD_2|PF13307:Helicase C-terminal domain	-
MGP_BALBcJ_G0032559	1420.65	1414.41	1300.91	5132.65	3239.17	4082.17	1378.66	4151.33	-1.59025	2.04e-15	7.82e-14	Rab6a	7	100575350	100608931	+	3724	protein_coding	- && sp|Q9H0N0|RAB6C_HUMAN Ras-related protein Rab-6C OS=Homo sapiens OX=9606 GN=RAB6C PE=1 SV=2 && PF00071:Ras family	-
MGP_BALBcJ_G0033519	185.381	169.617	147.29	525.922	569.043	878.328	167.43	657.764	-1.97366	2.16e-15	8.28e-14	Lonrf1	8	33609181	33645538	-	3847	protein_coding	- && sp|D3YY23|LONF1_MOUSE LON peptidase N-terminal domain and RING finger protein 1 OS=Mus musculus OX=10090 GN=Lonrf1 PE=1 SV=2 && PF02190:ATP-dependent protease La (LON) substrate-binding domain|PF13923:Zinc finger, C3HC4 type (RING finger)	-
MGP_BALBcJ_G0032988	14226.4	15759.6	17175.3	88904.8	46426.3	50925.2	15720.4	62085.4	-1.98161	2.24e-15	8.56e-14	Aldoa	7	127282912	127288427	-	2925	protein_coding	- && sp|P05064|ALDOA_MOUSE Fructose-bisphosphate aldolase A OS=Mus musculus OX=10090 GN=Aldoa PE=1 SV=2 && PF00274:Fructose-bisphosphate aldolase class-I	-
MGP_BALBcJ_G0022866	972.122	957.458	773.96	2267.35	2140.78	2537.02	901.18	2315.05	-1.36108	2.37e-15	9.06e-14	Filip1l	16	54188910	54412847	+	5333	protein_coding	- && sp|Q6P6L0|FIL1L_MOUSE Filamin A-interacting protein 1-like OS=Mus musculus OX=10090 GN=Filip1l PE=1 SV=2 && PF09727:Cortactin-binding protein-2	-
MGP_BALBcJ_G0025771	18.9903	19.4643	15.5524	92.7455	174.072	247.134	18.0023	171.317	-3.25025	2.41e-15	9.17e-14	Lrp2	2	66870275	67032962	-	16701	protein_coding	- && sp|A2ARV4|LRP2_MOUSE Low-density lipoprotein receptor-related protein 2 OS=Mus musculus OX=10090 GN=Lrp2 PE=1 SV=1 && PF00058:Low-density lipoprotein receptor repeat class B|PF14670:Coagulation Factor Xa inhibitory site|PF07645:Calcium-binding EGF domain|PF12662:Complement Clr-like EGF-like|PF00057:Low-density lipoprotein receptor domain class A	-
MGP_BALBcJ_G0033935	1177.4	1232.74	1247.85	4577.26	2831.98	4794.63	1219.33	4067.96	-1.73813	2.45e-15	9.31e-14	Herpud1	8	92165344	92174275	+	2333	protein_coding	- && sp|Q9JJK5|HERP1_MOUSE Homocysteine-responsive endoplasmic reticulum-resident ubiquitin-like domain member 1 protein OS=Mus musculus OX=10090 GN=Herpud1 PE=1 SV=1 && PF00240:Ubiquitin family	-
MGP_BALBcJ_G0034119	2435.28	2563.73	2862.55	7818.99	5861.44	6584.68	2620.52	6755.04	-1.36609	2.57e-15	9.74e-14	Bcar1	8	110031747	110064984	-	3200	protein_coding	- && sp|Q61140|BCAR1_MOUSE Breast cancer anti-estrogen resistance protein 1 OS=Mus musculus OX=10090 GN=Bcar1 PE=1 SV=2 && PF12026:Crk-Associated Substrate C-terminal domain|PF08824:Serine rich protein interaction domain|PF00018:SH3 domain	-
MGP_BALBcJ_G0017246	224.266	196.497	231.456	44.7361	52.9342	61.227	217.406	52.9657	2.0379	2.62e-15	9.91e-14	Dna2	10	60607043	60634131	+	5872	protein_coding	- && sp|Q6ZQJ5|DNA2_MOUSE DNA replication ATP-dependent helicase/nuclease DNA2 OS=Mus musculus OX=10090 GN=Dna2 PE=1 SV=2 && PF13087:AAA domain|PF08696:DNA replication factor Dna2|PF13086:AAA domain	-
MGP_BALBcJ_G0032848	360.815	418.946	443.7	1122.77	978.265	1253.48	407.821	1118.17	-1.45499	2.71e-15	1.02e-13	Rnf141	7	111157710	111201667	-	5461	protein_coding	- && sp|Q99MB7|RN141_MOUSE RING finger protein 141 OS=Mus musculus OX=10090 GN=Rnf141 PE=1 SV=2 && PF13920:Zinc finger, C3HC4 type (RING finger)	-
MGP_BALBcJ_G0029134	26045.6	28180.6	30402.2	124180	76094.9	78672.2	28209.5	92982.3	-1.72078	2.87e-15	1.08e-13	Eno1	4	148219109	148231392	+	5048	protein_coding	- && sp|P17182|ENOA_MOUSE Alpha-enolase OS=Mus musculus OX=10090 GN=Eno1 PE=1 SV=3 && PF03952:Enolase, N-terminal domain|PF00113:Enolase, C-terminal TIM barrel domain	-
MGP_BALBcJ_G0034100	247.778	342.016	392.469	42.5538	81.4372	36.7362	327.421	53.5757	2.6068	3e-15	1.13e-13	Il34	8	109021576	109088722	-	2073	protein_coding	- && sp|Q8R1R4|IL34_MOUSE Interleukin-34 OS=Mus musculus OX=10090 GN=Il34 PE=1 SV=1 && PF15036:Interleukin 34	-
MGP_BALBcJ_G0035875	816.582	841.599	877.337	3379.21	2438.03	2098.41	845.173	2638.55	-1.64243	3.03e-15	1.14e-13	Pdk3	X	88927728	88994860	-	2560	protein_coding	- && sp|Q922H2|PDK3_MOUSE [Pyruvate dehydrogenase (acetyl-transferring)] kinase isozyme 3, mitochondrial OS=Mus musculus OX=10090 GN=Pdk3 PE=1 SV=1 && PF02518:Histidine kinase-, DNA gyrase B-, and HSP90-like ATPase|PF10436:Mitochondrial branched-chain alpha-ketoacid dehydrogenase kinase	-
MGP_BALBcJ_G0035282	788.549	937.994	1007.25	2312.09	2121.44	2460.21	911.263	2297.91	-1.33436	3.11e-15	1.16e-13	Arih2	9	106215515	106267601	-	8149	protein_coding	- && sp|Q9Z1K6|ARI2_MOUSE E3 ubiquitin-protein ligase ARIH2 OS=Mus musculus OX=10090 GN=Arih2 PE=1 SV=1 && PF01485:IBR domain, a half RING-finger domain	-
MGP_BALBcJ_G0016337	3250.05	2965.06	3221.17	1019.11	1409.88	1176.67	3145.43	1201.89	1.38773	3.2e-15	1.19e-13	Inhbb	1	118049666	118056428	-	4255	protein_coding	- && sp|Q04999|INHBB_MOUSE Inhibin beta B chain OS=Mus musculus OX=10090 GN=Inhbb PE=2 SV=4 && -	-
MGP_BALBcJ_G0022872	540.771	505.145	509.569	1182.78	1503.53	1704.34	518.495	1463.55	-1.49702	3.28e-15	1.22e-13	Cpox	16	55469050	55479206	+	3156	protein_coding	- && sp|P36552|HEM6_MOUSE Oxygen-dependent coproporphyrinogen-III oxidase, mitochondrial OS=Mus musculus OX=10090 GN=Cpox PE=1 SV=2 && PF01218:Coproporphyrinogen III oxidase	-
MGP_BALBcJ_G0028555	1938.82	1857.45	1881.84	699.41	746.169	490.929	1892.7	645.503	1.55152	3.6e-15	1.33e-13	Cdkn2c	4	106673410	106679700	-	2689	protein_coding	- && sp|Q60772|CDN2C_MOUSE Cyclin-dependent kinase 4 inhibitor C OS=Mus musculus OX=10090 GN=Cdkn2c PE=1 SV=1 && PF12796:Ankyrin repeats (3 copies)	-
MGP_BALBcJ_G0025540	535.345	547.781	598.309	147.302	204.611	198.153	560.478	183.355	1.61146	3.74e-15	1.38e-13	Fam73b	2	27577398	27598538	+	6261	protein_coding	- && sp|Q8BK03|MIGA2_MOUSE Mitoguardin 2 OS=Mus musculus OX=10090 GN=Miga2 PE=1 SV=1 && -	-
MGP_BALBcJ_G0033739	993.825	885.162	942.291	262.961	360.36	212.625	940.426	278.648	1.75366	4.16e-15	1.54e-13	Jak3	8	69334473	69352950	+	5253	protein_coding	- && sp|Q62137|JAK3_MOUSE Tyrosine-protein kinase JAK3 OS=Mus musculus OX=10090 GN=Jak3 PE=1 SV=2 && PF07714:Protein tyrosine kinase|PF17887:Jak1 pleckstrin homology-like domain|PF18377:FERM F2 acyl-CoA binding protein-like domain|PF18379:FERM F1 ubiquitin-like domain	-
novel.36	614.019	507.926	435.467	100.383	140.479	57.8873	519.137	99.5833	2.3795	4.44e-15	1.64e-13	-	1	158411470	158419504	-	5570	-	- && - && -	-
MGP_BALBcJ_G0033527	248.682	223.376	242.434	660.13	672.875	964.046	238.164	765.684	-1.68444	4.58e-15	1.69e-13	Micu3	8	37712731	37785225	+	5166	protein_coding	- && sp|Q9CTY5|MICU3_MOUSE Calcium uptake protein 3, mitochondrial OS=Mus musculus OX=10090 GN=Micu3 PE=2 SV=2 && -	-
MGP_BALBcJ_G0035392	1568.96	1625.73	1622.94	3558.15	4280.54	5217.65	1605.88	4352.12	-1.43834	4.9e-15	1.8e-13	Oxsr1	9	117331908	117418369	-	5348	protein_coding	- && sp|Q6P9R2|OXSR1_MOUSE Serine/threonine-protein kinase OSR1 OS=Mus musculus OX=10090 GN=Oxsr1 PE=1 SV=1 && PF12202:Oxidative-stress-responsive kinase 1 C-terminal domain|PF00069:Protein kinase domain	-
MGP_BALBcJ_G0024570	1124.95	988.045	1116.11	230.227	405.15	259.38	1076.37	298.252	1.85046	5.18e-15	1.9e-13	Zadh2	18	81666008	81675631	+	3321	protein_coding	- && sp|Q8BGC4|PTGR3_MOUSE Prostaglandin reductase-3 OS=Mus musculus OX=10090 GN=Zadh2 PE=1 SV=1 && PF08240:Alcohol dehydrogenase GroES-like domain|PF00107:Zinc-binding dehydrogenase	-
novel.29	705.354	560.757	457.423	75.2875	162.874	110.209	574.511	116.124	2.30481	5.72e-15	2.09e-13	-	1	117736391	117786478	-	21071	-	- && - && -	-
MGP_BALBcJ_G0017030	525.398	525.536	516.888	1337.72	1119.76	1336.97	522.607	1264.82	-1.27494	5.73e-15	2.09e-13	Stx7	10	21541228	21581694	+	3442	protein_coding	- && sp|O70439|STX7_MOUSE Syntaxin-7 OS=Mus musculus OX=10090 GN=Stx7 PE=1 SV=3 && PF14523:Syntaxin-like protein|PF05739:SNARE domain	-
MGP_BALBcJ_G0032121	217.032	237.279	227.797	68.7408	55.9881	45.6419	227.369	56.7903	2.00077	5.83e-15	2.12e-13	Zfp658	7	42805676	42818881	+	3495	protein_coding	- && sp|Q9Y473|ZN175_HUMAN Zinc finger protein 175 OS=Homo sapiens OX=9606 GN=ZNF175 PE=1 SV=1 && PF01352:KRAB box|PF00096:Zinc finger, C2H2 type	-
MGP_BALBcJ_G0031674	3630.76	3964.23	3765.51	1493.75	1792.64	1390.41	3786.83	1558.93	1.28022	5.92e-15	2.15e-13	Ehd2	7	13506060	13526609	-	5099	protein_coding	- && sp|Q8BH64|EHD2_MOUSE EH domain-containing protein 2 OS=Mus musculus OX=10090 GN=Ehd2 PE=1 SV=1 && PF16880:N-terminal EH-domain containing protein|PF18150:Domain of unknown function (DUF5600)|PF00350:Dynamin family|PF12763:Cytoskeletal-regulatory complex EF hand	-
MGP_BALBcJ_G0030889	795.783	821.208	856.296	285.874	358.324	281.644	824.429	308.614	1.41672	6.15e-15	2.23e-13	Loxl3	6	80837276	80855866	+	4600	protein_coding	- && sp|Q9Z175|LOXL3_MOUSE Lysyl oxidase homolog 3 OS=Mus musculus OX=10090 GN=Loxl3 PE=1 SV=2 && PF17820:PDZ domain	-
MGP_BALBcJ_G0017926	1523.74	1497.82	1393.31	3593.07	3046.77	3787.17	1471.63	3475.67	-1.23979	6.45e-15	2.33e-13	Ascc2	11	1563123	1610037	+	4969	protein_coding	- && sp|Q91WR3|ASCC2_MOUSE Activating signal cointegrator 1 complex subunit 2 OS=Mus musculus OX=10090 GN=Ascc2 PE=1 SV=1 && -	-
MGP_BALBcJ_G0026859	445.82	770.23	882.826	76.3787	116.048	24.4908	699.625	72.3058	3.27145	6.53e-15	2.36e-13	Mmp9	2	163846832	163861927	+	3539	protein_coding	- && sp|P41245|MMP9_MOUSE Matrix metalloproteinase-9 OS=Mus musculus OX=10090 GN=Mmp9 PE=1 SV=2 && PF04886:PT repeat|PF00413:Matrixin|PF01471:Putative peptidoglycan binding domain|PF00045:Hemopexin|PF00040:Fibronectin type II domain	-
MGP_BALBcJ_G0033184	481.087	518.121	565.375	163.669	184.252	116.888	521.528	154.936	1.74952	7.94e-15	2.86e-13	Athl1	7	141653015	141659288	+	3346	protein_coding	- && sp|Q8BP56|PGGHG_MOUSE Protein-glucosylgalactosylhydroxylysine glucosidase OS=Mus musculus OX=10090 GN=Pgghg PE=1 SV=1 && PF03632:Glycosyl hydrolase family 65 central catalytic domain	-
MGP_BALBcJ_G0026210	243.257	217.815	214.989	737.6	558.863	630.081	225.353	642.181	-1.51044	8.17e-15	2.94e-13	Bdnf	2	107597053	107649357	+	6213	protein_coding	- && sp|P21237|BDNF_MOUSE Brain-derived neurotrophic factor OS=Mus musculus OX=10090 GN=Bdnf PE=1 SV=1 && PF00243:Nerve growth factor family	-
MGP_BALBcJ_G0030449	1222.61	1302.25	1330.19	2992.95	3051.86	2627.19	1285.02	2890.67	-1.16969	8.22e-15	2.95e-13	Tes	6	13800630	13840409	+	6835	protein_coding	- && - && -	-
MGP_BALBcJ_G0031295	2052.76	2170.73	2191.06	325.155	614.851	205.945	2138.18	381.984	2.48388	9.21e-15	3.3e-13	Tspan11	6	125974982	126043124	+	5328	protein_coding	- && sp|Q9D1D1|TSN11_MOUSE Tetraspanin-11 OS=Mus musculus OX=10090 GN=Tspan11 PE=2 SV=1 && PF00335:Tetraspanin family	-
MGP_BALBcJ_G0035404	411.456	351.284	392.469	1476.29	936.528	1635.32	385.07	1349.38	-1.8088	9.8e-15	3.5e-13	Csrnp1	9	118072639	118085701	-	2941	protein_coding	- && sp|P59054|CSRN1_MOUSE Cysteine/serine-rich nuclear protein 1 OS=Mus musculus OX=10090 GN=Csrnp1 PE=2 SV=1 && PF16019:Cysteine/serine-rich nuclear protein N-terminus	-
MGP_BALBcJ_G0017627	344.538	290.111	285.432	64.3763	100.779	71.2459	306.694	78.8003	1.95792	1.04e-14	3.71e-13	Galnt4	10	97544277	97549365	+	5089	protein_coding	- && sp|O08832|GALT4_MOUSE Polypeptide N-acetylgalactosaminyltransferase 4 OS=Mus musculus OX=10090 GN=Galnt4 PE=1 SV=1 && -	-
MGP_BALBcJ_G0031444	652.904	634.907	620.265	169.124	250.419	219.304	636.026	212.949	1.57771	1.17e-14	4.17e-13	Recql	6	141136323	141172908	-	7147	protein_coding	- && sp|Q9Z129|RECQ1_MOUSE ATP-dependent DNA helicase Q1 OS=Mus musculus OX=10090 GN=Recql PE=1 SV=2 && PF16124:RecQ zinc-binding	-
MGP_BALBcJ_G0019220	935.046	788.768	824.276	41.4627	183.234	63.4534	849.363	96.05	3.14156	1.2e-14	4.24e-13	Itgb3	11	103622931	103679097	+	5802	protein_coding	- && sp|O54890|ITB3_MOUSE Integrin beta-3 OS=Mus musculus OX=10090 GN=Itgb3 PE=1 SV=2 && -	-
MGP_BALBcJ_G0019475	86.8127	85.2722	64.9541	339.339	263.653	269.399	79.013	290.797	-1.87962	1.23e-14	4.36e-13	Slc16a3	11	120230621	120243032	+	5325	protein_coding	- && sp|P57787|MOT4_MOUSE Monocarboxylate transporter 4 OS=Mus musculus OX=10090 GN=Slc16a3 PE=1 SV=1 && PF07690:Major Facilitator Superfamily	-
MGP_BALBcJ_G0035807	552.527	577.441	605.628	2654.7	1474.01	1840.15	578.532	1989.62	-1.78193	1.32e-14	4.65e-13	Fam50a	X	69324085	69331390	+	2276	protein_coding	- && sp|Q14320|FA50A_HUMAN Protein FAM50A OS=Homo sapiens OX=9606 GN=FAM50A PE=1 SV=2 && -	-
MGP_BALBcJ_G0006839	557.048	457.874	385.15	39.2805	107.904	93.5103	466.691	80.2317	2.53871	1.4e-14	4.92e-13	5930430L01Rik	5	149433528	149438708	-	4010	lincRNA	- && - && -	-
MGP_BALBcJ_G0034933	1030	1070.54	1043.84	2893.66	2386.11	2269.85	1048.12	2516.54	-1.26363	1.46e-14	5.14e-13	Spg21	9	62721448	62749253	+	2690	protein_coding	- && sp|Q9CQC8|SPG21_MOUSE Maspardin OS=Mus musculus OX=10090 GN=Spg21 PE=1 SV=1 && PF00561:alpha/beta hydrolase fold	-
MGP_BALBcJ_G0028943	774.08	873.113	963.333	233.5	224.97	102.416	870.175	186.962	2.21752	1.53e-14	5.37e-13	Id3	4	133437526	133439795	+	1802	protein_coding	- && sp|P41133|ID3_MOUSE DNA-binding protein inhibitor ID-3 OS=Mus musculus OX=10090 GN=Id3 PE=1 SV=1 && PF00010:Helix-loop-helix DNA-binding domain	-
MGP_BALBcJ_G0022190	28.0333	26.8793	39.3384	290.239	156.767	159.19	31.417	202.065	-2.68475	1.57e-14	5.51e-13	Adm2	15	87154116	87155872	+	1043	protein_coding	- && sp|Q7TNK8|ADM2_MOUSE Protein ADM2 OS=Mus musculus OX=10090 GN=Adm2 PE=2 SV=1 && PF00214:Calcitonin / CGRP / IAPP family	-
MGP_BALBcJ_G0031814	186.286	215.034	167.417	599.027	491.677	547.703	189.579	546.136	-1.52637	1.64e-14	5.72e-13	Plaur	7	22478427	22492465	+	2617	protein_coding	- && sp|P35456|UPAR_MOUSE Urokinase plasminogen activator surface receptor OS=Mus musculus OX=10090 GN=Plaur PE=1 SV=1 && PF00021:u-PAR/Ly-6 domain	-
MGP_BALBcJ_G0023136	1969.56	2108.63	1897.39	4283.75	4152.28	4102.21	1991.86	4179.41	-1.0692	1.66e-14	5.79e-13	Phf10	17	12420455	12436663	-	4870	protein_coding	- && sp|Q9D8M7|PHF10_MOUSE PHD finger protein 10 OS=Mus musculus OX=10090 GN=Phf10 PE=1 SV=4 && -	-
MGP_BALBcJ_G0026570	1004.68	1064.05	1137.15	163.669	364.432	218.191	1068.63	248.764	2.10163	1.78e-14	6.2e-13	Rin2	2	144304784	144412532	+	5399	protein_coding	- && sp|Q9D684|RIN2_MOUSE Ras and Rab interactor 2 OS=Mus musculus OX=10090 GN=Rin2 PE=1 SV=3 && PF02204:Vacuolar sorting protein 9 (VPS9) domain|PF00788:Ras association (RalGDS/AF-6) domain	-
MGP_BALBcJ_G0023566	401.509	422.653	403.447	1274.43	921.259	1098.75	409.203	1098.15	-1.42399	1.79e-14	6.22e-13	Neu1	17	34033227	34037921	+	3727	protein_coding	- && sp|O35657|NEUR1_MOUSE Sialidase-1 OS=Mus musculus OX=10090 GN=Neu1 PE=1 SV=1 && PF13088:BNR repeat-like domain	-
MGP_BALBcJ_G0030171	5097.54	5286.87	5436.93	10884	10891.2	12766.4	5273.78	11513.8	-1.12645	1.87e-14	6.47e-13	Ywhag	5	135820185	135850070	-	5500	protein_coding	- && sp|P61981|1433G_HUMAN 14-3-3 protein gamma OS=Homo sapiens OX=9606 GN=YWHAG PE=1 SV=2 && -	-
MGP_BALBcJ_G0021837	642.957	587.636	597.394	184.4	217.845	250.474	609.329	217.573	1.486	1.96e-14	6.79e-13	Fbxo32	15	55314212	55353542	-	6932	protein_coding	- && sp|Q9CPU7|FBX32_MOUSE F-box only protein 32 OS=Mus musculus OX=10090 GN=Fbxo32 PE=2 SV=1 && -	-
MGP_BALBcJ_G0025395	665.564	683.104	696.198	186.582	277.905	185.907	681.622	216.798	1.65112	2.05e-14	7.07e-13	Tor4a	2	22280408	22284328	-	3301	protein_coding	- && sp|Q8BH02|TOR4A_MOUSE Torsin-4A OS=Mus musculus OX=10090 GN=Tor4a PE=2 SV=1 && PF06309:Torsin	-
MGP_BALBcJ_G0032531	19.8946	21.318	29.2751	152.757	140.479	111.322	23.4959	134.853	-2.52141	2.06e-14	7.11e-13	Mogat2	7	99153716	99173238	-	1835	protein_coding	- && sp|Q80W94|MOGT2_MOUSE 2-acylglycerol O-acyltransferase 2 OS=Mus musculus OX=10090 GN=Mogat2 PE=1 SV=1 && PF03982:Diacylglycerol acyltransferase	-
MGP_BALBcJ_G0018258	368.954	407.823	419.914	1094.4	900.899	1218.97	398.897	1071.42	-1.42522	2.11e-14	7.25e-13	Cdc42se2	11	52522556	52597304	-	3661	protein_coding	- && sp|Q9NRR3|C42S2_HUMAN CDC42 small effector protein 2 OS=Homo sapiens OX=9606 GN=CDC42SE2 PE=1 SV=1 && -	-
MGP_BALBcJ_G0030674	303.845	299.379	272.624	44.7361	81.4372	31.1701	291.949	52.4478	2.47139	2.3e-14	7.88e-13	Zfp467	6	45553217	45571062	-	4247	protein_coding	- && sp|Q8JZL0|ZN467_MOUSE Zinc finger protein 467 OS=Mus musculus OX=10090 GN=Znf467 PE=1 SV=1 && -	-
MGP_BALBcJ_G0021844	200.754	178.886	174.736	44.7361	44.7905	50.0948	184.792	46.5404	1.99022	2.46e-14	8.42e-13	Trmt12	15	56026122	56030254	+	4133	protein_coding	- && sp|Q8BG71|TYW2_MOUSE tRNA wybutosine-synthesizing protein 2 homolog OS=Mus musculus OX=10090 GN=Trmt12 PE=2 SV=1 && PF02475:Met-10+ like-protein	-
MGP_BALBcJ_G0024009	696.311	848.087	902.038	2835.83	1892.4	2845.38	815.479	2524.54	-1.63021	2.61e-14	8.9e-13	Cdc42ep3	17	79530922	79552050	-	1967	protein_coding	- && sp|Q9CQC5|BORG2_MOUSE Cdc42 effector protein 3 OS=Mus musculus OX=10090 GN=Cdc42ep3 PE=1 SV=1 && PF00786:P21-Rho-binding domain|PF14957:Cdc42 effector	-
MGP_BALBcJ_G0025572	1242.51	1200.3	1143.56	528.104	537.486	454.193	1195.45	506.594	1.23834	2.82e-14	9.6e-13	Pomt1	2	29501489	29520345	+	6442	protein_coding	- && sp|Q8R2R1|POMT1_MOUSE Protein O-mannosyl-transferase 1 OS=Mus musculus OX=10090 GN=Pomt1 PE=1 SV=1 && PF02366:Dolichyl-phosphate-mannose-protein mannosyltransferase|PF16192:C-terminal four TMM region of protein-O-mannosyltransferase|PF02815:MIR domain	-
MGP_BALBcJ_G0029742	1709.13	1793.5	2097.74	7680.42	4675.52	5300.03	1866.79	5885.32	-1.65654	2.86e-14	9.73e-13	Anxa3	5	95445601	95499471	+	3639	protein_coding	- && sp|O35639|ANXA3_MOUSE Annexin A3 OS=Mus musculus OX=10090 GN=Anxa3 PE=1 SV=4 && PF00191:Annexin	-
MGP_BALBcJ_G0016394	233.309	204.839	191.203	595.754	514.073	620.062	209.784	576.629	-1.4583	2.91e-14	9.89e-13	Rassf5	1	129952542	130021767	-	5207	protein_coding	- && sp|Q5EBH1|RASF5_MOUSE Ras association domain-containing protein 5 OS=Mus musculus OX=10090 GN=Rassf5 PE=1 SV=1 && PF16517:Novel Ras effector 1 C-terminal SARAH (Sav/Rassf/Hpo) domain|PF00130:Phorbol esters/diacylglycerol binding domain (C1 domain)|PF00788:Ras association (RalGDS/AF-6) domain	-
MGP_BALBcJ_G0021817	13268.8	14747.5	16660.3	6133.21	6548.57	4988.33	14892.2	5890.03	1.33816	3.1e-14	1.05e-12	Enpp2	15	51985064	52067412	-	3473	protein_coding	- && sp|Q9R1E6|ENPP2_MOUSE Ectonucleotide pyrophosphatase/phosphodiesterase family member 2 OS=Mus musculus OX=10090 GN=Enpp2 PE=1 SV=3 && PF01663:Type I phosphodiesterase / nucleotide pyrophosphatase|PF01033:Somatomedin B domain|PF01223:DNA/RNA non-specific endonuclease	-
MGP_BALBcJ_G0033969	585.082	666.421	608.372	1621.41	1375.27	1904.71	619.958	1633.8	-1.39785	3.12e-14	1.05e-12	Slc38a7	8	93608833	93626724	-	4060	protein_coding	- && sp|Q8BWH0|S38A7_MOUSE Putative sodium-coupled neutral amino acid transporter 7 OS=Mus musculus OX=10090 GN=Slc38a7 PE=1 SV=1 && -	-
MGP_BALBcJ_G0034472	506.408	483.827	559.886	133.117	201.557	146.945	516.707	160.54	1.6848	3.22e-14	1.09e-12	Acad8	9	23777014	23801563	-	4143	protein_coding	- && sp|Q9D7B6|ACAD8_MOUSE Isobutyryl-CoA dehydrogenase, mitochondrial OS=Mus musculus OX=10090 GN=Acad8 PE=1 SV=2 && PF00441:Acyl-CoA dehydrogenase, C-terminal domain	-
MGP_BALBcJ_G0030200	3422.77	3086.48	3536.79	1348.63	1618.56	1346.99	3348.68	1438.06	1.21929	3.56e-14	1.2e-12	Srrt	5	137217990	137230001	-	5271	protein_coding	- && sp|Q99MR6|SRRT_MOUSE Serrate RNA effector molecule homolog OS=Mus musculus OX=10090 GN=Srrt PE=1 SV=1 && PF04959:Arsenite-resistance protein 2|PF12066:Domain of unknown function (DUF3546)	-
MGP_BALBcJ_G0021776	1431.51	1398.65	1489.37	4489.97	3032.52	4138.94	1439.84	3887.14	-1.43271	3.71e-14	1.25e-12	Atp6v1c1	15	35797244	35827682	+	2097	protein_coding	- && sp|Q9Z1G3|VATC1_MOUSE V-type proton ATPase subunit C 1 OS=Mus musculus OX=10090 GN=Atp6v1c1 PE=1 SV=4 && PF03223:V-ATPase subunit C	-
MGP_BALBcJ_G0027903	568.804	601.54	551.652	1540.67	1272.46	1291.33	573.999	1368.15	-1.25307	4.19e-14	1.41e-12	Tspan5	3	136596907	136765841	+	6873	protein_coding	- && sp|P62079|TSN5_HUMAN Tetraspanin-5 OS=Homo sapiens OX=9606 GN=TSPAN5 PE=1 SV=1 && -	-
MGP_BALBcJ_G0030749	4090.15	4384.1	4770.01	13553.9	9608.58	10915.1	4414.75	11359.2	-1.36344	4.4e-14	1.47e-12	Gars	6	52271888	52313228	+	3119	protein_coding	- && sp|Q9CZD3|GARS_MOUSE Glycine--tRNA ligase OS=Mus musculus OX=10090 GN=Gars1 PE=1 SV=1 && PF00587:tRNA synthetase class II core domain (G, H, P, S and T)|PF03129:Anticodon binding domain|PF00458:WHEP-TRS domain	-
MGP_BALBcJ_G0031247	4436.49	3997.6	4692.24	13917.3	10209.2	10187.1	4375.44	11437.8	-1.3863	4.64e-14	1.55e-12	Tpi1	6	122896508	122900352	-	2247	protein_coding	- && sp|P17751|TPIS_MOUSE Triosephosphate isomerase OS=Mus musculus OX=10090 GN=Tpi1 PE=1 SV=5 && PF00121:Triosephosphate isomerase	-
MGP_BALBcJ_G0032441	424.116	421.726	409.851	54.5562	126.228	53.4344	418.565	78.0728	2.41855	4.79e-14	1.59e-12	Il16	7	83408606	83507978	-	7843	protein_coding	- && sp|O54824|IL16_MOUSE Pro-interleukin-16 OS=Mus musculus OX=10090 GN=Il16 PE=1 SV=3 && -	-
MGP_BALBcJ_G0016967	2277.93	2242.1	2208.44	8023.03	4842.46	6952.04	2242.82	6605.85	-1.55838	4.83e-14	1.6e-12	Cited2	10	14836094	14838539	+	1968	protein_coding	- && sp|O35740|CITE2_MOUSE Cbp/p300-interacting transactivator 2 OS=Mus musculus OX=10090 GN=Cited2 PE=1 SV=2 && PF04487:CITED	-
MGP_BALBcJ_G0016581	1634.97	1706.37	1652.21	386.258	674.911	404.098	1664.52	488.422	1.76813	5.23e-14	1.74e-12	4930523C07Rik	1	159071058	159106888	+	10223	protein_coding	- && sp|Q15053|K0040_HUMAN Uncharacterized protein KIAA0040 OS=Homo sapiens OX=9606 GN=KIAA0040 PE=3 SV=2 && -	-
MGP_BALBcJ_G0033730	4109.14	3498.94	4690.41	1581.04	1190	891.687	4099.5	1220.91	1.74746	5.39e-14	1.78e-12	Bst2	8	69180813	69183972	-	745	protein_coding	- && sp|Q8R2Q8|BST2_MOUSE Bone marrow stromal antigen 2 OS=Mus musculus OX=10090 GN=Bst2 PE=1 SV=1 && PF16716:Bone marrow stromal antigen 2	-
MGP_BALBcJ_G0022813	1580.72	1546.95	1549.75	545.562	732.935	563.288	1559.14	613.928	1.34408	5.64e-14	1.86e-12	Ccdc80	16	41899349	41934697	+	4140	protein_coding	- && sp|Q8R2G6|CCD80_MOUSE Coiled-coil domain-containing protein 80 OS=Mus musculus OX=10090 GN=Ccdc80 PE=1 SV=2 && PF13778:Domain of unknown function (DUF4174)	-
MGP_BALBcJ_G0029690	188.094	198.35	183.884	503.008	613.833	866.083	190.11	660.975	-1.79758	5.71e-14	1.88e-12	Slc4a4	5	87259178	87614099	+	10738	protein_coding	- && sp|O88343|S4A4_MOUSE Electrogenic sodium bicarbonate cotransporter 1 OS=Mus musculus OX=10090 GN=Slc4a4 PE=1 SV=2 && -	-
MGP_BALBcJ_G0018276	601.359	678.47	669.667	1371.54	1558.51	1495.05	649.832	1475.03	-1.18273	5.81e-14	1.91e-12	Fam114a2	11	55296087	55330467	-	2265	protein_coding	- && sp|Q8VE88|F1142_MOUSE Protein FAM114A2 OS=Mus musculus OX=10090 GN=Fam114a2 PE=1 SV=2 && PF05334:Protein of unknown function (DUF719)	-
MGP_BALBcJ_G0031397	29.8419	23.1718	23.786	159.304	115.03	131.36	25.5999	135.231	-2.39998	5.94e-14	1.95e-12	Hebp1	6	133793570	133862923	-	3658	protein_coding	- && sp|Q9R257|HEBP1_MOUSE Heme-binding protein 1 OS=Mus musculus OX=10090 GN=Hebp1 PE=1 SV=2 && -	-
MGP_BALBcJ_G0032064	1582.52	1825.94	1792.18	4024.06	3545.57	4265.85	1733.55	3945.16	-1.18632	6.01e-14	1.97e-12	Lsm14a	7	33076654	33125741	-	6137	protein_coding	- && sp|Q8K2F8|LS14A_MOUSE Protein LSM14 homolog A OS=Mus musculus OX=10090 GN=Lsm14a PE=1 SV=1 && PF12701:Scd6-like Sm domain|PF09532:FDF domain	-
MGP_BALBcJ_G0035230	387.04	463.436	377.831	1138.04	945.69	1028.61	409.436	1037.45	-1.34131	6.44e-14	2.11e-12	Rassf1	9	105117789	105128484	+	5834	protein_coding	- && sp|Q99MK9|RASF1_MOUSE Ras association domain-containing protein 1 OS=Mus musculus OX=10090 GN=Rassf1 PE=1 SV=1 && -	-
MGP_BALBcJ_G0021977	648.383	633.98	642.222	258.596	218.863	274.965	641.528	250.808	1.35582	6.56e-14	2.14e-12	Lrrc14	15	74023442	74030525	+	5651	protein_coding	- && sp|Q8VC16|LRC14_MOUSE Leucine-rich repeat-containing protein 14 OS=Mus musculus OX=10090 GN=Lrrc14 PE=1 SV=1 && -	-
MGP_BALBcJ_G0019663	1042.66	1053.85	1079.52	450.634	502.875	437.494	1058.68	463.668	1.19069	7.1e-14	2.31e-12	Scfd1	12	48681718	48753702	+	2091	protein_coding	- && sp|Q8BRF7|SCFD1_MOUSE Sec1 family domain-containing protein 1 OS=Mus musculus OX=10090 GN=Scfd1 PE=1 SV=1 && PF00995:Sec1 family	-
MGP_BALBcJ_G0034774	38.8849	40.7823	47.572	399.351	212.755	171.435	42.4131	261.18	-2.62238	7.61e-14	2.48e-12	Gm7293	9	48764706	48768853	+	2366	protein_coding	- && sp|P16858|G3P_MOUSE Glyceraldehyde-3-phosphate dehydrogenase OS=Mus musculus OX=10090 GN=Gapdh PE=1 SV=2 && PF02800:Glyceraldehyde 3-phosphate dehydrogenase, C-terminal domain|PF00044:Glyceraldehyde 3-phosphate dehydrogenase, NAD binding domain	-
MGP_BALBcJ_G0033352	1000.16	1218.84	1170.09	3524.33	2599.88	2748.53	1129.69	2957.58	-1.38848	7.74e-14	2.51e-12	Pcid2	8	10162539	10190702	-	3084	protein_coding	- && sp|Q8BFV2|PCID2_MOUSE PCI domain-containing protein 2 OS=Mus musculus OX=10090 GN=Pcid2 PE=1 SV=1 && PF01399:PCI domain	-
MGP_BALBcJ_G0034762	1172.88	1032.53	990.778	8133.24	3508.93	3624.64	1065.4	5088.93	-2.25594	7.87e-14	2.55e-12	Cryab	9	47864806	47868695	+	1185	protein_coding	- && sp|P23927|CRYAB_MOUSE Alpha-crystallin B chain OS=Mus musculus OX=10090 GN=Cryab PE=1 SV=2 && PF00011:Hsp20/alpha crystallin family|PF00525:Alpha crystallin A chain, N terminal	-
MGP_BALBcJ_G0024015	235.118	288.257	254.327	1060.57	718.684	704.667	259.234	827.974	-1.67534	8.06e-14	2.61e-12	Galm	17	80356493	80414406	+	2476	protein_coding	- && sp|Q8K157|GALM_MOUSE Galactose mutarotase OS=Mus musculus OX=10090 GN=Galm PE=1 SV=1 && PF01263:Aldose 1-epimerase	-
MGP_BALBcJ_G0034911	2643.27	2662.9	2708.86	6342.7	5178.39	5966.85	2671.68	5829.31	-1.12554	8.25e-14	2.66e-12	Map2k1	9	61426268	61497691	-	3391	protein_coding	- && sp|P31938|MP2K1_MOUSE Dual specificity mitogen-activated protein kinase kinase 1 OS=Mus musculus OX=10090 GN=Map2k1 PE=1 SV=2 && PF00069:Protein kinase domain	-
MGP_BALBcJ_G0024454	628.488	581.148	528.781	154.94	230.06	150.284	579.472	178.428	1.69773	8.3e-14	2.67e-12	Adrb2	18	59578213	59580357	-	2145	protein_coding	- && sp|P18762|ADRB2_MOUSE Beta-2 adrenergic receptor OS=Mus musculus OX=10090 GN=Adrb2 PE=1 SV=2 && PF00001:7 transmembrane receptor (rhodopsin family)	-
MGP_BALBcJ_G0029477	741.525	704.422	755.663	212.769	295.21	173.662	733.87	227.214	1.69	8.33e-14	2.68e-12	Evc	5	34979651	35018226	-	6744	protein_coding	- && sp|P57680|EVC_MOUSE Ellis-van Creveld syndrome protein homolog OS=Mus musculus OX=10090 GN=Evc PE=1 SV=2 && -	-
MGP_BALBcJ_G0033770	440.394	513.487	513.229	2042.58	1149.28	1659.81	489.036	1617.22	-1.72538	8.91e-14	2.86e-12	Tom1	8	72615444	72655724	+	2358	protein_coding	- && sp|O88746|TOM1_MOUSE Target of Myb protein 1 OS=Mus musculus OX=10090 GN=Tom1 PE=1 SV=1 && PF03127:GAT domain|PF00790:VHS domain	-
MGP_BALBcJ_G0028241	120.272	114.005	117.1	365.526	384.791	300.569	117.126	350.295	-1.58092	8.99e-14	2.88e-12	Tbc1d2	4	43371761	43417749	-	5643	protein_coding	- && sp|B1AVH7|TBD2A_MOUSE TBC1 domain family member 2A OS=Mus musculus OX=10090 GN=Tbc1d2 PE=2 SV=1 && -	-
MGP_BALBcJ_G0029157	1416.13	1512.65	1795.84	408.08	631.139	372.928	1574.88	470.716	1.74156	9.48e-14	3.03e-12	Gpr153	4	150299869	150310973	+	3909	protein_coding	- && sp|Q8K0Z9|GP153_MOUSE Probable G-protein coupled receptor 153 OS=Mus musculus OX=10090 GN=Gpr153 PE=2 SV=2 && PF00001:7 transmembrane receptor (rhodopsin family)	-
MGP_BALBcJ_G0028916	487.417	481.046	485.783	1061.66	1025.09	1107.65	484.749	1064.8	-1.13517	9.64e-14	3.07e-12	Ldlrap1	4	131993992	132020456	-	7010	protein_coding	- && sp|Q8C142|ARH_MOUSE Low density lipoprotein receptor adapter protein 1 OS=Mus musculus OX=10090 GN=Ldlrap1 PE=1 SV=3 && -	-
MGP_BALBcJ_G0019565	434.064	489.388	391.554	1006.02	1424.13	1570.75	438.335	1333.63	-1.60531	1.03e-13	3.27e-12	Asap2	12	18391940	18488448	+	5071	protein_coding	- && sp|O43150|ASAP2_HUMAN Arf-GAP with SH3 domain, ANK repeat and PH domain-containing protein 2 OS=Homo sapiens OX=9606 GN=ASAP2 PE=1 SV=3 && PF00169:PH domain|PF14604:Variant SH3 domain|PF16746:BAR domain of APPL family|PF01412:Putative GTPase activating protein for Arf|PF12796:Ankyrin repeats (3 copies)	-
MGP_BALBcJ_G0020440	363.528	345.723	323.855	787.791	845.929	1020.82	344.369	884.847	-1.36129	1.09e-13	3.45e-12	Tmem170b	13	38953748	38988844	+	7155	protein_coding	- && sp|P86050|T170B_MOUSE Transmembrane protein 170B OS=Mus musculus OX=10090 GN=Tmem170b PE=3 SV=1 && PF10190:Putative transmembrane protein 170	-
MGP_BALBcJ_G0024410	1562.63	1579.39	1712.59	548.835	753.294	624.515	1618.2	642.215	1.33285	1.15e-13	3.64e-12	Lmnb1	18	54057784	54104178	+	2962	protein_coding	- && sp|P14733|LMNB1_MOUSE Lamin-B1 OS=Mus musculus OX=10090 GN=Lmnb1 PE=1 SV=3 && PF00932:Lamin Tail Domain|PF00038:Intermediate filament protein	-
MGP_BALBcJ_G0021592	355.39	354.992	343.067	1276.61	797.067	1074.25	351.15	1049.31	-1.57903	1.17e-13	3.7e-12	Cln5	14	96618256	96625619	+	2396	protein_coding	- && sp|Q3UMW8|CLN5_MOUSE Ceroid-lipofuscinosis neuronal protein 5 homolog OS=Mus musculus OX=10090 GN=Cln5 PE=1 SV=1 && PF15014:Ceroid-lipofuscinosis neuronal protein 5	-
MGP_BALBcJ_G0015983	411.456	336.454	293.666	32.7337	92.6349	40.0758	347.192	55.1481	2.64954	1.2e-13	3.79e-12	Aox1	1	55885826	55960764	+	8675	protein_coding	- && sp|O54754|AOXA_MOUSE Aldehyde oxidase 1 OS=Mus musculus OX=10090 GN=Aox1 PE=1 SV=2 && PF00941:FAD binding domain in molybdopterin dehydrogenase|PF01799:[2Fe-2S] binding domain|PF00111:2Fe-2S iron-sulfur cluster binding domain	-
MGP_BALBcJ_G0035111	96.76	119.566	92.3994	285.874	438.743	514.306	102.909	412.975	-2.00489	1.2e-13	3.79e-12	Trpc1	9	93168277	93213893	-	8030	protein_coding	- && sp|Q61056|TRPC1_MOUSE Short transient receptor potential channel 1 OS=Mus musculus OX=10090 GN=Trpc1 PE=1 SV=5 && PF08344:Transient receptor ion channel II|PF00520:Ion transport protein	-
MGP_BALBcJ_G0027030	519.068	512.56	414.425	88.381	152.695	150.284	482.018	130.453	1.88487	1.24e-13	3.89e-12	Zfp704	3	6256634	6440081	-	15299	protein_coding	- && sp|Q9ERQ3|ZN704_MOUSE Zinc finger protein 704 OS=Mus musculus OX=10090 GN=Znf704 PE=1 SV=1 && -	-
MGP_BALBcJ_G0030418	1058.03	1362.5	1341.16	218.225	450.959	283.87	1253.9	317.685	1.97978	1.25e-13	3.92e-12	Pdk4	6	2216547	2229983	-	3507	protein_coding	- && sp|O70571|PDK4_MOUSE [Pyruvate dehydrogenase (acetyl-transferring)] kinase isozyme 4, mitochondrial OS=Mus musculus OX=10090 GN=Pdk4 PE=1 SV=1 && PF10436:Mitochondrial branched-chain alpha-ketoacid dehydrogenase kinase|PF02518:Histidine kinase-, DNA gyrase B-, and HSP90-like ATPase	-
MGP_BALBcJ_G0031775	538.058	547.781	566.29	1487.2	1349.82	1147.73	550.71	1328.25	-1.27024	1.32e-13	4.12e-12	Nectin2	7	17572491	17607113	-	3437	protein_coding	- && sp|P32507|NECT2_MOUSE Nectin-2 OS=Mus musculus OX=10090 GN=Nectin2 PE=1 SV=2 && PF08205:CD80-like C2-set immunoglobulin domain|PF07686:Immunoglobulin V-set domain	-
MGP_BALBcJ_G0028186	20.7989	22.2449	16.4672	118.932	101.797	112.435	19.837	111.055	-2.48479	1.32e-13	4.13e-12	Car9	4	40236339	40243408	+	2265	protein_coding	- && sp|Q8VHB5|CAH9_MOUSE Carbonic anhydrase 9 OS=Mus musculus OX=10090 GN=Ca9 PE=2 SV=2 && PF00194:Eukaryotic-type carbonic anhydrase	-
MGP_BALBcJ_G0025619	840.998	871.259	930.398	253.141	360.36	210.398	880.885	274.633	1.68017	1.35e-13	4.2e-12	Phf19	2	32197426	32217723	-	5039	protein_coding	- && sp|Q9CXG9|PHF19_MOUSE PHD finger protein 19 OS=Mus musculus OX=10090 GN=Phf19 PE=1 SV=1 && PF00628:PHD-finger|PF18104:Jumonji domain-containing protein 2A Tudor domain|PF14061:Polycomb-like MTF2 factor 2	-
MGP_BALBcJ_G0018734	2286.07	2373.72	2410.62	4619.82	5998.87	5810.99	2356.8	5476.56	-1.21647	1.36e-13	4.23e-12	Wsb1	11	77646108	77661200	-	4009	protein_coding	- && sp|O54927|WSB1_MOUSE WD repeat and SOCS box-containing protein 1 OS=Mus musculus OX=10090 GN=Wsb1 PE=1 SV=1 && PF00400:WD domain, G-beta repeat|PF07525:SOCS box	-
novel.572	319.218	405.97	379.661	1949.84	1080.06	1113.22	368.283	1381.04	-1.90685	1.37e-13	4.26e-12	-	7	144459926	144463376	+	2065	-	- && sp|P31792|POL_FENV1 Pol polyprotein (Fragment) OS=Feline endogenous virus ECE1 OX=11766 GN=pol PE=3 SV=1 && -	-
MGP_BALBcJ_G0034245	90.4299	84.3453	61.2947	5.45562	4.07186	0	78.69	3.17583	4.61671	1.44e-13	4.47e-12	Agt	8	123124486	123138317	-	1894	protein_coding	- && sp|P11859|ANGT_MOUSE Angiotensinogen OS=Mus musculus OX=10090 GN=Agt PE=1 SV=1 && PF00079:Serpin (serine protease inhibitor)	-
novel.762	82.2912	81.5647	85.0807	10.9112	3.0539	2.22643	82.9789	5.39719	3.94844	1.49e-13	4.62e-12	-	LVXK01036658.1	1	8300	-	1802	-	- && - && -	-
MGP_BALBcJ_G0035754	160.061	186.301	184.799	24.0047	48.8623	26.7172	177.054	33.1948	2.40883	1.49e-13	4.62e-12	Hmgb3	X	66530496	66534784	+	1276	protein_coding	- && sp|O54879|HMGB3_MOUSE High mobility group protein B3 OS=Mus musculus OX=10090 GN=Hmgb3 PE=1 SV=3 && PF00505:HMG (high mobility group) box|PF09011:HMG-box domain	-
MGP_BALBcJ_G0029803	371.667	462.509	399.788	916.544	1114.67	1107.65	411.321	1046.29	-1.34713	1.52e-13	4.69e-12	Lrrc8d	5	104653544	104787662	+	11892	protein_coding	- && - && -	-
MGP_BALBcJ_G0029257	791.262	654.371	746.514	2711.44	1801.8	1876.88	730.716	2130.04	-1.54339	1.58e-13	4.87e-12	Steap1	5	2757092	2768319	-	1377	protein_coding	- && sp|Q9CWR7|STEA1_MOUSE Metalloreductase STEAP1 OS=Mus musculus OX=10090 GN=Steap1 PE=1 SV=2 && PF01794:Ferric reductase like transmembrane component	-
MGP_BALBcJ_G0026796	480.183	556.123	488.528	2062.22	1164.55	1731.05	508.278	1652.61	-1.70092	1.59e-13	4.89e-12	Oser1	2	162278031	162297482	-	2600	protein_coding	- && sp|Q9D722|OSER1_MOUSE Oxidative stress-responsive serine-rich protein 1 OS=Mus musculus OX=10090 GN=Oser1 PE=2 SV=1 && PF05604:Protein of unknown function (DUF776)	-
MGP_BALBcJ_G0022027	9489.72	8329.79	8831.92	2600.15	3752.22	2089.51	8883.81	2813.96	1.65844	1.62e-13	4.98e-12	H1f0	15	76515589	76517875	+	2287	protein_coding	- && sp|P07305|H10_HUMAN Histone H1.0 OS=Homo sapiens OX=9606 GN=H1-0 PE=1 SV=3 && PF00538:linker histone H1 and H5 family	-
novel.627	101.282	119.566	85.9955	17.458	10.1797	13.3586	102.281	13.6654	2.90827	1.64e-13	5.04e-12	-	8	69163966	69171470	-	3513	-	- && sp|A0A140LIT1|CC194_MOUSE Coiled-coil domain-containing protein 194 OS=Mus musculus OX=10090 GN=Ccdc194 PE=3 SV=1 && -	-
MGP_BALBcJ_G0029328	1414.32	1354.16	1401.54	302.241	545.629	456.419	1390.01	434.763	1.67629	1.75e-13	5.37e-12	Chpf2	5	22077169	22084984	+	5588	protein_coding	- && sp|Q9P2E5|CHPF2_HUMAN Chondroitin sulfate glucuronyltransferase OS=Homo sapiens OX=9606 GN=CHPF2 PE=2 SV=2 && PF05679:Chondroitin N-acetylgalactosaminyltransferase	-
MGP_BALBcJ_G0023996	801.209	740.57	835.254	2362.28	1722.4	1901.38	792.345	1995.35	-1.33233	2e-13	6.11e-12	Fez2	17	78565859	78606341	-	2020	protein_coding	- && sp|P97578|FEZ2_RAT Fasciculation and elongation protein zeta-2 OS=Rattus norvegicus OX=10116 GN=Fez2 PE=2 SV=2 && PF07763:FEZ-like protein	-
MGP_BALBcJ_G0034941	1543.64	1622.95	1540.6	365.526	612.815	303.908	1569.06	427.417	1.87529	2.09e-13	6.36e-12	2810417H13Rik	9	63159267	63172623	+	4739	protein_coding	- && sp|Q9CQX4|PAF15_MOUSE PCNA-associated factor OS=Mus musculus OX=10090 GN=Pclaf PE=1 SV=1 && -	-
MGP_BALBcJ_G0030381	3860.45	3861.35	3932.92	1404.28	1916.83	1561.84	3884.91	1627.65	1.2549	2.14e-13	6.5e-12	Hmgb1	5	149492398	149639735	-	2065	protein_coding	- && sp|B2RPK0|HGB1A_HUMAN Putative high mobility group protein B1-like 1 OS=Homo sapiens OX=9606 GN=HMGB1P1 PE=5 SV=1 && PF09011:HMG-box domain|PF00505:HMG (high mobility group) box	-
MGP_BALBcJ_G0029560	1123.14	1026.05	929.483	259.687	386.827	394.079	1026.22	346.864	1.56469	2.18e-13	6.64e-12	N4bp2	5	63688355	63756992	+	14934	protein_coding	- && sp|Q86UW6|N4BP2_HUMAN NEDD4-binding protein 2 OS=Homo sapiens OX=9606 GN=N4BP2 PE=1 SV=2 && -	-
MGP_BALBcJ_G0033078	902.491	1005.66	895.634	2020.76	2062.4	2531.46	934.593	2204.87	-1.23823	2.2e-13	6.67e-12	Plekha1	7	131417297	131465117	+	8527	protein_coding	- && sp|Q8BUL6|PKHA1_MOUSE Pleckstrin homology domain-containing family A member 1 OS=Mus musculus OX=10090 GN=Plekha1 PE=1 SV=1 && PF00169:PH domain	-
MGP_BALBcJ_G0022745	207.989	159.422	229.626	1079.12	579.222	694.648	199.012	784.33	-1.97828	2.26e-13	6.83e-12	Ccdc58	16	32885533	32905900	+	1225	protein_coding	- && sp|Q8R3Q6|MIX23_MOUSE Protein MIX23 OS=Mus musculus OX=10090 GN=Mix23 PE=1 SV=1 && PF09774:Caffeine-induced death protein 2	-
MGP_BALBcJ_G0033220	2589.01	2854.76	2696.05	5866.97	5208.93	5888.92	2713.27	5654.94	-1.05945	2.6e-13	7.87e-12	Ap2a2	7	142303193	142375560	+	5663	protein_coding	- && sp|P17427|AP2A2_MOUSE AP-2 complex subunit alpha-2 OS=Mus musculus OX=10090 GN=Ap2a2 PE=1 SV=2 && -	-
MGP_BALBcJ_G0034965	8570.05	9398.48	9413.76	33974.3	22820.7	21359.3	9127.43	26051.5	-1.51308	2.73e-13	8.23e-12	Anxa2	9	66788383	66826852	+	3731	protein_coding	- && sp|P07356|ANXA2_MOUSE Annexin A2 OS=Mus musculus OX=10090 GN=Anxa2 PE=1 SV=2 && PF00191:Annexin	-
MGP_BALBcJ_G0028495	28.0333	27.8061	18.2969	170.215	101.797	208.172	24.7121	160.061	-2.69414	2.79e-13	8.41e-12	1700024P16Rik	4	101909048	102016463	+	3104	protein_coding	- && sp|A2A995|FYB2_MOUSE FYN-binding protein 2 OS=Mus musculus OX=10090 GN=Fyb2 PE=1 SV=1 && -	-
MGP_BALBcJ_G0014076	28.9376	54.6854	44.8274	279.328	204.611	170.322	42.8168	218.087	-2.34958	2.89e-13	8.68e-12	MGP_BALBcJ_G0014076	8	95349899	95350888	-	990	processed_pseudogene	- && sp|P16858|G3P_MOUSE Glyceraldehyde-3-phosphate dehydrogenase OS=Mus musculus OX=10090 GN=Gapdh PE=1 SV=2 && PF00044:Glyceraldehyde 3-phosphate dehydrogenase, NAD binding domain	-
MGP_BALBcJ_G0033990	400.605	490.315	467.486	180.035	156.767	140.265	452.802	159.022	1.50943	2.94e-13	8.81e-12	Rrad	8	102764720	102767975	-	1575	protein_coding	- && sp|O88667|RAD_MOUSE GTP-binding protein RAD OS=Mus musculus OX=10090 GN=Rrad PE=1 SV=1 && -	-
MGP_BALBcJ_G0024950	127.506	103.81	85.9955	14.1846	16.2874	5.56609	105.77	12.0127	3.12968	3.05e-13	9.13e-12	Aldh1a7	19	17685356	17721758	-	2066	protein_coding	- && sp|O35945|AL1A7_MOUSE Aldehyde dehydrogenase, cytosolic 1 OS=Mus musculus OX=10090 GN=Aldh1a7 PE=1 SV=1 && PF00171:Aldehyde dehydrogenase family	-
MGP_BALBcJ_G0024113	330.974	347.577	382.406	915.453	942.636	763.667	353.652	873.919	-1.30541	3.05e-13	9.13e-12	Gata6	18	7922873	7958414	+	3194	protein_coding	- && sp|Q61169|GATA6_MOUSE Transcription factor GATA-6 OS=Mus musculus OX=10090 GN=Gata6 PE=1 SV=3 && PF00320:GATA zinc finger|PF05349:GATA-type transcription activator, N-terminal	-
MGP_BALBcJ_G0034665	236.022	273.427	285.432	690.681	710.54	1034.18	264.96	811.8	-1.61516	3.32e-13	9.9e-12	Mcam	9	41165391	41173651	+	3354	protein_coding	- && sp|Q8R2Y2|MUC18_MOUSE Cell surface glycoprotein MUC18 OS=Mus musculus OX=10090 GN=Mcam PE=1 SV=1 && PF07686:Immunoglobulin V-set domain|PF08205:CD80-like C2-set immunoglobulin domain|PF13927:Immunoglobulin domain	-
MGP_BALBcJ_G0022632	1609.65	1624.81	1558.9	3203.54	3138.39	3560.07	1597.79	3300.67	-1.04663	3.61e-13	1.07e-11	Igf2bp2	16	18782603	18887476	-	6663	protein_coding	- && sp|Q5SF07|IF2B2_MOUSE Insulin-like growth factor 2 mRNA-binding protein 2 OS=Mus musculus OX=10090 GN=Igf2bp2 PE=1 SV=1 && -	-
MGP_BALBcJ_G0034877	43902.8	44213.6	49490.4	131902	103304	96507	45869	110571	-1.26938	3.77e-13	1.12e-11	Pkm	9	56857371	56880378	+	2599	protein_coding	- && sp|P52480|KPYM_MOUSE Pyruvate kinase PKM OS=Mus musculus OX=10090 GN=Pkm PE=1 SV=4 && PF00224:Pyruvate kinase, barrel domain|PF02887:Pyruvate kinase, alpha/beta domain	-
MGP_BALBcJ_G0021487	1332.03	1462.6	1461.01	3355.21	2877.79	2933.33	1418.55	3055.44	-1.10695	3.77e-13	1.12e-11	Loxl2	14	62624315	62711186	+	5398	protein_coding	- && sp|P58022|LOXL2_MOUSE Lysyl oxidase homolog 2 OS=Mus musculus OX=10090 GN=Loxl2 PE=1 SV=2 && PF01186:Lysyl oxidase|PF00530:Scavenger receptor cysteine-rich domain	-
MGP_BALBcJ_G0031768	471.14	748.912	703.516	218.225	179.162	145.831	641.189	181.073	1.8239	3.81e-13	1.13e-11	Relb	7	17461588	17485465	-	3883	protein_coding	- && sp|Q04863|RELB_MOUSE Transcription factor RelB OS=Mus musculus OX=10090 GN=Relb PE=1 SV=2 && PF16181:RelB transactivation domain	-
MGP_BALBcJ_G0021791	75.9611	68.5885	75.0174	7.63787	6.10779	5.56609	73.189	6.43725	3.50748	3.82e-13	1.13e-11	Rspo2	15	40080138	40229001	-	3324	protein_coding	- && sp|Q8BFU0|RSPO2_MOUSE R-spondin-2 OS=Mus musculus OX=10090 GN=Rspo2 PE=1 SV=1 && -	-
MGP_BALBcJ_G0028553	1549.06	1584.95	1713.51	3215.54	3247.31	3440.95	1615.84	3301.27	-1.03072	4.13e-13	1.22e-11	Rnf11	4	106472432	106506241	-	4262	protein_coding	- && sp|Q9QYK7|RNF11_MOUSE RING finger protein 11 OS=Mus musculus OX=10090 GN=Rnf11 PE=1 SV=1 && -	-
MGP_BALBcJ_G0017200	2655.02	2314.4	2982.4	6256.5	9178.99	6589.13	2650.61	7341.54	-1.4698	4.14e-13	1.22e-11	Ddit4	10	57503182	57505277	-	1685	protein_coding	- && sp|Q9D3F7|DDIT4_MOUSE DNA damage-inducible transcript 4 protein OS=Mus musculus OX=10090 GN=Ddit4 PE=1 SV=1 && PF07809:RTP801 C-terminal region	-
MGP_BALBcJ_G0023015	1167.45	1136.34	1169.17	470.274	471.318	568.854	1157.66	503.482	1.20155	4.16e-13	1.22e-11	MGP_BALBcJ_G0023015	16	88841184	88867490	-	4233	protein_coding	- && sp|Q64737|PUR2_MOUSE Trifunctional purine biosynthetic protein adenosine-3 OS=Mus musculus OX=10090 GN=Gart PE=1 SV=3 && PF00586:AIR synthase related protein, N-terminal domain|PF02769:AIR synthase related protein, C-terminal domain|PF00551:Formyl transferase|PF01071:Phosphoribosylglycinamide synthetase, ATP-grasp (A) domain|PF02844:Phosphoribosylglycinamide synthetase, N domain|PF02843:Phos…	-
MGP_BALBcJ_G0026514	858.18	903.7	777.619	1818.9	2189.64	2671.72	846.5	2226.76	-1.39533	4.23e-13	1.24e-11	Slc23a2	2	130481090	130573997	-	7951	protein_coding	- && sp|Q9EPR4|S23A2_MOUSE Solute carrier family 23 member 2 OS=Mus musculus OX=10090 GN=Slc23a2 PE=1 SV=2 && PF00860:Permease family	-
MGP_BALBcJ_G0034268	1773.33	1632.22	1801.33	3754.56	3477.37	3452.09	1735.63	3561.34	-1.03693	4.29e-13	1.26e-11	Irf2bp2	8	125177622	125183644	-	5424	protein_coding	- && sp|E9Q1P8|I2BP2_MOUSE Interferon regulatory factor 2-binding protein 2 OS=Mus musculus OX=10090 GN=Irf2bp2 PE=1 SV=1 && -	-
MGP_BALBcJ_G0026164	146.496	161.276	135.397	428.812	434.671	693.534	147.723	519.006	-1.81252	4.34e-13	1.27e-11	Ldlrad3	2	99855351	100091320	-	6018	protein_coding	- && sp|A2AR95|LRAD3_MOUSE Low-density lipoprotein receptor class A domain-containing protein 3 OS=Mus musculus OX=10090 GN=Ldlrad3 PE=1 SV=1 && PF00057:Low-density lipoprotein receptor domain class A	-
MGP_BALBcJ_G0016958	187.19	158.495	160.098	520.466	402.096	502.061	168.594	474.874	-1.49339	4.74e-13	1.38e-11	Fuca2	10	10522911	10543267	+	6163	protein_coding	- && sp|Q99KR8|FUCO2_MOUSE Plasma alpha-L-fucosidase OS=Mus musculus OX=10090 GN=Fuca2 PE=1 SV=1 && -	-
MGP_BALBcJ_G0032212	1351.93	1330.06	1444.54	5622.56	3808.21	3208.29	1375.51	4213.02	-1.61488	4.79e-13	1.4e-11	Ruvbl2	7	44797504	44813782	-	2573	protein_coding	- && sp|Q9WTM5|RUVB2_MOUSE RuvB-like 2 OS=Mus musculus OX=10090 GN=Ruvbl2 PE=1 SV=3 && PF06068:TIP49 P-loop domain|PF17856:TIP49 AAA-lid domain	-
MGP_BALBcJ_G0036219	271.29	287.33	239.69	650.31	766.528	1038.63	266.103	818.49	-1.62084	4.87e-13	1.42e-11	Piga	X	159683030	159697149	+	6375	protein_coding	- && sp|Q64323|PIGA_MOUSE Phosphatidylinositol N-acetylglucosaminyltransferase subunit A OS=Mus musculus OX=10090 GN=Piga PE=2 SV=1 && PF08288:PIGA (GPI anchor biosynthesis)	-
MGP_BALBcJ_G0024441	8.13869	4.63436	7.31877	175.671	49.8803	96.8499	6.69727	107.467	-4.00162	4.91e-13	1.43e-11	Csf1r	18	58483997	58510446	+	4984	protein_coding	- && sp|P09581|CSF1R_MOUSE Macrophage colony-stimulating factor 1 receptor OS=Mus musculus OX=10090 GN=Csf1r PE=1 SV=3 && PF07714:Protein tyrosine kinase|PF00047:Immunoglobulin domain	-
MGP_BALBcJ_G0033524	1565.34	1551.58	1750.1	4918.79	3717.61	3550.05	1622.34	4062.15	-1.32415	5.08e-13	1.47e-11	Tusc3	8	36446572	36594787	+	2303	protein_coding	- && sp|Q8BTV1|TUSC3_MOUSE Tumor suppressor candidate 3 OS=Mus musculus OX=10090 GN=Tusc3 PE=1 SV=1 && PF04756:OST3 / OST6 family, transporter family	-
MGP_BALBcJ_G0030672	490.13	489.388	496.761	183.309	210.719	155.85	492.093	183.293	1.42354	5.46e-13	1.58e-11	Zfp746	6	45168152	45192310	-	8041	protein_coding	- && sp|Q3U133|ZN746_MOUSE Zinc finger protein 746 OS=Mus musculus OX=10090 GN=Znf746 PE=1 SV=3 && PF00096:Zinc finger, C2H2 type|PF12417:Zinc finger protein|PF01352:KRAB box	-
MGP_BALBcJ_G0033262	126.602	165.91	129.908	391.713	386.827	406.324	140.807	394.955	-1.48822	5.84e-13	1.69e-11	MGP_BALBcJ_G0033262	7	144463409	144473394	-	757	protein_coding	- && sp|Q9ER63|TNR23_MOUSE Tumor necrosis factor receptor superfamily member 23 OS=Mus musculus OX=10090 GN=Tnfrsf23 PE=2 SV=2 && -	-
MGP_BALBcJ_G0030276	317.409	329.039	364.109	1046.39	772.636	1314.71	336.852	1044.58	-1.63243	6.04e-13	1.74e-11	Mafk	5	139901983	139914250	+	3901	protein_coding	- && sp|Q61827|MAFK_MOUSE Transcription factor MafK OS=Mus musculus OX=10090 GN=Mafk PE=1 SV=1 && PF03131:bZIP Maf transcription factor	-
MGP_BALBcJ_G0018969	812.965	798.036	859.04	3346.48	2116.35	2031.62	823.347	2498.15	-1.60124	6.21e-13	1.79e-11	Mrpl45	11	96113701	96127396	+	2598	protein_coding	- && sp|Q9D0Q7|RM45_MOUSE 39S ribosomal protein L45, mitochondrial OS=Mus musculus OX=10090 GN=Mrpl45 PE=1 SV=1 && PF04280:Tim44-like domain	-
MGP_BALBcJ_G0026510	1623.22	1769.4	1619.28	4552.17	3585.27	3525.56	1670.63	3887.67	-1.2185	6.28e-13	1.8e-11	Prnp	2	130355724	130371892	+	2343	protein_coding	- && sp|P04925|PRIO_MOUSE Major prion protein OS=Mus musculus OX=10090 GN=Prnp PE=1 SV=2 && PF11587:Major prion protein bPrPp - N terminal|PF00377:Prion/Doppel alpha-helical domain	-
MGP_BALBcJ_G0022334	522.685	546.854	504.08	1093.31	1116.71	1220.09	524.54	1143.37	-1.12411	6.35e-13	1.82e-11	Nr4a1	15	99332354	99340218	+	2474	protein_coding	- && sp|P12813|NR4A1_MOUSE Nuclear receptor subfamily 4 group A member 1 OS=Mus musculus OX=10090 GN=Nr4a1 PE=1 SV=1 && PF00104:Ligand-binding domain of nuclear hormone receptor|PF00105:Zinc finger, C4 type (two domains)	-
MGP_BALBcJ_G0027141	478.374	494.022	451.019	118.932	188.324	110.209	474.472	139.155	1.76735	6.37e-13	1.83e-11	Bbs12	3	34210664	34219563	+	2436	protein_coding	- && sp|Q5SUD9|BBS12_MOUSE Bardet-Biedl syndrome 12 protein homolog OS=Mus musculus OX=10090 GN=Bbs12 PE=3 SV=2 && PF00118:TCP-1/cpn60 chaperonin family	-
MGP_BALBcJ_G0027849	184.477	191.862	211.329	1119.49	627.067	567.741	195.89	771.433	-1.97742	6.4e-13	1.83e-11	Ccdc109b	3	127828962	127885681	-	1318	protein_coding	- && sp|Q810S1|MCUB_MOUSE Calcium uniporter regulatory subunit MCUb, mitochondrial OS=Mus musculus OX=10090 GN=Mcub PE=1 SV=1 && PF04678:Mitochondrial calcium uniporter	-
MGP_BALBcJ_G0033915	75.0568	76.9303	106.122	12.0024	3.0539	3.33965	86.0364	6.13197	3.81821	6.52e-13	1.86e-11	Ces1a	8	90782555	90809391	-	1980	protein_coding	- && sp|P12337|EST1_RABIT Liver carboxylesterase 1 OS=Oryctolagus cuniculus OX=9986 PE=1 SV=3 && PF00135:Carboxylesterase family	-
MGP_BALBcJ_G0020848	1835.73	1911.21	1778.46	414.627	716.648	676.836	1841.8	602.704	1.61135	6.76e-13	1.93e-11	Pik3r1	13	100373162	100462174	-	10104	protein_coding	- && sp|P26450|P85A_MOUSE Phosphatidylinositol 3-kinase regulatory subunit alpha OS=Mus musculus OX=10090 GN=Pik3r1 PE=1 SV=2 && -	-
MGP_BALBcJ_G0023298	1263.31	1332.84	1172.83	602.3	572.097	534.344	1256.33	569.58	1.14115	6.79e-13	1.93e-11	Hn1l	17	23505841	23524127	-	2134	protein_coding	- && sp|Q6PGH2|JUPI2_MOUSE Jupiter microtubule associated homolog 2 OS=Mus musculus OX=10090 GN=Jpt2 PE=1 SV=1 && -	-
MGP_BALBcJ_G0017401	1175.59	1278.16	1258.83	3349.75	2556.11	2727.38	1237.52	2877.75	-1.21744	6.95e-13	1.97e-11	Palm	10	77773528	77801410	+	2651	protein_coding	- && sp|Q9Z0P4|PALM_MOUSE Paralemmin-1 OS=Mus musculus OX=10090 GN=Palm PE=1 SV=1 && PF03285:Paralemmin	-
MGP_BALBcJ_G0031457	2260.75	2480.31	2618.29	5682.57	4965.64	6649.25	2453.12	5765.82	-1.23287	6.97e-13	1.98e-11	Bcat1	6	143784856	143868915	-	9403	protein_coding	- && sp|P24288|BCAT1_MOUSE Branched-chain-amino-acid aminotransferase, cytosolic OS=Mus musculus OX=10090 GN=Bcat1 PE=1 SV=2 && PF01063:Amino-transferase class IV	-
MGP_BALBcJ_G0020723	992.016	1037.17	1040.18	327.337	471.318	391.853	1023.12	396.836	1.36572	7.13e-13	2.02e-11	Ell2	13	74125935	74190766	+	3693	protein_coding	- && sp|Q3UKU1|ELL2_MOUSE RNA polymerase II elongation factor ELL2 OS=Mus musculus OX=10090 GN=Ell2 PE=1 SV=2 && PF10390:RNA polymerase II elongation factor ELL|PF07303:Occludin homology domain	-
MGP_BALBcJ_G0023913	26.2247	29.6599	17.3821	240.047	102.815	164.756	24.4222	169.206	-2.79194	7.18e-13	2.03e-11	Tubb4a	17	57044595	57052157	-	2228	protein_coding	- && sp|Q3ZBU7|TBB4A_BOVIN Tubulin beta-4A chain OS=Bos taurus OX=9913 GN=TUBB4A PE=2 SV=1 && PF03953:Tubulin C-terminal domain|PF00091:Tubulin/FtsZ family, GTPase domain	-
MGP_BALBcJ_G0018878	2346.66	2262.49	2217.59	619.758	892.756	423.023	2275.58	645.179	1.8179	7.2e-13	2.03e-11	Mmd	11	88852172	88941495	+	5386	protein_coding	- && sp|Q9CQY7|PAQRB_MOUSE Monocyte to macrophage differentiation factor OS=Mus musculus OX=10090 GN=Mmd PE=2 SV=1 && PF03006:Haemolysin-III related	-
MGP_BALBcJ_G0030181	370.763	429.141	391.554	1657.42	885.63	1480.58	397.153	1341.21	-1.75559	9.1e-13	2.56e-11	Orai2	5	136071281	136091027	-	6077	protein_coding	- && sp|Q8BH10|ORAI2_MOUSE Protein orai-2 OS=Mus musculus OX=10090 GN=Orai2 PE=2 SV=1 && -	-
MGP_BALBcJ_G0021749	1260.59	1337.48	1308.23	528.104	597.546	637.874	1302.1	587.841	1.14736	9.33e-13	2.62e-11	Pop1	15	31568474	31602966	+	3795	protein_coding	- && sp|Q99575|POP1_HUMAN Ribonucleases P/MRP protein subunit POP1 OS=Homo sapiens OX=9606 GN=POP1 PE=1 SV=2 && PF06978:Ribonucleases P/MRP protein subunit POP1|PF08170:POPLD (NUC188) domain	-
MGP_BALBcJ_G0029728	657.426	684.958	741.025	1574.49	1395.63	1680.96	694.47	1550.36	-1.15848	9.73e-13	2.73e-11	Scarb2	5	90795073	90855755	-	6284	protein_coding	- && sp|O35114|SCRB2_MOUSE Lysosome membrane protein 2 OS=Mus musculus OX=10090 GN=Scarb2 PE=1 SV=3 && PF01130:CD36 family	-
MGP_BALBcJ_G0018361	2088.93	2193.9	2271.56	4254.29	5215.04	4566.42	2184.8	4678.58	-1.09863	1e-12	2.81e-11	Llgl1	11	58679700	58694147	+	4862	protein_coding	- && sp|Q80Y17|L2GL1_MOUSE Lethal(2) giant larvae protein homolog 1 OS=Mus musculus OX=10090 GN=Llgl1 PE=1 SV=1 && PF08366:LLGL2	-
MGP_BALBcJ_G0018829	550.718	550.562	546.163	1431.55	1241.92	1122.12	549.148	1265.2	-1.20412	1.01e-12	2.82e-11	Rnft1	11	85045218	85059888	+	4719	protein_coding	- && sp|Q9DCN7|RNFT1_MOUSE E3 ubiquitin-protein ligase RNFT1 OS=Mus musculus OX=10090 GN=Rnft1 PE=2 SV=1 && PF13920:Zinc finger, C3HC4 type (RING finger)	-
MGP_BALBcJ_G0032530	75.9611	84.3453	103.378	285.874	332.875	250.474	87.8947	289.741	-1.72163	1.03e-12	2.87e-11	Dgat2	7	99087312	99116398	-	2249	protein_coding	- && sp|Q9DCV3|DGAT2_MOUSE Diacylglycerol O-acyltransferase 2 OS=Mus musculus OX=10090 GN=Dgat2 PE=1 SV=1 && PF03982:Diacylglycerol acyltransferase	-
MGP_BALBcJ_G0021849	3088.18	3221.8	3121.45	9313.83	7742.64	6289.68	3143.81	7782.05	-1.30765	1.03e-12	2.88e-11	Sqle	15	56471030	56487143	+	5547	protein_coding	- && sp|P52019|ERG1_MOUSE Squalene monooxygenase OS=Mus musculus OX=10090 GN=Sqle PE=2 SV=1 && PF08491:Squalene epoxidase	-
MGP_BALBcJ_G0029202	645.67	635.834	683.39	1343.17	1336.59	1427.14	654.964	1368.97	-1.06353	1.06e-12	2.94e-11	Mib2	4	153747719	153762231	-	4724	protein_coding	- && sp|Q8R516|MIB2_MOUSE E3 ubiquitin-protein ligase MIB2 OS=Mus musculus OX=10090 GN=Mib2 PE=1 SV=2 && -	-
MGP_BALBcJ_G0030320	392.466	455.094	472.06	1404.28	952.816	1236.78	439.873	1197.96	-1.44526	1.07e-12	2.97e-11	MGP_BALBcJ_G0030320	5	143742398	143763578	+	4459	protein_coding	- && sp|Q3ZN08|F220A_MOUSE Protein FAM220A OS=Mus musculus OX=10090 GN=Fam220a PE=1 SV=1 && PF15487:FAM220 family	-
MGP_BALBcJ_G0021635	132.028	141.811	174.736	825.981	512.037	427.475	149.525	588.498	-1.97663	1.07e-12	2.98e-11	Clybl	14	115958715	116189226	+	1239	protein_coding	- && sp|Q8R4N0|CLYBL_MOUSE Citramalyl-CoA lyase, mitochondrial OS=Mus musculus OX=10090 GN=Clybl PE=1 SV=2 && PF03328:HpcH/HpaI aldolase/citrate lyase family	-
MGP_BALBcJ_G0033079	116.655	146.446	129.908	417.9	329.821	382.947	131.003	376.889	-1.52442	1.11e-12	3.07e-11	Htra1	7	131487611	131537150	+	2879	protein_coding	- && sp|Q9R118|HTRA1_MOUSE Serine protease HTRA1 OS=Mus musculus OX=10090 GN=Htra1 PE=1 SV=2 && PF07648:Kazal-type serine protease inhibitor domain|PF13365:Trypsin-like peptidase domain|PF00219:Insulin-like growth factor binding protein|PF17820:PDZ domain	-
MGP_BALBcJ_G0023022	894.352	754.473	730.962	2036.04	1828.27	2796.4	793.262	2220.23	-1.48468	1.15e-12	3.17e-11	Slc5a3	16	89291315	89320455	+	10902	protein_coding	- && sp|Q9JKZ2|SC5A3_MOUSE Sodium/myo-inositol cotransporter OS=Mus musculus OX=10090 GN=Slc5a3 PE=1 SV=2 && PF00474:Sodium:solute symporter family	-
MGP_BALBcJ_G0018968	3238.3	3020.67	3123.28	5833.15	6622.88	6350.91	3127.42	6268.98	-1.00327	1.2e-12	3.32e-11	Npepps	11	96004104	96079157	-	7071	protein_coding	- && sp|Q11011|PSA_MOUSE Puromycin-sensitive aminopeptidase OS=Mus musculus OX=10090 GN=Npepps PE=1 SV=2 && PF11838:ERAP1-like C-terminal domain|PF17900:Peptidase M1 N-terminal domain|PF01433:Peptidase family M1 domain	-
MGP_BALBcJ_G0025455	793.071	620.077	723.643	257.505	304.372	280.531	712.264	280.803	1.34254	1.23e-12	3.4e-11	Gpsm1	2	23445991	23474120	+	5383	protein_coding	- && sp|Q6IR34|GPSM1_MOUSE G-protein-signaling modulator 1 OS=Mus musculus OX=10090 GN=Gpsm1 PE=1 SV=3 && PF02188:GoLoco motif|PF13424:Tetratricopeptide repeat	-
MGP_BALBcJ_G0023964	1294.96	1280.01	1314.63	2773.64	2821.8	3763.79	1296.53	3119.74	-1.26669	1.23e-12	3.4e-11	Lpin2	17	71288942	71356730	+	12107	protein_coding	- && sp|Q99PI5|LPIN2_MOUSE Phosphatidate phosphatase LPIN2 OS=Mus musculus OX=10090 GN=Lpin2 PE=1 SV=2 && PF08235:LNS2 (Lipin/Ned1/Smp2)|PF04571:lipin, N-terminal conserved region|PF16876:Lipin/Ned1/Smp2 multi-domain protein middle domain	-
MGP_BALBcJ_G0032257	0.904299	5.56123	2.74454	77.4698	57.0061	56.7741	3.07002	63.75	-4.3823	1.4e-12	3.84e-11	Tph1	7	46063861	46089708	-	3682	protein_coding	- && sp|P17532|TPH1_MOUSE Tryptophan 5-hydroxylase 1 OS=Mus musculus OX=10090 GN=Tph1 PE=1 SV=1 && PF00351:Biopterin-dependent aromatic amino acid hydroxylase	-
MGP_BALBcJ_G0030865	992.921	1096.49	1240.53	3329.02	2337.25	2857.63	1109.98	2841.3	-1.35595	1.44e-12	3.96e-11	Kcmf1	6	70601794	70659241	-	3981	protein_coding	- && - && -	-
MGP_BALBcJ_G0036046	365.337	349.431	370.513	1128.22	847.965	823.781	361.76	933.323	-1.36724	1.46e-12	3.99e-11	Gla	X	129630533	129643503	-	3275	protein_coding	- && sp|P51569|AGAL_MOUSE Alpha-galactosidase A OS=Mus musculus OX=10090 GN=Gla PE=1 SV=1 && PF16499:Alpha galactosidase A|PF17450:Alpha galactosidase A C-terminal beta sandwich domain	-
MGP_BALBcJ_G0003202	3.6172	2.78061	6.40392	68.7408	46.8264	119.114	4.26724	78.2272	-4.19383	1.47e-12	4.02e-11	Gm17173	14	37477489	37515162	-	2678	antisense	- && sp|P70263|PD2R_MOUSE Prostaglandin D2 receptor OS=Mus musculus OX=10090 GN=Ptgdr PE=2 SV=1 && -	-
MGP_BALBcJ_G0030085	1363.68	1472.8	1451.86	3623.62	3199.47	2787.5	1429.45	3203.53	-1.16424	1.48e-12	4.04e-11	Scarb1	5	125040281	125106846	-	8507	protein_coding	- && sp|Q61009|SCRB1_MOUSE Scavenger receptor class B member 1 OS=Mus musculus OX=10090 GN=Scarb1 PE=1 SV=1 && PF01130:CD36 family	-
MGP_BALBcJ_G0017091	645.67	723.887	644.966	1768.71	1348.8	1766.68	671.508	1628.06	-1.27754	1.54e-12	4.19e-11	Fyn	10	36909262	37108406	+	4414	protein_coding	- && sp|Q05876|FYN_CHICK Tyrosine-protein kinase Fyn OS=Gallus gallus OX=9031 GN=FYN PE=1 SV=2 && PF07714:Protein tyrosine kinase|PF00017:SH2 domain|PF00018:SH3 domain	-
MGP_BALBcJ_G0024199	142.879	152.007	127.164	32.7337	19.3413	34.5097	140.683	28.8616	2.29046	1.62e-12	4.41e-11	Nrep	18	30603724	30630969	-	2511	protein_coding	- && sp|Q07475|NREP_MOUSE Neuronal regeneration-related protein OS=Mus musculus OX=10090 GN=Nrep PE=1 SV=1 && -	-
MGP_BALBcJ_G0025484	84.0998	83.4184	63.1244	2.18225	8.14372	0	76.8809	3.44199	4.4428	1.67e-12	4.53e-11	Dbh	2	24308908	24327398	+	2692	protein_coding	- && sp|Q64237|DOPO_MOUSE Dopamine beta-hydroxylase OS=Mus musculus OX=10090 GN=Dbh PE=1 SV=2 && PF03351:DOMON domain|PF03712:Copper type II ascorbate-dependent monooxygenase, C-terminal domain|PF01082:Copper type II ascorbate-dependent monooxygenase, N-terminal domain	-
MGP_BALBcJ_G0023287	69.6311	59.3198	66.7837	2.18225	4.07186	1.11322	65.2449	2.45578	4.70965	1.8e-12	4.87e-11	Hs3st6	17	23320356	23326036	+	1219	protein_coding	- && sp|Q5GFD5|HS3S6_MOUSE Heparan sulfate glucosamine 3-O-sulfotransferase 6 OS=Mus musculus OX=10090 GN=Hs3st6 PE=2 SV=1 && PF00685:Sulfotransferase domain	-
MGP_BALBcJ_G0018370	1247.03	1250.35	1413.44	603.391	613.833	516.533	1303.61	577.919	1.17329	1.81e-12	4.91e-11	Map2k3	11	58922760	58943888	+	3314	protein_coding	- && sp|O09110|MP2K3_MOUSE Dual specificity mitogen-activated protein kinase kinase 3 OS=Mus musculus OX=10090 GN=Map2k3 PE=1 SV=2 && PF00069:Protein kinase domain	-
MGP_BALBcJ_G0015841	393.37	474.558	438.211	1773.08	1098.38	1132.14	435.38	1334.53	-1.61596	1.83e-12	4.95e-11	Bag2	1	30988234	31000654	-	3064	protein_coding	- && sp|Q91YN9|BAG2_MOUSE BAG family molecular chaperone regulator 2 OS=Mus musculus OX=10090 GN=Bag2 PE=1 SV=1 && -	-
MGP_BALBcJ_G0032977	635.722	556.123	603.798	3372.66	1547.31	1914.73	598.548	2278.23	-1.92828	1.86e-12	5.01e-11	Nupr1	7	127101613	127109000	-	2512	protein_coding	- && sp|Q9WTK0|NUPR1_MOUSE Nuclear protein 1 OS=Mus musculus OX=10090 GN=Nupr1 PE=1 SV=1 && -	-
MGP_BALBcJ_G0024758	3080.04	2837.15	3060.16	1201.33	1494.37	1429.37	2992.45	1375.02	1.12178	2.02e-12	5.44e-11	2700081O15Rik	19	4307288	4315718	+	7183	protein_coding	- && sp|Q4VA45|ZFTA_MOUSE Zinc finger translocation-associated protein OS=Mus musculus OX=10090 GN=Zfta PE=2 SV=2 && -	-
MGP_BALBcJ_G0015910	18.086	10.1956	22.8711	76.3787	208.683	168.096	17.0509	151.052	-3.14688	2.04e-12	5.49e-11	Mfsd9	1	38115931	38134341	-	5125	protein_coding	- && sp|Q8C0T7|MFSD9_MOUSE Major facilitator superfamily domain-containing protein 9 OS=Mus musculus OX=10090 GN=Mfsd9 PE=2 SV=1 && PF07690:Major Facilitator Superfamily	-
MGP_BALBcJ_G0030377	1906.26	2202.25	1772.06	5406.52	5940.85	11677.7	1960.19	7675	-1.96915	2.09e-12	5.61e-11	Slc7a1	5	148741363	148814656	-	11519	protein_coding	- && sp|Q09143|SL7A1_MOUSE High affinity cationic amino acid transporter 1 OS=Mus musculus OX=10090 GN=Slc7a1 PE=1 SV=1 && -	-
MGP_BALBcJ_G0036021	98.5686	79.7109	75.0174	4.36449	13.2336	3.33965	84.4323	6.97923	3.57629	2.15e-12	5.76e-11	MGP_BALBcJ_G0036021	X	121121877	121124911	-	2310	protein_coding	- && sp|P11369|LORF2_MOUSE LINE-1 retrotransposable element ORF2 protein OS=Mus musculus OX=10090 GN=Pol PE=1 SV=2 && -	-
MGP_BALBcJ_G0017287	130.219	134.396	131.738	16.3669	32.5749	28.9437	132.118	25.9618	2.34423	2.16e-12	5.79e-11	Rab36	10	72793428	72811374	+	6175	protein_coding	- && sp|Q8CAM5|RAB36_MOUSE Ras-related protein Rab-36 OS=Mus musculus OX=10090 GN=Rab36 PE=1 SV=1 && -	-
MGP_BALBcJ_G0024119	900.682	1026.97	897.464	1910.56	2155.03	2494.72	941.706	2186.77	-1.21545	2.21e-12	5.89e-11	Npc1	18	9139262	9186111	-	10731	protein_coding	- && sp|O35604|NPC1_MOUSE NPC intracellular cholesterol transporter 1 OS=Mus musculus OX=10090 GN=Npc1 PE=1 SV=2 && -	-
MGP_BALBcJ_G0034284	231.501	208.546	270.794	73.1053	72.2755	75.6988	236.947	73.6932	1.68531	2.36e-12	6.29e-11	Casp4	9	1972436	2000737	+	3710	protein_coding	- && sp|P70343|CASP4_MOUSE Caspase-4 OS=Mus musculus OX=10090 GN=Casp4 PE=1 SV=2 && PF00656:Caspase domain	-
MGP_BALBcJ_G0021517	2793.38	3023.45	2761	5454.53	7192.94	7445.2	2859.28	6697.56	-1.228	2.53e-12	6.73e-11	Fndc3a	14	65578387	65748487	-	10000	protein_coding	- && sp|Q8BX90|FND3A_MOUSE Fibronectin type-III domain-containing protein 3A OS=Mus musculus OX=10090 GN=Fndc3a PE=1 SV=3 && PF00041:Fibronectin type III domain	-
MGP_BALBcJ_G0021159	315.6	314.209	308.303	980.92	663.713	850.498	312.704	831.711	-1.41097	2.53e-12	6.73e-11	Gnpnat1	14	37892567	37905521	-	2877	protein_coding	- && sp|Q9JK38|GNA1_MOUSE Glucosamine 6-phosphate N-acetyltransferase OS=Mus musculus OX=10090 GN=Gnpnat1 PE=1 SV=1 && -	-
MGP_BALBcJ_G0018360	4091.95	4279.37	4012.51	8916.66	10260.1	14617.7	4127.94	11264.8	-1.44831	2.91e-12	7.72e-11	Alkbh5	11	58482533	58504840	+	5984	protein_coding	- && sp|Q3TSG4|ALKB5_MOUSE RNA demethylase ALKBH5 OS=Mus musculus OX=10090 GN=Alkbh5 PE=1 SV=2 && -	-
MGP_BALBcJ_G0016460	724.344	721.106	706.261	1653.05	1376.29	1607.49	717.237	1545.61	-1.1075	2.93e-12	7.77e-11	Arl8a	1	133953517	133963292	+	2299	protein_coding	- && sp|Q8VEH3|ARL8A_MOUSE ADP-ribosylation factor-like protein 8A OS=Mus musculus OX=10090 GN=Arl8a PE=1 SV=1 && PF00025:ADP-ribosylation factor family	-
MGP_BALBcJ_G0022149	2091.64	2076.19	2181.91	5370.51	4020.96	4803.53	2116.58	4731.67	-1.16055	3.06e-12	8.11e-11	Nup50	15	82698686	82718217	+	4741	protein_coding	- && sp|Q9JIH2|NUP50_MOUSE Nuclear pore complex protein Nup50 OS=Mus musculus OX=10090 GN=Nup50 PE=1 SV=3 && PF00638:RanBP1 domain|PF08911:NUP50 (Nucleoporin 50 kDa)	-
MGP_BALBcJ_G0036401	19.8946	17.6106	16.4672	271.69	86.5271	121.341	17.9908	159.853	-3.15051	3.22e-12	8.49e-11	MGP_BALBcJ_G0036401	18	71842386	71842950	-	565	pseudogene	- && sp|Q05816|FABP5_MOUSE Fatty acid-binding protein 5 OS=Mus musculus OX=10090 GN=Fabp5 PE=1 SV=3 && PF00061:Lipocalin / cytosolic fatty-acid binding protein family	-
MGP_BALBcJ_G0028601	947.706	994.533	946.865	441.905	462.156	376.267	963.035	426.776	1.17363	3.35e-12	8.83e-11	Pomgnt1	4	113149260	113185353	+	5463	protein_coding	- && sp|Q91X88|PMGT1_MOUSE Protein O-linked-mannose beta-1,2-N-acetylglucosaminyltransferase 1 OS=Mus musculus OX=10090 GN=Pomgnt1 PE=1 SV=1 && PF15711:Interleukin-like EMT inducer	-
MGP_BALBcJ_G0032993	642.957	625.638	666.008	240.047	302.336	225.983	644.868	256.122	1.33111	3.47e-12	9.15e-11	Hirip3	7	127351310	127354715	+	3265	protein_coding	- && sp|Q8BLH7|HIRP3_MOUSE HIRA-interacting protein 3 OS=Mus musculus OX=10090 GN=Hirip3 PE=1 SV=1 && PF09649:Histone chaperone domain CHZ	-
MGP_BALBcJ_G0022739	66.9182	84.3453	78.6767	4.36449	9.16169	0	76.6467	4.50873	4.05868	3.68e-12	9.67e-11	Parp14	16	32645281	32684108	-	9299	protein_coding	- && sp|Q2EMV9|PAR14_MOUSE Protein mono-ADP-ribosyltransferase PARP14 OS=Mus musculus OX=10090 GN=Parp14 PE=1 SV=3 && -	-
MGP_BALBcJ_G0018099	2192.93	2332.01	2435.32	5474.17	4485.16	4732.29	2320.08	4897.2	-1.07776	3.88e-12	1.02e-10	Rars	11	33098450	33124598	-	3228	protein_coding	- && sp|Q9D0I9|SYRC_MOUSE Arginine--tRNA ligase, cytoplasmic OS=Mus musculus OX=10090 GN=Rars1 PE=1 SV=2 && PF00750:tRNA synthetases class I (R)|PF05746:DALR anticodon binding domain|PF03485:Arginyl tRNA synthetase N terminal domain	-
MGP_BALBcJ_G0032488	2489.54	2547.97	2121.53	5392.33	4660.25	5692.99	2386.34	5248.52	-1.13707	4.1e-12	1.07e-10	Picalm	7	89963031	90043081	+	4169	protein_coding	- && sp|Q7M6Y3|PICAL_MOUSE Phosphatidylinositol-binding clathrin assembly protein OS=Mus musculus OX=10090 GN=Picalm PE=1 SV=1 && PF07651:ANTH domain	-
MGP_BALBcJ_G0030967	3409.21	3650.95	3515.75	831.436	1562.58	1038.63	3525.3	1144.21	1.62308	4.2e-12	1.1e-10	Antxr1	6	85063284	85257336	-	9536	protein_coding	- && sp|Q9CZ52|ANTR1_MOUSE Anthrax toxin receptor 1 OS=Mus musculus OX=10090 GN=Antxr1 PE=1 SV=2 && -	-
MGP_BALBcJ_G0025866	303.845	304.014	229.626	890.357	748.205	1496.16	279.162	1044.91	-1.90395	4.55e-12	1.19e-10	Fam171b	2	81367458	81433622	+	5743	protein_coding	- && sp|Q14CH0|F171B_MOUSE Protein FAM171B OS=Mus musculus OX=10090 GN=Fam171b PE=1 SV=2 && PF10577:Uncharacterised protein family UPF0560	-
MGP_BALBcJ_G0023325	778.602	858.283	919.42	238.956	368.503	213.738	852.102	273.732	1.63697	4.6e-12	1.2e-10	Chtf18	17	24314164	24323838	-	4582	protein_coding	- && sp|Q8BIW9|CTF18_MOUSE Chromosome transmission fidelity protein 18 homolog OS=Mus musculus OX=10090 GN=Chtf18 PE=1 SV=2 && -	-
MGP_BALBcJ_G0016807	3130.68	3346.93	3388.59	1237.33	1652.16	1500.62	3288.74	1463.37	1.16809	4.66e-12	1.21e-10	Parp1	1	180072357	180108494	+	5199	protein_coding	- && sp|P27008|PARP1_RAT Poly [ADP-ribose] polymerase 1 OS=Rattus norvegicus OX=10116 GN=Parp1 PE=1 SV=4 && PF02877:Poly(ADP-ribose) polymerase, regulatory domain|PF00644:Poly(ADP-ribose) polymerase catalytic domain|PF00533:BRCA1 C Terminus (BRCT) domain|PF08063:PADR1 (NUC008) domain|PF05406:WGR domain|PF00645:Poly(ADP-ribose) polymerase and DNA-Ligase Zn-finger region	-
MGP_BALBcJ_G0024721	803.018	846.234	899.293	1847.27	1669.46	1729.94	849.515	1748.89	-1.0417	4.82e-12	1.25e-10	Ppp2r5b	19	3089398	3097505	-	2895	protein_coding	- && sp|Q6PD28|2A5B_MOUSE Serine/threonine-protein phosphatase 2A 56 kDa regulatory subunit beta isoform OS=Mus musculus OX=10090 GN=Ppp2r5b PE=1 SV=1 && -	-
MGP_BALBcJ_G0015793	418.691	447.679	440.956	989.649	891.738	916.178	435.775	932.522	-1.09752	4.87e-12	1.26e-10	Ube2w	1	13605684	13684603	-	4930	protein_coding	- && sp|Q8VDW4|UBE2W_MOUSE Ubiquitin-conjugating enzyme E2 W OS=Mus musculus OX=10090 GN=Ube2w PE=1 SV=1 && PF00179:Ubiquitin-conjugating enzyme	-
MGP_BALBcJ_G0034854	292.993	322.551	252.497	82.9254	106.886	67.9063	289.347	85.906	1.74944	4.98e-12	1.29e-10	Sema7a	9	55115203	55137951	+	3296	protein_coding	- && sp|Q9QUR8|SEM7A_MOUSE Semaphorin-7A OS=Mus musculus OX=10090 GN=Sema7a PE=1 SV=1 && PF01403:Sema domain|PF13895:Immunoglobulin domain	-
MGP_BALBcJ_G0022094	257.725	270.646	290.006	1276.61	690.181	783.705	272.793	916.833	-1.7487	5.02e-12	1.3e-10	Pmm1	15	79561143	79570964	-	2776	protein_coding	- && sp|O35621|PMM1_MOUSE Phosphomannomutase 1 OS=Mus musculus OX=10090 GN=Pmm1 PE=1 SV=1 && PF03332:Eukaryotic phosphomannomutase	-
MGP_BALBcJ_G0035200	1444.17	1457.97	1598.24	380.802	639.282	329.512	1500.12	449.866	1.73667	5.1e-12	1.32e-10	Dusp7	9	103948590	103956484	+	3369	protein_coding	- && sp|Q63340|DUS7_RAT Dual specificity protein phosphatase 7 OS=Rattus norvegicus OX=10116 GN=Dusp7 PE=1 SV=2 && PF00782:Dual specificity phosphatase, catalytic domain|PF00581:Rhodanese-like domain	-
MGP_BALBcJ_G0032855	71.4397	68.5885	80.5064	0	0	0	73.5115	0	8.54053	5.18e-12	1.34e-10	Dkk3	7	112473042	112517980	-	3357	protein_coding	- && sp|Q9QUN9|DKK3_MOUSE Dickkopf-related protein 3 OS=Mus musculus OX=10090 GN=Dkk3 PE=2 SV=1 && PF04706:Dickkopf N-terminal cysteine-rich region	-
MGP_BALBcJ_G0023839	567.9	490.315	655.03	130.935	224.97	174.775	571.082	176.893	1.68964	5.28e-12	1.36e-10	Mocs1	17	49347159	49366995	+	2644	protein_coding	- && sp|Q5RKZ7|MOCS1_MOUSE Molybdenum cofactor biosynthesis protein 1 OS=Mus musculus OX=10090 GN=Mocs1 PE=1 SV=2 && PF06463:Molybdenum Cofactor Synthesis C	-
MGP_BALBcJ_G0028836	21.7032	21.318	27.4454	106.93	150.659	102.416	23.4889	120.002	-2.35422	5.42e-12	1.39e-10	Sdc3	4	127942609	127976912	+	5989	protein_coding	- && sp|Q64519|SDC3_MOUSE Syndecan-3 OS=Mus musculus OX=10090 GN=Sdc3 PE=1 SV=2 && PF01034:Syndecan domain	-
MGP_BALBcJ_G0017173	8923.63	9229.79	8389.14	18916.8	21773.3	16680.4	8847.52	19123.5	-1.11202	5.63e-12	1.44e-10	Gja1	10	54151670	54164924	+	3101	protein_coding	- && sp|P23242|CXA1_MOUSE Gap junction alpha-1 protein OS=Mus musculus OX=10090 GN=Gja1 PE=1 SV=2 && PF00029:Connexin|PF03508:Gap junction alpha-1 protein (Cx43)	-
MGP_BALBcJ_G0032287	476.566	578.368	471.146	195.311	215.809	189.247	508.693	200.122	1.34526	5.63e-12	1.44e-10	E2f8	7	48425654	48440821	-	5443	protein_coding	- && sp|Q58FA4|E2F8_MOUSE Transcription factor E2F8 OS=Mus musculus OX=10090 GN=E2f8 PE=1 SV=1 && PF02319:E2F/DP family winged-helix DNA-binding domain	-
MGP_BALBcJ_G0034302	406.03	551.488	601.054	165.851	198.503	145.831	519.524	170.062	1.61001	5.65e-12	1.45e-10	Birc3	9	4557818	4584244	-	5009	protein_coding	- && sp|O08863|BIRC3_MOUSE Baculoviral IAP repeat-containing protein 3 OS=Mus musculus OX=10090 GN=Birc3 PE=1 SV=2 && PF00653:Inhibitor of Apoptosis domain	-
MGP_BALBcJ_G0021310	1998.5	1933.45	2278.88	5828.78	5277.13	4063.24	2070.28	5056.39	-1.28831	5.68e-12	1.45e-10	Pck2	14	48532841	48542572	+	3400	protein_coding	- && sp|Q8BH04|PCKGM_MOUSE Phosphoenolpyruvate carboxykinase [GTP], mitochondrial OS=Mus musculus OX=10090 GN=Pck2 PE=1 SV=1 && PF00821:Phosphoenolpyruvate carboxykinase C-terminal P-loop domain|PF17297:Phosphoenolpyruvate carboxykinase N-terminal domain	-
MGP_BALBcJ_G0035300	216.128	217.815	212.244	40.3716	75.3294	51.208	215.396	55.6363	1.9492	5.78e-12	1.48e-10	Plxnb1	9	106669302	106695362	+	9596	protein_coding	- && sp|Q8CJH3|PLXB1_MOUSE Plexin-B1 OS=Mus musculus OX=10090 GN=Plxnb1 PE=1 SV=2 && PF18020:TIG domain found in plexin|PF01403:Sema domain|PF01437:Plexin repeat|PF01833:IPT/TIG domain|PF08337:Plexin cytoplasmic RasGAP domain|PF17960:TIG domain	-
MGP_BALBcJ_G0024588	3924.66	4198.73	3733.49	1172.96	1842.52	1579.66	3952.29	1531.71	1.36739	5.98e-12	1.52e-10	Cpt1a	19	76840	139147	+	4300	protein_coding	- && sp|P97742|CPT1A_MOUSE Carnitine O-palmitoyltransferase 1, liver isoform OS=Mus musculus OX=10090 GN=Cpt1a PE=1 SV=4 && PF16484:Carnitine O-palmitoyltransferase N-terminus|PF00755:Choline/Carnitine o-acyltransferase	-
MGP_BALBcJ_G0034151	396.083	404.116	433.637	1162.05	927.366	878.328	411.279	989.247	-1.26618	6.09e-12	1.55e-10	Mphosph6	8	116248473	116259085	-	1054	protein_coding	- && sp|Q9D1Q1|MPH6_MOUSE M-phase phosphoprotein 6 OS=Mus musculus OX=10090 GN=Mphosph6 PE=1 SV=1 && PF10175:M-phase phosphoprotein 6	-
MGP_BALBcJ_G0035126	46.1193	49.1242	43.9126	172.398	150.659	162.53	46.3854	161.862	-1.80281	6.2e-12	1.57e-10	Nmnat3	9	95766940	95899013	+	3990	protein_coding	- && sp|Q99JR6|NMNA3_MOUSE Nicotinamide/nicotinic acid mononucleotide adenylyltransferase 3 OS=Mus musculus OX=10090 GN=Nmnat3 PE=1 SV=1 && -	-
MGP_BALBcJ_G0021601	828.338	815.647	792.256	2533.59	1627.73	2121.79	812.081	2094.37	-1.36668	6.24e-12	1.58e-10	Ndfip2	14	98815740	98866259	+	11210	protein_coding	- && sp|Q91ZP6|NFIP2_MOUSE NEDD4 family-interacting protein 2 (Fragment) OS=Mus musculus OX=10090 GN=Ndfip2 PE=1 SV=2 && PF10176:Protein of unknown function (DUF2370)	-
MGP_BALBcJ_G0021629	813.869	782.279	705.346	1606.13	2474.67	2978.97	767.165	2353.26	-1.61703	6.24e-12	1.58e-10	Dock9	14	115293863	115559857	-	8906	protein_coding	- && sp|Q8BIK4|DOCK9_MOUSE Dedicator of cytokinesis protein 9 OS=Mus musculus OX=10090 GN=Dock9 PE=1 SV=2 && PF11878:Domain of unknown function (DUF3398)|PF14429:C2 domain in Dock180 and Zizimin proteins|PF06920:Dock homology region 2|PF00169:PH domain	-
MGP_BALBcJ_G0024860	301.132	315.136	322.941	1047.48	655.57	954.027	313.07	885.692	-1.50001	6.25e-12	1.58e-10	Stx3	19	8653740	8698314	-	5116	protein_coding	- && sp|Q64704|STX3_MOUSE Syntaxin-3 OS=Mus musculus OX=10090 GN=Stx3 PE=1 SV=1 && PF00804:Syntaxin|PF05739:SNARE domain	-
MGP_BALBcJ_G0019891	0.904299	2.78061	0.914846	68.7408	63.1139	46.7551	1.53325	59.5366	-5.28582	6.71e-12	1.69e-10	Pgf	12	83013818	83023473	-	489	protein_coding	- && sp|P49764|PLGF_MOUSE Placenta growth factor OS=Mus musculus OX=10090 GN=Pgf PE=2 SV=1 && PF00341:PDGF/VEGF domain	-
MGP_BALBcJ_G0034004	715.301	808.232	783.108	356.797	285.03	243.795	768.88	295.207	1.38093	6.73e-12	1.7e-10	B3gnt9	8	103403004	103405519	-	2516	protein_coding	- && sp|Q8VI16|B3GN9_MOUSE UDP-GlcNAc:betaGal beta-1,3-N-acetylglucosaminyltransferase 9 OS=Mus musculus OX=10090 GN=B3gnt9 PE=2 SV=1 && PF01762:Galactosyltransferase	-
MGP_BALBcJ_G0024090	646.574	637.688	561.715	1313.71	1312.16	1640.88	615.326	1422.25	-1.20861	6.86e-12	1.73e-10	Arhgap12	18	2888027	3001297	-	8018	protein_coding	- && sp|Q8C0D4|RHG12_MOUSE Rho GTPase-activating protein 12 OS=Mus musculus OX=10090 GN=Arhgap12 PE=1 SV=2 && PF00169:PH domain|PF00620:RhoGAP domain|PF14604:Variant SH3 domain|PF00397:WW domain|PF16618:Linker region between SH3 and WW domains on ARHGAP12	-
MGP_BALBcJ_G0017792	1227.13	1300.4	1377.76	411.354	591.438	558.835	1301.76	520.542	1.32209	6.95e-12	1.75e-10	Timeless	10	127030120	127052188	+	6044	protein_coding	- && sp|Q9R1X4|TIM_MOUSE Protein timeless homolog OS=Mus musculus OX=10090 GN=Timeless PE=1 SV=3 && PF05029:Timeless protein C terminal region|PF04821:Timeless protein	-
MGP_BALBcJ_G0023472	0.904299	0.926871	2.74454	70.923	48.8623	57.8873	1.52524	59.2242	-5.2782	6.97e-12	1.75e-10	Cyp4f40	17	31558571	31575348	+	1858	protein_coding	- && sp|P51869|CP4F4_RAT Cytochrome P450 4F4 OS=Rattus norvegicus OX=10116 GN=Cyp4f4 PE=1 SV=1 && PF00067:Cytochrome P450	-
MGP_BALBcJ_G0030409	72620.7	71750	81263	19859.5	34733	21131.1	75211.2	25241.2	1.57515	7.37e-12	1.85e-10	Col1a2	6	1220932	1257859	+	12443	protein_coding	- && sp|Q01149|CO1A2_MOUSE Collagen alpha-2(I) chain OS=Mus musculus OX=10090 GN=Col1a2 PE=1 SV=2 && PF01391:Collagen triple helix repeat (20 copies)|PF01410:Fibrillar collagen C-terminal domain	-
MGP_BALBcJ_G0028876	39.7892	58.3929	47.572	212.769	157.785	181.454	48.5847	184.003	-1.9213	7.39e-12	1.85e-10	Fam46b	4	130684245	130692094	+	2287	protein_coding	- && sp|Q8C152|TET5B_MOUSE Terminal nucleotidyltransferase 5B OS=Mus musculus OX=10090 GN=Tent5b PE=2 SV=3 && -	-
MGP_BALBcJ_G0032485	335.495	338.308	391.554	1547.21	1207.31	785.931	355.119	1180.15	-1.73268	7.47e-12	1.87e-10	l7Rn6	7	89736526	89767814	-	4595	protein_coding	- && sp|Q9DD02|HIKES_MOUSE Protein Hikeshi OS=Mus musculus OX=10090 GN=Hikeshi PE=1 SV=1 && PF05603:Protein of unknown function (DUF775)	-
MGP_BALBcJ_G0018008	1122.24	1172.49	987.119	2220.44	2481.8	2992.33	1093.95	2564.85	-1.22929	7.6e-12	1.89e-10	Sertad2	11	17585584	17695192	+	6140	protein_coding	- && sp|Q9JJG5|SRTD2_MOUSE SERTA domain-containing protein 2 OS=Mus musculus OX=10090 GN=Sertad2 PE=1 SV=2 && -	-
MGP_BALBcJ_G0025415	595.933	657.152	701.687	149.484	270.779	155.85	651.591	192.038	1.76084	7.63e-12	1.9e-10	Sapcd2	2	22468411	22474303	+	3499	protein_coding	- && sp|Q9D818|SAPC2_MOUSE Suppressor APC domain-containing protein 2 OS=Mus musculus OX=10090 GN=Sapcd2 PE=1 SV=1 && PF11414:Adenomatous polyposis coli tumour suppressor protein	-
MGP_BALBcJ_G0022710	1644.92	1720.27	1751.93	3139.16	3864.2	3734.84	1705.71	3579.4	-1.06939	7.71e-12	1.92e-10	Tnk2	16	29420115	29460260	+	5496	protein_coding	- && sp|O54967|ACK1_MOUSE Activated CDC42 kinase 1 OS=Mus musculus OX=10090 GN=Tnk2 PE=1 SV=2 && -	-
MGP_BALBcJ_G0022368	864.51	751.693	820.617	256.414	353.234	201.492	812.273	270.38	1.58576	7.73e-12	1.92e-10	Csad	15	100279762	100293427	-	2198	protein_coding	- && sp|Q9DBE0|CSAD_MOUSE Cysteine sulfinic acid decarboxylase OS=Mus musculus OX=10090 GN=Csad PE=1 SV=1 && PF00282:Pyridoxal-dependent decarboxylase conserved domain	-
MGP_BALBcJ_G0025597	126.602	132.543	177.48	639.398	413.294	419.683	145.542	490.792	-1.75352	7.8e-12	1.93e-10	Ptrh1	2	30051314	30053125	+	1135	protein_coding	- && sp|Q8BW00|PTH_MOUSE Probable peptidyl-tRNA hydrolase OS=Mus musculus OX=10090 GN=Ptrh1 PE=2 SV=1 && PF01195:Peptidyl-tRNA hydrolase	-
MGP_BALBcJ_G0025463	196.233	195.57	167.417	4.36449	36.6468	21.1511	186.407	20.7208	3.16198	7.97e-12	1.97e-10	Notch1	2	23586317	23645394	-	14232	protein_coding	- && sp|Q01705|NOTC1_MOUSE Neurogenic locus notch homolog protein 1 OS=Mus musculus OX=10090 GN=Notch1 PE=1 SV=3 && PF00008:EGF-like domain|PF11936:Domain of unknown function (DUF3454)|PF12661:Human growth factor-like EGF|PF00066:LNR domain|PF06816:NOTCH protein|PF12796:Ankyrin repeats (3 copies)|PF07684:NOTCH protein|PF07645:Calcium-binding EGF domain	-
MGP_BALBcJ_G0027023	253.204	299.379	274.454	653.583	608.743	625.628	275.679	629.318	-1.19086	8.07e-12	1.99e-10	Zc2hc1a	3	4317115	4371602	+	3512	protein_coding	- && sp|Q8BJH1|ZC21A_MOUSE Zinc finger C2HC domain-containing protein 1A OS=Mus musculus OX=10090 GN=Zc2hc1a PE=1 SV=1 && PF13913:zinc-finger of a C2HC-type	-
novel.377	0	5.56123	1.82969	121.115	40.7186	72.3591	2.46364	78.0642	-4.99373	8.16e-12	2.01e-10	-	19	57425713	57530747	-	1062	-	- && - && -	-
MGP_BALBcJ_G0033877	283.95	270.646	288.176	998.378	592.456	937.329	280.924	842.721	-1.58448	8.3e-12	2.04e-10	4921524J17Rik	8	83074846	83099645	-	1594	protein_coding	- && sp|Q9CR55|CP087_MOUSE UPF0547 protein C16orf87 homolog OS=Mus musculus OX=10090 PE=2 SV=1 && PF10571:Uncharacterised protein family UPF0547	-
MGP_BALBcJ_G0028639	786.74	912.968	895.634	252.05	391.917	311.701	865.114	318.556	1.44053	8.36e-12	2.06e-10	B4galt2	4	114925227	114939534	-	5042	protein_coding	- && sp|Q9Z2Y2|B4GT2_MOUSE Beta-1,4-galactosyltransferase 2 OS=Mus musculus OX=10090 GN=B4galt2 PE=2 SV=1 && PF02709:N-terminal domain of galactosyltransferase|PF13733:N-terminal region of glycosyl transferase group 7	-
MGP_BALBcJ_G0026539	1981.32	2062.29	1942.22	3804.75	3818.39	4388.3	1995.28	4003.81	-1.00475	8.42e-12	2.07e-10	Btbd3	2	136745658	137076371	+	5380	protein_coding	- && sp|P58545|BTBD3_MOUSE BTB/POZ domain-containing protein 3 OS=Mus musculus OX=10090 GN=Btbd3 PE=2 SV=2 && -	-
MGP_BALBcJ_G0019504	155.539	114.932	146.375	18.5491	34.6108	31.1701	138.949	28.11	2.30299	8.46e-12	2.07e-10	Efr3b	12	869874	945673	-	6547	protein_coding	- && sp|Q6ZQ18|EFR3B_MOUSE Protein EFR3 homolog B OS=Mus musculus OX=10090 GN=Efr3b PE=1 SV=2 && -	-
MGP_BALBcJ_G0017489	1449.59	1507.09	1464.67	552.109	593.474	751.422	1473.78	632.335	1.22104	8.47e-12	2.07e-10	Pip5k1c	10	79315641	79343213	+	5730	protein_coding	- && sp|Q5I6B8|PI51C_RAT Phosphatidylinositol 4-phosphate 5-kinase type-1 gamma OS=Rattus norvegicus OX=10116 GN=Pip5k1c PE=1 SV=1 && PF01504:Phosphatidylinositol-4-phosphate 5-Kinase	-
MGP_BALBcJ_G0019810	616.732	588.563	666.008	2860.93	1468.92	1786.71	623.768	2038.85	-1.70858	8.58e-12	2.1e-10	Atp6v1d	12	76523624	76541536	-	1407	protein_coding	- && sp|P57746|VATD_MOUSE V-type proton ATPase subunit D OS=Mus musculus OX=10090 GN=Atp6v1d PE=1 SV=1 && PF01813:ATP synthase subunit D	-
MGP_BALBcJ_G0018583	933.237	965.8	957.844	2212.8	1784.49	2058.34	952.294	2018.54	-1.08373	9.33e-12	2.28e-10	Ube2g1	11	70805330	70886427	+	4579	protein_coding	- && sp|P62253|UB2G1_HUMAN Ubiquitin-conjugating enzyme E2 G1 OS=Homo sapiens OX=9606 GN=UBE2G1 PE=1 SV=3 && PF00179:Ubiquitin-conjugating enzyme	-
MGP_BALBcJ_G0024655	463.001	484.754	531.525	94.9278	158.803	51.208	493.093	101.646	2.27539	9.56e-12	2.33e-10	Cd248	19	1883016	1885575	+	2560	protein_coding	- && sp|Q91V98|CD248_MOUSE Endosialin OS=Mus musculus OX=10090 GN=Cd248 PE=1 SV=1 && PF14670:Coagulation Factor Xa inhibitory site|PF00059:Lectin C-type domain	-
MGP_BALBcJ_G0021560	434.064	443.045	507.739	1144.59	951.798	1026.39	461.616	1040.92	-1.17298	9.94e-12	2.42e-10	Naa16	14	72448347	72505647	-	6149	protein_coding	- && sp|Q9DBB4|NAA16_MOUSE N-alpha-acetyltransferase 16, NatA auxiliary subunit OS=Mus musculus OX=10090 GN=Naa16 PE=2 SV=1 && PF12569:NMDA receptor-regulated protein 1|PF13429:Tetratricopeptide repeat	-
MGP_BALBcJ_G0017184	1521.94	1495.04	1408.86	3307.2	2733.24	3448.75	1475.28	3163.06	-1.10023	1e-11	2.44e-10	Lims1	10	55840409	55951412	+	4891	protein_coding	- && sp|Q99JW4|LIMS1_MOUSE LIM and senescent cell antigen-like-containing domain protein 1 OS=Mus musculus OX=10090 GN=Lims1 PE=1 SV=3 && PF00412:LIM domain	-
MGP_BALBcJ_G0024968	3312.45	3233.85	3214.77	1350.81	1651.14	1657.58	3253.69	1553.18	1.0668	1.02e-11	2.49e-10	Tjp2	19	21110074	21252134	-	4596	protein_coding	- && sp|Q9Z0U1|ZO2_MOUSE Tight junction protein ZO-2 OS=Mus musculus OX=10090 GN=Tjp2 PE=1 SV=2 && PF07653:Variant SH3 domain|PF00595:PDZ domain|PF00625:Guanylate kinase	-
MGP_BALBcJ_G0030929	322.835	340.162	257.072	100.383	115.03	95.7367	306.689	103.717	1.56302	1.12e-11	2.72e-10	Sfxn5	6	83064299	83186585	-	9626	protein_coding	- && - && -	-
MGP_BALBcJ_G0018568	973.93	1097.42	1198.45	393.896	480.48	295.003	1089.93	389.793	1.48266	1.13e-11	2.74e-10	Fam64a	11	70223022	70228360	+	2529	protein_coding	- && sp|Q8BFY7|PIMRE_MOUSE Protein PIMREG OS=Mus musculus OX=10090 GN=Pimreg PE=1 SV=1 && PF07326:Regulator of chromosome segregation 1	-
MGP_BALBcJ_G0018224	3008.6	3067.94	3012.59	6963.55	6375.52	5499.29	3029.71	6279.45	-1.05148	1.3e-11	3.15e-10	Vdac1	11	50071300	50100539	+	2620	protein_coding	- && sp|Q60932|VDAC1_MOUSE Voltage-dependent anion-selective channel protein 1 OS=Mus musculus OX=10090 GN=Vdac1 PE=1 SV=3 && PF01459:Eukaryotic porin	-
MGP_BALBcJ_G0021826	22.6075	14.8299	19.2118	92.7455	137.425	91.2838	18.8831	107.152	-2.50484	1.36e-11	3.29e-10	Has2	15	53806846	53836274	-	4237	protein_coding	- && sp|P70312|HYAS2_MOUSE Hyaluronan synthase 2 OS=Mus musculus OX=10090 GN=Has2 PE=1 SV=4 && PF03142:Chitin synthase	-
MGP_BALBcJ_G0019779	146.496	157.568	119.845	366.618	356.288	405.211	141.303	376.039	-1.41195	1.38e-11	3.32e-10	Snapc1	12	71615996	71637096	+	2125	protein_coding	- && sp|Q8K0S9|SNPC1_MOUSE snRNA-activating protein complex subunit 1 OS=Mus musculus OX=10090 GN=Snapc1 PE=2 SV=1 && PF09808:Small nuclear RNA activating complex (SNAPc), subunit SNAP43	-
MGP_BALBcJ_G0018071	435.872	463.436	461.997	165.851	205.629	148.058	453.768	173.179	1.38822	1.41e-11	3.39e-10	Nprl3	11	29467774	29511696	-	7571	protein_coding	- && sp|Q8VIJ8|NPRL3_MOUSE GATOR complex protein NPRL3 OS=Mus musculus OX=10090 GN=Nprl3 PE=1 SV=1 && PF02245:Methylpurine-DNA glycosylase (MPG)	-
MGP_BALBcJ_G0027205	1052.6	1152.1	954.184	2756.18	2047.13	2623.85	1052.96	2475.72	-1.2333	1.41e-11	3.39e-10	Rnf13	3	54609311	54710094	+	10019	protein_coding	- && sp|O54965|RNF13_MOUSE E3 ubiquitin-protein ligase RNF13 OS=Mus musculus OX=10090 GN=Rnf13 PE=1 SV=2 && -	-
MGP_BALBcJ_G0020692	60.5881	84.3453	56.7204	333.884	219.881	219.304	67.2179	257.689	-1.93892	1.44e-11	3.45e-10	Irx1	13	70272281	70278067	-	2362	protein_coding	- && sp|P81068|IRX1_MOUSE Iroquois-class homeodomain protein IRX-1 OS=Mus musculus OX=10090 GN=Irx1 PE=1 SV=4 && -	-
MGP_BALBcJ_G0016459	99.4729	85.2722	99.7182	15.2757	20.3593	15.585	94.8211	17.0734	2.46988	1.45e-11	3.46e-10	Ptpn7	1	133939405	133952010	+	6094	protein_coding	- && sp|Q8BUM3|PTN7_MOUSE Tyrosine-protein phosphatase non-receptor type 7 OS=Mus musculus OX=10090 GN=Ptpn7 PE=1 SV=1 && PF00102:Protein-tyrosine phosphatase	-
MGP_BALBcJ_G0033755	66.0139	61.1735	75.9322	488.823	187.306	322.833	67.7065	332.987	-2.29745	1.5e-11	3.58e-10	Klf2	8	69987710	69990334	+	1848	protein_coding	- && sp|Q60843|KLF2_MOUSE Krueppel-like factor 2 OS=Mus musculus OX=10090 GN=Klf2 PE=1 SV=2 && -	-
MGP_BALBcJ_G0015858	311.983	361.48	352.216	794.338	705.45	868.31	341.893	789.366	-1.20697	1.54e-11	3.69e-10	Arid5a	1	33592182	33608486	+	12540	protein_coding	- && sp|Q3U108|ARI5A_MOUSE AT-rich interactive domain-containing protein 5A OS=Mus musculus OX=10090 GN=Arid5a PE=1 SV=1 && -	-
MGP_BALBcJ_G0028370	391.562	391.14	351.301	806.34	855.091	1078.71	378.001	913.38	-1.27265	1.55e-11	3.69e-10	Kdm4c	4	71162029	71335233	+	5823	protein_coding	- && sp|Q8VCD7|KDM4C_MOUSE Lysine-specific demethylase 4C OS=Mus musculus OX=10090 GN=Kdm4c PE=1 SV=1 && PF13831:PHD-finger|PF18104:Jumonji domain-containing protein 2A Tudor domain|PF02373:JmjC domain, hydroxylase|PF13832:PHD-zinc-finger like domain|PF02375:jmjN domain	-
MGP_BALBcJ_G0023340	498.269	558.903	529.696	148.393	232.096	191.473	528.956	190.654	1.47105	1.68e-11	4.01e-10	Rhot2	17	24439434	24445822	-	4442	protein_coding	- && sp|Q8JZN7|MIRO2_MOUSE Mitochondrial Rho GTPase 2 OS=Mus musculus OX=10090 GN=Rhot2 PE=1 SV=1 && PF00071:Ras family|PF08355:EF hand associated|PF08356:EF hand associated	-
MGP_BALBcJ_G0033225	807.539	826.769	813.298	1762.16	1750.9	2481.36	815.869	1998.14	-1.29212	1.72e-11	4.1e-10	Tollip	7	142587072	142615515	-	4198	protein_coding	- && sp|Q9QZ06|TOLIP_MOUSE Toll-interacting protein OS=Mus musculus OX=10090 GN=Tollip PE=1 SV=1 && PF02845:CUE domain|PF00168:C2 domain	-
MGP_BALBcJ_G0036141	566.091	569.099	559.886	146.211	248.384	190.36	565.025	194.985	1.53366	1.76e-11	4.17e-10	Fgd1	X	146180062	146223168	+	4931	protein_coding	- && sp|P52734|FGD1_MOUSE FYVE, RhoGEF and PH domain-containing protein 1 OS=Mus musculus OX=10090 GN=Fgd1 PE=1 SV=2 && PF01363:FYVE zinc finger|PF00169:PH domain|PF00621:RhoGEF domain	-
MGP_BALBcJ_G0024345	3052.91	3189.36	3292.53	6987.56	5724.02	7094.53	3178.27	6602.04	-1.05463	1.81e-11	4.3e-10	Lars	18	39496921	39557698	-	3856	protein_coding	- && sp|Q8BMJ2|SYLC_MOUSE Leucine--tRNA ligase, cytoplasmic OS=Mus musculus OX=10090 GN=Lars1 PE=1 SV=2 && PF08264:Anticodon-binding domain of tRNA|PF00133:tRNA synthetases class I (I, L, M and V)	-
MGP_BALBcJ_G0024792	1272.35	1237.37	1335.67	561.929	632.157	456.419	1281.8	550.168	1.21971	1.87e-11	4.44e-10	Eml3	19	5991764	6004224	+	3161	protein_coding	- && sp|Q8VC03|EMAL3_MOUSE Echinoderm microtubule-associated protein-like 3 OS=Mus musculus OX=10090 GN=Eml3 PE=1 SV=1 && PF03451:HELP motif	-
MGP_BALBcJ_G0026702	1674.76	1449.63	1538.77	4343.76	3080.36	3497.73	1554.39	3640.62	-1.22776	1.9e-11	4.5e-10	Eif2s2	2	153595283	153619539	-	6327	protein_coding	- && - && -	-
MGP_BALBcJ_G0019409	885.309	869.405	978.885	417.9	430.599	339.531	911.2	396.01	1.20175	1.92e-11	4.53e-10	Lgals3bp	11	117641086	117650425	-	2847	protein_coding	- && sp|Q07797|LG3BP_MOUSE Galectin-3-binding protein OS=Mus musculus OX=10090 GN=Lgals3bp PE=1 SV=1 && PF00530:Scavenger receptor cysteine-rich domain|PF07707:BTB And C-terminal Kelch	-
MGP_BALBcJ_G0019198	1135.8	1044.58	1114.28	529.195	355.27	440.834	1098.22	441.766	1.31438	1.95e-11	4.59e-10	Hexim1	11	102129998	102133842	+	3245	protein_coding	- && sp|Q8R409|HEXI1_MOUSE Protein HEXIM1 OS=Mus musculus OX=10090 GN=Hexim1 PE=1 SV=1 && PF15313:Hexamethylene bis-acetamide-inducible protein	-
MGP_BALBcJ_G0018445	1011.01	996.387	1028.29	2443.03	1922.94	2093.96	1011.89	2153.31	-1.08941	2e-11	4.71e-10	Ndel1	11	66892434	66952984	-	3253	protein_coding	- && sp|Q9ERR1|NDEL1_MOUSE Nuclear distribution protein nudE-like 1 OS=Mus musculus OX=10090 GN=Ndel1 PE=1 SV=2 && PF04880:NUDE protein, C-terminal conserved region	-
MGP_BALBcJ_G0017700	954.94	964.873	894.719	1976.02	1743.77	1937	938.177	1885.6	-1.007	2.09e-11	4.91e-10	Mdm2	10	116306890	116332248	-	5056	protein_coding	- && sp|P23804|MDM2_MOUSE E3 ubiquitin-protein ligase Mdm2 OS=Mus musculus OX=10090 GN=Mdm2 PE=1 SV=3 && PF02201:SWIB/MDM2 domain|PF00641:Zn-finger in Ran binding protein and others|PF13920:Zinc finger, C3HC4 type (RING finger)	-
MGP_BALBcJ_G0016132	579.656	578.368	601.969	183.309	271.797	178.115	586.664	211.073	1.47327	2.18e-11	5.13e-10	Slc4a3	1	73539255	73555158	+	8596	protein_coding	- && sp|P16283|B3A3_MOUSE Anion exchange protein 3 OS=Mus musculus OX=10090 GN=Slc4a3 PE=1 SV=2 && -	-
MGP_BALBcJ_G0010594	1092.39	663.64	791.342	3190.45	2207.97	2276.53	849.125	2558.31	-1.59103	2.23e-11	5.22e-10	MGP_BALBcJ_G0010594	11	18740557	18741207	-	651	processed_pseudogene	- && sp|P18669|PGAM1_HUMAN Phosphoglycerate mutase 1 OS=Homo sapiens OX=9606 GN=PGAM1 PE=1 SV=2 && -	-
MGP_BALBcJ_G0021738	4318.93	3667.63	3042.78	771.424	1335.57	1383.73	3676.45	1163.57	1.65969	2.25e-11	5.26e-10	Sema5a	15	29312997	29766096	+	10223	protein_coding	- && sp|D3ZTD8|SEM5A_RAT Semaphorin-5A OS=Rattus norvegicus OX=10116 GN=Sema5a PE=1 SV=1 && PF01403:Sema domain|PF00090:Thrombospondin type 1 domain	-
MGP_BALBcJ_G0017465	371.667	415.238	419.914	149.484	168.982	113.548	402.273	144.005	1.48048	2.27e-11	5.31e-10	Sppl2b	10	78863487	78877185	+	2866	protein_coding	- && sp|Q3TD49|SPP2B_MOUSE Signal peptide peptidase-like 2B OS=Mus musculus OX=10090 GN=Sppl2b PE=1 SV=2 && -	-
MGP_BALBcJ_G0019397	1625.93	1695.25	1547.92	534.651	710.54	369.588	1623.03	538.26	1.59166	2.28e-11	5.33e-10	Tk1	11	117058441	117069287	-	5194	protein_coding	- && sp|P04184|KITH_MOUSE Thymidine kinase, cytosolic OS=Mus musculus OX=10090 GN=Tk1 PE=1 SV=3 && PF00265:Thymidine kinase	-
MGP_BALBcJ_G0028111	872.649	991.752	967.907	308.788	456.048	339.531	944.103	368.123	1.35791	2.31e-11	5.39e-10	Ddx58	4	36949323	36985902	-	7050	protein_coding	- && sp|Q6Q899|DDX58_MOUSE Antiviral innate immune response receptor RIG-I OS=Mus musculus OX=10090 GN=Ddx58 PE=1 SV=2 && -	-
MGP_BALBcJ_G0029279	1053.51	899.065	823.361	188.764	361.378	310.588	925.312	286.91	1.68875	2.34e-11	5.44e-10	Hgf	5	13922640	13988930	+	6056	protein_coding	- && sp|Q08048|HGF_MOUSE Hepatocyte growth factor OS=Mus musculus OX=10090 GN=Hgf PE=1 SV=1 && PF00024:PAN domain|PF00051:Kringle domain	-
MGP_BALBcJ_G0028286	205.276	215.034	174.736	804.158	442.815	957.367	198.349	734.78	-1.88888	2.35e-11	5.46e-10	Klf4	4	52319280	52324641	-	2985	protein_coding	- && sp|Q60793|KLF4_MOUSE Krueppel-like factor 4 OS=Mus musculus OX=10090 GN=Klf4 PE=1 SV=3 && -	-
MGP_BALBcJ_G0022316	2046.43	2384.84	2740.88	821.616	1093.29	1033.07	2390.72	982.659	1.28254	2.43e-11	5.65e-10	Slc11a2	15	98434141	98471398	-	6255	protein_coding	- && sp|P49282|NRAM2_MOUSE Natural resistance-associated macrophage protein 2 OS=Mus musculus OX=10090 GN=Slc11a2 PE=1 SV=2 && PF01566:Natural resistance-associated macrophage protein	-
MGP_BALBcJ_G0024460	21.7032	22.2449	32.9344	177.853	127.246	99.0763	25.6275	134.725	-2.39434	2.55e-11	5.92e-10	Spink10	18	60034493	60049081	+	1005	protein_coding	- && sp|Q8CAC8|ISK10_MOUSE Serine protease inhibitor Kazal-type 10 OS=Mus musculus OX=10090 GN=Spink10 PE=2 SV=1 && PF00050:Kazal-type serine protease inhibitor domain	-
MGP_BALBcJ_G0027514	76.8654	77.8572	70.4431	279.328	195.449	236.002	75.0553	236.926	-1.6578	2.56e-11	5.93e-10	Them4	3	91694933	91717486	+	4025	protein_coding	- && sp|Q3UUI3|THEM4_MOUSE Acyl-coenzyme A thioesterase THEM4 OS=Mus musculus OX=10090 GN=Them4 PE=1 SV=1 && -	-
MGP_BALBcJ_G0020854	238.735	230.791	171.991	500.826	584.312	666.817	213.839	583.985	-1.44931	2.56e-11	5.93e-10	Sgtb	13	102775055	102807456	+	3805	protein_coding	- && sp|Q8VD33|SGTB_MOUSE Small glutamine-rich tetratricopeptide repeat-containing protein beta OS=Mus musculus OX=10090 GN=Sgtb PE=1 SV=1 && -	-
MGP_BALBcJ_G0021247	4054.88	4237.66	4630.95	1274.43	2088.86	1339.2	4307.83	1567.5	1.45825	2.58e-11	5.97e-10	Arhgef40	14	44911204	44932428	+	10182	protein_coding	- && sp|Q3UPH7|ARH40_MOUSE Rho guanine nucleotide exchange factor 40 OS=Mus musculus OX=10090 GN=Arhgef40 PE=1 SV=1 && PF00621:RhoGEF domain	-
MGP_BALBcJ_G0016691	328.261	391.14	446.445	49.1006	129.282	86.831	388.615	88.4044	2.13375	2.59e-11	5.98e-10	Adamts4	1	170314971	170325544	+	4801	protein_coding	- && sp|Q8BNJ2|ATS4_MOUSE A disintegrin and metalloproteinase with thrombospondin motifs 4 OS=Mus musculus OX=10090 GN=Adamts4 PE=2 SV=2 && PF01421:Reprolysin (M12B) family zinc metalloprotease|PF17771:ADAM cysteine-rich domain|PF05986:ADAM-TS Spacer 1|PF00090:Thrombospondin type 1 domain|PF01562:Reprolysin family propeptide	-
MGP_BALBcJ_G0022555	2159.47	2175.37	2454.53	972.191	1194.07	999.669	2263.12	1055.31	1.1004	2.71e-11	6.24e-10	Scarf2	16	14384304	14395265	+	3302	protein_coding	- && sp|P59222|SREC2_MOUSE Scavenger receptor class F member 2 OS=Mus musculus OX=10090 GN=Scarf2 PE=1 SV=1 && -	-
MGP_BALBcJ_G0029973	3082.76	3119.85	3123.28	643.763	1362.04	815.988	3108.63	940.596	1.72426	2.78e-11	6.39e-10	Tbx3	5	119313077	119327180	+	6672	protein_coding	- && sp|P70324|TBX3_MOUSE T-box transcription factor TBX3 OS=Mus musculus OX=10090 GN=Tbx3 PE=1 SV=3 && PF12598:T-box transcription factor|PF00907:T-box	-
MGP_BALBcJ_G0028728	1106.86	1274.45	1257.91	4308.85	2462.46	3338.54	1213.07	3369.95	-1.474	2.91e-11	6.68e-10	Rragc	4	121083489	121103230	+	3341	protein_coding	- && sp|Q99K70|RRAGC_MOUSE Ras-related GTP-binding protein C OS=Mus musculus OX=10090 GN=Rragc PE=1 SV=1 && PF04670:Gtr1/RagA G protein conserved region	-
MGP_BALBcJ_G0029766	44.3107	42.6361	70.4431	194.22	185.27	197.039	52.4633	192.176	-1.87281	3.15e-11	7.23e-10	Hpse	5	99407987	99447955	-	3516	protein_coding	- && sp|Q6YGZ1|HPSE_MOUSE Heparanase OS=Mus musculus OX=10090 GN=Hpse PE=1 SV=3 && PF03662:Glycosyl hydrolase family 79, N-terminal domain	-
MGP_BALBcJ_G0030041	1209.95	1121.51	1012.73	161.486	326.767	396.305	1114.73	294.853	1.91863	3.48e-11	7.97e-10	MGP_BALBcJ_G0030041	5	122910006	122936614	+	11728	protein_coding	- && sp|Q8CFT2|SET1B_MOUSE Histone-lysine N-methyltransferase SETD1B OS=Mus musculus OX=10090 GN=Setd1b PE=1 SV=2 && PF11764:COMPASS (Complex proteins associated with Set1p) component N|PF00856:SET domain	-
MGP_BALBcJ_G0028994	853.659	901.846	873.678	444.087	410.24	368.475	876.394	407.601	1.10426	3.59e-11	8.21e-10	Nbl1	4	136473616	136484280	-	2036	protein_coding	- && sp|Q61477|NBL1_MOUSE Neuroblastoma suppressor of tumorigenicity 1 OS=Mus musculus OX=10090 GN=Nbl1 PE=1 SV=2 && PF03045:DAN domain	-
MGP_BALBcJ_G0034224	916.96	897.212	966.992	225.863	401.078	342.871	927.054	323.271	1.51929	3.64e-11	8.32e-10	Fanca	8	121824883	121875613	-	8300	protein_coding	- && sp|Q9JL70|FANCA_MOUSE Fanconi anemia group A protein homolog OS=Mus musculus OX=10090 GN=Fanca PE=2 SV=2 && PF15865:Fanconi anaemia group A protein N terminus|PF03511:Fanconi anaemia group A protein	-
MGP_BALBcJ_G0032844	756.899	834.184	775.789	1481.75	1994.19	1867.98	788.957	1781.31	-1.17504	3.68e-11	8.4e-10	Swap70	7	110571351	110634333	+	4032	protein_coding	- && sp|Q6A028|SWP70_MOUSE Switch-associated protein 70 OS=Mus musculus OX=10090 GN=Swap70 PE=1 SV=2 && PF00169:PH domain	-
MGP_BALBcJ_G0026826	1385.39	1485.77	1615.62	3043.14	3366.41	2827.57	1495.59	3079.04	-1.04185	3.69e-11	8.4e-10	Sdc4	2	163314284	163333870	-	2543	protein_coding	- && sp|O35988|SDC4_MOUSE Syndecan-4 OS=Mus musculus OX=10090 GN=Sdc4 PE=1 SV=1 && PF01034:Syndecan domain	-
MGP_BALBcJ_G0020328	249.587	215.034	276.283	1550.49	612.815	889.461	246.968	1017.59	-2.04253	3.71e-11	8.44e-10	Acot13	13	21879820	21893395	-	721	protein_coding	- && sp|Q9CQR4|ACO13_MOUSE Acyl-coenzyme A thioesterase 13 OS=Mus musculus OX=10090 GN=Acot13 PE=1 SV=1 && PF03061:Thioesterase superfamily	-
MGP_BALBcJ_G0018181	5943.06	6395.41	7029.68	21992.7	12506.7	19039.4	6456.05	17846.3	-1.46688	3.73e-11	8.48e-10	Sqstm1	11	47751054	47762569	-	3356	protein_coding	- && sp|Q64337|SQSTM_MOUSE Sequestosome-1 OS=Mus musculus OX=10090 GN=Sqstm1 PE=1 SV=1 && PF16577:UBA domain|PF00569:Zinc finger, ZZ type|PF00564:PB1 domain	-
MGP_BALBcJ_G0007304	109.42	144.592	142.716	450.634	374.611	322.833	132.243	382.693	-1.53333	3.78e-11	8.57e-10	2500002B13Rik	8	55125083	55147048	+	2620	lincRNA	- && - && -	-
MGP_BALBcJ_G0022017	0.904299	2.78061	0	42.5538	60.06	80.1517	1.2283	60.9218	-5.63973	3.83e-11	8.66e-10	Elfn2	15	76144743	76193177	-	4846	protein_coding	- && sp|Q68FM6|PPR29_MOUSE Protein phosphatase 1 regulatory subunit 29 OS=Mus musculus OX=10090 GN=Elfn2 PE=1 SV=1 && PF13855:Leucine rich repeat	-
MGP_BALBcJ_G0024961	0	0	0	56.7384	38.6827	73.4723	0	56.2978	-8.38389	3.95e-11	8.92e-10	Mamdc2	19	20315928	20465436	-	3337	protein_coding	- && sp|Q8CG85|MAMC2_MOUSE MAM domain-containing protein 2 OS=Mus musculus OX=10090 GN=Mamdc2 PE=1 SV=1 && PF00629:MAM domain, meprin/A5/mu	-
MGP_BALBcJ_G0033387	213.415	195.57	208.585	28.3692	68.2037	30.0569	205.856	42.2099	2.27994	4.12e-11	9.29e-10	Xkr5	8	15958324	15976558	-	4141	protein_coding	- && sp|Q5GH66|XKR5_MOUSE XK-related protein 5 OS=Mus musculus OX=10090 GN=Xkr5 PE=2 SV=1 && PF09815:XK-related protein	-
MGP_BALBcJ_G0026937	1995.79	2071.56	2084.02	5836.42	3997.55	4486.27	2050.46	4773.41	-1.21904	4.31e-11	9.71e-10	Vapb	2	172864022	172909380	+	7132	protein_coding	- && sp|Q9QY76|VAPB_MOUSE Vesicle-associated membrane protein-associated protein B OS=Mus musculus OX=10090 GN=Vapb PE=1 SV=3 && -	-
MGP_BALBcJ_G0026497	281.237	308.648	244.264	97.11	107.904	83.4913	278.05	96.1685	1.53026	4.53e-11	1.02e-09	Hspa12b	2	129559591	129578842	+	3685	protein_coding	- && sp|Q9CZJ2|HS12B_MOUSE Heat shock 70 kDa protein 12B OS=Mus musculus OX=10090 GN=Hspa12b PE=1 SV=1 && -	-
MGP_BALBcJ_G0025854	554.336	539.439	434.552	137.482	218.863	136.926	509.442	164.423	1.62975	4.55e-11	1.02e-09	Pde1a	2	77418505	77720034	-	5867	protein_coding	- && sp|Q61481|PDE1A_MOUSE Calcium/calmodulin-dependent 3',5'-cyclic nucleotide phosphodiesterase 1A OS=Mus musculus OX=10090 GN=Pde1a PE=1 SV=3 && -	-
MGP_BALBcJ_G0024086	469.331	523.682	424.488	977.647	1396.65	1719.92	472.501	1364.74	-1.53023	4.64e-11	1.04e-09	9430020K01Rik	18	1499554	1541296	+	6730	protein_coding	- && sp|Q5DTX6|JCAD_MOUSE Junctional protein associated with coronary artery disease OS=Mus musculus OX=10090 GN=Jcad PE=1 SV=2 && -	-
MGP_BALBcJ_G0036009	0.904299	0.926871	0	91.6544	74.3115	87.9442	0.61039	84.6367	-7.11534	4.7e-11	1.05e-09	Dach2	X	108477004	109002167	+	9841	protein_coding	- && sp|Q925Q8|DACH2_MOUSE Dachshund homolog 2 OS=Mus musculus OX=10090 GN=Dach2 PE=1 SV=1 && PF02437:SKI/SNO/DAC family	-
MGP_BALBcJ_G0032867	1044.47	1195.66	1091.41	2654.7	2091.92	2365.59	1110.51	2370.74	-1.09405	4.86e-11	1.09e-09	Rras2	7	114444530	114518799	-	2270	protein_coding	- && sp|P62070|RRAS2_HUMAN Ras-related protein R-Ras2 OS=Homo sapiens OX=9606 GN=RRAS2 PE=1 SV=1 && PF00071:Ras family	-
MGP_BALBcJ_G0017535	424.116	427.288	432.722	196.402	179.162	182.568	428.042	186.044	1.20234	4.86e-11	1.09e-09	Tcp11l2	10	82799698	82837642	+	3434	protein_coding	- && sp|Q8K1H7|T11L2_MOUSE T-complex protein 11-like protein 2 OS=Mus musculus OX=10090 GN=Tcp11l2 PE=1 SV=1 && PF05794:T-complex protein 11	-
MGP_BALBcJ_G0020746	2258.04	2269.91	2008.09	740.873	1102.46	861.63	2178.68	901.653	1.27247	4.95e-11	1.11e-09	Rasa1	13	83657840	83735248	-	7303	protein_coding	- && sp|P50904|RASA1_RAT Ras GTPase-activating protein 1 OS=Rattus norvegicus OX=10116 GN=Rasa1 PE=1 SV=1 && PF00168:C2 domain|PF00616:GTPase-activator protein for Ras-like GTPase|PF00017:SH2 domain|PF00169:PH domain|PF00018:SH3 domain	-
MGP_BALBcJ_G0025821	944.993	892.577	956.929	482.277	430.599	430.815	931.5	447.897	1.05652	5.02e-11	1.12e-09	Hoxd9	2	72265654	72268135	+	2136	protein_coding	- && sp|P28357|HXD9_MOUSE Homeobox protein Hox-D9 OS=Mus musculus OX=10090 GN=Hoxd9 PE=2 SV=1 && PF00046:Homeodomain|PF04617:Hox9 activation region	-
MGP_BALBcJ_G0033365	2285.16	2150.34	2115.12	662.312	1011.86	965.159	2183.54	879.776	1.3113	5.06e-11	1.13e-09	Rasa3	8	10661264	10771021	-	4762	protein_coding	- && sp|Q60790|RASA3_MOUSE Ras GTPase-activating protein 3 OS=Mus musculus OX=10090 GN=Rasa3 PE=1 SV=2 && PF00169:PH domain|PF00779:BTK motif	-
MGP_BALBcJ_G0025243	335.495	389.286	376.916	750.693	952.816	1149.95	367.233	951.154	-1.37298	5.07e-11	1.13e-09	Ablim1	19	54664317	54952846	-	11962	protein_coding	- && sp|Q8K4G5|ABLM1_MOUSE Actin-binding LIM protein 1 OS=Mus musculus OX=10090 GN=Ablim1 PE=1 SV=1 && -	-
MGP_BALBcJ_G0017170	419.595	397.628	376.916	1186.05	780.779	1141.05	398.046	1035.96	-1.37964	5.13e-11	1.14e-09	Man1a	10	51665261	51835900	-	9058	protein_coding	- && sp|P45700|MA1A1_MOUSE Mannosyl-oligosaccharide 1,2-alpha-mannosidase IA OS=Mus musculus OX=10090 GN=Man1a1 PE=1 SV=1 && PF01532:Glycosyl hydrolase family 47	-
MGP_BALBcJ_G0017632	746.047	595.051	539.759	1560.31	1450.6	2238.68	626.952	1749.86	-1.48062	5.27e-11	1.17e-09	Kitl	10	98476803	98565626	+	5768	protein_coding	- && sp|P20826|SCF_MOUSE Kit ligand OS=Mus musculus OX=10090 GN=Kitlg PE=1 SV=1 && -	-
MGP_BALBcJ_G0019730	51.5451	37.0749	43.9126	156.031	142.515	212.625	44.1775	170.39	-1.94601	5.61e-11	1.24e-09	Klhdc1	12	66820036	66864780	+	3137	protein_coding	- && sp|Q80YG3|KLDC1_MOUSE Kelch domain-containing protein 1 OS=Mus musculus OX=10090 GN=Klhdc1 PE=2 SV=1 && PF13418:Galactose oxidase, central domain|PF13854:Kelch motif|PF07646:Kelch motif	-
MGP_BALBcJ_G0022364	3583.74	3613.87	3206.53	1347.54	1837.43	1399.31	3468.05	1528.09	1.18217	5.66e-11	1.25e-09	Tns2	15	100205840	100219253	+	4728	protein_coding	- && sp|Q8CGB6|TNS2_MOUSE Tensin-2 OS=Mus musculus OX=10090 GN=Tns2 PE=1 SV=1 && PF08416:Phosphotyrosine-binding domain|PF00017:SH2 domain|PF10409:C2 domain of PTEN tumour-suppressor protein	-
MGP_BALBcJ_G0022056	652	647.883	672.412	270.599	310.479	211.511	657.432	264.196	1.3142	5.72e-11	1.26e-09	Apobec3	15	77425435	77448761	+	5469	protein_coding	- && sp|P60705|ABEC3_RAT DNA dC->dU-editing enzyme APOBEC3 OS=Rattus norvegicus OX=10116 GN=Apobec3 PE=3 SV=1 && PF18782:Novel AID APOBEC clade 2	-
MGP_BALBcJ_G0028399	281.237	275.281	244.264	782.336	541.558	782.592	266.927	702.162	-1.39493	5.82e-11	1.28e-09	Mllt3	4	84780062	85040291	-	7753	protein_coding	- && sp|A2AM29|AF9_MOUSE Protein AF-9 OS=Mus musculus OX=10090 GN=Mllt3 PE=1 SV=1 && PF03366:YEATS family	-
MGP_BALBcJ_G0028095	456.671	437.483	486.698	1729.43	922.277	1471.67	460.284	1374.46	-1.57804	6.15e-11	1.35e-09	Akirin2	4	31241560	31257418	+	1381	protein_coding	- && sp|B1AXD8|AKIR2_MOUSE Akirin-2 OS=Mus musculus OX=10090 GN=Akirin2 PE=1 SV=1 && -	-
MGP_BALBcJ_G0028888	911.534	507.926	811.468	132.026	263.653	132.473	743.643	176.051	2.07715	6.16e-11	1.35e-09	MGP_BALBcJ_G0028888	4	131190373	131193679	-	1695	protein_coding	- && sp|P02314|HMGN2_CHICK Non-histone chromosomal protein HMG-17 OS=Gallus gallus OX=9031 GN=HMGN2 PE=1 SV=3 && -	-
MGP_BALBcJ_G0021769	47.0236	76.9303	53.9759	1.09112	4.07186	1.11322	59.3099	2.09207	4.79631	6.39e-11	1.4e-09	Ncald	15	34488619	34918986	-	6987	protein_coding	- && sp|P61602|NCALD_BOVIN Neurocalcin-delta OS=Bos taurus OX=9913 GN=NCALD PE=1 SV=2 && PF13499:EF-hand domain pair|PF00036:EF hand	-
MGP_BALBcJ_G0018861	2037.39	2110.49	1954.11	3955.32	3795.99	4707.8	2033.99	4153.04	-1.0298	6.48e-11	1.42e-09	Vezf1	11	86691034	86707490	+	4601	protein_coding	- && sp|Q14119|VEZF1_HUMAN Vascular endothelial zinc finger 1 OS=Homo sapiens OX=9606 GN=VEZF1 PE=1 SV=2 && -	-
MGP_BALBcJ_G0020782	592.316	586.71	568.119	1183.87	1144.19	1439.39	582.382	1255.82	-1.1084	6.7e-11	1.47e-09	Scamp1	13	92693771	92777966	-	3764	protein_coding	- && sp|Q8K021|SCAM1_MOUSE Secretory carrier-associated membrane protein 1 OS=Mus musculus OX=10090 GN=Scamp1 PE=1 SV=1 && PF04144:SCAMP family	-
MGP_BALBcJ_G0020884	478.374	517.194	490.357	966.736	1703.06	1679.84	495.309	1449.88	-1.54963	6.82e-11	1.49e-09	Map3k1	13	110398799	110463445	-	7296	protein_coding	- && sp|P53349|M3K1_MOUSE Mitogen-activated protein kinase kinase kinase 1 OS=Mus musculus OX=10090 GN=Map3k1 PE=1 SV=3 && PF00069:Protein kinase domain	-
MGP_BALBcJ_G0018213	89.5256	123.274	120.76	6.54674	23.4132	18.9247	111.186	16.2949	2.76497	6.88e-11	1.5e-09	MGP_BALBcJ_G0018213	11	49282593	49289292	+	3430	protein_coding	- && - && -	-
MGP_BALBcJ_G0025149	264.055	269.72	275.369	577.204	657.606	556.609	269.715	597.14	-1.14698	7.75e-11	1.69e-09	Sema4g	19	42436698	42451346	+	4877	protein_coding	- && sp|Q9WUH7|SEM4G_MOUSE Semaphorin-4G OS=Mus musculus OX=10090 GN=Sema4g PE=1 SV=1 && PF01403:Sema domain|PF01437:Plexin repeat	-
MGP_BALBcJ_G0026897	101.282	127.908	93.3143	343.704	263.653	328.399	107.501	311.919	-1.53661	7.81e-11	1.7e-09	Pard6b	2	167064552	167084751	+	3399	protein_coding	- && sp|Q9JK83|PAR6B_MOUSE Partitioning defective 6 homolog beta OS=Mus musculus OX=10090 GN=Pard6b PE=1 SV=2 && -	-
MGP_BALBcJ_G0030899	1562.63	1629.44	1826.95	860.897	837.786	787.045	1673.01	828.576	1.01367	8.15e-11	1.77e-09	Mogs	6	80919546	80922948	+	2892	protein_coding	- && sp|Q80UM7|MOGS_MOUSE Mannosyl-oligosaccharide glucosidase OS=Mus musculus OX=10090 GN=Mogs PE=1 SV=1 && PF16923:Glycosyl hydrolase family 63 N-terminal domain|PF03200:Glycosyl hydrolase family 63 C-terminal domain	-
MGP_BALBcJ_G0021647	1345.6	1408.84	1492.11	691.772	518.144	419.683	1415.52	543.2	1.38173	8.2e-11	1.78e-09	MGP_BALBcJ_G0021647	15	127194	139177	+	2845	protein_coding	- && sp|P70274|SEPP1_MOUSE Selenoprotein P OS=Mus musculus OX=10090 GN=Selenop PE=1 SV=3 && -	-
MGP_BALBcJ_G0034829	112.133	109.371	128.993	413.536	329.821	276.078	116.832	339.812	-1.54033	8.25e-11	1.79e-09	Snupn	9	54107808	54140761	+	1391	protein_coding	- && sp|Q80W37|SPN1_MOUSE Snurportin-1 OS=Mus musculus OX=10090 GN=Snupn PE=2 SV=1 && PF11538:Snurportin1	-
MGP_BALBcJ_G0017723	2560.07	2577.63	2433.49	5278.86	5004.32	7202.52	2523.73	5828.56	-1.20753	8.72e-11	1.89e-09	Xpot	10	120278360	120345615	-	4979	protein_coding	- && sp|Q9CRT8|XPOT_MOUSE Exportin-T OS=Mus musculus OX=10090 GN=Xpot PE=1 SV=3 && PF08389:Exportin 1-like protein|PF03810:Importin-beta N-terminal domain	-
MGP_BALBcJ_G0035011	2910.04	3079.99	2653.05	5226.48	6133.24	6588.02	2881.03	5982.58	-1.05419	8.79e-11	1.9e-09	Mapk6	9	72707535	72748881	-	7175	protein_coding	- && sp|Q61532|MK06_MOUSE Mitogen-activated protein kinase 6 OS=Mus musculus OX=10090 GN=Mapk6 PE=1 SV=3 && PF00069:Protein kinase domain	-
MGP_BALBcJ_G0022786	1833.92	1832.42	1536.03	385.167	737.007	618.949	1734.12	580.374	1.5788	8.84e-11	1.91e-09	Arhgap31	16	35414945	35530185	-	11141	protein_coding	- && sp|A6X8Z5|RHG31_MOUSE Rho GTPase-activating protein 31 OS=Mus musculus OX=10090 GN=Arhgap31 PE=1 SV=1 && -	-
MGP_BALBcJ_G0030272	577.847	617.296	578.183	1162.05	1151.32	1352.56	591.109	1221.97	-1.04761	8.86e-11	1.91e-09	Zfand2a	5	139575821	139589474	-	3405	protein_coding	- && sp|Q9JII7|ZFN2A_MOUSE AN1-type zinc finger protein 2A OS=Mus musculus OX=10090 GN=Zfand2a PE=2 SV=1 && PF01428:AN1-like Zinc finger	-
MGP_BALBcJ_G0027176	944.089	946.336	1048.41	2736.54	1993.18	2038.3	979.613	2256.01	-1.20343	8.99e-11	1.94e-09	Lhfp	3	49944144	50157000	+	5115	protein_coding	- && sp|Q8BM86|LHPL6_MOUSE LHFPL tetraspan subfamily member 6 protein OS=Mus musculus OX=10090 GN=Lhfpl6 PE=2 SV=1 && -	-
MGP_BALBcJ_G0023844	333.686	343.869	344.897	1033.29	676.947	867.196	340.818	859.146	-1.33362	9.15e-11	1.97e-09	Plcl2	17	50432884	50613759	+	3710	protein_coding	- && sp|Q8K394|PLCL2_MOUSE Inactive phospholipase C-like protein 2 OS=Mus musculus OX=10090 GN=Plcl2 PE=1 SV=2 && PF00168:C2 domain|PF09279:Phosphoinositide-specific phospholipase C, efhand-like|PF16457:Pleckstrin homology domain|PF00388:Phosphatidylinositol-specific phospholipase C, X domain|PF00387:Phosphatidylinositol-specific phospholipase C, Y domain	-
MGP_BALBcJ_G0019020	427.734	456.948	501.336	974.373	1299.94	989.65	462.006	1087.99	-1.23599	9.44e-11	2.03e-09	Rara	11	97781487	97829777	+	4363	protein_coding	- && sp|P11416|RARA_MOUSE Retinoic acid receptor alpha OS=Mus musculus OX=10090 GN=Rara PE=1 SV=1 && PF00105:Zinc finger, C4 type (two domains)|PF00104:Ligand-binding domain of nuclear hormone receptor	-
MGP_BALBcJ_G0003599	98.5686	105.663	104.292	17.458	20.3593	27.8304	102.841	21.8826	2.2348	9.97e-11	2.14e-09	Gm14002	2	123446815	123456816	-	2838	antisense	- && - && -	-
MGP_BALBcJ_G0018914	2082.6	1983.5	2116.04	721.233	954.852	1031.95	2060.71	902.679	1.19084	1.05e-10	2.25e-09	Ppp1r9b	11	93722202	93738065	+	5084	protein_coding	- && sp|Q6R891|NEB2_MOUSE Neurabin-2 OS=Mus musculus OX=10090 GN=Ppp1r9b PE=1 SV=1 && -	-
MGP_BALBcJ_G0018244	662.851	913.895	921.25	276.054	363.414	229.323	832.665	289.597	1.52271	1.06e-10	2.27e-09	Irf1	11	51531491	51540156	+	3975	protein_coding	- && sp|P15314|IRF1_MOUSE Interferon regulatory factor 1 OS=Mus musculus OX=10090 GN=Irf1 PE=1 SV=1 && PF00605:Interferon regulatory factor transcription factor	-
MGP_BALBcJ_G0028640	1002.87	1169.71	1206.68	4570.72	2352.52	3162.65	1126.42	3361.96	-1.57751	1.1e-10	2.35e-09	Atp6v0b	4	114940371	114943378	-	2005	protein_coding	- && sp|Q91V37|VATO_MOUSE V-type proton ATPase 21 kDa proteolipid subunit OS=Mus musculus OX=10090 GN=Atp6v0b PE=1 SV=1 && PF00137:ATP synthase subunit C	-
MGP_BALBcJ_G0021328	418.691	480.119	494.017	1586.49	1216.47	951.801	464.276	1251.59	-1.43078	1.1e-10	2.35e-09	Rabggta	14	48735396	48741780	-	2630	protein_coding	- && sp|Q9JHK4|PGTA_MOUSE Geranylgeranyl transferase type-2 subunit alpha OS=Mus musculus OX=10090 GN=Rabggta PE=1 SV=1 && PF07711:Rab geranylgeranyl transferase alpha-subunit, insert domain|PF01239:Protein prenyltransferase alpha subunit repeat	-
MGP_BALBcJ_G0016856	600.455	669.201	581.842	1158.77	1379.34	1385.96	617.166	1308.02	-1.08376	1.14e-10	2.42e-09	Tgfb2	1	186172886	186260740	-	5791	protein_coding	- && sp|P27090|TGFB2_MOUSE Transforming growth factor beta-2 proprotein OS=Mus musculus OX=10090 GN=Tgfb2 PE=1 SV=2 && -	-
MGP_BALBcJ_G0029537	561.57	551.488	483.039	1282.07	1304.01	2292.11	532.032	1626.07	-1.61164	1.14e-10	2.42e-09	Arap2	5	60462505	60628281	-	11848	protein_coding	- && sp|Q8BZ05|ARAP2_MOUSE Arf-GAP with Rho-GAP domain, ANK repeat and PH domain-containing protein 2 OS=Mus musculus OX=10090 GN=Arap2 PE=1 SV=2 && PF00536:SAM domain (Sterile alpha motif)|PF01412:Putative GTPase activating protein for Arf|PF00169:PH domain|PF00620:RhoGAP domain	-
MGP_BALBcJ_G0019495	399.7	404.116	474.805	1455.56	904.971	1060.9	426.207	1140.48	-1.41984	1.15e-10	2.46e-09	Metrnl	11	120989681	121003199	+	1101	protein_coding	- && sp|Q8VE43|METRL_MOUSE Meteorin-like protein OS=Mus musculus OX=10090 GN=Metrnl PE=1 SV=1 && -	-
MGP_BALBcJ_G0017353	4822.63	5049.6	5723.28	11740.5	10442.3	9607.07	5198.5	10596.6	-1.02744	1.18e-10	2.5e-09	Pfkl	10	75848556	75871606	-	4377	protein_coding	- && sp|P12382|PFKAL_MOUSE ATP-dependent 6-phosphofructokinase, liver type OS=Mus musculus OX=10090 GN=Pfkl PE=1 SV=4 && PF00365:Phosphofructokinase	-
MGP_BALBcJ_G0021329	888.926	935.213	987.119	2927.48	2934.79	1760	937.086	2540.76	-1.43911	1.19e-10	2.52e-09	Dhrs1	14	48758507	48765176	-	2760	protein_coding	- && sp|Q99L04|DHRS1_MOUSE Dehydrogenase/reductase SDR family member 1 OS=Mus musculus OX=10090 GN=Dhrs1 PE=1 SV=1 && PF00106:short chain dehydrogenase	-
MGP_BALBcJ_G0033874	4072.06	4621.38	4361.98	10424.6	7768.09	10351.8	4351.81	9514.83	-1.12854	1.2e-10	2.54e-09	Vps35	8	82926971	82964960	-	3180	protein_coding	- && sp|Q9EQH3|VPS35_MOUSE Vacuolar protein sorting-associated protein 35 OS=Mus musculus OX=10090 GN=Vps35 PE=1 SV=1 && PF03635:Vacuolar protein sorting-associated protein 35	-
MGP_BALBcJ_G0034640	281.237	305.868	265.305	64.3763	116.048	70.1327	284.137	83.519	1.76324	1.25e-10	2.65e-09	Clmp	9	37664454	37766357	+	4587	protein_coding	- && sp|Q8R373|CLMP_MOUSE CXADR-like membrane protein OS=Mus musculus OX=10090 GN=Clmp PE=1 SV=1 && PF13927:Immunoglobulin domain|PF07686:Immunoglobulin V-set domain	-
MGP_BALBcJ_G0036118	750.568	636.761	623.925	1526.48	1324.37	1833.47	670.418	1561.44	-1.21951	1.3e-10	2.74e-09	Acsl4	X	137449417	137524231	-	5325	protein_coding	- && sp|Q9QUJ7|ACSL4_MOUSE Long-chain-fatty-acid--CoA ligase 4 OS=Mus musculus OX=10090 GN=Acsl4 PE=1 SV=2 && PF00501:AMP-binding enzyme	-
MGP_BALBcJ_G0028605	1152.08	1103.9	1038.35	437.541	575.15	480.91	1098.11	497.867	1.1407	1.35e-10	2.84e-09	Pik3r3	4	113252094	113329300	+	5300	protein_coding	- && sp|Q64143|P55G_MOUSE Phosphatidylinositol 3-kinase regulatory subunit gamma OS=Mus musculus OX=10090 GN=Pik3r3 PE=1 SV=1 && -	-
MGP_BALBcJ_G0021902	277.62	315.136	282.687	63.2852	119.102	73.4723	291.815	85.2865	1.77157	1.39e-10	2.94e-09	Lynx1	15	71883162	71888356	-	4662	protein_coding	- && sp|P0DP60|LYNX1_MOUSE Ly-6/neurotoxin-like protein 1 OS=Mus musculus OX=10090 GN=Lynx1 PE=1 SV=1 && -	-
MGP_BALBcJ_G0029744	94.9514	76.9303	64.0392	236.774	246.348	426.362	78.6403	303.161	-1.94595	1.42e-10	2.98e-09	Paqr3	5	95740912	95770157	-	7552	protein_coding	- && sp|Q6TCG8|PAQR3_MOUSE Progestin and adipoQ receptor family member 3 OS=Mus musculus OX=10090 GN=Paqr3 PE=2 SV=1 && -	-
MGP_BALBcJ_G0018505	0.904299	0	0	105.839	54.9701	92.397	0.301433	84.4021	-8.00657	1.43e-10	3e-09	Acap1	11	68031556	68053772	-	5831	protein_coding	- && sp|Q8K2H4|ACAP1_MOUSE Arf-GAP with coiled-coil, ANK repeat and PH domain-containing protein 1 OS=Mus musculus OX=10090 GN=Acap1 PE=1 SV=1 && PF00169:PH domain|PF01412:Putative GTPase activating protein for Arf|PF12796:Ankyrin repeats (3 copies)|PF16746:BAR domain of APPL family|PF04979:Protein phosphatase inhibitor 2 (IPP-2)	-
MGP_BALBcJ_G0028887	102.186	115.859	126.249	391.713	315.569	271.625	114.764	326.303	-1.50771	1.43e-10	3e-09	Rps6ka1	4	131069055	131109408	-	4135	protein_coding	- && sp|Q15418|KS6A1_HUMAN Ribosomal protein S6 kinase alpha-1 OS=Homo sapiens OX=9606 GN=RPS6KA1 PE=1 SV=2 && PF00433:Protein kinase C terminal domain|PF00069:Protein kinase domain	-
MGP_BALBcJ_G0019019	576.039	500.511	539.759	209.496	199.521	262.719	538.769	223.912	1.26764	1.48e-10	3.1e-09	Cdc6	11	97761557	97777607	+	5229	protein_coding	- && sp|O89033|CDC6_MOUSE Cell division control protein 6 homolog OS=Mus musculus OX=10090 GN=Cdc6 PE=1 SV=2 && -	-
MGP_BALBcJ_G0025081	910.629	1157.66	1030.12	2688.53	2357.61	1998.23	1032.8	2348.12	-1.18502	1.61e-10	3.38e-09	Pdlim1	19	37583983	37635442	-	5286	protein_coding	- && sp|O70400|PDLI1_MOUSE PDZ and LIM domain protein 1 OS=Mus musculus OX=10090 GN=Pdlim1 PE=1 SV=4 && PF00595:PDZ domain	-
MGP_BALBcJ_G0030725	479.279	513.487	431.807	211.678	177.126	133.586	474.858	174.13	1.44685	1.62e-10	3.4e-09	Hoxa5	6	49398310	49401143	-	1877	protein_coding	- && sp|Q2HJ67|HXA5_BOVIN Homeobox protein Hox-A5 OS=Bos taurus OX=9913 GN=HOXA5 PE=2 SV=1 && PF00046:Homeodomain	-
MGP_BALBcJ_G0025111	493.747	401.335	487.613	1742.52	1172.7	1011.91	460.899	1309.05	-1.50591	1.65e-10	3.45e-09	Avpi1	19	39516763	39522549	-	1236	protein_coding	- && sp|Q9D7H4|AVPI1_MOUSE Arginine vasopressin-induced protein 1 OS=Mus musculus OX=10090 GN=Avpi1 PE=2 SV=1 && PF15063:Thyroid cancer protein 1	-
MGP_BALBcJ_G0018705	336.399	327.186	348.556	134.208	141.497	95.7367	337.38	123.814	1.44471	1.67e-10	3.49e-09	Nek8	11	76534127	76544680	-	5216	protein_coding	- && sp|Q91ZR4|NEK8_MOUSE Serine/threonine-protein kinase Nek8 OS=Mus musculus OX=10090 GN=Nek8 PE=1 SV=1 && PF00415:Regulator of chromosome condensation (RCC1) repeat	-
MGP_BALBcJ_G0035538	987.495	1007.51	1131.66	3992.42	2030.84	3162.65	1042.22	3061.97	-1.55471	1.76e-10	3.66e-09	Atp6ap2	X	7363494	7394775	+	2438	protein_coding	- && sp|Q9CYN9|RENR_MOUSE Renin receptor OS=Mus musculus OX=10090 GN=Atp6ap2 PE=1 SV=2 && PF07850:Renin receptor-like protein	-
MGP_BALBcJ_G0027202	2931.74	2933.55	2716.18	5656.38	5166.17	6611.4	2860.49	5811.32	-1.02255	1.77e-10	3.69e-09	Wwtr1	3	54330060	54450965	-	4764	protein_coding	- && sp|Q9EPK5|WWTR1_MOUSE WW domain-containing transcription regulator protein 1 OS=Mus musculus OX=10090 GN=Wwtr1 PE=1 SV=2 && PF00397:WW domain	-
MGP_BALBcJ_G0027912	52.4494	63.9541	86.9104	9.82011	7.12576	4.45287	67.7713	7.13291	3.2459	1.8e-10	3.73e-09	Gbp3	3	140392987	140407199	+	3265	protein_coding	- && sp|Q61107|GBP4_MOUSE Guanylate-binding protein 4 OS=Mus musculus OX=10090 GN=Gbp4 PE=1 SV=1 && PF02841:Guanylate-binding protein, C-terminal domain|PF02263:Guanylate-binding protein, N-terminal domain	-
MGP_BALBcJ_G0034674	656.521	717.398	795.001	303.332	344.072	243.795	722.974	297.066	1.28231	1.85e-10	3.84e-09	H2afx	9	41376751	41378134	+	1384	protein_coding	- && sp|P27661|H2AX_MOUSE Histone H2AX OS=Mus musculus OX=10090 GN=H2ax PE=1 SV=2 && PF00125:Core histone H2A/H2B/H3/H4|PF16211:C-terminus of histone H2A	-
MGP_BALBcJ_G0018474	1266.02	1282.79	1102.39	2294.63	3443.78	3907.39	1217.07	3215.27	-1.40154	1.85e-10	3.84e-09	Kdm6b	11	67519041	67534202	-	6922	protein_coding	- && sp|Q5NCY0|KDM6B_MOUSE Lysine-specific demethylase 6B OS=Mus musculus OX=10090 GN=Kdm6b PE=1 SV=1 && -	-
MGP_BALBcJ_G0016369	1544.54	1885.26	1473.82	3198.08	3464.14	3487.71	1634.54	3383.31	-1.0496	1.86e-10	3.85e-09	R3hdm1	1	126810215	126943920	+	31356	protein_coding	- && - && -	-
MGP_BALBcJ_G0025778	113.037	155.714	137.227	36.0071	23.4132	37.8494	135.326	32.4232	2.06519	1.92e-10	3.96e-09	Klhl23	2	67285953	67300648	+	4925	protein_coding	- && sp|Q6GQU2|KLH23_MOUSE Kelch-like protein 23 OS=Mus musculus OX=10090 GN=Klhl23 PE=2 SV=1 && PF07707:BTB And C-terminal Kelch|PF00651:BTB/POZ domain|PF01344:Kelch motif	-
MGP_BALBcJ_G0022483	68.7268	62.1004	54.8907	9.82011	5.08983	4.45287	61.906	6.45427	3.26441	2e-10	4.14e-09	Rmi2	16	7375565	7434403	+	4426	protein_coding	- && sp|Q3UPE3|RMI2_MOUSE RecQ-mediated genome instability protein 2 OS=Mus musculus OX=10090 GN=Rmi2 PE=2 SV=1 && -	-
MGP_BALBcJ_G0034029	240.544	224.303	268.965	771.424	544.611	563.288	244.604	626.441	-1.35651	2.04e-10	4.2e-09	Pard6a	8	103877890	103880229	+	1430	protein_coding	- && sp|Q9Z101|PAR6A_MOUSE Partitioning defective 6 homolog alpha OS=Mus musculus OX=10090 GN=Pard6a PE=1 SV=2 && PF00595:PDZ domain|PF00564:PB1 domain	-
MGP_BALBcJ_G0029412	3828.8	3916.96	3946.64	9012.68	6835.64	7996.24	3897.47	7948.19	-1.02806	2.04e-10	4.2e-09	Ppp1cb	5	30067602	30128903	+	10847	protein_coding	- && sp|Q3SWW9|PP1B_BOVIN Serine/threonine-protein phosphatase PP1-beta catalytic subunit OS=Bos taurus OX=9913 GN=PPP1CB PE=2 SV=1 && PF16891:Serine-threonine protein phosphatase N-terminal domain|PF00149:Calcineurin-like phosphoesterase	-
MGP_BALBcJ_G0034259	4900.4	4824.37	4195.48	797.611	1906.65	1410.45	4640.08	1371.57	1.75815	2.08e-10	4.29e-09	Sipa1l2	8	123988150	124067070	-	6365	protein_coding	- && sp|Q80TE4|SI1L2_MOUSE Signal-induced proliferation-associated 1-like protein 2 OS=Mus musculus OX=10090 GN=Sipa1l2 PE=1 SV=3 && PF11881:C-terminal domain of SPAR protein|PF02145:Rap/ran-GAP	-
MGP_BALBcJ_G0034254	665.564	667.347	598.309	178.944	252.455	293.889	643.74	241.763	1.41296	2.13e-10	4.38e-09	Exoc8	8	123449999	123457442	-	7444	protein_coding	- && sp|Q6PGF7|EXOC8_MOUSE Exocyst complex component 8 OS=Mus musculus OX=10090 GN=Exoc8 PE=1 SV=1 && PF08700:Vps51/Vps67|PF16528:Exocyst component 84 C-terminal	-
MGP_BALBcJ_G0030836	571.517	617.296	655.03	242.229	284.012	179.228	614.614	235.157	1.38487	2.13e-10	4.38e-09	Krcc1	6	69016026	69029648	+	1913	protein_coding	- && sp|Q99JT5|KRCC1_MOUSE Lysine-rich coiled-coil protein 1 OS=Mus musculus OX=10090 GN=Krcc1 PE=2 SV=1 && -	-
MGP_BALBcJ_G0024882	1322.09	1366.21	1214	679.77	511.019	598.911	1300.76	596.567	1.12497	2.18e-10	4.46e-09	Fam111a	19	9405972	9424168	+	3912	protein_coding	- && sp|Q9D2L9|F111A_MOUSE Serine protease FAM111A OS=Mus musculus OX=10090 GN=Fam111a PE=2 SV=1 && -	-
novel.32	67.8225	71.3691	53.9759	0	3.0539	0	64.3892	1.01797	5.91552	2.25e-10	4.61e-09	-	1	139043465	139077861	-	678	-	- && sp|P06909|CFAH_MOUSE Complement factor H OS=Mus musculus OX=10090 GN=Cfh PE=1 SV=2 && -	-
novel.73	86.8127	81.5647	53.9759	5.45562	13.2336	4.45287	74.1178	7.71401	3.24908	2.28e-10	4.65e-09	-	10	117766599	117802245	-	2188	-	- && sp|Q05860|FMN1_MOUSE Formin-1 OS=Mus musculus OX=10090 GN=Fmn1 PE=1 SV=2 && -	-
MGP_BALBcJ_G0017590	330.069	354.992	322.026	640.49	810.3	840.479	335.696	763.756	-1.18606	2.38e-10	4.85e-09	Cdk17	10	91532879	91614537	+	3680	protein_coding	- && sp|Q8K0D0|CDK17_MOUSE Cyclin-dependent kinase 17 OS=Mus musculus OX=10090 GN=Cdk17 PE=1 SV=2 && PF00069:Protein kinase domain|PF12330:Haspin like kinase domain	-
MGP_BALBcJ_G0017437	112.133	108.444	92.3994	402.625	305.39	248.247	104.326	318.754	-1.61138	2.38e-10	4.85e-09	Reep6	10	78325861	78332349	+	2506	protein_coding	- && sp|Q9JM62|REEP6_MOUSE Receptor expression-enhancing protein 6 OS=Mus musculus OX=10090 GN=Reep6 PE=1 SV=1 && PF03134:TB2/DP1, HVA22 family	-
MGP_BALBcJ_G0019530	742.43	776.718	859.955	236.774	382.755	293.889	793.034	304.473	1.38019	2.49e-10	5.06e-09	Sdc1	12	5804509	5827773	+	3794	protein_coding	- && sp|P18828|SDC1_MOUSE Syndecan-1 OS=Mus musculus OX=10090 GN=Sdc1 PE=1 SV=1 && PF01034:Syndecan domain	-
MGP_BALBcJ_G0019461	386.136	417.092	409.851	893.63	769.582	838.253	404.36	833.822	-1.04398	2.59e-10	5.27e-09	Pycr1	11	119903078	119912736	-	3945	protein_coding	- && sp|Q922W5|P5CR1_MOUSE Pyrroline-5-carboxylate reductase 1, mitochondrial OS=Mus musculus OX=10090 GN=Pycr1 PE=1 SV=1 && PF03807:NADP oxidoreductase coenzyme F420-dependent|PF14748:Pyrroline-5-carboxylate reductase dimerisation	-
MGP_BALBcJ_G0022147	188.999	199.277	198.522	64.3763	51.9162	75.6988	195.599	63.9971	1.61433	2.68e-10	5.43e-09	Phf21b	15	82560080	82630381	-	4263	protein_coding	- && sp|Q8C966|PF21B_MOUSE PHD finger protein 21B OS=Mus musculus OX=10090 GN=Phf21b PE=2 SV=1 && PF00628:PHD-finger	-
MGP_BALBcJ_G0002387	85.0041	93.614	75.0174	353.524	239.222	222.643	84.5452	271.796	-1.68468	2.87e-10	5.81e-09	MGP_BALBcJ_G0002387	X	147435680	147437155	-	1476	TEC	- && - && -	-
MGP_BALBcJ_G0018382	2122.39	2389.47	2606.4	792.156	1139.1	1093.18	2372.75	1008.15	1.23472	2.87e-10	5.81e-09	Epn2	11	59517291	59579894	-	5258	protein_coding	- && sp|O95208|EPN2_HUMAN Epsin-2 OS=Homo sapiens OX=9606 GN=EPN2 PE=1 SV=3 && PF01417:ENTH domain	-
MGP_BALBcJ_G0026426	359.911	380.017	356.79	137.482	153.713	169.209	365.573	153.468	1.25241	2.92e-10	5.9e-09	Itpripl1	2	125393096	125397756	-	3729	protein_coding	- && sp|A2ASA8|IPIL1_MOUSE Inositol 1,4,5-trisphosphate receptor-interacting protein-like 1 OS=Mus musculus OX=10090 GN=Itpripl1 PE=2 SV=2 && PF03281:Mab-21 protein	-
MGP_BALBcJ_G0026461	584.177	622.858	586.416	1272.25	1103.47	1439.39	597.817	1271.7	-1.08879	2.97e-10	5.99e-09	Slc20a1	2	127471200	127484495	+	7022	protein_coding	- && sp|Q61609|S20A1_MOUSE Sodium-dependent phosphate transporter 1 OS=Mus musculus OX=10090 GN=Slc20a1 PE=1 SV=1 && PF01384:Phosphate transporter family	-
MGP_BALBcJ_G0016798	367.146	389.286	375.087	1141.32	944.672	729.157	377.173	938.382	-1.31507	3.01e-10	6.06e-09	Sccpdh	1	179172517	179193779	+	7562	protein_coding	- && sp|Q8R127|SCPDL_MOUSE Saccharopine dehydrogenase-like oxidoreductase OS=Mus musculus OX=10090 GN=Sccpdh PE=1 SV=1 && -	-
MGP_BALBcJ_G0033241	275.811	229.864	236.945	72.0142	100.779	60.1137	247.54	77.6355	1.66998	3.07e-10	6.16e-09	Lsp1	7	143225527	143259542	+	5174	protein_coding	- && sp|P19973|LSP1_MOUSE Lymphocyte-specific protein 1 OS=Mus musculus OX=10090 GN=Lsp1 PE=1 SV=2 && -	-
MGP_BALBcJ_G0022731	396.987	380.944	323.855	75.2875	152.695	95.7367	367.262	107.906	1.76461	3.12e-10	6.25e-09	Mylk	16	31546724	31806719	+	10149	protein_coding	- && sp|Q6PDN3|MYLK_MOUSE Myosin light chain kinase, smooth muscle OS=Mus musculus OX=10090 GN=Mylk PE=1 SV=3 && -	-
MGP_BALBcJ_G0016994	74.1525	85.2722	61.2947	10.9112	13.2336	10.019	73.5731	11.3879	2.68797	3.22e-10	6.46e-09	Myb	10	18254273	18290836	-	4092	protein_coding	- && sp|P06876|MYB_MOUSE Transcriptional activator Myb OS=Mus musculus OX=10090 GN=Myb PE=1 SV=2 && PF09316:C-myb, C-terminal|PF00249:Myb-like DNA-binding domain|PF07988:LMSTEN motif	-
MGP_BALBcJ_G0035874	459.384	472.704	412.595	927.455	1294.85	957.367	448.228	1059.89	-1.24193	3.23e-10	6.46e-09	Pcyt1b	X	88820647	88912947	+	5365	protein_coding	- && sp|Q811Q9|PCY1B_MOUSE Choline-phosphate cytidylyltransferase B OS=Mus musculus OX=10090 GN=Pcyt1b PE=1 SV=2 && -	-
MGP_BALBcJ_G0019365	9.04299	22.2449	17.3821	96.0189	78.3833	106.869	16.2233	93.757	-2.53198	3.24e-10	6.48e-09	Galr2	11	115533030	115536028	+	2456	protein_coding	- && sp|O88854|GALR2_MOUSE Galanin receptor type 2 OS=Mus musculus OX=10090 GN=Galr2 PE=2 SV=2 && PF00001:7 transmembrane receptor (rhodopsin family)	-
MGP_BALBcJ_G0015113	783.123	708.13	827.021	4080.8	1616.53	2550.38	772.758	2749.24	-1.83085	3.25e-10	6.49e-09	2410006H16Rik	11	60618298	60620228	+	462	processed_transcript	- && - && -	-
MGP_BALBcJ_G0024832	1328.42	1342.11	1309.14	673.223	416.348	527.665	1326.56	539.079	1.29958	3.35e-10	6.69e-09	Ccdc86	19	7803835	7811560	-	5714	protein_coding	- && sp|Q9JJ89|CCD86_MOUSE Coiled-coil domain-containing protein 86 OS=Mus musculus OX=10090 GN=Ccdc86 PE=1 SV=2 && -	-
MGP_BALBcJ_G0011128	114.846	33.3674	149.12	487.732	613.833	555.495	99.1111	552.354	-2.47814	3.54e-10	7.04e-09	MGP_BALBcJ_G0011128	15	15199314	15202282	+	851	processed_pseudogene	- && sp|P04797|G3P_RAT Glyceraldehyde-3-phosphate dehydrogenase OS=Rattus norvegicus OX=10116 GN=Gapdh PE=1 SV=3 && PF02800:Glyceraldehyde 3-phosphate dehydrogenase, C-terminal domain	-
MGP_BALBcJ_G0030499	965.792	884.235	977.055	2470.3	1957.55	1788.94	942.361	2072.26	-1.13682	3.69e-10	7.33e-09	Impdh1	6	25990847	26007738	-	3294	protein_coding	- && sp|P50096|IMDH1_MOUSE Inosine-5'-monophosphate dehydrogenase 1 OS=Mus musculus OX=10090 GN=Impdh1 PE=1 SV=2 && -	-
MGP_BALBcJ_G0033894	6586.01	5939.39	5417.72	1182.78	2658.93	1782.26	5981.04	1874.65	1.67362	3.71e-10	7.36e-09	Adcy7	8	85991606	86052141	+	6333	protein_coding	- && sp|P51829|ADCY7_MOUSE Adenylate cyclase type 7 OS=Mus musculus OX=10090 GN=Adcy7 PE=1 SV=2 && -	-
MGP_BALBcJ_G0030258	100.377	114.005	163.757	22.9136	32.5749	27.8304	126.047	27.773	2.18001	3.79e-10	7.52e-09	Fam20c	5	138837718	138894484	+	6590	protein_coding	- && sp|Q5MJS3|FA20C_MOUSE Extracellular serine/threonine protein kinase FAM20C OS=Mus musculus OX=10090 GN=Fam20c PE=1 SV=1 && -	-
MGP_BALBcJ_G0019436	2323.15	2188.34	2043.77	313.152	738.025	771.46	2185.08	607.546	1.8465	3.89e-10	7.7e-09	Bahcc1	11	119494867	119555597	+	11544	protein_coding	- && sp|Q3UHR0|BAHC1_MOUSE BAH and coiled-coil domain-containing protein 1 OS=Mus musculus OX=10090 GN=Bahcc1 PE=1 SV=2 && -	-
MGP_BALBcJ_G0034896	1650.35	1673.93	1557.07	2937.3	4115.63	4717.82	1627.11	3923.58	-1.26985	3.92e-10	7.75e-09	Fem1b	9	60021739	60042366	-	6488	protein_coding	- && sp|Q9Z2G0|FEM1B_MOUSE Protein fem-1 homolog B OS=Mus musculus OX=10090 GN=Fem1b PE=1 SV=1 && -	-
MGP_BALBcJ_G0032176	164.582	134.396	180.225	34.916	54.9701	30.0569	159.734	39.981	1.99366	3.96e-10	7.8e-09	Fuz	7	44259652	44264213	+	1697	protein_coding	- && sp|Q3UYI6|FUZZY_MOUSE Protein fuzzy homolog OS=Mus musculus OX=10090 GN=Fuz PE=1 SV=2 && -	-
MGP_BALBcJ_G0028217	424.116	468.07	479.379	857.623	1072.94	989.65	457.189	973.403	-1.09046	3.96e-10	7.8e-09	Fbxo10	4	41784202	41834459	-	4691	protein_coding	- && sp|Q7TQF2|FBX10_MOUSE F-box only protein 10 OS=Mus musculus OX=10090 GN=Fbxo10 PE=1 SV=2 && PF12937:F-box-like|PF05048:Periplasmic copper-binding protein (NosD)|PF13229:Right handed beta helix region	-
MGP_BALBcJ_G0023499	2230.91	2810.27	2691.48	1122.77	1102.46	680.176	2577.55	968.466	1.41199	4.16e-10	8.2e-09	Angptl4	17	32698219	32706060	-	3291	protein_coding	- && sp|Q9Z1P8|ANGL4_MOUSE Angiopoietin-related protein 4 OS=Mus musculus OX=10090 GN=Angptl4 PE=1 SV=1 && PF00147:Fibrinogen beta and gamma chains, C-terminal globular domain	-
MGP_BALBcJ_G0019793	159.157	179.813	151.864	412.445	352.216	392.966	163.611	385.875	-1.23769	4.27e-10	8.39e-09	Zbtb25	12	74023157	74049884	-	3093	protein_coding	- && sp|A1YEX3|ZBT25_GORGO Zinc finger and BTB domain-containing protein 25 OS=Gorilla gorilla gorilla OX=9595 GN=ZBTB25 PE=3 SV=1 && PF00651:BTB/POZ domain	-
MGP_BALBcJ_G0016902	179.956	197.424	112.526	408.08	540.54	687.968	163.302	545.529	-1.74009	4.35e-10	8.54e-09	Plxna2	1	194180212	194380984	+	16737	protein_coding	- && sp|P70207|PLXA2_MOUSE Plexin-A2 OS=Mus musculus OX=10090 GN=Plxna2 PE=1 SV=2 && PF18020:TIG domain found in plexin|PF01403:Sema domain|PF01833:IPT/TIG domain|PF08337:Plexin cytoplasmic RasGAP domain|PF17960:TIG domain|PF01437:Plexin repeat	-
MGP_BALBcJ_G0018657	204.372	272.5	252.497	6.54674	55.9881	30.0569	243.123	30.8639	2.97241	4.43e-10	8.69e-09	Slc43a2	11	73820896	73866707	+	9994	protein_coding	- && sp|Q8CGA3|LAT4_MOUSE Large neutral amino acids transporter small subunit 4 OS=Mus musculus OX=10090 GN=Slc43a2 PE=1 SV=1 && PF07690:Major Facilitator Superfamily	-
MGP_BALBcJ_G0004288	21.7032	22.2449	15.5524	81.8343	103.832	91.2838	19.8335	92.3169	-2.21942	4.49e-10	8.79e-09	MGP_BALBcJ_G0004288	6	90970361	91312075	+	5683	antisense	- && - && -	-
MGP_BALBcJ_G0032065	26.2247	32.4405	33.8493	174.58	88.563	174.775	30.8382	145.973	-2.2419	4.5e-10	8.8e-09	Kctd15	7	33370636	33391955	-	4232	protein_coding	- && sp|Q8K0E1|KCD15_MOUSE BTB/POZ domain-containing protein KCTD15 OS=Mus musculus OX=10090 GN=Kctd15 PE=1 SV=1 && -	-
MGP_BALBcJ_G0019646	995.634	1074.24	1136.24	3254.82	1945.33	3135.93	1068.71	2778.7	-1.37843	4.77e-10	9.32e-09	Ifrd1	12	37562437	37609511	-	5858	protein_coding	- && sp|P19182|IFRD1_MOUSE Interferon-related developmental regulator 1 OS=Mus musculus OX=10090 GN=Ifrd1 PE=1 SV=2 && PF05004:Interferon-related developmental regulator (IFRD)|PF04836:Interferon-related protein conserved region	-
MGP_BALBcJ_G0028249	9.94729	4.63436	0.914846	64.3763	46.8264	115.775	5.1655	75.6591	-3.8684	4.81e-10	9.37e-09	Nr4a3	4	44835915	44877207	+	5983	protein_coding	- && sp|Q9QZB6|NR4A3_MOUSE Nuclear receptor subfamily 4 group A member 3 OS=Mus musculus OX=10090 GN=Nr4a3 PE=1 SV=1 && -	-
novel.272	540.771	588.563	552.567	56.7384	200.539	97.9631	560.634	118.414	2.24094	4.98e-10	9.69e-09	-	17	5226601	5232310	+	1092	-	- && sp|B2RWW0|TAGAP_MOUSE T-cell activation Rho GTPase-activating protein OS=Mus musculus OX=10090 GN=Tagap PE=2 SV=2 && PF00620:RhoGAP domain	-
novel.630	57.8752	44.4898	66.7837	185.491	160.839	197.039	56.3829	181.123	-1.68266	5.08e-10	9.87e-09	-	8	77279292	77287240	-	1865	-	- && sp|Q62393|TPD52_MOUSE Tumor protein D52 OS=Mus musculus OX=10090 GN=Tpd52 PE=1 SV=2 && -	-
MGP_BALBcJ_G0023227	691.789	849.014	886.486	3621.44	2213.06	1756.66	809.096	2530.38	-1.64499	5.36e-10	1.04e-08	Hcfc1r1	17	22153658	22155289	+	946	protein_coding	- && sp|Q9CYQ5|HPIP_MOUSE Host cell factor C1 regulator 1 OS=Mus musculus OX=10090 GN=Hcfc1r1 PE=2 SV=1 && PF15226:HCF-1 beta-propeller-interacting protein family	-
MGP_BALBcJ_G0033643	2029.25	2113.27	2116.04	4284.84	3666.71	4964.95	2086.18	4305.5	-1.04524	5.71e-10	1.11e-08	Atp6v1b2	8	66660615	66686224	+	5241	protein_coding	- && sp|P62814|VATB2_MOUSE V-type proton ATPase subunit B, brain isoform OS=Mus musculus OX=10090 GN=Atp6v1b2 PE=1 SV=1 && -	-
MGP_BALBcJ_G0016227	1034.52	1215.13	1180.15	2190.98	2185.57	2646.12	1143.27	2340.89	-1.03385	5.86e-10	1.13e-08	Agap1	1	87800141	88253984	+	17481	protein_coding	- && sp|Q8BXK8|AGAP1_MOUSE Arf-GAP with GTPase, ANK repeat and PH domain-containing protein 1 OS=Mus musculus OX=10090 GN=Agap1 PE=1 SV=1 && -	-
MGP_BALBcJ_G0023756	707.162	857.356	741.025	391.713	324.731	331.739	768.514	349.394	1.13738	5.88e-10	1.14e-08	Slc29a1	17	45380002	45394498	-	4009	protein_coding	- && sp|Q9JIM1|S29A1_MOUSE Equilibrative nucleoside transporter 1 OS=Mus musculus OX=10090 GN=Slc29a1 PE=1 SV=3 && PF01733:Nucleoside transporter	-
MGP_BALBcJ_G0017798	1028.19	868.478	1059.39	421.174	438.743	273.851	985.353	377.923	1.38196	5.93e-10	1.15e-08	Cnpy2	10	127131768	127136494	+	1017	protein_coding	- && sp|Q9QXT0|CNPY2_MOUSE Protein canopy homolog 2 OS=Mus musculus OX=10090 GN=Cnpy2 PE=1 SV=1 && PF11938:TLR4 regulator and MIR-interacting MSAP	-
MGP_BALBcJ_G0019091	2941.69	2992.87	3625.53	15968.6	6803.06	9253.06	3186.7	10674.9	-1.74407	5.98e-10	1.15e-08	Eif1	11	99249622	99251548	+	1797	protein_coding	- && sp|P48024|EIF1_MOUSE Eukaryotic translation initiation factor 1 OS=Mus musculus OX=10090 GN=Eif1 PE=1 SV=2 && PF01253:Translation initiation factor SUI1	-
MGP_BALBcJ_G0021278	199.85	201.131	213.159	77.4698	68.2037	79.0384	204.713	74.904	1.45162	6.09e-10	1.17e-08	4931414P19Rik	14	47570348	47593448	-	2585	protein_coding	- && sp|Q8K2W9|CN093_MOUSE Uncharacterized protein C14orf93 homolog OS=Mus musculus OX=10090 PE=1 SV=1 && PF15394:Domain of unknown function (DUF4616)	-
MGP_BALBcJ_G0016864	301.132	302.16	286.347	744.146	925.331	579.986	296.546	749.821	-1.33872	6.2e-10	1.19e-08	Kcnk2	1	188762511	188959723	-	4204	protein_coding	- && sp|P97438|KCNK2_MOUSE Potassium channel subfamily K member 2 OS=Mus musculus OX=10090 GN=Kcnk2 PE=1 SV=3 && PF07885:Ion channel	-
MGP_BALBcJ_G0029025	887.118	879.601	862.7	322.973	463.174	330.626	876.473	372.257	1.23452	6.3e-10	1.21e-08	Arhgef19	4	138697227	138715286	+	4242	protein_coding	- && sp|Q8BWA8|ARHGJ_MOUSE Rho guanine nucleotide exchange factor 19 OS=Mus musculus OX=10090 GN=Arhgef19 PE=1 SV=1 && PF00018:SH3 domain|PF00621:RhoGEF domain	-
MGP_BALBcJ_G0034015	1332.03	1261.47	1387.82	450.634	697.306	490.929	1327.11	546.29	1.27993	6.44e-10	1.24e-08	Fhod1	8	103483135	103501864	-	4618	protein_coding	- && sp|Q6P9Q4|FHOD1_MOUSE FH1/FH2 domain-containing protein 1 OS=Mus musculus OX=10090 GN=Fhod1 PE=1 SV=3 && -	-
MGP_BALBcJ_G0016566	1489.38	1495.04	1368.61	2600.15	4182.82	3690.32	1451.01	3491.09	-1.26668	6.44e-10	1.24e-08	Soat1	1	155389365	155439343	-	9752	protein_coding	- && sp|Q61263|SOAT1_MOUSE Sterol O-acyltransferase 1 OS=Mus musculus OX=10090 GN=Soat1 PE=1 SV=2 && -	-
MGP_BALBcJ_G0016961	40.6935	23.1718	36.5938	145.119	109.94	154.737	33.4864	136.599	-2.02642	6.49e-10	1.24e-08	Aig1	10	10668554	10897204	-	9181	protein_coding	- && sp|Q9D8B1|AIG1_MOUSE Androgen-induced gene 1 protein OS=Mus musculus OX=10090 GN=Aig1 PE=2 SV=2 && PF04750:FAR-17a/AIG1-like protein	-
MGP_BALBcJ_G0030694	1078.83	1321.72	1705.27	460.454	498.803	236.002	1368.61	398.42	1.77979	6.84e-10	1.31e-08	Tmem176b	6	45959743	45967420	-	1782	protein_coding	- && sp|Q9R1Q6|T176B_MOUSE Transmembrane protein 176B OS=Mus musculus OX=10090 GN=Tmem176b PE=1 SV=1 && PF04103:CD20-like family	-
MGP_BALBcJ_G0034876	318.313	362.407	346.727	870.717	693.234	699.101	342.482	754.351	-1.13917	6.92e-10	1.32e-08	Parp6	9	56818069	56851280	+	2596	protein_coding	- && sp|Q6P6P7|PARP6_MOUSE Protein mono-ADP-ribosyltransferase PARP6 OS=Mus musculus OX=10090 GN=Parp6 PE=2 SV=1 && PF00644:Poly(ADP-ribose) polymerase catalytic domain	-
MGP_BALBcJ_G0030576	233.309	293.818	273.539	94.9278	112.994	90.1706	266.889	99.3642	1.42392	7.82e-10	1.49e-08	Parp12	6	36020087	36052165	-	3995	protein_coding	- && sp|Q8BZ20|PAR12_MOUSE Protein mono-ADP-ribosyltransferase PARP12 OS=Mus musculus OX=10090 GN=Parp12 PE=1 SV=3 && PF02825:WWE domain|PF00644:Poly(ADP-ribose) polymerase catalytic domain	-
MGP_BALBcJ_G0022325	418.691	469.924	475.72	120.024	186.288	75.6988	454.778	127.337	1.83409	8.05e-10	1.53e-08	Cela1	15	98725093	98739409	-	1103	protein_coding	- && sp|Q91X79|CELA1_MOUSE Chymotrypsin-like elastase family member 1 OS=Mus musculus OX=10090 GN=Cela1 PE=1 SV=1 && PF00089:Trypsin	-
MGP_BALBcJ_G0032098	141.975	150.153	115.271	340.431	314.551	340.645	135.8	331.875	-1.28903	8.16e-10	1.55e-08	MGP_BALBcJ_G0032098	7	40631330	40716672	+	4983	protein_coding	- && sp|P0CB33|ZN735_HUMAN Putative zinc finger protein 735 OS=Homo sapiens OX=9606 GN=ZNF735 PE=5 SV=1 && PF01352:KRAB box|PF00096:Zinc finger, C2H2 type	-
MGP_BALBcJ_G0030325	411.456	526.463	482.124	1925.83	1000.66	1264.61	473.348	1397.04	-1.56132	8.17e-10	1.55e-08	Aimp2	5	144037675	144045286	-	1654	protein_coding	- && sp|Q8R010|AIMP2_MOUSE Aminoacyl tRNA synthase complex-interacting multifunctional protein 2 OS=Mus musculus OX=10090 GN=Aimp2 PE=1 SV=2 && PF16780:AIMP2 lysyl-tRNA synthetase binding domain|PF18569:Thioredoxin-like domain	-
MGP_BALBcJ_G0035251	23.5118	46.3436	40.2532	274.963	150.659	129.133	36.7029	184.918	-2.33353	8.54e-10	1.62e-08	Fam212a	9	105558671	105560327	-	1156	protein_coding	- && sp|Q9CX62|INKA1_MOUSE PAK4-inhibitor INKA1 OS=Mus musculus OX=10090 GN=Inka1 PE=1 SV=2 && PF15342:FAM212 family	-
MGP_BALBcJ_G0017660	1044.47	1014.92	869.104	1851.64	2184.55	2756.33	976.164	2264.17	-1.21373	8.98e-10	1.7e-08	Osbpl8	10	109683609	109778469	+	6700	protein_coding	- && sp|B9EJ86|OSBL8_MOUSE Oxysterol-binding protein-related protein 8 OS=Mus musculus OX=10090 GN=Osbpl8 PE=1 SV=1 && PF01237:Oxysterol-binding protein|PF00169:PH domain	-
MGP_BALBcJ_G0022772	1106.86	1253.13	1145.39	2557.59	2061.38	2777.48	1168.46	2465.48	-1.07716	9.03e-10	1.71e-08	Lrrc58	16	34673975	34694748	+	7972	protein_coding	- && sp|Q3UGP9|LRC58_MOUSE Leucine-rich repeat-containing protein 58 OS=Mus musculus OX=10090 GN=Lrrc58 PE=2 SV=1 && PF13855:Leucine rich repeat	-
MGP_BALBcJ_G0034193	824.721	800.817	828.85	1590.86	1487.25	1903.6	818.129	1660.57	-1.02111	9.48e-10	1.79e-08	Banp	8	120471763	120551316	+	6624	protein_coding	- && sp|Q8VBU8|BANP_MOUSE Protein BANP OS=Mus musculus OX=10090 GN=Banp PE=1 SV=1 && -	-
MGP_BALBcJ_G0029961	567.9	585.783	567.204	196.402	274.851	266.059	573.629	245.771	1.22235	9.56e-10	1.8e-08	Vsig10	5	116920018	116956543	+	5306	protein_coding	- && sp|D3YX43|VSI10_MOUSE V-set and immunoglobulin domain-containing protein 10 OS=Mus musculus OX=10090 GN=Vsig10 PE=3 SV=2 && PF13927:Immunoglobulin domain|PF07679:Immunoglobulin I-set domain	-
MGP_BALBcJ_G0031636	226.979	248.402	185.714	38.1893	74.3115	71.2459	220.365	61.2489	1.84577	9.61e-10	1.81e-08	Zfp324	7	10325636	10333994	+	4776	protein_coding	- && sp|O75467|Z324A_HUMAN Zinc finger protein 324A OS=Homo sapiens OX=9606 GN=ZNF324 PE=2 SV=1 && PF00096:Zinc finger, C2H2 type	-
MGP_BALBcJ_G0031855	129.315	152.934	135.397	17.458	45.8084	22.2643	139.215	28.5103	2.2805	9.64e-10	1.81e-08	B3gnt8	7	23739036	23747482	+	6474	protein_coding	- && sp|Q8R3I9|B3GN8_MOUSE UDP-GlcNAc:betaGal beta-1,3-N-acetylglucosaminyltransferase 8 OS=Mus musculus OX=10090 GN=B3gnt8 PE=1 SV=1 && -	-
MGP_BALBcJ_G0027451	37.0763	35.2211	23.786	113.477	130.3	118.001	32.0278	120.592	-1.91307	1.03e-09	1.93e-08	S100a7a	3	87908153	87912699	+	1280	protein_coding	- && sp|Q6S5I3|S115A_MOUSE Protein S100-A15A OS=Mus musculus OX=10090 GN=S100a15a PE=3 SV=1 && PF01023:S-100/ICaBP type calcium binding domain	-
MGP_BALBcJ_G0035143	220.649	253.036	248.838	588.116	471.318	557.722	240.841	539.052	-1.1621	1.03e-09	1.93e-08	Mras	9	96877152	96929216	-	5133	protein_coding	- && sp|O08989|RASM_MOUSE Ras-related protein M-Ras OS=Mus musculus OX=10090 GN=Mras PE=1 SV=1 && -	-
MGP_BALBcJ_G0015942	193.52	203.912	214.074	415.718	447.905	459.759	203.835	441.127	-1.11385	1.05e-09	1.96e-08	Nabp1	1	49065262	49077814	-	8142	protein_coding	- && sp|Q8BGW5|SOSB2_MOUSE SOSS complex subunit B2 OS=Mus musculus OX=10090 GN=Nabp1 PE=2 SV=1 && -	-
MGP_BALBcJ_G0019423	195.329	184.447	188.458	64.3763	72.2755	70.1327	189.411	68.9282	1.45792	1.07e-09	2e-08	Sgsh	11	118599742	118612844	-	4412	protein_coding	- && sp|P51688|SPHM_HUMAN N-sulphoglucosamine sulphohydrolase OS=Homo sapiens OX=9606 GN=SGSH PE=1 SV=1 && -	-
MGP_BALBcJ_G0026939	760.516	777.645	824.276	399.351	401.078	327.286	787.479	375.905	1.06643	1.1e-09	2.05e-08	Npepl1	2	173234800	173247532	+	3000	protein_coding	- && sp|Q6NSR8|PEPL1_MOUSE Probable aminopeptidase NPEPL1 OS=Mus musculus OX=10090 GN=Npepl1 PE=1 SV=1 && PF00883:Cytosol aminopeptidase family, catalytic domain|PF18295:M17 aminopeptidase N-terminal domain 2	-
MGP_BALBcJ_G0017618	6723.47	8053.59	8331.5	3851.67	3136.35	2291	7702.85	3093.01	1.31635	1.13e-09	2.1e-08	Dcn	10	95949338	95989024	+	2084	protein_coding	- && sp|P28654|PGS2_MOUSE Decorin OS=Mus musculus OX=10090 GN=Dcn PE=1 SV=1 && PF01462:Leucine rich repeat N-terminal domain|PF13855:Leucine rich repeat	-
MGP_BALBcJ_G0021922	304.749	320.698	346.727	85.1076	128.264	136.926	324.058	116.766	1.4723	1.2e-09	2.23e-08	Zfp41	15	72910628	72919228	+	4059	protein_coding	- && sp|Q02526|ZFP41_MOUSE Zinc finger protein 41 OS=Mus musculus OX=10090 GN=Zfp41 PE=2 SV=2 && PF00096:Zinc finger, C2H2 type	-
MGP_BALBcJ_G0017237	1054.41	1119.66	1106.96	3004.95	1937.19	2593.8	1093.68	2511.98	-1.19953	1.24e-09	2.29e-08	Vps26a	10	60072583	60104815	-	3291	protein_coding	- && sp|P40336|VP26A_MOUSE Vacuolar protein sorting-associated protein 26A OS=Mus musculus OX=10090 GN=Vps26a PE=1 SV=1 && PF03643:Vacuolar protein sorting-associated protein 26	-
novel.566	207.085	185.374	187.543	62.194	58.024	25.604	193.334	48.6074	1.98907	1.26e-09	2.32e-08	-	7	83559903	83600956	+	3436	-	- && - && -	-
MGP_BALBcJ_G0022183	408.743	437.483	484.868	195.311	205.629	203.719	443.698	201.553	1.13828	1.29e-09	2.38e-08	Hdac10	15	86944923	86950537	-	3379	protein_coding	- && sp|Q6P3E7|HDA10_MOUSE Polyamine deacetylase HDAC10 OS=Mus musculus OX=10090 GN=Hdac10 PE=2 SV=2 && PF00850:Histone deacetylase domain	-
MGP_BALBcJ_G0028026	2.7129	3.70749	0.914846	54.5562	29.521	59.0005	2.44508	47.6926	-4.28582	1.31e-09	2.41e-08	Cdh17	4	8230771	8292241	+	4474	protein_coding	- && sp|Q9R100|CAD17_MOUSE Cadherin-17 OS=Mus musculus OX=10090 GN=Cdh17 PE=1 SV=1 && PF00028:Cadherin domain	-
novel.201	881.692	980.63	1028.29	2504.13	1948.39	1826.79	963.536	2093.1	-1.11923	1.33e-09	2.44e-08	-	14	49954979	49957047	-	902	-	- && - && -	-
MGP_BALBcJ_G0033474	433.159	436.556	440.041	984.194	780.779	968.499	436.586	911.157	-1.06115	1.35e-09	2.48e-08	Zfp703	8	24351181	24355306	+	3304	protein_coding	- && sp|P0CL69|ZN703_MOUSE Zinc finger protein 703 OS=Mus musculus OX=10090 GN=Znf703 PE=1 SV=1 && -	-
MGP_BALBcJ_G0018777	348.155	355.919	259.816	62.194	65.1498	130.246	321.297	85.8634	1.90592	1.36e-09	2.49e-08	Slfn9	11	81437436	81453236	-	3487	protein_coding	- && sp|B1ARD6|SLFN9_MOUSE Schlafen family member 9 OS=Mus musculus OX=10090 GN=Slfn9 PE=2 SV=1 && PF04326:Putative DNA-binding domain	-
MGP_BALBcJ_G0025033	1127.66	1112.25	1075.86	318.608	552.755	437.494	1105.26	436.286	1.34044	1.39e-09	2.55e-08	Ifit2	19	31793136	31819276	+	3927	protein_coding	- && sp|Q64112|IFIT2_MOUSE Interferon-induced protein with tetratricopeptide repeats 2 OS=Mus musculus OX=10090 GN=Ifit2 PE=1 SV=1 && PF14559:Tetratricopeptide repeat	-
MGP_BALBcJ_G0006769	154.635	165.91	181.139	60.0118	41.7366	57.8873	167.228	53.2119	1.65459	1.49e-09	2.73e-08	AI480526	5	122901556	122909478	-	4722	lincRNA	- && - && -	-
MGP_BALBcJ_G0026982	1899.03	1880.62	2006.26	701.592	1058.68	783.705	1928.64	847.994	1.18505	1.49e-09	2.73e-08	Arfgap1	2	180282004	180297295	+	5365	protein_coding	- && sp|Q9EPJ9|ARFG1_MOUSE ADP-ribosylation factor GTPase-activating protein 1 OS=Mus musculus OX=10090 GN=Arfgap1 PE=1 SV=2 && -	-
MGP_BALBcJ_G0021544	320.122	403.189	386.98	1074.76	780.779	789.271	370.097	881.602	-1.25222	1.51e-09	2.76e-08	Nufip1	14	69170503	69196991	+	3974	protein_coding	- && sp|Q9QXX8|NUFP1_MOUSE Nuclear fragile X mental retardation-interacting protein 1 OS=Mus musculus OX=10090 GN=Nufip1 PE=1 SV=1 && PF10453:Nuclear fragile X mental retardation-interacting protein 1 (NUFIP1)	-
MGP_BALBcJ_G0023328	3093.61	3530.45	3545.94	8265.26	7915.7	5851.07	3390	7344.01	-1.11532	1.53e-09	2.8e-08	Msln	17	24346382	24352087	-	2114	protein_coding	- && sp|Q61468|MSLN_MOUSE Mesothelin OS=Mus musculus OX=10090 GN=Msln PE=1 SV=1 && PF06060:Pre-pro-megakaryocyte potentiating factor precursor (Mesothelin)	-
MGP_BALBcJ_G0033321	209.797	119.566	148.205	609.938	459.102	400.758	159.19	489.933	-1.62147	1.61e-09	2.93e-08	MGP_BALBcJ_G0033321	8	2630977	2632961	+	1837	protein_coding	- && sp|P06745|G6PI_MOUSE Glucose-6-phosphate isomerase OS=Mus musculus OX=10090 GN=Gpi PE=1 SV=4 && PF00342:Phosphoglucose isomerase	-
MGP_BALBcJ_G0027841	1889.99	1888.96	1500.35	434.267	825.57	636.76	1759.77	632.199	1.47654	1.61e-09	2.93e-08	Elovl6	3	127444021	127549604	+	5994	protein_coding	- && sp|Q920L5|ELOV6_MOUSE Elongation of very long chain fatty acids protein 6 OS=Mus musculus OX=10090 GN=Elovl6 PE=1 SV=1 && PF01151:GNS1/SUR4 family	-
MGP_BALBcJ_G0019379	152.827	166.837	180.225	617.576	328.803	583.326	166.629	509.902	-1.61307	1.61e-09	2.93e-08	1810032O08Rik	11	115923146	115927283	+	1872	protein_coding	- && - && -	-
MGP_BALBcJ_G0024949	550.718	458.801	407.106	197.493	214.791	175.888	472.209	196.057	1.26754	1.61e-09	2.94e-08	Aldh1a1	19	17594173	17638319	+	2053	protein_coding	- && sp|P24549|AL1A1_MOUSE Retinal dehydrogenase 1 OS=Mus musculus OX=10090 GN=Aldh1a1 PE=1 SV=5 && PF00171:Aldehyde dehydrogenase family	-
MGP_BALBcJ_G0015091	122.08	139.958	163.757	37.0982	45.8084	22.2643	141.932	35.057	2.01283	1.65e-09	3e-08	Eldr	11	13955779	13971826	-	2426	processed_transcript	- && - && -	-
MGP_BALBcJ_G0032551	842.807	861.99	849.892	277.145	375.629	164.756	851.563	272.51	1.64263	1.7e-09	3.08e-08	P4ha3	7	100241364	100276204	+	3065	protein_coding	- && sp|Q6W3F0|P4HA3_MOUSE Prolyl 4-hydroxylase subunit alpha-3 OS=Mus musculus OX=10090 GN=P4ha3 PE=2 SV=1 && PF13640:2OG-Fe(II) oxygenase superfamily	-
MGP_BALBcJ_G0021504	2905.51	2966.92	3082.12	1216.6	1653.18	1079.82	2984.85	1316.53	1.18062	1.72e-09	3.11e-08	Bmp1	14	63505978	63552547	-	3843	protein_coding	- && sp|P98063|BMP1_MOUSE Bone morphogenetic protein 1 OS=Mus musculus OX=10090 GN=Bmp1 PE=1 SV=2 && PF00431:CUB domain|PF14670:Coagulation Factor Xa inhibitory site|PF01400:Astacin (Peptidase family M12A)	-
MGP_BALBcJ_G0026295	207.989	204.839	247.923	75.2875	91.6169	69.0195	220.25	78.6413	1.48393	1.73e-09	3.13e-08	MGP_BALBcJ_G0026295	2	116789390	116797885	-	4764	protein_coding	- && sp|A3KGF9|CCD9B_MOUSE Coiled-coil domain-containing protein 9B OS=Mus musculus OX=10090 GN=Ccdc9b PE=1 SV=1 && PF15266:Domain of unknown function (DUF4594)	-
MGP_BALBcJ_G0017046	1306.71	1388.45	1254.25	2496.49	2705.75	3718.15	1316.47	2973.46	-1.1754	1.77e-09	3.21e-08	Ptprk	10	25517112	26037916	+	6382	protein_coding	- && sp|P35822|PTPRK_MOUSE Receptor-type tyrosine-protein phosphatase kappa OS=Mus musculus OX=10090 GN=Ptprk PE=1 SV=1 && PF00102:Protein-tyrosine phosphatase|PF07679:Immunoglobulin I-set domain|PF00629:MAM domain, meprin/A5/mu|PF00041:Fibronectin type III domain	-
MGP_BALBcJ_G0029358	975.739	1065.9	1012.73	414.627	381.737	191.473	1018.13	329.279	1.62796	1.79e-09	3.24e-08	MGP_BALBcJ_G0029358	5	27628119	27642087	-	3282	protein_coding	- && sp|P07607|TYSY_MOUSE Thymidylate synthase OS=Mus musculus OX=10090 GN=Tyms PE=1 SV=1 && PF00303:Thymidylate synthase	-
MGP_BALBcJ_G0021706	992.921	990.826	902.038	379.711	441.797	518.759	961.928	446.756	1.10663	1.92e-09	3.47e-08	6030458C11Rik	15	9649887	9667249	-	3974	protein_coding	- && sp|Q8BGC1|CE022_MOUSE UPF0489 protein C5orf22 homolog OS=Mus musculus OX=10090 PE=1 SV=1 && PF12640:UPF0489 domain	-
MGP_BALBcJ_G0027978	342.729	375.383	323.855	719.05	661.678	736.95	347.323	705.893	-1.02306	1.93e-09	3.47e-08	Fpgt	3	153121183	153129658	-	6272	protein_coding	- && sp|G5E8F4|FPGT_MOUSE Fucose-1-phosphate guanylyltransferase OS=Mus musculus OX=10090 GN=Fpgt PE=1 SV=1 && PF07959:L-fucokinase	-
MGP_BALBcJ_G0019417	374.38	342.942	362.279	701.592	694.252	826.007	359.867	740.617	-1.04099	1.95e-09	3.51e-08	Cbx4	11	118332921	118341575	-	5212	protein_coding	- && sp|O55187|CBX4_MOUSE E3 SUMO-protein ligase CBX4 OS=Mus musculus OX=10090 GN=Cbx4 PE=1 SV=2 && PF17218:CBX family C-terminal motif|PF00385:Chromo (CHRromatin Organisation MOdifier) domain	-
MGP_BALBcJ_G0034333	26.2247	27.8061	32.9344	116.75	193.413	92.397	28.9884	134.187	-2.2124	1.95e-09	3.51e-08	Vstm5	9	11925041	11945761	+	1968	protein_coding	- && sp|Q9D806|VSTM5_MOUSE V-set and transmembrane domain-containing protein 5 OS=Mus musculus OX=10090 GN=Vstm5 PE=1 SV=1 && -	-
MGP_BALBcJ_G0025183	217.032	217.815	215.904	60.0118	92.6349	75.6988	216.917	76.1151	1.50887	2e-09	3.59e-08	Sfxn2	19	44050945	44075062	+	3233	protein_coding	- && sp|Q925N2|SFXN2_MOUSE Sideroflexin-2 OS=Mus musculus OX=10090 GN=Sfxn2 PE=1 SV=1 && PF03820:Tricarboxylate carrier	-
MGP_BALBcJ_G0021946	3227.44	3661.14	3287.96	10968	6703.3	7214.76	3392.18	8295.35	-1.29008	2.07e-09	3.71e-08	Grina	15	73560749	73563846	+	1693	protein_coding	- && sp|Q9ESF4|LFG1_MOUSE Protein lifeguard 1 OS=Mus musculus OX=10090 GN=Grina PE=2 SV=1 && PF01027:Inhibitor of apoptosis-promoting Bax1	-
MGP_BALBcJ_G0034860	1534.6	1751.79	1504.92	666.677	884.612	684.629	1597.1	745.306	1.09913	2.08e-09	3.72e-08	Pml	9	55403535	55435271	-	5571	protein_coding	- && sp|Q60953|PML_MOUSE Protein PML OS=Mus musculus OX=10090 GN=Pml PE=1 SV=3 && PF12126:Protein of unknown function (DUF3583)|PF00643:B-box zinc finger	-
MGP_BALBcJ_G0033695	0.904299	2.78061	15.5524	112.386	63.1139	91.2838	6.41243	88.9278	-3.79365	2.1e-09	3.75e-08	Gdf15	8	68266294	68269358	-	1853	protein_coding	- && sp|Q9Z0J7|GDF15_MOUSE Growth/differentiation factor 15 OS=Mus musculus OX=10090 GN=Gdf15 PE=1 SV=2 && PF00019:Transforming growth factor beta like domain	-
MGP_BALBcJ_G0012614	14.4688	17.6106	21.9563	92.7455	92.6349	70.1327	18.0119	85.171	-2.24253	2.11e-09	3.76e-08	MGP_BALBcJ_G0012614	4	45470949	45471313	+	365	processed_pseudogene	- && - && -	-
MGP_BALBcJ_G0033728	1099.63	1089.07	1228.64	606.665	549.701	450.853	1139.11	535.74	1.08811	2.11e-09	3.76e-08	Gtpbp3	8	69130872	69141508	+	3993	protein_coding	- && sp|Q923K4|GTPB3_MOUSE tRNA modification GTPase GTPBP3, mitochondrial OS=Mus musculus OX=10090 GN=Gtpbp3 PE=2 SV=1 && PF10396:GTP-binding protein TrmE N-terminus|PF12631:MnmE helical domain	-
MGP_BALBcJ_G0020481	322.835	381.871	383.32	1625.77	987.426	765.894	362.675	1126.36	-1.63495	2.15e-09	3.83e-08	Card19	13	46669812	46683818	-	804	protein_coding	- && sp|Q9D1I2|CAR19_MOUSE Caspase recruitment domain-containing protein 19 OS=Mus musculus OX=10090 GN=Card19 PE=1 SV=1 && -	-
MGP_BALBcJ_G0027830	805.731	739.643	655.03	1425.01	1854.73	2613.83	733.468	1964.52	-1.42129	2.15e-09	3.83e-08	MGP_BALBcJ_G0027830	3	124812759	125401392	-	31304	protein_coding	- && sp|Q8C8R3|ANK2_MOUSE Ankyrin-2 OS=Mus musculus OX=10090 GN=Ank2 PE=1 SV=2 && PF17809:UPA domain|PF00531:Death domain|PF00791:ZU5 domain	-
MGP_BALBcJ_G0034455	97.6643	114.005	104.292	354.615	243.294	263.833	105.321	287.247	-1.44729	2.18e-09	3.87e-08	9530077C05Rik	9	19205105	19240189	+	2344	protein_coding	- && sp|Q7TQE7|K0895_MOUSE Uncharacterized protein KIAA0895 OS=Mus musculus OX=10090 GN=Kiaa0895 PE=2 SV=2 && PF08014:Domain of unknown function (DUF1704)	-
MGP_BALBcJ_G0022944	154.635	151.08	107.952	37.0982	35.6288	43.4155	137.889	38.7142	1.83394	2.23e-09	3.95e-08	Adamts5	16	83009931	83058569	-	8130	protein_coding	- && sp|Q9R001|ATS5_MOUSE A disintegrin and metalloproteinase with thrombospondin motifs 5 OS=Mus musculus OX=10090 GN=Adamts5 PE=2 SV=2 && PF01421:Reprolysin (M12B) family zinc metalloprotease|PF05986:ADAM-TS Spacer 1|PF00090:Thrombospondin type 1 domain|PF01562:Reprolysin family propeptide|PF17771:ADAM cysteine-rich domain	-
MGP_BALBcJ_G0025218	119.368	170.544	148.205	338.248	527.306	378.494	146.039	414.683	-1.5065	2.25e-09	3.98e-08	Dusp5	19	51117412	51131014	+	2473	protein_coding	- && sp|O54838|DUS5_RAT Dual specificity protein phosphatase 5 OS=Rattus norvegicus OX=10116 GN=Dusp5 PE=2 SV=1 && PF00782:Dual specificity phosphatase, catalytic domain|PF00581:Rhodanese-like domain	-
MGP_BALBcJ_G0016575	837.381	783.206	718.154	174.58	367.486	212.625	779.581	251.563	1.6305	2.31e-09	4.08e-08	Sec16b	1	156487409	156548975	+	5411	protein_coding	- && sp|Q91XT4|SC16B_MOUSE Protein transport protein Sec16B OS=Mus musculus OX=10090 GN=Sec16b PE=1 SV=3 && PF12931:Sec23-binding domain of Sec16|PF12932:Vesicle coat trafficking protein Sec16 mid-region	-
MGP_BALBcJ_G0019203	813.869	857.356	774.874	241.138	408.204	227.096	815.367	292.146	1.47952	2.32e-09	4.1e-08	Map3k14	11	102235256	102283210	-	6550	protein_coding	- && sp|Q9WUL6|M3K14_MOUSE Mitogen-activated protein kinase kinase kinase 14 OS=Mus musculus OX=10090 GN=Map3k14 PE=1 SV=1 && PF00069:Protein kinase domain	-
MGP_BALBcJ_G0022905	221.553	235.425	247.008	465.91	491.677	512.08	234.662	489.889	-1.06189	2.34e-09	4.13e-08	Arl13b	16	59758779	59816594	-	5086	protein_coding	- && sp|Q640N2|AR13B_MOUSE ADP-ribosylation factor-like protein 13B OS=Mus musculus OX=10090 GN=Arl13b PE=1 SV=2 && PF00025:ADP-ribosylation factor family	-
MGP_BALBcJ_G0027173	408.743	443.045	355.875	33.8248	135.389	82.3781	402.554	83.8641	2.26065	2.36e-09	4.16e-08	Maml3	3	48561853	48982233	-	10486	protein_coding	- && sp|Q96JK9|MAML3_HUMAN Mastermind-like protein 3 OS=Homo sapiens OX=9606 GN=MAML3 PE=1 SV=4 && -	-
MGP_BALBcJ_G0031739	299.323	358.699	375.087	97.11	145.569	141.379	344.37	128.019	1.42686	2.37e-09	4.17e-08	Six5	7	16928182	16932136	+	3007	protein_coding	- && sp|P70178|SIX5_MOUSE Homeobox protein SIX5 OS=Mus musculus OX=10090 GN=Six5 PE=1 SV=2 && PF16878:Transcriptional regulator, SIX1, N-terminal SD domain|PF00046:Homeodomain	-
MGP_BALBcJ_G0031416	396.083	344.796	325.685	76.3787	155.749	105.756	355.521	112.628	1.65628	2.41e-09	4.23e-08	Rerg	6	135843497	135962244	-	2735	protein_coding	- && sp|Q8R367|RERG_MOUSE Ras-related and estrogen-regulated growth inhibitor OS=Mus musculus OX=10090 GN=Rerg PE=2 SV=1 && PF00071:Ras family	-
MGP_BALBcJ_G0034454	3106.27	3304.3	2954.95	5248.3	6837.67	6943.14	3121.84	6343.04	-1.0228	2.47e-09	4.33e-08	Anln	9	19122687	19182131	-	5421	protein_coding	- && sp|Q8K298|ANLN_MOUSE Anillin OS=Mus musculus OX=10090 GN=Anln PE=1 SV=2 && -	-
MGP_BALBcJ_G0030308	289.376	271.573	287.262	112.386	112.994	131.36	282.737	118.913	1.25029	2.54e-09	4.45e-08	Rbak	5	143354330	143362916	-	4143	protein_coding	- && sp|Q8BQC8|RBAK_MOUSE RB-associated KRAB zinc finger protein OS=Mus musculus OX=10090 GN=Rbak PE=1 SV=1 && PF01352:KRAB box|PF00096:Zinc finger, C2H2 type	-
MGP_BALBcJ_G0019577	292.089	367.968	315.622	689.59	732.935	642.326	325.226	688.284	-1.08191	2.73e-09	4.77e-08	Mboat2	12	22167977	22299336	+	2805	protein_coding	- && sp|Q8R3I2|MBOA2_MOUSE Lysophospholipid acyltransferase 2 OS=Mus musculus OX=10090 GN=Mboat2 PE=1 SV=1 && PF03062:MBOAT, membrane-bound O-acyltransferase family	-
MGP_BALBcJ_G0023724	61.4924	73.2228	82.3361	266.234	170	232.662	72.3504	222.966	-1.62315	2.73e-09	4.77e-08	9130008F23Rik	17	40662901	40667969	-	2158	protein_coding	- && sp|Q5SZD1|CF141_HUMAN Uncharacterized protein C6orf141 OS=Homo sapiens OX=9606 GN=C6orf141 PE=1 SV=3 && -	-
MGP_BALBcJ_G0022370	73.2482	55.6123	78.6767	214.951	194.431	182.568	69.1791	197.317	-1.51173	2.76e-09	4.82e-08	Itgb7	15	100319821	100335637	-	2743	protein_coding	- && sp|P26011|ITB7_MOUSE Integrin beta-7 OS=Mus musculus OX=10090 GN=Itgb7 PE=1 SV=2 && PF18372:Integrin beta epidermal growth factor like domain 1|PF17205:Integrin plexin domain|PF00362:Integrin beta chain VWA domain|PF08725:Integrin beta cytoplasmic domain	-
MGP_BALBcJ_G0027349	3.6172	4.63436	8.23361	82.9254	31.5569	70.1327	5.49506	61.5383	-3.484	2.78e-09	4.85e-08	Crabp2	3	85186040	85190766	+	1322	protein_coding	- && sp|P22935|RABP2_MOUSE Cellular retinoic acid-binding protein 2 OS=Mus musculus OX=10090 GN=Crabp2 PE=2 SV=2 && PF00061:Lipocalin / cytosolic fatty-acid binding protein family	-
MGP_BALBcJ_G0021375	1071.59	1297.62	1171	4481.24	2397.31	2791.95	1180.07	3223.5	-1.44972	2.79e-09	4.86e-08	Sap18	14	50910797	50919118	+	3876	protein_coding	- && sp|O55128|SAP18_MOUSE Histone deacetylase complex subunit SAP18 OS=Mus musculus OX=10090 GN=Sap18 PE=1 SV=1 && PF06487:Sin3 associated polypeptide p18 (SAP18)	-
MGP_BALBcJ_G0027554	2499.48	2543.34	2738.13	1004.92	1389.52	1322.5	2593.65	1238.98	1.0657	2.83e-09	4.92e-08	MGP_BALBcJ_G0027554	3	92843353	92931735	-	7200	protein_coding	- && sp|O88974|SETB1_MOUSE Histone-lysine N-methyltransferase SETDB1 OS=Mus musculus OX=10090 GN=Setdb1 PE=1 SV=1 && PF18300:Domain of unknown function (DUF5604)|PF18359:Histone methyltransferase Tudor domain 1|PF01429:Methyl-CpG binding domain|PF18358:Histone methyltransferase Tudor domain	-
MGP_BALBcJ_G0035042	542.58	699.788	730.047	1368.27	2037.97	1440.5	657.471	1615.58	-1.29729	3.05e-09	5.29e-08	Cd109	9	76056316	76158196	+	6901	protein_coding	- && sp|Q8R422|CD109_MOUSE CD109 antigen OS=Mus musculus OX=10090 GN=Cd109 PE=1 SV=1 && PF17791:Macroglobulin domain MG3|PF01835:MG2 domain|PF00207:Alpha-2-macroglobulin family|PF07703:Alpha-2-macroglobulin bait region domain|PF07677:A-macroglobulin receptor binding domain|PF07678:A-macroglobulin TED domain	-
MGP_BALBcJ_G0033577	444.011	394.847	365.023	1166.41	905.989	774.799	401.294	949.067	-1.24181	3.11e-09	5.4e-08	Ing2	8	45197540	45205918	-	3019	protein_coding	- && sp|Q9ESK4|ING2_MOUSE Inhibitor of growth protein 2 OS=Mus musculus OX=10090 GN=Ing2 PE=1 SV=3 && -	-
MGP_BALBcJ_G0031461	912.438	1055.71	972.481	2240.08	1732.58	2610.49	980.209	2194.38	-1.16253	3.14e-09	5.44e-08	Kras	6	144011812	144045679	-	5245	protein_coding	- && sp|Q07983|RASK_MONDO GTPase KRas OS=Monodelphis domestica OX=13616 GN=KRAS PE=2 SV=1 && PF00071:Ras family	-
MGP_BALBcJ_G0025733	314.696	336.454	291.836	78.5609	143.533	82.3781	314.329	101.491	1.6281	3.28e-09	5.68e-08	Pla2r1	2	57813750	57950726	-	9606	protein_coding	- && sp|Q62028|PLA2R_MOUSE Secretory phospholipase A2 receptor OS=Mus musculus OX=10090 GN=Pla2r1 PE=1 SV=1 && -	-
MGP_BALBcJ_G0023202	227.883	221.522	193.032	88.381	70.2396	82.3781	214.146	80.3329	1.41583	3.47e-09	5.99e-08	Zfp229	17	19912588	19948998	+	4882	protein_coding	- && sp|E9PW05|ZFP54_MOUSE Zinc finger protein 54 OS=Mus musculus OX=10090 GN=Zfp54 PE=2 SV=1 && -	-
MGP_BALBcJ_G0030144	224.266	231.718	241.519	51.2828	73.2935	17.8115	232.501	47.4626	2.28775	3.52e-09	6.06e-08	Wbscr27	5	134810477	134820812	+	3347	protein_coding	- && sp|Q8N6F8|MET27_HUMAN Methyltransferase-like protein 27 OS=Homo sapiens OX=9606 GN=METTL27 PE=1 SV=2 && -	-
MGP_BALBcJ_G0033612	559.761	561.684	557.141	1011.47	1425.15	1793.39	559.529	1410.01	-1.33337	3.56e-09	6.13e-08	Sh3rf1	8	58775773	58951502	+	5621	protein_coding	- && sp|Q69ZI1|SH3R1_MOUSE E3 ubiquitin-protein ligase SH3RF1 OS=Mus musculus OX=10090 GN=Sh3rf1 PE=1 SV=2 && -	-
MGP_BALBcJ_G0025698	961.27	1270.74	1137.15	2427.75	2063.42	2541.48	1123.05	2344.21	-1.06164	3.6e-09	6.19e-08	Rnd3	2	48555015	48574151	-	4430	protein_coding	- && sp|P61587|RND3_HUMAN Rho-related GTP-binding protein RhoE OS=Homo sapiens OX=9606 GN=RND3 PE=1 SV=1 && -	-
MGP_BALBcJ_G0026775	623.062	578.368	665.093	240.047	325.749	219.304	622.174	261.7	1.24825	3.67e-09	6.31e-08	Fam83d	2	157597583	157616127	+	3991	protein_coding	- && sp|Q9D7I8|FA83D_MOUSE Protein FAM83D OS=Mus musculus OX=10090 GN=Fam83d PE=2 SV=1 && PF07894:FAM83 A-H	-
MGP_BALBcJ_G0030183	179.956	199.277	208.585	597.936	425.51	421.909	195.939	481.785	-1.29788	3.71e-09	6.37e-08	Sh2b2	5	136135988	136168710	-	5406	protein_coding	- && sp|Q9JID9|SH2B2_MOUSE SH2B adapter protein 2 OS=Mus musculus OX=10090 GN=Sh2b2 PE=1 SV=2 && PF00169:PH domain|PF00017:SH2 domain|PF08916:Phenylalanine zipper	-
MGP_BALBcJ_G0024156	150.114	176.106	162.843	384.076	331.857	448.627	163.021	388.186	-1.25129	3.78e-09	6.47e-08	Nol4	18	19894378	20233155	-	4127	protein_coding	- && sp|O94818|NOL4_HUMAN Nucleolar protein 4 OS=Homo sapiens OX=9606 GN=NOL4 PE=1 SV=2 && -	-
MGP_BALBcJ_G0030695	566.996	652.517	875.507	248.776	255.509	122.454	698.34	208.913	1.74011	3.9e-09	6.67e-08	Tmem176a	6	45966843	45973404	+	3810	protein_coding	- && sp|Q9DCS1|T176A_MOUSE Transmembrane protein 176A OS=Mus musculus OX=10090 GN=Tmem176a PE=1 SV=2 && PF04103:CD20-like family	-
MGP_BALBcJ_G0027372	656.521	629.346	622.095	116.75	231.078	262.719	635.987	203.516	1.64372	3.91e-09	6.67e-08	Mex3a	3	85793439	85802474	+	5776	protein_coding	- && sp|A1L020|MEX3A_HUMAN RNA-binding protein MEX3A OS=Homo sapiens OX=9606 GN=MEX3A PE=1 SV=1 && -	-
MGP_BALBcJ_G0035261	3571.98	3556.41	3360.23	5805.87	8209.89	8281.22	3496.21	7432.33	-1.08804	4.1e-09	7e-08	Dag1	9	105808066	105867345	-	6357	protein_coding	- && sp|Q62165|DAG1_MOUSE Dystroglycan OS=Mus musculus OX=10090 GN=Dag1 PE=1 SV=4 && -	-
MGP_BALBcJ_G0035831	101.282	85.2722	93.3143	284.783	200.539	340.645	93.2893	275.322	-1.56023	4.22e-09	7.19e-08	Rab39b	X	70645036	70651221	-	3401	protein_coding	- && sp|Q8BHC1|RB39B_MOUSE Ras-related protein Rab-39B OS=Mus musculus OX=10090 GN=Rab39b PE=1 SV=1 && PF00071:Ras family	-
MGP_BALBcJ_G0019356	1653.06	1785.15	1630.26	5539.63	3317.55	3567.86	1689.49	4141.68	-1.2936	4.23e-09	7.2e-08	Wbp2	11	115325791	115334275	-	3177	protein_coding	- && sp|P97765|WBP2_MOUSE WW domain-binding protein 2 OS=Mus musculus OX=10090 GN=Wbp2 PE=1 SV=1 && PF02893:GRAM domain	-
MGP_BALBcJ_G0023060	30.7462	43.563	37.5087	0	0	0	37.2726	0	7.5604	4.27e-09	7.26e-08	MGP_BALBcJ_G0023060	16	94763282	94780694	-	3270	protein_coding	- && sp|P09922|MX1B_MOUSE Interferon-induced GTP-binding protein Mx1 OS=Mus musculus OX=10090 GN=Mx1 PE=1 SV=1 && PF02212:Dynamin GTPase effector domain|PF01031:Dynamin central region	-
MGP_BALBcJ_G0024291	246.874	179.813	207.67	32.7337	80.4193	48.9816	211.452	54.0448	1.96441	4.53e-09	7.68e-08	Pcdhb16	18	34698571	34703755	+	5185	protein_coding	- && sp|Q5DRC6|PCDB8_PANTR Protocadherin beta-8 OS=Pan troglodytes OX=9598 GN=PCDHB8 PE=3 SV=1 && PF08266:Cadherin-like|PF16492:Cadherin cytoplasmic C-terminal|PF00028:Cadherin domain	-
MGP_BALBcJ_G0015162	116.655	100.102	115.271	14.1846	29.521	32.2833	110.676	25.3296	2.12647	4.68e-09	7.93e-08	2900052L18Rik	11	119491722	119493505	-	1588	processed_transcript	- && - && -	-
novel.240	69.6311	87.1259	91.4846	8.72899	22.3952	11.1322	82.7472	14.0855	2.54466	4.69e-09	7.93e-08	-	15	51924585	51928972	-	4388	-	- && - && -	-
MGP_BALBcJ_G0026543	674.607	735.936	757.492	1513.39	1276.53	1774.47	722.679	1521.46	-1.07385	4.71e-09	7.96e-08	Esf1	2	138617924	138669139	-	4471	protein_coding	- && sp|Q3V1V3|ESF1_MOUSE ESF1 homolog OS=Mus musculus OX=10090 GN=Esf1 PE=1 SV=1 && PF08159:NUC153 domain	-
MGP_BALBcJ_G0027377	3868.59	4197.8	4216.52	7061.75	9121.99	11181.2	4094.31	9121.63	-1.15567	4.71e-09	7.96e-08	Arhgef2	3	85870756	85911500	+	9261	protein_coding	- && sp|Q60875|ARHG2_MOUSE Rho guanine nucleotide exchange factor 2 OS=Mus musculus OX=10090 GN=Arhgef2 PE=1 SV=4 && PF17838:PH domain|PF00621:RhoGEF domain	-
MGP_BALBcJ_G0016843	95.8557	128.835	101.548	257.505	367.486	271.625	108.746	298.872	-1.4596	4.73e-09	7.98e-08	Dusp10	1	183501130	183566862	+	3041	protein_coding	- && sp|Q9ESS0|DUS10_MOUSE Dual specificity protein phosphatase 10 OS=Mus musculus OX=10090 GN=Dusp10 PE=2 SV=2 && PF00581:Rhodanese-like domain|PF00782:Dual specificity phosphatase, catalytic domain	-
MGP_BALBcJ_G0023742	386.136	341.089	314.707	94.9278	151.677	67.9063	347.31	104.837	1.72531	4.75e-09	8e-08	Rcan2	17	43585676	43814689	+	3718	protein_coding	- && sp|Q9JHG2|RCAN2_MOUSE Calcipressin-2 OS=Mus musculus OX=10090 GN=Rcan2 PE=1 SV=1 && PF04847:Calcipressin	-
MGP_BALBcJ_G0025547	599.55	663.64	587.331	2140.78	1360	1244.58	616.84	1581.79	-1.35857	5e-09	8.41e-08	Ntmt1	2	28044055	28059987	+	2798	protein_coding	- && sp|Q8R2U4|NTM1A_MOUSE N-terminal Xaa-Pro-Lys N-methyltransferase 1 OS=Mus musculus OX=10090 GN=Ntmt1 PE=1 SV=3 && PF05891:AdoMet dependent proline di-methyltransferase	-
MGP_BALBcJ_G0017408	722.535	722.96	709.92	327.337	401.078	323.946	718.472	350.787	1.03362	5.05e-09	8.49e-08	Med16	10	77876603	77890911	-	4591	protein_coding	- && sp|Q6PGF3|MED16_MOUSE Mediator of RNA polymerase II transcription subunit 16 OS=Mus musculus OX=10090 GN=Med16 PE=2 SV=2 && -	-
MGP_BALBcJ_G0032922	122.08	95.4678	128.078	247.685	401.078	332.852	115.209	327.205	-1.50624	5.13e-09	8.6e-08	Eef2k	7	121310354	121377699	+	7166	protein_coding	- && sp|O08796|EF2K_MOUSE Eukaryotic elongation factor 2 kinase OS=Mus musculus OX=10090 GN=Eef2k PE=1 SV=1 && PF02816:Alpha-kinase family	-
MGP_BALBcJ_G0028625	545.293	458.801	515.058	230.227	255.509	195.926	506.384	227.221	1.15534	5.15e-09	8.64e-08	Btbd19	4	114157221	114163740	-	3895	protein_coding	- && sp|C9JJ37|BTBDJ_HUMAN BTB/POZ domain-containing protein 19 OS=Homo sapiens OX=9606 GN=BTBD19 PE=2 SV=1 && PF07707:BTB And C-terminal Kelch	-
MGP_BALBcJ_G0030135	2424.43	2447.87	2490.21	829.254	1361.02	955.14	2454.17	1048.47	1.22661	5.23e-09	8.75e-08	Clip2	5	134336345	134402326	-	5187	protein_coding	- && sp|Q9Z0H8|CLIP2_MOUSE CAP-Gly domain-containing linker protein 2 OS=Mus musculus OX=10090 GN=Clip2 PE=1 SV=2 && PF01302:CAP-Gly domain	-
MGP_BALBcJ_G0033253	518.164	502.364	571.779	274.963	241.258	207.058	530.769	241.093	1.13829	5.26e-09	8.8e-08	Tssc4	7	143827576	143829420	+	1760	protein_coding	- && sp|Q9JHE7|TSSC4_MOUSE Protein TSSC4 OS=Mus musculus OX=10090 GN=Tssc4 PE=1 SV=1 && PF15264:Tumour suppressing sub-chromosomal transferable candidate 4	-
MGP_BALBcJ_G0025056	100.377	103.81	123.504	258.596	249.402	306.135	109.23	271.378	-1.3125	5.27e-09	8.8e-08	Exoc6	19	34858547	34989389	+	2728	protein_coding	- && sp|Q8R313|EXOC6_MOUSE Exocyst complex component 6 OS=Mus musculus OX=10090 GN=Exoc6 PE=1 SV=2 && PF04091:Exocyst complex subunit Sec15-like	-
MGP_BALBcJ_G0027423	1027.28	949.116	1097.81	2597.97	1918.86	1963.72	1024.74	2160.18	-1.07582	5.27e-09	8.8e-08	Hax1	3	87225106	87229697	-	1884	protein_coding	- && sp|O35387|HAX1_MOUSE HCLS1-associated protein X-1 OS=Mus musculus OX=10090 GN=Hax1 PE=1 SV=1 && -	-
MGP_BALBcJ_G0023059	42.5021	50.9779	48.4868	5.45562	5.08983	2.22643	47.3223	4.25729	3.46684	5.33e-09	8.89e-08	Bace2	16	94670343	94755262	+	3736	protein_coding	- && sp|Q9JL18|BACE2_MOUSE Beta-secretase 2 OS=Mus musculus OX=10090 GN=Bace2 PE=1 SV=1 && -	-
MGP_BALBcJ_G0028852	985.686	965.8	915.761	1637.78	2807.55	2549.27	955.749	2331.53	-1.28665	5.52e-09	9.18e-08	Phactr4	4	129524467	129591549	-	4973	protein_coding	- && sp|Q501J7|PHAR4_MOUSE Phosphatase and actin regulator 4 OS=Mus musculus OX=10090 GN=Phactr4 PE=1 SV=2 && PF02755:RPEL repeat	-
MGP_BALBcJ_G0032060	159.157	158.495	198.522	484.459	380.719	374.041	172.058	413.073	-1.26336	5.64e-09	9.36e-08	Pdcd2l	7	32901433	32921630	-	1549	protein_coding	- && sp|Q8C5N5|PDD2L_MOUSE Programmed cell death protein 2-like OS=Mus musculus OX=10090 GN=Pdcd2l PE=1 SV=1 && PF04194:Programmed cell death protein 2, C-terminal putative domain	-
MGP_BALBcJ_G0025485	1549.06	1811.11	1890.99	454.999	832.696	356.23	1750.39	547.975	1.67482	5.68e-09	9.41e-08	Sardh	2	24332591	24393803	-	5432	protein_coding	- && sp|Q99LB7|SARDH_MOUSE Sarcosine dehydrogenase, mitochondrial OS=Mus musculus OX=10090 GN=Sardh PE=1 SV=1 && PF16350:FAD dependent oxidoreductase central domain|PF08669:Glycine cleavage T-protein C-terminal barrel domain|PF01266:FAD dependent oxidoreductase|PF01571:Aminomethyltransferase folate-binding domain	-
MGP_BALBcJ_G0029608	161.87	164.983	210.415	37.0982	54.9701	67.9063	179.089	53.3249	1.74825	5.68e-09	9.41e-08	Rasl11b	5	72166142	72170337	+	2161	protein_coding	- && sp|Q922H7|RSLBB_MOUSE Ras-like protein family member 11B OS=Mus musculus OX=10090 GN=Rasl11b PE=2 SV=1 && PF00071:Ras family	-
MGP_BALBcJ_G0003187	124.793	116.786	143.631	27.2781	46.8264	27.8304	128.403	33.9783	1.91304	5.7e-09	9.44e-08	2810402E24Rik	14	13199202	13202241	+	3040	antisense	- && - && -	-
MGP_BALBcJ_G0028804	120.272	132.543	117.1	349.16	531.378	266.059	123.305	382.199	-1.63298	6.19e-09	1.02e-07	Zbtb8b	4	126694131	126709209	-	6489	protein_coding	- && sp|Q8CII0|ZBT8B_MOUSE Zinc finger and BTB domain-containing protein 8B OS=Mus musculus OX=10090 GN=Zbtb8b PE=2 SV=1 && PF00651:BTB/POZ domain	-
MGP_BALBcJ_G0033489	250.491	309.575	302.814	121.115	126.228	111.322	287.627	119.555	1.26579	6.2e-09	1.02e-07	Rnf122	8	28482998	28505459	+	7062	protein_coding	- && sp|Q9H9V4|RN122_HUMAN RING finger protein 122 OS=Homo sapiens OX=9606 GN=RNF122 PE=1 SV=2 && -	-
MGP_BALBcJ_G0030450	876.266	916.676	814.213	2055.68	1500.48	1813.43	869.052	1789.86	-1.04221	6.2e-09	1.02e-07	Cav2	6	14026474	14034403	+	3334	protein_coding	- && sp|Q9WVC3|CAV2_MOUSE Caveolin-2 OS=Mus musculus OX=10090 GN=Cav2 PE=1 SV=1 && PF01146:Caveolin	-
MGP_BALBcJ_G0025085	40.6935	39.8555	45.7423	137.482	124.192	125.794	42.0971	129.156	-1.6171	6.32e-09	1.04e-07	Entpd1	19	37978940	38109774	+	5580	protein_coding	- && sp|P55772|ENTP1_MOUSE Ectonucleoside triphosphate diphosphohydrolase 1 OS=Mus musculus OX=10090 GN=Entpd1 PE=1 SV=1 && -	-
MGP_BALBcJ_G0017354	0	0	0	57.8296	23.4132	25.604	0	35.6156	-7.72393	6.37e-09	1.05e-07	Aire	10	75894191	75909446	-	3732	protein_coding	- && sp|Q9Z0E3|AIRE_MOUSE Autoimmune regulator OS=Mus musculus OX=10090 GN=Aire PE=1 SV=1 && -	-
MGP_BALBcJ_G0036384	384.327	568.172	753.833	209.496	198.503	141.379	568.777	183.126	1.63448	6.61e-09	1.09e-07	MGP_BALBcJ_G0036384	16	12448601	12449781	+	1181	pseudogene	- && sp|Q00322|CEBPD_MOUSE CCAAT/enhancer-binding protein delta OS=Mus musculus OX=10090 GN=Cebpd PE=1 SV=2 && PF07716:Basic region leucine zipper	-
MGP_BALBcJ_G0035518	95.8557	80.6378	91.4846	261.87	259.581	192.587	89.326	238.012	-1.4142	6.79e-09	1.11e-07	Porcn	X	2814527	2827190	-	3000	protein_coding	- && sp|Q9JJJ7|PORCN_MOUSE Protein-serine O-palmitoleoyltransferase porcupine OS=Mus musculus OX=10090 GN=Porcn PE=1 SV=1 && PF03062:MBOAT, membrane-bound O-acyltransferase family	-
MGP_BALBcJ_G0025862	340.017	296.599	287.262	70.923	109.94	134.699	307.959	105.188	1.55006	6.87e-09	1.12e-07	Zfp804a	2	79653493	79860907	+	4676	protein_coding	- && sp|A2AKY4|Z804A_MOUSE Zinc finger protein 804A OS=Mus musculus OX=10090 GN=Znf804a PE=2 SV=1 && PF12171:Zinc-finger double-stranded RNA-binding	-
MGP_BALBcJ_G0015934	250.491	217.815	242.434	105.839	87.545	69.0195	236.913	87.4678	1.43709	6.9e-09	1.13e-07	Slc40a1	1	43220049	43238395	-	9003	protein_coding	- && sp|Q9JHI9|S40A1_MOUSE Solute carrier family 40 member 1 OS=Mus musculus OX=10090 GN=Slc40a1 PE=1 SV=1 && PF06963:Ferroportin1 (FPN1)	-
MGP_BALBcJ_G0033477	4777.41	4534.25	4512.93	1379.18	2457.37	1896.92	4608.2	1911.16	1.26961	7.04e-09	1.15e-07	Adgra2	8	24460795	24501358	+	5775	protein_coding	- && sp|Q91ZV8|AGRA2_MOUSE Adhesion G protein-coupled receptor A2 OS=Mus musculus OX=10090 GN=Adgra2 PE=1 SV=2 && PF00002:7 transmembrane receptor (Secretin family)|PF13855:Leucine rich repeat|PF01825:GPCR proteolysis site, GPS, motif	-
MGP_BALBcJ_G0033680	78.674	97.3215	83.251	304.423	212.755	211.511	86.4155	242.897	-1.49097	7.25e-09	1.18e-07	MGP_BALBcJ_G0033680	8	67930803	67946759	+	3171	protein_coding	- && sp|P20863|GDF1_MOUSE Embryonic growth/differentiation factor 1 OS=Mus musculus OX=10090 GN=Gdf1 PE=2 SV=2 && PF00019:Transforming growth factor beta like domain	-
MGP_BALBcJ_G0017745	102.186	94.5409	84.1658	12.0024	28.503	17.8115	93.6308	19.439	2.26134	7.31e-09	1.19e-07	Agap2	10	125833021	125847620	+	5581	protein_coding	- && sp|Q3UHD9|AGAP2_MOUSE Arf-GAP with GTPase, ANK repeat and PH domain-containing protein 2 OS=Mus musculus OX=10090 GN=Agap2 PE=1 SV=1 && PF12796:Ankyrin repeats (3 copies)|PF01412:Putative GTPase activating protein for Arf|PF00071:Ras family	-
MGP_BALBcJ_G0029593	83.1955	67.6616	79.5916	211.678	178.144	222.643	76.8162	204.155	-1.40919	7.67e-09	1.25e-07	Tec	5	70686194	70800552	-	3744	protein_coding	- && sp|P24604|TEC_MOUSE Tyrosine-protein kinase Tec OS=Mus musculus OX=10090 GN=Tec PE=1 SV=2 && PF00779:BTK motif|PF00017:SH2 domain|PF00018:SH3 domain|PF07714:Protein tyrosine kinase|PF00169:PH domain	-
novel.124	11.7559	11.1225	4.57423	65.4674	57.0061	59.0005	9.15086	60.4913	-2.72439	7.76e-09	1.26e-07	-	12	108430380	108489169	-	1036	-	- && - && -	-
MGP_BALBcJ_G0024032	2524.8	2636.95	2454.53	943.822	1304.01	1358.13	2538.76	1201.99	1.07865	7.78e-09	1.26e-07	Eml4	17	83564769	83698749	+	5445	protein_coding	- && sp|Q3UMY5|EMAL4_MOUSE Echinoderm microtubule-associated protein-like 4 OS=Mus musculus OX=10090 GN=Eml4 PE=1 SV=1 && PF03451:HELP motif	-
MGP_BALBcJ_G0034194	132.028	135.323	131.738	510.646	294.192	325.059	133.03	376.632	-1.50107	7.96e-09	1.29e-07	Zfpm1	8	120804275	120860945	+	3225	protein_coding	- && sp|O35615|FOG1_MOUSE Zinc finger protein ZFPM1 OS=Mus musculus OX=10090 GN=Zfpm1 PE=1 SV=1 && -	-
MGP_BALBcJ_G0023670	315.6	308.648	279.943	1109.67	630.121	684.629	301.397	808.141	-1.42276	7.96e-09	1.29e-07	H2-M3	17	36714666	36718930	+	1438	protein_coding	- && sp|P01897|HA1L_MOUSE H-2 class I histocompatibility antigen, L-D alpha chain OS=Mus musculus OX=10090 GN=H2-L PE=1 SV=2 && PF07654:Immunoglobulin C1-set domain|PF00129:Class I Histocompatibility antigen, domains alpha 1 and 2	-
MGP_BALBcJ_G0003571	3.6172	12.0493	1.82969	74.1964	49.8803	57.8873	5.83207	60.6547	-3.38237	8.02e-09	1.3e-07	Gm13713	2	82667347	82699925	+	902	antisense	- && sp|Q6ZSA7|LRC55_HUMAN Leucine-rich repeat-containing protein 55 OS=Homo sapiens OX=9606 GN=LRRC55 PE=1 SV=3 && -	-
MGP_BALBcJ_G0032503	95.8557	131.616	106.122	302.241	243.294	311.701	111.198	285.745	-1.3614	8.19e-09	1.32e-07	Nars2	7	96860216	96975374	+	4210	protein_coding	- && sp|Q8BGV0|SYNM_MOUSE Probable asparagine--tRNA ligase, mitochondrial OS=Mus musculus OX=10090 GN=Nars2 PE=1 SV=1 && PF01336:OB-fold nucleic acid binding domain|PF00152:tRNA synthetases class II (D, K and N)	-
MGP_BALBcJ_G0020393	1847.48	2001.12	2091.34	5008.26	3769.53	3586.79	1979.98	4121.52	-1.05768	8.33e-09	1.34e-07	Serpinb6a	13	31156437	31240369	-	5409	protein_coding	- && sp|Q60854|SPB6_MOUSE Serpin B6 OS=Mus musculus OX=10090 GN=Serpinb6 PE=1 SV=1 && -	-
MGP_BALBcJ_G0035783	245.065	284.55	260.731	57.8296	117.066	77.9252	263.449	84.2736	1.64158	8.37e-09	1.35e-07	Abcd1	X	68718764	68742021	+	4192	protein_coding	- && sp|P48410|ABCD1_MOUSE ATP-binding cassette sub-family D member 1 OS=Mus musculus OX=10090 GN=Abcd1 PE=1 SV=1 && PF06472:ABC transporter transmembrane region 2|PF00005:ABC transporter	-
MGP_BALBcJ_G0019672	1032.71	1054.78	797.746	1800.35	2219.16	2810.87	961.745	2276.8	-1.24324	8.49e-09	1.37e-07	Arhgap5	12	49793253	49861743	+	6985	protein_coding	- && sp|P97393|RHG05_MOUSE Rho GTPase-activating protein 5 OS=Mus musculus OX=10090 GN=Arhgap5 PE=1 SV=2 && PF16512:p190-A and -B Rho GAPs FF domain|PF01846:FF domain|PF00620:RhoGAP domain	-
MGP_BALBcJ_G0019447	2112.44	2195.76	2405.13	5532	3843.84	4583.12	2237.78	4652.98	-1.05604	8.59e-09	1.38e-07	Hgs	11	119731336	119747943	+	2991	protein_coding	- && sp|Q99LI8|HGS_MOUSE Hepatocyte growth factor-regulated tyrosine kinase substrate OS=Mus musculus OX=10090 GN=Hgs PE=1 SV=2 && PF12210:Hepatocyte growth factor-regulated tyrosine kinase substrate|PF00790:VHS domain|PF01363:FYVE zinc finger	-
MGP_BALBcJ_G0033018	398.796	378.164	352.216	190.947	158.803	161.417	376.392	170.389	1.14379	8.6e-09	1.38e-07	MGP_BALBcJ_G0033018	7	127772482	127774649	-	2168	protein_coding	- && sp|P97364|SPS2_MOUSE Selenide, water dikinase 2 OS=Mus musculus OX=10090 GN=Sephs2 PE=1 SV=3 && PF00586:AIR synthase related protein, N-terminal domain|PF02769:AIR synthase related protein, C-terminal domain	-
MGP_BALBcJ_G0029591	31.6505	50.9779	44.8274	135.299	130.3	149.171	42.4853	138.257	-1.70277	8.68e-09	1.39e-07	Nipal1	5	70577741	70601025	+	4394	protein_coding	- && sp|Q8BMW7|NIPA3_MOUSE Magnesium transporter NIPA3 OS=Mus musculus OX=10090 GN=Nipal1 PE=1 SV=2 && -	-
MGP_BALBcJ_G0021520	208.893	265.085	181.139	448.452	561.917	572.194	218.373	527.521	-1.2727	8.68e-09	1.39e-07	Rb1	14	66206050	66341795	-	6015	protein_coding	- && sp|P13405|RB_MOUSE Retinoblastoma-associated protein OS=Mus musculus OX=10090 GN=Rb1 PE=1 SV=2 && PF11934:Domain of unknown function (DUF3452)|PF08934:Rb C-terminal domain|PF01857:Retinoblastoma-associated protein B domain|PF01858:Retinoblastoma-associated protein A domain	-
MGP_BALBcJ_G0020373	2641.46	2221.71	2340.18	1208.96	1227.67	843.819	2401.11	1093.48	1.13457	9.24e-09	1.48e-07	Foxc1	13	29037904	29041856	+	3953	protein_coding	- && sp|Q61572|FOXC1_MOUSE Forkhead box protein C1 OS=Mus musculus OX=10090 GN=Foxc1 PE=1 SV=3 && PF00250:Forkhead domain	-
MGP_BALBcJ_G0025046	181.764	151.08	107.952	307.697	541.558	604.477	146.932	484.577	-1.72152	9.28e-09	1.48e-07	Hectd2	19	33832079	33899585	+	9080	protein_coding	- && sp|Q8CDU6|HECD2_MOUSE Probable E3 ubiquitin-protein ligase HECTD2 OS=Mus musculus OX=10090 GN=Hectd2 PE=1 SV=2 && PF00632:HECT-domain (ubiquitin-transferase)	-
MGP_BALBcJ_G0035591	1748.91	1974.24	1835.18	4447.42	3369.47	3386.41	1852.78	3734.43	-1.01119	9.36e-09	1.49e-07	Pgrmc1	X	31327424	31335972	+	1857	protein_coding	- && sp|O55022|PGRC1_MOUSE Membrane-associated progesterone receptor component 1 OS=Mus musculus OX=10090 GN=Pgrmc1 PE=1 SV=4 && PF00173:Cytochrome b5-like Heme/Steroid binding domain	-
MGP_BALBcJ_G0035566	554.336	562.611	561.715	258.596	305.39	270.512	559.554	278.166	1.00775	9.39e-09	1.5e-07	Usp11	X	15427921	15444132	+	4732	protein_coding	- && sp|Q99K46|UBP11_MOUSE Ubiquitin carboxyl-terminal hydrolase 11 OS=Mus musculus OX=10090 GN=Usp11 PE=1 SV=4 && PF14836:Ubiquitin-like domain|PF06337:DUSP domain|PF00443:Ubiquitin carboxyl-terminal hydrolase	-
MGP_BALBcJ_G0023559	858.18	926.871	961.503	516.101	383.773	379.607	915.518	426.494	1.10225	9.59e-09	1.53e-07	Nelfe	17	33950888	33956892	+	2100	protein_coding	- && sp|P19426|NELFE_MOUSE Negative elongation factor E OS=Mus musculus OX=10090 GN=Nelfe PE=1 SV=2 && PF00076:RNA recognition motif. (a.k.a. RRM, RBD, or RNP domain)	-
MGP_BALBcJ_G0028359	653.808	659.932	621.18	1195.87	1305.03	1795.62	644.974	1432.17	-1.15076	9.66e-09	1.54e-07	Trim32	4	62595916	62607199	+	3229	protein_coding	- && sp|Q8CH72|TRI32_MOUSE E3 ubiquitin-protein ligase TRIM32 OS=Mus musculus OX=10090 GN=Trim32 PE=1 SV=2 && PF13445:RING-type zinc-finger	-
MGP_BALBcJ_G0029163	128.411	134.396	120.76	283.692	344.072	272.738	127.856	300.168	-1.23196	9.67e-09	1.54e-07	Kcnab2	4	150418522	150506378	-	5578	protein_coding	- && sp|P62482|KCAB2_MOUSE Voltage-gated potassium channel subunit beta-2 OS=Mus musculus OX=10090 GN=Kcnab2 PE=1 SV=1 && -	-
MGP_BALBcJ_G0027043	105.803	92.6871	97.8885	322.973	204.611	281.644	98.7929	269.743	-1.44818	9.76e-09	1.55e-07	Snx16	3	7245692	7268254	-	2632	protein_coding	- && sp|Q8C080|SNX16_MOUSE Sorting nexin-16 OS=Mus musculus OX=10090 GN=Snx16 PE=1 SV=2 && PF00787:PX domain	-
MGP_BALBcJ_G0029693	1297.67	1377.33	1328.36	121.115	483.534	331.739	1334.45	312.129	2.09542	9.83e-09	1.56e-07	Adamts3	5	88038928	88246170	-	5430	protein_coding	- && sp|O15072|ATS3_HUMAN A disintegrin and metalloproteinase with thrombospondin motifs 3 OS=Homo sapiens OX=9606 GN=ADAMTS3 PE=1 SV=4 && PF01562:Reprolysin family propeptide|PF01421:Reprolysin (M12B) family zinc metalloprotease|PF05986:ADAM-TS Spacer 1|PF17771:ADAM cysteine-rich domain|PF00090:Thrombospondin type 1 domain	-
MGP_BALBcJ_G0024967	48.8322	42.6361	48.4868	4.36449	5.08983	5.56609	46.6517	5.0068	3.22042	9.85e-09	1.56e-07	Fam189a2	19	20989261	21049357	-	2551	protein_coding	- && sp|Q15884|F1892_HUMAN Protein FAM189A2 OS=Homo sapiens OX=9606 GN=FAM189A2 PE=1 SV=3 && PF04103:CD20-like family	-
MGP_BALBcJ_G0030089	981.165	1069.61	1186.56	2973.31	2065.45	2114	1079.11	2384.25	-1.14366	1.01e-08	1.6e-07	Bri3bp	5	125208023	125227579	+	6582	protein_coding	- && sp|Q8BXV2|BRI3B_MOUSE BRI3-binding protein OS=Mus musculus OX=10090 GN=Bri3bp PE=1 SV=1 && PF14965:Negative regulator of p53/TP53	-
MGP_BALBcJ_G0036130	1518.32	1368.06	1054.82	308.788	588.384	510.967	1313.73	469.38	1.48451	1.03e-08	1.63e-07	Amot	X	140542701	140601359	-	8450	protein_coding	- && sp|Q8VHG2|AMOT_MOUSE Angiomotin OS=Mus musculus OX=10090 GN=Amot PE=1 SV=3 && PF12240:Angiomotin C terminal	-
MGP_BALBcJ_G0036103	207.989	201.131	227.797	426.629	515.09	753.648	212.306	565.123	-1.41213	1.05e-08	1.66e-07	Tsc22d3	X	135781276	135842512	-	4338	protein_coding	- && sp|Q9Z2S7|T22D3_MOUSE TSC22 domain family protein 3 OS=Mus musculus OX=10090 GN=Tsc22d3 PE=1 SV=2 && -	-
MGP_BALBcJ_G0039619	127.506	77.8572	92.3994	667.768	215.809	413.004	99.2543	432.193	-2.1218	1.1e-08	1.73e-07	MGP_BALBcJ_G0039619	1	179823456	179827289	-	1261	transcribed_processed_pseudogene	- && sp|P16858|G3P_MOUSE Glyceraldehyde-3-phosphate dehydrogenase OS=Mus musculus OX=10090 GN=Gapdh PE=1 SV=2 && PF00044:Glyceraldehyde 3-phosphate dehydrogenase, NAD binding domain|PF02800:Glyceraldehyde 3-phosphate dehydrogenase, C-terminal domain	-
MGP_BALBcJ_G0035445	1090.59	1028.83	999.926	324.064	559.881	392.966	1039.78	425.637	1.28784	1.12e-08	1.76e-07	Kif15	9	121069600	121142964	+	5618	protein_coding	- && sp|Q6P9L6|KIF15_MOUSE Kinesin-like protein KIF15 OS=Mus musculus OX=10090 GN=Kif15 PE=1 SV=1 && PF00225:Kinesin motor domain|PF15908:Hyaluronan mediated motility receptor C-terminal	-
MGP_BALBcJ_G0028044	156.444	181.667	164.672	471.365	372.575	339.531	167.594	394.491	-1.23512	1.16e-08	1.82e-07	Osgin2	4	12487827	12504525	-	5569	protein_coding	- && sp|Q9Y236|OSGI2_HUMAN Oxidative stress-induced growth inhibitor 2 OS=Homo sapiens OX=9606 GN=OSGIN2 PE=2 SV=1 && -	-
MGP_BALBcJ_G0023620	510.025	525.536	500.421	250.958	273.833	223.757	511.994	249.516	1.03626	1.23e-08	1.92e-07	Atat1	17	35127303	35139779	-	4586	protein_coding	- && sp|Q8K341|ATAT_MOUSE Alpha-tubulin N-acetyltransferase 1 OS=Mus musculus OX=10090 GN=Atat1 PE=1 SV=1 && PF05301:GNAT acetyltransferase, Mec-17	-
MGP_BALBcJ_G0031082	2342.14	2545.19	2305.41	6660.22	4027.07	5633.99	2397.58	5440.43	-1.18209	1.26e-08	1.96e-07	Arl8b	6	106790585	106833051	+	4315	protein_coding	- && sp|Q9NVJ2|ARL8B_HUMAN ADP-ribosylation factor-like protein 8B OS=Homo sapiens OX=9606 GN=ARL8B PE=1 SV=1 && -	-
MGP_BALBcJ_G0024280	127.506	139.031	128.993	34.916	47.8444	44.5287	131.843	42.4297	1.63422	1.27e-08	1.98e-07	Pcdhb5	18	34536768	34540400	+	3554	protein_coding	- && sp|Q9Y5E5|PCDB4_HUMAN Protocadherin beta-4 OS=Homo sapiens OX=9606 GN=PCDHB4 PE=2 SV=1 && PF00028:Cadherin domain|PF16492:Cadherin cytoplasmic C-terminal|PF08266:Cadherin-like	-
MGP_BALBcJ_G0034042	312.888	367.968	406.192	137.482	134.371	63.4534	362.349	111.769	1.69528	1.29e-08	2.02e-07	Psmb10	8	104116298	104118962	-	1270	protein_coding	- && sp|O35955|PSB10_MOUSE Proteasome subunit beta type-10 OS=Mus musculus OX=10090 GN=Psmb10 PE=1 SV=1 && PF00227:Proteasome subunit|PF12465:Proteasome beta subunits C terminal	-
MGP_BALBcJ_G0026299	721.631	696.08	712.665	190.947	358.324	178.115	710.125	242.462	1.54885	1.3e-08	2.02e-07	Ivd	2	116896389	116915701	+	5520	protein_coding	- && sp|Q9JHI5|IVD_MOUSE Isovaleryl-CoA dehydrogenase, mitochondrial OS=Mus musculus OX=10090 GN=Ivd PE=1 SV=1 && PF00441:Acyl-CoA dehydrogenase, C-terminal domain|PF02770:Acyl-CoA dehydrogenase, middle domain|PF02771:Acyl-CoA dehydrogenase, N-terminal domain	-
MGP_BALBcJ_G0033966	383.423	379.09	402.532	690.681	908.025	782.592	388.348	793.766	-1.03164	1.3e-08	2.02e-07	Ndrg4	8	93448774	93487226	+	4463	protein_coding	- && sp|Q6DIX1|NDRG4_XENTR Protein NDRG4 OS=Xenopus tropicalis OX=8364 GN=ndrg4 PE=2 SV=1 && PF03096:Ndr family	-
MGP_BALBcJ_G0026586	866.319	941.701	876.422	1492.66	2184.55	2283.21	894.814	1986.81	-1.15084	1.32e-08	2.05e-07	Gzf1	2	147236781	147248654	+	4472	protein_coding	- && sp|Q4VBD9|GZF1_MOUSE GDNF-inducible zinc finger protein 1 OS=Mus musculus OX=10090 GN=Gzf1 PE=1 SV=2 && PF00651:BTB/POZ domain	-
MGP_BALBcJ_G0025880	81.3869	61.1735	81.4213	17.458	15.2695	14.4718	74.6606	15.7331	2.24688	1.35e-08	2.09e-07	Gm19426	2	82261073	82262559	-	726	protein_coding	- && - && -	-
MGP_BALBcJ_G0033707	130.219	102.883	123.504	29.4603	42.7545	26.7172	118.869	32.9774	1.84571	1.35e-08	2.09e-07	Il12rb1	8	68449072	68461628	+	2873	protein_coding	- && sp|Q60837|I12R1_MOUSE Interleukin-12 receptor subunit beta-1 OS=Mus musculus OX=10090 GN=Il12rb1 PE=1 SV=2 && -	-
MGP_BALBcJ_G0033261	158.252	171.471	160.098	611.029	297.246	615.609	163.274	507.961	-1.6369	1.36e-08	2.1e-07	Tnfrsf22	7	144410168	144451174	-	2943	protein_coding	- && sp|Q9ER62|TNR22_MOUSE Tumor necrosis factor receptor superfamily member 22 OS=Mus musculus OX=10090 GN=Tnfrsf22 PE=2 SV=3 && PF00020:TNFR/NGFR cysteine-rich region	-
novel.171	486.513	459.728	437.296	122.206	230.06	156.964	461.179	169.743	1.44037	1.38e-08	2.14e-07	-	13	72763547	73002833	-	4633	-	- && sp|E9QAG8|ZN431_MOUSE Zinc finger protein 431 OS=Mus musculus OX=10090 GN=Znf431 PE=1 SV=1 && PF01352:KRAB box	-
MGP_BALBcJ_G0025495	481.087	583.929	500.421	202.949	268.743	237.115	521.812	236.269	1.14236	1.41e-08	2.18e-07	Mrps2	2	25646384	25649496	+	2919	protein_coding	- && sp|Q924T2|RT02_MOUSE 28S ribosomal protein S2, mitochondrial OS=Mus musculus OX=10090 GN=Mrps2 PE=1 SV=1 && PF00318:Ribosomal protein S2	-
MGP_BALBcJ_G0017765	28.9376	40.7823	46.6571	192.038	146.587	104.642	38.7924	147.756	-1.93007	1.41e-08	2.18e-07	Nxph4	10	126296685	126306242	-	1675	protein_coding	- && sp|Q9Z2N4|NXPH4_RAT Neurexophilin-4 OS=Rattus norvegicus OX=10116 GN=Nxph4 PE=2 SV=1 && PF06312:Neurexophilin	-
MGP_BALBcJ_G0020408	177.243	203.912	178.395	404.807	381.737	549.929	186.516	445.491	-1.25571	1.43e-08	2.2e-07	Cdyl	13	32890580	33106822	+	4018	protein_coding	- && sp|Q9WTK2|CDYL_MOUSE Chromodomain Y-like protein OS=Mus musculus OX=10090 GN=Cdyl PE=1 SV=1 && PF00378:Enoyl-CoA hydratase/isomerase|PF00385:Chromo (CHRromatin Organisation MOdifier) domain	-
MGP_BALBcJ_G0023133	122915	128739	121803	27589.1	62654.8	42616.2	124485	44286.7	1.49103	1.45e-08	2.23e-07	Thbs2	17	12134758	12163513	-	5922	protein_coding	- && sp|Q03350|TSP2_MOUSE Thrombospondin-2 OS=Mus musculus OX=10090 GN=Thbs2 PE=1 SV=2 && PF00093:von Willebrand factor type C domain|PF07645:Calcium-binding EGF domain|PF02412:Thrombospondin type 3 repeat|PF05735:Thrombospondin C-terminal region|PF12947:EGF domain|PF00090:Thrombospondin type 1 domain	-
MGP_BALBcJ_G0035882	10675.3	10453.3	10886.7	5036.63	6107.79	3920.75	10671.7	5021.72	1.08746	1.49e-08	2.29e-07	Maged1	X	89759886	89766573	-	4352	protein_coding	- && sp|Q9QYH6|MAGD1_MOUSE Melanoma-associated antigen D1 OS=Mus musculus OX=10090 GN=Maged1 PE=1 SV=1 && -	-
MGP_BALBcJ_G0020511	676.416	671.055	749.259	277.145	385.809	312.814	698.91	325.256	1.10278	1.5e-08	2.3e-07	Sptlc1	13	50976812	51021667	-	2606	protein_coding	- && sp|O35704|SPTC1_MOUSE Serine palmitoyltransferase 1 OS=Mus musculus OX=10090 GN=Sptlc1 PE=1 SV=2 && PF00155:Aminotransferase class I and II	-
MGP_BALBcJ_G0025234	188.999	188.155	182.969	74.1964	78.3833	56.7741	186.708	69.7846	1.41801	1.57e-08	2.42e-07	Casp7	19	54027604	54066860	+	2350	protein_coding	- && sp|P97864|CASP7_MOUSE Caspase-7 OS=Mus musculus OX=10090 GN=Casp7 PE=1 SV=2 && PF00656:Caspase domain	-
MGP_BALBcJ_G0015958	115.75	142.738	112.526	349.16	253.473	323.946	123.672	308.86	-1.32008	1.58e-08	2.42e-07	Osgepl1	1	50897591	50910310	+	6147	protein_coding	- && sp|Q6PEB4|OSGP2_MOUSE Probable tRNA N6-adenosine threonylcarbamoyltransferase, mitochondrial OS=Mus musculus OX=10090 GN=Osgepl1 PE=1 SV=2 && -	-
MGP_BALBcJ_G0015828	407.839	443.045	414.425	1163.14	724.791	1072.03	421.77	986.652	-1.22581	1.59e-08	2.44e-07	Lmbrd1	1	21829009	21914311	+	5948	protein_coding	- && sp|Q8K0B2|LMBD1_MOUSE Lysosomal cobalamin transport escort protein LMBD1 OS=Mus musculus OX=10090 GN=Lmbrd1 PE=1 SV=1 && PF04791:LMBR1-like membrane protein	-
MGP_BALBcJ_G0015318	1094.2	1219.76	1181.98	6068.83	2027.79	3976.41	1165.32	4024.34	-1.78798	1.61e-08	2.46e-07	Snhg1	19	5777347	5780918	+	2969	processed_transcript	- && - && -	-
MGP_BALBcJ_G0019352	1327.51	1348.6	1581.77	4697.29	3753.24	2451.3	1419.29	3633.94	-1.3564	1.63e-08	2.49e-07	Galk1	11	115253033	115257306	-	1406	protein_coding	- && sp|Q9R0N0|GALK1_MOUSE Galactokinase OS=Mus musculus OX=10090 GN=Galk1 PE=1 SV=2 && PF10509:Galactokinase galactose-binding signature|PF00288:GHMP kinases N terminal domain|PF08544:GHMP kinases C terminal	-
MGP_BALBcJ_G0026797	1.8086	1.85374	1.82969	67.6497	18.3234	48.9816	1.83068	44.9849	-4.61709	1.64e-08	2.5e-07	Gdap1l1	2	162311208	162327973	+	2571	protein_coding	- && sp|Q8VE33|GD1L1_MOUSE Ganglioside-induced differentiation-associated protein 1-like 1 OS=Mus musculus OX=10090 GN=Gdap1l1 PE=1 SV=1 && PF13417:Glutathione S-transferase, N-terminal domain	-
MGP_BALBcJ_G0031300	2560.98	2797.3	2555.16	1061.66	1484.19	1369.26	2637.81	1305.04	1.0151	1.66e-08	2.53e-07	Foxm1	6	126481510	126494633	+	5744	protein_coding	- && sp|O08696|FOXM1_MOUSE Forkhead box protein M1 OS=Mus musculus OX=10090 GN=Foxm1 PE=1 SV=2 && PF00250:Forkhead domain	-
MGP_BALBcJ_G0018006	685.459	703.495	642.222	231.318	359.342	302.795	677.059	297.818	1.18411	1.72e-08	2.63e-07	Cep68	11	17264597	17287217	-	5465	protein_coding	- && sp|Q8C0D9|CEP68_MOUSE Centrosomal protein of 68 kDa OS=Mus musculus OX=10090 GN=Cep68 PE=1 SV=2 && -	-
MGP_BALBcJ_G0025605	139.262	146.446	130.823	288.057	310.479	407.438	138.844	335.325	-1.27174	1.73e-08	2.63e-07	Ralgps1	2	30414522	30622412	-	7440	protein_coding	- && sp|A2AR50|RGPS1_MOUSE Ras-specific guanine nucleotide-releasing factor RalGPS1 OS=Mus musculus OX=10090 GN=Ralgps1 PE=1 SV=2 && -	-
MGP_BALBcJ_G0030164	422.308	452.313	386.065	101.474	200.539	95.7367	420.229	132.583	1.66184	1.73e-08	2.63e-07	Rhbdd2	5	135537739	135551658	+	7521	protein_coding	- && sp|Q8VEK2|RHBD2_MOUSE Rhomboid domain-containing protein 2 OS=Mus musculus OX=10090 GN=Rhbdd2 PE=1 SV=1 && -	-
MGP_BALBcJ_G0023786	4714.11	4886.47	5054.52	1863.64	2863.54	1998.23	4885.03	2241.8	1.12354	1.74e-08	2.64e-07	Cul7	17	46482791	46497362	+	7410	protein_coding	- && sp|Q8VE73|CUL7_MOUSE Cullin-7 OS=Mus musculus OX=10090 GN=Cul7 PE=1 SV=2 && PF11515:Mouse development and cellular proliferation protein Cullin-7|PF00888:Cullin family	-
MGP_BALBcJ_G0025133	786.74	909.261	804.149	1888.74	1403.77	2004.9	833.384	1765.8	-1.08312	1.74e-08	2.64e-07	Erlin1	19	41453812	41488789	-	4959	protein_coding	- && sp|Q91X78|ERLN1_MOUSE Erlin-1 OS=Mus musculus OX=10090 GN=Erlin1 PE=1 SV=2 && PF01145:SPFH domain / Band 7 family	-
novel.182	234.214	261.378	275.369	794.338	511.019	556.609	256.987	620.655	-1.27192	1.77e-08	2.69e-07	-	14	40094456	40097663	+	2326	-	- && sp|Q80XI1|FBX34_MOUSE F-box only protein 34 OS=Mus musculus OX=10090 GN=Fbxo34 PE=2 SV=2 && -	-
MGP_BALBcJ_G0022243	188.999	175.179	172.906	66.5585	69.2216	73.4723	179.028	69.7508	1.36021	1.8e-08	2.71e-07	Rapgef3	15	95708892	95731809	-	6039	protein_coding	- && sp|Q8VCC8|RPGF3_MOUSE Rap guanine nucleotide exchange factor 3 OS=Mus musculus OX=10090 GN=Rapgef3 PE=1 SV=2 && PF00027:Cyclic nucleotide-binding domain|PF00610:Domain found in Dishevelled, Egl-10, and Pleckstrin (DEP)|PF00617:RasGEF domain|PF00618:RasGEF N-terminal motif	-
MGP_BALBcJ_G0028944	308.366	256.743	281.773	56.7384	114.012	106.869	282.294	92.5398	1.60799	1.8e-08	2.71e-07	E2f2	4	133467450	133491149	+	4886	protein_coding	- && sp|P56931|E2F2_MOUSE Transcription factor E2F2 OS=Mus musculus OX=10090 GN=E2f2 PE=1 SV=2 && -	-
MGP_BALBcJ_G0033584	655.617	666.421	736.451	382.984	298.264	278.304	686.163	319.851	1.10126	1.81e-08	2.73e-07	Dctd	8	45637838	45693063	+	3407	protein_coding	- && sp|Q8K2D6|DCTD_MOUSE Deoxycytidylate deaminase OS=Mus musculus OX=10090 GN=Dctd PE=2 SV=1 && PF00383:Cytidine and deoxycytidylate deaminase zinc-binding region	-
MGP_BALBcJ_G0033386	756.899	848.087	782.193	2065.5	1483.18	1495.05	795.726	1681.24	-1.07914	1.85e-08	2.79e-07	Agpat5	8	15871200	15916643	+	10799	protein_coding	- && sp|Q9D1E8|PLCE_MOUSE 1-acyl-sn-glycerol-3-phosphate acyltransferase epsilon OS=Mus musculus OX=10090 GN=Agpat5 PE=1 SV=2 && -	-
MGP_BALBcJ_G0030851	1082.45	1268.89	1214	3116.25	2182.52	2282.1	1188.44	2526.95	-1.0883	1.87e-08	2.82e-07	Usp39	6	70069717	70095933	-	2445	protein_coding	- && sp|Q3TIX9|SNUT2_MOUSE U4/U6.U5 tri-snRNP-associated protein 2 OS=Mus musculus OX=10090 GN=Usp39 PE=1 SV=2 && PF00443:Ubiquitin carboxyl-terminal hydrolase|PF02148:Zn-finger in ubiquitin-hydrolases and other protein	-
MGP_BALBcJ_G0027855	125.698	325.332	300.069	1859.27	781.797	781.479	250.366	1140.85	-2.18809	1.91e-08	2.87e-07	MGP_BALBcJ_G0027855	3	128848488	128850188	-	1186	protein_coding	- && sp|P17182|ENOA_MOUSE Alpha-enolase OS=Mus musculus OX=10090 GN=Eno1 PE=1 SV=3 && PF03952:Enolase, N-terminal domain|PF00113:Enolase, C-terminal TIM barrel domain	-
MGP_BALBcJ_G0027638	426.829	445.825	446.445	973.282	749.223	923.97	439.7	882.158	-1.00425	1.91e-08	2.87e-07	Gdap2	3	97841498	97886359	+	4790	protein_coding	- && sp|Q9DBL2|GDAP2_MOUSE Ganglioside-induced differentiation-associated protein 2 OS=Mus musculus OX=10090 GN=Gdap2 PE=1 SV=1 && PF13716:Divergent CRAL/TRIO domain|PF01661:Macro domain	-
MGP_BALBcJ_G0036139	1642.21	1761.98	2019.98	767.06	894.792	484.25	1808.06	715.367	1.33726	1.92e-08	2.89e-07	Maged2	X	145941272	145949230	-	3239	protein_coding	- && sp|Q9UNF1|MAGD2_HUMAN Melanoma-associated antigen D2 OS=Homo sapiens OX=9606 GN=MAGED2 PE=1 SV=2 && -	-
MGP_BALBcJ_G0029317	560.666	594.125	655.944	258.596	330.839	246.021	603.578	278.485	1.11497	1.93e-08	2.89e-07	Abcb8	5	21879554	21895950	+	4739	protein_coding	- && sp|Q9CXJ4|MITOS_MOUSE Mitochondrial potassium channel ATP-binding subunit OS=Mus musculus OX=10090 GN=Abcb8 PE=1 SV=1 && PF00005:ABC transporter|PF00664:ABC transporter transmembrane region	-
MGP_BALBcJ_G0028799	1285.01	1389.38	1280.78	2199.71	3199.47	2725.16	1318.39	2708.11	-1.03862	2.07e-08	3.1e-07	C77080	4	126472634	126525946	-	5518	protein_coding	- && sp|A2A7S8|K1522_MOUSE Uncharacterized protein KIAA1522 OS=Mus musculus OX=10090 GN=Kiaa1522 PE=1 SV=1 && -	-
MGP_BALBcJ_G0028705	776.793	893.504	804.149	1396.64	1893.42	2174.11	824.816	1821.39	-1.14291	2.07e-08	3.1e-07	Rlf	4	118239968	118307014	-	6988	protein_coding	- && sp|Q13129|RLF_HUMAN Zinc finger protein Rlf OS=Homo sapiens OX=9606 GN=RLF PE=1 SV=2 && -	-
MGP_BALBcJ_G0025272	1882.75	1863.01	1998.02	6330.7	3780.72	3773.81	1914.6	4628.41	-1.27345	2.22e-08	3.32e-07	MGP_BALBcJ_G0025272	19	58887732	58888546	-	815	protein_coding	- && sp|P29391|FRIL1_MOUSE Ferritin light chain 1 OS=Mus musculus OX=10090 GN=Ftl1 PE=1 SV=2 && PF00210:Ferritin-like domain	-
MGP_BALBcJ_G0020775	1020.95	890.723	759.322	1633.41	2231.38	3086.95	890.333	2317.25	-1.37993	2.26e-08	3.38e-07	Jmy	13	91898689	91966305	-	8756	protein_coding	- && sp|Q9QXM1|JMY_MOUSE Junction-mediating and -regulatory protein OS=Mus musculus OX=10090 GN=Jmy PE=1 SV=1 && PF15920:N-terminal of Junction-mediating and WASP homolog-associated|PF15871:Junction-mediating and -regulatory protein	-
MGP_BALBcJ_G0023613	1466.77	1326.35	1428.99	761.604	597.546	438.608	1407.37	599.253	1.23165	2.38e-08	3.55e-07	Flot1	17	35047100	35056724	+	2892	protein_coding	- && sp|O08917|FLOT1_MOUSE Flotillin-1 OS=Mus musculus OX=10090 GN=Flot1 PE=1 SV=1 && PF15975:Flotillin|PF01145:SPFH domain / Band 7 family	-
MGP_BALBcJ_G0015799	1988.55	1921.4	1614.7	206.222	770.6	284.984	1841.55	420.602	2.12966	2.4e-08	3.58e-07	Pi15	1	14656689	14686031	+	6903	protein_coding	- && sp|Q8BS03|PI15_MOUSE Peptidase inhibitor 15 OS=Mus musculus OX=10090 GN=Pi15 PE=2 SV=2 && PF00188:Cysteine-rich secretory protein family	-
MGP_BALBcJ_G0027838	40.6935	43.563	56.7204	183.309	121.138	146.945	46.9923	150.464	-1.67825	2.41e-08	3.58e-07	5730508B09Rik	3	125776178	125803803	-	2265	protein_coding	- && sp|Q9CZL2|F241A_MOUSE Uncharacterized protein FAM241A OS=Mus musculus OX=10090 GN=Fam241a PE=1 SV=1 && PF15378:Domain of unknown function (DUF4605)	-
MGP_BALBcJ_G0020151	1007.39	1158.59	1087.75	2709.26	1891.38	3693.66	1084.58	2764.76	-1.34991	2.42e-08	3.6e-07	Klf6	13	2453109	2462035	+	4217	protein_coding	- && sp|O08584|KLF6_MOUSE Krueppel-like factor 6 OS=Mus musculus OX=10090 GN=Klf6 PE=2 SV=3 && -	-
MGP_BALBcJ_G0029437	3045.68	3000.28	2850.66	1319.17	1757.01	1181.12	2965.54	1419.1	1.06305	2.44e-08	3.62e-07	Mxd4	5	31867867	31881686	-	8467	protein_coding	- && - && -	-
MGP_BALBcJ_G0035100	788.549	994.533	955.099	441.905	492.695	388.513	912.727	441.038	1.04876	2.45e-08	3.63e-07	Plscr1	9	89719801	89742485	+	2062	protein_coding	- && sp|Q9JJ00|PLS1_MOUSE Phospholipid scramblase 1 OS=Mus musculus OX=10090 GN=Plscr1 PE=1 SV=1 && PF03803:Scramblase	-
MGP_BALBcJ_G0016995	1225.33	1456.11	1408.86	3124.98	2282.28	2843.16	1363.43	2750.14	-1.01219	2.51e-08	3.72e-07	Hbs1l	10	18422907	18500898	+	4889	protein_coding	- && sp|Q69ZS7|HBS1L_MOUSE HBS1-like protein OS=Mus musculus OX=10090 GN=Hbs1l PE=1 SV=2 && PF00009:Elongation factor Tu GTP binding domain|PF08938:HBS1 N-terminus|PF03143:Elongation factor Tu C-terminal domain	-
MGP_BALBcJ_G0028738	305.653	273.427	279.943	975.465	521.198	732.497	286.341	743.053	-1.37536	2.54e-08	3.76e-07	Yrdc	4	122025869	122030441	+	1639	protein_coding	- && sp|Q3U5F4|YRDC_MOUSE YrdC domain-containing protein, mitochondrial OS=Mus musculus OX=10090 GN=Yrdc PE=1 SV=1 && PF01300:Telomere recombination	-
MGP_BALBcJ_G0029935	13928.9	13904	13507.7	3637.81	7328.33	5361.25	13780.2	5442.46	1.34021	2.57e-08	3.8e-07	Mlec	5	114704398	114719558	-	6009	protein_coding	- && sp|Q6ZQI3|MLEC_MOUSE Malectin OS=Mus musculus OX=10090 GN=Mlec PE=1 SV=2 && PF11721:Malectin domain	-
MGP_BALBcJ_G0019662	813.869	865.698	771.215	1347.54	1938.21	1963.72	816.927	1749.82	-1.09899	2.58e-08	3.8e-07	G2e3	12	48652201	48681124	+	7886	protein_coding	- && sp|Q5RJY2|G2E3_MOUSE G2/M phase-specific E3 ubiquitin-protein ligase OS=Mus musculus OX=10090 GN=G2e3 PE=2 SV=2 && PF13771:PHD-like zinc-binding domain|PF00632:HECT-domain (ubiquitin-transferase)	-
MGP_BALBcJ_G0025258	63.301	68.5885	75.9322	224.771	155.749	191.473	69.2739	190.665	-1.46001	2.59e-08	3.82e-07	Slc18a2	19	56920704	56955817	+	3803	protein_coding	- && sp|Q8BRU6|VMAT2_MOUSE Synaptic vesicular amine transporter OS=Mus musculus OX=10090 GN=Slc18a2 PE=1 SV=1 && PF07690:Major Facilitator Superfamily	-
MGP_BALBcJ_G0028133	7.23439	4.63436	1.82969	72.0142	45.8084	32.2833	4.56615	50.0353	-3.45225	2.69e-08	3.97e-07	1110017D15Rik	4	38283213	38298223	-	1421	protein_coding	- && sp|Q2MH31|SMRP1_MOUSE Spermatid-specific manchette-related protein 1 OS=Mus musculus OX=10090 GN=Smrp1 PE=1 SV=1 && PF15181:Spermatid-specific manchette-related protein 1	-
novel.49	59.6838	69.5154	66.7837	13.0935	14.2515	4.45287	65.3276	10.5993	2.61516	2.69e-08	3.97e-07	-	10	117201217	117238464	+	1721	-	- && - && -	-
MGP_BALBcJ_G0018256	1228.04	1170.64	1076.77	2124.42	2503.18	3760.45	1158.48	2796.01	-1.27106	2.76e-08	4.06e-07	Fnip1	11	52242914	52323975	+	7115	protein_coding	- && sp|Q68FD7|FNIP1_MOUSE Folliculin-interacting protein 1 OS=Mus musculus OX=10090 GN=Fnip1 PE=1 SV=1 && PF14636:Folliculin-interacting protein N-terminus|PF14638:Folliculin-interacting protein C-terminus|PF14637:Folliculin-interacting protein middle domain	-
MGP_BALBcJ_G0034445	286.663	260.451	257.072	857.623	546.647	553.269	268.062	652.513	-1.28323	2.87e-08	4.21e-07	Ecsit	9	18858117	18871423	-	1684	protein_coding	- && sp|Q9QZH6|ECSIT_MOUSE Evolutionarily conserved signaling intermediate in Toll pathway, mitochondrial OS=Mus musculus OX=10090 GN=Ecsit PE=1 SV=2 && PF14784:C-terminal domain of the ECSIT protein|PF06239:Evolutionarily conserved signalling intermediate in Toll pathway	-
MGP_BALBcJ_G0016032	215.223	197.424	165.587	350.251	689.163	922.857	192.745	654.09	-1.76271	2.94e-08	4.31e-07	Klf7	1	62022500	62115832	-	8131	protein_coding	- && sp|Q99JB0|KLF7_MOUSE Krueppel-like factor 7 OS=Mus musculus OX=10090 GN=Klf7 PE=1 SV=1 && -	-
MGP_BALBcJ_G0027737	94.9514	103.81	113.441	10.9112	30.539	27.8304	104.067	23.0935	2.16878	2.97e-08	4.35e-07	Gnat2	3	105853874	105862507	+	2995	protein_coding	- && sp|P50149|GNAT2_MOUSE Guanine nucleotide-binding protein G(t) subunit alpha-2 OS=Mus musculus OX=10090 GN=Gnat2 PE=2 SV=2 && PF00503:G-protein alpha subunit	-
MGP_BALBcJ_G0021794	15.3731	21.318	16.4672	53.4651	94.6708	199.266	17.7195	115.801	-2.70797	3.07e-08	4.48e-07	Tmem74	15	40929901	40933235	-	1472	protein_coding	- && sp|Q8BQU7|TMM74_MOUSE Transmembrane protein 74 OS=Mus musculus OX=10090 GN=Tmem74 PE=1 SV=1 && PF14927:Neurensin	-
MGP_BALBcJ_G0029410	9642.54	9067.58	8122	15087	17522.2	21519.6	8944.04	18042.9	-1.01243	3.08e-08	4.49e-07	Fosl2	5	29736171	29758213	+	9687	protein_coding	- && sp|P47930|FOSL2_MOUSE Fos-related antigen 2 OS=Mus musculus OX=10090 GN=Fosl2 PE=1 SV=2 && PF00170:bZIP transcription factor	-
MGP_BALBcJ_G0021450	436.777	519.975	496.761	236.774	240.24	175.888	484.504	217.634	1.15375	3.19e-08	4.66e-07	Esco2	14	58984911	59000064	-	4010	protein_coding	- && sp|Q8CIB9|ESCO2_MOUSE N-acetyltransferase ESCO2 OS=Mus musculus OX=10090 GN=Esco2 PE=1 SV=3 && PF13878:zinc-finger of acetyl-transferase ESCO|PF13880:ESCO1/2 acetyl-transferase	-
MGP_BALBcJ_G0020489	178.147	143.665	155.524	63.2852	53.9522	56.7741	159.112	58.0038	1.45668	3.2e-08	4.67e-07	Omd	13	47058680	47067753	+	1556	protein_coding	- && sp|O35103|OMD_MOUSE Osteomodulin OS=Mus musculus OX=10090 GN=Omd PE=2 SV=1 && PF01462:Leucine rich repeat N-terminal domain|PF13855:Leucine rich repeat	-
MGP_BALBcJ_G0011294	1143.03	553.342	557.141	3993.51	2052.22	2062.79	751.173	2702.84	-1.84716	3.21e-08	4.67e-07	MGP_BALBcJ_G0011294	17	23899393	23900554	-	842	processed_pseudogene	- && sp|P16858|G3P_MOUSE Glyceraldehyde-3-phosphate dehydrogenase OS=Mus musculus OX=10090 GN=Gapdh PE=1 SV=2 && PF00044:Glyceraldehyde 3-phosphate dehydrogenase, NAD binding domain	-
MGP_BALBcJ_G0033065	77.7697	38.9286	88.74	352.433	214.791	207.058	68.4795	258.094	-1.91346	3.29e-08	4.78e-07	Rgs10	7	128893171	128938224	-	1711	protein_coding	- && sp|Q9CQE5|RGS10_MOUSE Regulator of G-protein signaling 10 OS=Mus musculus OX=10090 GN=Rgs10 PE=1 SV=1 && PF00615:Regulator of G protein signaling domain	-
MGP_BALBcJ_G0018761	2248.09	4277.51	5108.5	384.076	374.611	89.0574	3878.03	282.581	3.77838	3.29e-08	4.78e-07	Ccl2	11	80472399	80474281	+	1138	protein_coding	- && sp|P10148|CCL2_MOUSE C-C motif chemokine 2 OS=Mus musculus OX=10090 GN=Ccl2 PE=1 SV=1 && -	-
MGP_BALBcJ_G0016088	1046.27	1065.9	1001.76	328.428	547.665	480.91	1037.98	452.334	1.19788	3.33e-08	4.83e-07	Ctdsp1	1	72431598	72436765	+	1481	protein_coding	- && sp|P58466|CTDS1_MOUSE Carboxy-terminal domain RNA polymerase II polypeptide A small phosphatase 1 OS=Mus musculus OX=10090 GN=Ctdsp1 PE=1 SV=1 && PF03031:NLI interacting factor-like phosphatase	-
MGP_BALBcJ_G0027123	1312.14	1251.28	1098.73	2018.58	3328.75	3684.75	1220.71	3010.69	-1.30238	3.35e-08	4.85e-07	Atp11b	3	32641214	32744367	+	9176	protein_coding	- && sp|Q6DFW5|AT11B_MOUSE Phospholipid-transporting ATPase IF OS=Mus musculus OX=10090 GN=Atp11b PE=1 SV=1 && -	-
MGP_BALBcJ_G0015862	321.931	317.917	346.727	582.66	1022.04	797.064	328.858	800.587	-1.28391	3.37e-08	4.87e-07	Cnnm4	1	33758590	33795792	+	4844	protein_coding	- && sp|Q69ZF7|CNNM4_MOUSE Metal transporter CNNM4 OS=Mus musculus OX=10090 GN=Cnnm4 PE=1 SV=2 && PF01595:Cyclin M transmembrane N-terminal domain	-
MGP_BALBcJ_G0024167	1230.75	1241.08	1186.56	2720.17	2009.46	3238.35	1219.46	2655.99	-1.12287	3.37e-08	4.87e-07	Slc39a6	18	21775522	21808240	-	4073	protein_coding	- && sp|Q8C145|S39A6_MOUSE Zinc transporter ZIP6 OS=Mus musculus OX=10090 GN=Slc39a6 PE=1 SV=1 && PF02535:ZIP Zinc transporter	-
novel.97	21.7032	56.5392	40.2532	280.419	146.587	132.473	39.4985	186.493	-2.23998	3.42e-08	4.93e-07	-	11	15015842	15016792	-	444	-	- && sp|P16858|G3P_MOUSE Glyceraldehyde-3-phosphate dehydrogenase OS=Mus musculus OX=10090 GN=Gapdh PE=1 SV=2 && PF02800:Glyceraldehyde 3-phosphate dehydrogenase, C-terminal domain	-
MGP_BALBcJ_G0031481	493.747	492.169	494.017	168.033	242.276	247.134	493.311	219.148	1.17027	3.43e-08	4.94e-07	Klhl42	6	145855105	145877944	+	6767	protein_coding	- && sp|Q8BFQ9|KLH42_MOUSE Kelch-like protein 42 OS=Mus musculus OX=10090 GN=Klhl42 PE=2 SV=1 && PF01344:Kelch motif	-
MGP_BALBcJ_G0021509	126.602	138.104	175.65	414.627	366.468	298.342	146.785	359.812	-1.29377	3.46e-08	4.99e-07	Nudt18	14	63610064	63614787	+	3715	protein_coding	- && sp|Q3U2V3|NUD18_MOUSE 8-oxo-dGDP phosphatase NUDT18 OS=Mus musculus OX=10090 GN=Nudt18 PE=1 SV=1 && PF00293:NUDIX domain	-
MGP_BALBcJ_G0022657	383.423	342.942	418.999	170.215	174.072	107.982	381.788	150.756	1.33934	3.5e-08	5.04e-07	Tprg	16	22080042	22224978	+	1837	protein_coding	- && sp|Q8CB49|TPRG1_MOUSE Tumor protein p63-regulated gene 1 protein OS=Mus musculus OX=10090 GN=Tprg1 PE=2 SV=1 && -	-
MGP_BALBcJ_G0023404	1278.68	1255.91	1260.66	442.996	720.72	541.024	1265.08	568.246	1.1541	3.52e-08	5.05e-07	Fkbp5	17	27150808	27272573	-	6436	protein_coding	- && sp|Q64378|FKBP5_MOUSE Peptidyl-prolyl cis-trans isomerase FKBP5 OS=Mus musculus OX=10090 GN=Fkbp5 PE=1 SV=1 && PF00515:Tetratricopeptide repeat|PF00254:FKBP-type peptidyl-prolyl cis-trans isomerase	-
MGP_BALBcJ_G0024431	2143.19	2306.06	1995.28	474.639	1098.38	673.497	2148.17	748.84	1.51996	3.56e-08	5.11e-07	Synpo	18	57956846	58023389	-	9531	protein_coding	- && sp|Q8CC35|SYNPO_MOUSE Synaptopodin OS=Mus musculus OX=10090 GN=Synpo PE=1 SV=2 && -	-
MGP_BALBcJ_G0035718	307.462	279.915	298.24	145.119	123.174	135.813	295.206	134.702	1.13272	3.58e-08	5.14e-07	Rbmx	X	52353601	52363103	-	3373	protein_coding	- && sp|Q9WV02|RBMX_MOUSE RNA-binding motif protein, X chromosome OS=Mus musculus OX=10090 GN=Rbmx PE=1 SV=1 && PF08081:RBM1CTR (NUC064) family|PF00076:RNA recognition motif. (a.k.a. RRM, RBD, or RNP domain)	-
MGP_BALBcJ_G0031778	262.247	340.162	405.277	116.75	147.605	83.4913	335.895	115.949	1.53262	3.6e-08	5.16e-07	Bcl3	7	17667364	17681628	-	2485	protein_coding	- && sp|Q9Z2F6|BCL3_MOUSE B-cell lymphoma 3 protein homolog OS=Mus musculus OX=10090 GN=Bcl3 PE=1 SV=2 && PF12796:Ankyrin repeats (3 copies)	-
MGP_BALBcJ_G0023774	296.61	275.281	254.327	94.9278	137.425	91.2838	275.406	107.879	1.34993	3.64e-08	5.2e-07	Abcc10	17	46116042	46140141	-	6856	protein_coding	- && sp|Q8R4P9|MRP7_MOUSE ATP-binding cassette sub-family C member 10 OS=Mus musculus OX=10090 GN=Abcc10 PE=1 SV=1 && PF00005:ABC transporter|PF00664:ABC transporter transmembrane region	-
MGP_BALBcJ_G0018695	5868.9	5460.2	5109.41	1667.24	2805.51	2671.72	5479.51	2381.49	1.20212	3.73e-08	5.32e-07	Myo18a	11	76110561	76214187	+	14841	protein_coding	- && sp|Q9JMH9|MY18A_MOUSE Unconventional myosin-XVIIIa OS=Mus musculus OX=10090 GN=Myo18a PE=1 SV=2 && PF00063:Myosin head (motor domain)|PF00595:PDZ domain|PF01576:Myosin tail	-
MGP_BALBcJ_G0023894	103.09	121.42	118.015	24.0047	42.7545	30.0569	114.175	32.272	1.81862	3.75e-08	5.35e-07	Vmac	17	56647429	56651199	-	2279	protein_coding	- && sp|Q8BP01|VMAC_MOUSE Vimentin-type intermediate filament-associated coiled-coil protein OS=Mus musculus OX=10090 GN=Vmac PE=1 SV=1 && -	-
MGP_BALBcJ_G0027727	2773.49	4062.48	4048.19	1459.92	1839.46	1706.56	3628.05	1668.65	1.12043	3.78e-08	5.38e-07	Csf1	3	105480821	105500256	-	5282	protein_coding	- && sp|P07141|CSF1_MOUSE Macrophage colony-stimulating factor 1 OS=Mus musculus OX=10090 GN=Csf1 PE=1 SV=2 && -	-
MGP_BALBcJ_G0028681	151.922	160.349	208.585	67.6497	63.1139	51.208	173.619	60.6572	1.51632	3.81e-08	5.42e-07	Ppcs	4	116500847	116505671	-	1422	protein_coding	- && sp|Q8VDG5|PPCS_MOUSE Phosphopantothenate--cysteine ligase OS=Mus musculus OX=10090 GN=Ppcs PE=1 SV=1 && PF04127:DNA / pantothenate metabolism flavoprotein	-
MGP_BALBcJ_G0033727	1634.07	1598.85	1827.86	743.055	975.211	637.874	1686.93	785.38	1.10248	3.96e-08	5.63e-07	Ano8	8	69118402	69128286	-	3718	protein_coding	- && sp|Q6PB70|ANO8_MOUSE Anoctamin-8 OS=Mus musculus OX=10090 GN=Ano8 PE=1 SV=3 && PF04547:Calcium-activated chloride channel	-
MGP_BALBcJ_G0024575	1200.91	1077.95	1161.85	597.936	465.21	310.588	1146.91	457.911	1.32442	3.98e-08	5.66e-07	Cyb5a	18	82436273	82465635	+	2143	protein_coding	- && sp|P56395|CYB5_MOUSE Cytochrome b5 OS=Mus musculus OX=10090 GN=Cyb5a PE=1 SV=2 && PF00173:Cytochrome b5-like Heme/Steroid binding domain	-
MGP_BALBcJ_G0035812	288.472	283.623	273.539	921.999	611.797	542.137	281.878	691.978	-1.29558	4e-08	5.68e-07	Fam3a	X	69397721	69406495	-	2485	protein_coding	- && sp|Q9D8T0|FAM3A_MOUSE Protein FAM3A OS=Mus musculus OX=10090 GN=Fam3a PE=2 SV=1 && PF15711:Interleukin-like EMT inducer	-
MGP_BALBcJ_G0033174	92.2385	78.7841	91.4846	186.582	229.042	303.908	87.5024	239.844	-1.45413	4.01e-08	5.68e-07	Zfp941	7	141517916	141533022	-	4715	protein_coding	- && sp|Q8TB69|ZN519_HUMAN Zinc finger protein 519 OS=Homo sapiens OX=9606 GN=ZNF519 PE=2 SV=2 && PF01352:KRAB box|PF00096:Zinc finger, C2H2 type	-
novel.238	32.5548	38.0017	61.2947	4.36449	4.07186	2.22643	43.9504	3.55426	3.62259	4.03e-08	5.71e-07	-	15	48852508	48855694	-	1536	-	- && - && -	-
MGP_BALBcJ_G0018468	13205.5	12028	12150.1	3971.69	6876.36	5704.13	12461.2	5517.39	1.17534	4.07e-08	5.77e-07	Chd3	11	67460713	67487429	-	8413	protein_coding	- && sp|Q12873|CHD3_HUMAN Chromodomain-helicase-DNA-binding protein 3 OS=Homo sapiens OX=9606 GN=CHD3 PE=1 SV=3 && PF00628:PHD-finger|PF06465:Domain of Unknown Function (DUF1087)|PF08073:CHDNT (NUC034) domain|PF06461:Domain of Unknown Function (DUF1086)|PF08074:CHDCT2 (NUC038) domain|PF00271:Helicase conserved C-terminal domain|PF00176:SNF2 family N-terminal domain|PF00385:Chromo (CHRromatin Orga…	-
MGP_BALBcJ_G0005264	77.7697	67.6616	61.2947	8.72899	19.3413	8.90574	68.9087	12.3254	2.47297	4.14e-08	5.86e-07	2810433D01Rik	11	101636109	101640944	-	1205	lincRNA	- && - && -	-
MGP_BALBcJ_G0003041	93.1428	114.005	106.122	28.3692	36.6468	25.604	104.423	30.2067	1.78596	4.17e-08	5.89e-07	1700052K11Rik	11	104197162	104201302	-	3696	antisense	- && - && -	-
MGP_BALBcJ_G0030335	42.5021	28.733	28.3602	103.657	106.886	125.794	33.1984	112.112	-1.75456	4.37e-08	6.17e-07	Baiap2l1	5	144442790	144537715	-	3366	protein_coding	- && sp|Q9DBJ3|BI2L1_MOUSE Brain-specific angiogenesis inhibitor 1-associated protein 2-like protein 1 OS=Mus musculus OX=10090 GN=Baiap2l1 PE=1 SV=1 && PF08397:IRSp53/MIM homology domain|PF14604:Variant SH3 domain	-
MGP_BALBcJ_G0024318	958.557	1080.73	881.911	206.222	462.156	362.909	973.734	343.763	1.50149	4.57e-08	6.44e-07	Pcdhgc3	18	35041678	35077409	+	5499	protein_coding	- && sp|Q5DRA4|PCDGK_PANTR Protocadherin gamma-C3 OS=Pan troglodytes OX=9598 GN=PCDHGC3 PE=3 SV=1 && -	-
MGP_BALBcJ_G0030890	723.439	748.912	799.575	439.723	341.018	327.286	757.309	369.342	1.03607	4.68e-08	6.58e-07	Htra2	6	80854573	80858577	-	2946	protein_coding	- && sp|Q9JIY5|HTRA2_MOUSE Serine protease HTRA2, mitochondrial OS=Mus musculus OX=10090 GN=Htra2 PE=1 SV=2 && -	-
MGP_BALBcJ_G0028765	842.807	845.307	843.488	258.596	398.024	435.268	843.867	363.963	1.21313	4.78e-08	6.71e-07	Clspn	4	123772630	123809800	+	7187	protein_coding	- && sp|Q80YR7|CLSPN_MOUSE Claspin OS=Mus musculus OX=10090 GN=Clspn PE=1 SV=2 && -	-
MGP_BALBcJ_G0025414	738.813	793.402	910.272	2272.81	1396.65	1839.04	814.162	1836.16	-1.17318	5.05e-08	7.07e-07	Uap1l1	2	22454136	22459929	-	4071	protein_coding	- && sp|Q3TW96|UAP1L_MOUSE UDP-N-acetylhexosamine pyrophosphorylase-like protein 1 OS=Mus musculus OX=10090 GN=Uap1l1 PE=1 SV=1 && -	-
MGP_BALBcJ_G0015539	100.377	63.0273	67.6986	16.3669	19.3413	11.1322	77.0344	15.6135	2.29836	5.11e-08	7.15e-07	Gm20033	5	62589236	62691293	-	3119	processed_transcript	- && - && -	-
MGP_BALBcJ_G0021878	291.184	259.524	232.371	560.838	478.444	624.515	261.026	554.599	-1.08677	5.34e-08	7.47e-07	Zfat	15	65239918	65417204	-	7321	protein_coding	- && sp|Q7TS63|ZFAT_MOUSE Zinc finger protein ZFAT OS=Mus musculus OX=10090 GN=Zfat PE=1 SV=2 && PF13909:C2H2-type zinc-finger domain	-
MGP_BALBcJ_G0027683	1508.37	1521.92	1619.28	487.732	841.857	409.664	1549.86	579.751	1.41797	5.49e-08	7.65e-07	Mov10	3	102521770	102544835	-	5607	protein_coding	- && sp|P23249|MOV10_MOUSE Putative helicase MOV-10 OS=Mus musculus OX=10090 GN=Mov10 PE=1 SV=2 && PF13604:AAA domain|PF13087:AAA domain	-
MGP_BALBcJ_G0019719	388.849	366.114	367.768	152.757	183.234	194.813	374.244	176.935	1.08076	5.67e-08	7.9e-07	Fancm	12	62615136	62671311	+	7801	protein_coding	- && sp|Q8BGE5|FANCM_MOUSE Fanconi anemia group M protein homolog OS=Mus musculus OX=10090 GN=Fancm PE=1 SV=3 && PF04851:Type III restriction enzyme, res subunit|PF00271:Helicase conserved C-terminal domain|PF16783:FANCM to MHF binding domain|PF02732:ERCC4 domain	-
MGP_BALBcJ_G0028637	507.312	521.829	488.528	896.904	1127.91	1604.15	505.889	1209.65	-1.25758	5.71e-08	7.95e-07	Slc6a9	4	114887750	114931220	+	4962	protein_coding	- && sp|P28571|SC6A9_MOUSE Sodium- and chloride-dependent glycine transporter 1 OS=Mus musculus OX=10090 GN=Slc6a9 PE=1 SV=3 && PF00209:Sodium:neurotransmitter symporter family	-
MGP_BALBcJ_G0022104	355.39	357.772	338.493	129.844	149.641	63.4534	350.552	114.313	1.61461	5.74e-08	7.98e-07	Cenpm	15	79852634	79863569	-	1201	protein_coding	- && sp|Q9CQA0|CENPM_MOUSE Centromere protein M OS=Mus musculus OX=10090 GN=Cenpm PE=2 SV=1 && PF11111:Centromere protein M (CENP-M)	-
MGP_BALBcJ_G0033621	2059.99	1987.21	1973.32	4785.67	4172.64	3204.95	2006.84	4054.42	-1.0146	5.98e-08	8.29e-07	Msmo1	8	62290319	62305950	-	6129	protein_coding	- && sp|Q9CRA4|MSMO1_MOUSE Methylsterol monooxygenase 1 OS=Mus musculus OX=10090 GN=Msmo1 PE=1 SV=1 && -	-
MGP_BALBcJ_G0022043	1313.95	1528.41	1579.94	5398.88	3001.98	2950.03	1474.1	3783.63	-1.35992	6.07e-08	8.39e-07	Kdelr3	15	77041072	77052377	+	1414	protein_coding	- && sp|Q8R1L4|ERD23_MOUSE ER lumen protein-retaining receptor 3 OS=Mus musculus OX=10090 GN=Kdelr3 PE=1 SV=1 && PF00810:ER lumen protein retaining receptor	-
MGP_BALBcJ_G0017737	13.5645	21.318	11.893	99.2923	51.9162	87.9442	15.5918	79.7176	-2.35374	6.08e-08	8.39e-07	Avil	10	125752189	125772314	+	3398	protein_coding	- && sp|O88398|AVIL_MOUSE Advillin OS=Mus musculus OX=10090 GN=Avil PE=1 SV=2 && PF00626:Gelsolin repeat|PF02209:Villin headpiece domain	-
MGP_BALBcJ_G0034023	1503.85	1711	1580.85	5578.92	2840.12	3609.05	1598.57	4009.36	-1.32655	6.36e-08	8.76e-07	Atp6v0d1	8	103688940	103736961	-	1793	protein_coding	- && sp|P51863|VA0D1_MOUSE V-type proton ATPase subunit d 1 OS=Mus musculus OX=10090 GN=Atp6v0d1 PE=1 SV=2 && PF01992:ATP synthase (C/AC39) subunit	-
MGP_BALBcJ_G0027003	1033.61	1211.42	1122.52	253.141	409.222	564.401	1122.52	408.921	1.45701	6.37e-08	8.76e-07	Zfp512b	2	180913844	180924550	-	6816	protein_coding	- && sp|Q96KM6|Z512B_HUMAN Zinc finger protein 512B OS=Homo sapiens OX=9606 GN=ZNF512B PE=1 SV=1 && -	-
MGP_BALBcJ_G0027944	1044.47	1016.78	911.186	3770.92	1994.19	2038.3	990.81	2601.14	-1.39241	6.39e-08	8.79e-07	Gng5	3	144453808	144459573	+	2765	protein_coding	- && sp|P63217|GBG5_BOVIN Guanine nucleotide-binding protein G(I)/G(S)/G(O) subunit gamma-5 OS=Bos taurus OX=9913 GN=GNG5 PE=1 SV=1 && -	-
MGP_BALBcJ_G0031287	253.204	305.868	307.388	641.581	517.126	626.741	288.82	595.149	-1.04287	6.52e-08	8.96e-07	D6Wsu163e	6	125026235	125060546	+	6763	protein_coding	- && sp|Q91YN0|CL004_MOUSE Protein C12orf4 homolog OS=Mus musculus OX=10090 GN=D6Wsu163e PE=1 SV=1 && PF10154:Uncharacterized conserved protein (DUF2362)	-
MGP_BALBcJ_G0021945	400.605	486.607	567.204	182.218	207.665	243.795	484.806	211.226	1.19885	6.54e-08	8.98e-07	Parp10	15	73538973	73551882	-	4275	protein_coding	- && sp|Q8CIE4|PAR10_MOUSE Protein mono-ADP-ribosyltransferase PARP10 OS=Mus musculus OX=10090 GN=Parp10 PE=2 SV=1 && -	-
MGP_BALBcJ_G0025316	1431.51	1372.7	1209.43	401.533	675.929	643.44	1337.88	573.634	1.22151	6.56e-08	9e-07	Pfkfb3	2	8478833	8563224	-	7561	protein_coding	- && sp|Q16875|F263_HUMAN 6-phosphofructo-2-kinase/fructose-2,6-bisphosphatase 3 OS=Homo sapiens OX=9606 GN=PFKFB3 PE=1 SV=1 && PF00300:Histidine phosphatase superfamily (branch 1)|PF01591:6-phosphofructo-2-kinase	-
MGP_BALBcJ_G0016115	124.793	133.469	115.271	24.0047	49.8803	31.1701	124.511	35.0184	1.82514	6.9e-08	9.46e-07	Glb1l	1	73181853	73194498	-	5897	protein_coding	- && sp|Q8VC60|GLB1L_MOUSE Beta-galactosidase-1-like protein OS=Mus musculus OX=10090 GN=Glb1l PE=1 SV=1 && PF01301:Glycosyl hydrolases family 35	-
MGP_BALBcJ_G0023883	2552.84	2750.03	2641.16	879.446	1507.61	1184.46	2648.01	1190.51	1.15309	7.12e-08	9.73e-07	Uhrf1	17	56224133	56244277	+	4286	protein_coding	- && sp|Q8VDF2|UHRF1_MOUSE E3 ubiquitin-protein ligase UHRF1 OS=Mus musculus OX=10090 GN=Uhrf1 PE=1 SV=2 && PF02182:SAD/SRA domain|PF00240:Ubiquitin family|PF12148:Tandem tudor domain within UHRF1|PF00628:PHD-finger	-
MGP_BALBcJ_G0018146	4.5215	1.85374	1.82969	40.3716	43.7725	26.7172	2.73498	36.9538	-3.75365	7.15e-08	9.77e-07	MGP_BALBcJ_G0018146	11	46175627	46191123	+	7004	protein_coding	- && sp|Q923T7|TRIM7_MOUSE E3 ubiquitin-protein ligase TRIM7 OS=Mus musculus OX=10090 GN=Trim7 PE=2 SV=2 && PF00622:SPRY domain|PF13765:SPRY-associated domain	-
MGP_BALBcJ_G0034716	193.52	164.056	171.076	546.653	408.204	335.078	176.217	429.978	-1.28682	7.27e-08	9.92e-07	Tagln	9	42998547	43004971	-	1586	protein_coding	- && sp|P37804|TAGL_MOUSE Transgelin OS=Mus musculus OX=10090 GN=Tagln PE=1 SV=3 && PF00307:Calponin homology (CH) domain|PF00402:Calponin family repeat	-
MGP_BALBcJ_G0036060	188.094	169.617	193.032	57.8296	83.4732	44.5287	183.581	61.9438	1.56377	7.4e-08	1.01e-06	Bhlhb9	X	131027569	131032845	+	2978	protein_coding	- && sp|Q6PB60|BHLH9_MOUSE Protein BHLHb9 OS=Mus musculus OX=10090 GN=Bhlhb9 PE=2 SV=1 && PF04826:Armadillo-like	-
MGP_BALBcJ_G0029535	887.118	887.016	784.023	310.97	482.516	380.72	852.719	391.402	1.12274	7.54e-08	1.03e-06	Pcdh7	5	55506216	55928366	+	10613	protein_coding	- && sp|O60245|PCDH7_HUMAN Protocadherin-7 OS=Homo sapiens OX=9606 GN=PCDH7 PE=1 SV=2 && PF08374:Protocadherin|PF08266:Cadherin-like|PF00028:Cadherin domain	-
MGP_BALBcJ_G0021821	325.548	335.527	289.091	530.286	917.187	1011.91	316.722	819.796	-1.37211	7.73e-08	1.05e-06	Deptor	15	52259371	52409009	+	8874	protein_coding	- && sp|Q570Y9|DPTOR_MOUSE DEP domain-containing mTOR-interacting protein OS=Mus musculus OX=10090 GN=Deptor PE=1 SV=2 && PF00610:Domain found in Dishevelled, Egl-10, and Pleckstrin (DEP)	-
MGP_BALBcJ_G0031501	58.7795	47.2704	62.2095	5.45562	8.14372	13.3586	56.0865	8.98598	2.64621	7.79e-08	1.06e-06	Cacng8	7	300609	326429	+	2276	protein_coding	- && sp|Q8VHW2|CCG8_MOUSE Voltage-dependent calcium channel gamma-8 subunit OS=Mus musculus OX=10090 GN=Cacng8 PE=1 SV=1 && PF00822:PMP-22/EMP/MP20/Claudin family	-
MGP_BALBcJ_G0023397	792.166	806.378	743.77	302.241	450.959	293.889	780.771	349.03	1.16055	7.85e-08	1.07e-06	Zfp523	17	26920277	26949533	+	3991	protein_coding	- && sp|Q8BMU0|ZNF76_MOUSE Zinc finger protein 76 OS=Mus musculus OX=10090 GN=Znf76 PE=2 SV=1 && PF00096:Zinc finger, C2H2 type	-
MGP_BALBcJ_G0031290	190.807	190.009	186.629	485.55	337.965	617.836	189.148	480.45	-1.34423	7.87e-08	1.07e-06	Tigar	6	125168735	125188003	-	3635	protein_coding	- && sp|Q8BZA9|TIGAR_MOUSE Fructose-2,6-bisphosphatase TIGAR OS=Mus musculus OX=10090 GN=Tigar PE=1 SV=1 && -	-
MGP_BALBcJ_G0034423	520.876	508.852	542.504	272.781	280.958	212.625	524.077	255.455	1.03598	7.95e-08	1.08e-06	Tmed1	9	18288585	18291391	-	1487	protein_coding	- && sp|Q3V009|TMED1_MOUSE Transmembrane emp24 domain-containing protein 1 OS=Mus musculus OX=10090 GN=Tmed1 PE=1 SV=1 && PF01105:emp24/gp25L/p24 family/GOLD	-
MGP_BALBcJ_G0033645	252.3	290.111	231.456	553.2	480.48	527.665	257.955	520.448	-1.01253	7.98e-08	1.08e-06	Zfp930	8	66788920	66810893	+	2892	protein_coding	- && sp|E9QAG8|ZN431_MOUSE Zinc finger protein 431 OS=Mus musculus OX=10090 GN=Znf431 PE=1 SV=1 && PF01352:KRAB box|PF00096:Zinc finger, C2H2 type	-
MGP_BALBcJ_G0019228	513.642	389.286	367.768	837.983	1036.29	1760	423.565	1211.42	-1.51584	8.06e-08	1.09e-06	Tanc2	11	104609520	104953454	+	16574	protein_coding	- && sp|A2A690|TANC2_MOUSE Protein TANC2 OS=Mus musculus OX=10090 GN=Tanc2 PE=1 SV=1 && PF12796:Ankyrin repeats (3 copies)	-
MGP_BALBcJ_G0019642	551.623	553.342	504.08	132.026	256.527	92.397	536.348	160.317	1.7402	8.1e-08	1.1e-06	Etv1	12	36138640	36228270	+	5892	protein_coding	- && sp|P41164|ETV1_MOUSE ETS translocation variant 1 OS=Mus musculus OX=10090 GN=Etv1 PE=1 SV=1 && -	-
novel.497	170.913	177.032	119.845	29.4603	62.0959	38.9626	155.93	43.5063	1.83761	8.15e-08	1.1e-06	-	5	104450255	104454501	+	3201	-	- && - && -	-
MGP_BALBcJ_G0032223	0	0.926871	0	54.5562	23.4132	45.6419	0.308957	41.2038	-6.97156	8.16e-08	1.1e-06	Fgf21	7	45001408	45002991	-	930	protein_coding	- && sp|Q9JJN1|FGF21_MOUSE Fibroblast growth factor 21 OS=Mus musculus OX=10090 GN=Fgf21 PE=2 SV=1 && PF00167:Fibroblast growth factor	-
MGP_BALBcJ_G0034285	210.702	249.328	257.072	100.383	94.6708	52.3212	239.034	82.4585	1.53368	8.41e-08	1.13e-06	Casp12	9	2008273	2033533	+	3854	protein_coding	- && sp|O08736|CASPC_MOUSE Caspase-12 OS=Mus musculus OX=10090 GN=Casp12 PE=1 SV=1 && PF00656:Caspase domain	-
novel.696	39.7892	41.7092	46.6571	0	1.01797	0	42.7185	0.339322	6.79557	8.43e-08	1.14e-06	-	LVXK01034104.1	1	2368	+	1854	-	- && sp|P11369|LORF2_MOUSE LINE-1 retrotransposable element ORF2 protein OS=Mus musculus OX=10090 GN=Pol PE=1 SV=2 && -	-
MGP_BALBcJ_G0024696	175.434	177.959	208.585	72.0142	80.4193	47.8683	187.326	66.7673	1.48583	8.49e-08	1.14e-06	Slc25a45	19	2713350	2721299	+	2641	protein_coding	- && sp|Q8CFJ7|S2545_MOUSE Solute carrier family 25 member 45 OS=Mus musculus OX=10090 GN=Slc25a45 PE=1 SV=1 && PF00153:Mitochondrial carrier protein	-
MGP_BALBcJ_G0029914	576.039	586.71	550.737	220.407	326.767	236.002	571.162	261.059	1.12838	8.63e-08	1.16e-06	Mmab	5	113933313	113945987	-	3670	protein_coding	- && sp|Q9D273|MMAB_MOUSE Corrinoid adenosyltransferase OS=Mus musculus OX=10090 GN=Mmab PE=1 SV=1 && PF01923:Cobalamin adenosyltransferase	-
MGP_BALBcJ_G0001652	48.8322	53.7585	27.4454	3.27337	5.08983	0	43.3454	2.78773	3.93404	8.93e-08	1.2e-06	MGP_BALBcJ_G0001652	5	103194306	103195555	+	1250	TEC	- && - && -	-
MGP_BALBcJ_G0023936	2010.26	1914.92	2031.87	5150.1	3194.38	4222.43	1985.68	4188.97	-1.07689	9.05e-08	1.21e-06	Vapa	17	65626496	65659959	-	1634	protein_coding	- && sp|Q9WV55|VAPA_MOUSE Vesicle-associated membrane protein-associated protein A OS=Mus musculus OX=10090 GN=Vapa PE=1 SV=2 && PF00635:MSP (Major sperm protein) domain	-
MGP_BALBcJ_G0029702	24.4161	63.9541	78.6767	7.63787	2.03593	0	55.6823	3.2246	4.11133	9.2e-08	1.23e-06	Cxcl5	5	89125105	89127227	+	1807	protein_coding	- && sp|P50228|CXCL5_MOUSE C-X-C motif chemokine 5 OS=Mus musculus OX=10090 GN=Cxcl5 PE=1 SV=2 && -	-
MGP_BALBcJ_G0035234	165.487	213.18	209.5	897.995	426.528	460.872	196.056	595.131	-1.60184	9.27e-08	1.24e-06	Nat6	9	105145168	105150339	+	3158	protein_coding	- && sp|Q91ZJ9|HYAL1_MOUSE Hyaluronidase-1 OS=Mus musculus OX=10090 GN=Hyal1 PE=1 SV=3 && PF00583:Acetyltransferase (GNAT) family	-
MGP_BALBcJ_G0030866	3571.08	3970.72	3853.33	13283.3	8078.57	6841.83	3798.38	9401.25	-1.30747	9.27e-08	1.24e-06	MGP_BALBcJ_G0030866	6	70718050	70719457	-	1282	protein_coding	- && sp|P63314|TYB10_HORSE Thymosin beta-10 OS=Equus caballus OX=9796 GN=TMSB10 PE=1 SV=2 && -	-
MGP_BALBcJ_G0018455	105.803	102.883	130.823	437.541	264.671	251.587	113.17	317.933	-1.48999	9.31e-08	1.24e-06	Borcs6	11	67172323	67174184	+	1862	protein_coding	- && sp|Q9D6W8|BORC6_MOUSE BLOC-1-related complex subunit 6 OS=Mus musculus OX=10090 GN=Borcs6 PE=1 SV=1 && PF10157:BLOC-1-related complex sub-unit 6	-
MGP_BALBcJ_G0026403	3988.86	3915.1	3700.55	960.189	1840.48	1840.15	3868.17	1546.94	1.32217	9.63e-08	1.28e-06	Fbn1	2	123543566	123749416	-	12128	protein_coding	- && sp|Q61554|FBN1_MOUSE Fibrillin-1 OS=Mus musculus OX=10090 GN=Fbn1 PE=1 SV=2 && PF14670:Coagulation Factor Xa inhibitory site|PF07645:Calcium-binding EGF domain|PF18193:Fibrillin 1 unique N-terminal domain|PF00683:TB domain|PF12662:Complement Clr-like EGF-like	-
MGP_BALBcJ_G0036901	15.3731	12.9762	21.9563	53.4651	81.4372	114.661	16.7685	83.1879	-2.30979	1e-07	1.33e-06	Gm16310	16	89327551	89329469	+	956	sense_intronic	- && - && -	-
MGP_BALBcJ_G0033200	66.9182	59.3198	68.6134	242.229	179.162	141.379	64.9505	187.59	-1.53011	1.01e-07	1.34e-06	Rassf7	7	141947203	141949629	+	1512	protein_coding	- && sp|Q9DD19|RASF7_MOUSE Ras association domain-containing protein 7 OS=Mus musculus OX=10090 GN=Rassf7 PE=2 SV=2 && PF00788:Ras association (RalGDS/AF-6) domain	-
MGP_BALBcJ_G0017126	329.165	325.332	362.279	824.889	563.953	824.894	338.925	737.912	-1.12206	1.01e-07	1.34e-06	Ostm1	10	40204082	40324725	+	7211	protein_coding	- && sp|Q8BGT0|OSTM1_MOUSE Osteopetrosis-associated transmembrane protein 1 OS=Mus musculus OX=10090 GN=Ostm1 PE=1 SV=1 && PF09777:Osteopetrosis-associated transmembrane protein 1 precursor	-
MGP_BALBcJ_G0026414	36.172	54.6854	53.0611	6.54674	8.14372	2.22643	47.9728	5.63897	3.0765	1.01e-07	1.34e-06	Atp8b4	2	124547916	124728015	-	6659	protein_coding	- && sp|Q8TF62|AT8B4_HUMAN Probable phospholipid-transporting ATPase IM OS=Homo sapiens OX=9606 GN=ATP8B4 PE=1 SV=3 && PF16212:Phospholipid-translocating P-type ATPase C-terminal|PF16209:Phospholipid-translocating ATPase N-terminal|PF13246:Cation transport ATPase (P-type)	-
MGP_BALBcJ_G0027918	1148.46	1179.91	1236.87	3250.46	2129.58	2205.28	1188.41	2528.44	-1.08916	1.02e-07	1.35e-06	Lmo4	3	142046228	142063776	-	3529	protein_coding	- && sp|Q3SWZ8|LMO4_BOVIN LIM domain transcription factor LMO4 OS=Bos taurus OX=9913 GN=LMO4 PE=2 SV=1 && PF00412:LIM domain	-
MGP_BALBcJ_G0024656	194.424	239.133	222.308	584.842	582.276	380.72	218.622	515.946	-1.23928	1.02e-07	1.35e-06	Tmem151a	19	1885797	1906134	-	4807	protein_coding	- && sp|Q6GQT5|T151A_MOUSE Transmembrane protein 151A OS=Mus musculus OX=10090 GN=Tmem151a PE=1 SV=1 && -	-
MGP_BALBcJ_G0031762	177.243	170.544	213.159	721.233	455.031	367.362	186.982	514.542	-1.46033	1.05e-07	1.38e-06	Trappc6a	7	17361008	17368938	+	1317	protein_coding	- && sp|Q78XR0|TPC6A_MOUSE Trafficking protein particle complex subunit 6A OS=Mus musculus OX=10090 GN=Trappc6a PE=1 SV=1 && PF04051:Transport protein particle (TRAPP) component	-
MGP_BALBcJ_G0018328	121.176	153.861	128.078	308.788	265.689	333.965	134.372	302.814	-1.17194	1.06e-07	1.39e-06	Iba57	11	57070630	57079722	-	4874	protein_coding	- && sp|Q8CAK1|CAF17_MOUSE Putative transferase CAF17 homolog, mitochondrial OS=Mus musculus OX=10090 GN=Iba57 PE=1 SV=1 && -	-
MGP_BALBcJ_G0027437	47.9279	37.0749	32.9344	0	4.07186	0	39.3124	1.35729	4.79647	1.06e-07	1.4e-06	Npr1	3	87696008	87711879	-	4826	protein_coding	- && sp|P18293|ANPRA_MOUSE Atrial natriuretic peptide receptor 1 OS=Mus musculus OX=10090 GN=Npr1 PE=1 SV=2 && PF01094:Receptor family ligand binding region|PF00211:Adenylate and Guanylate cyclase catalytic domain|PF07714:Protein tyrosine kinase	-
MGP_BALBcJ_G0029125	209.797	229.864	234.201	388.44	538.504	605.59	224.621	510.845	-1.18545	1.08e-07	1.43e-06	Pik3cd	4	147608956	147666264	-	6259	protein_coding	- && sp|O35904|PK3CD_MOUSE Phosphatidylinositol 4,5-bisphosphate 3-kinase catalytic subunit delta isoform OS=Mus musculus OX=10090 GN=Pik3cd PE=1 SV=2 && PF02192:PI3-kinase family, p85-binding domain|PF00792:Phosphoinositide 3-kinase C2|PF00454:Phosphatidylinositol 3- and 4-kinase|PF00613:Phosphoinositide 3-kinase family, accessory domain (PIK domain)|PF00794:PI3-kinase family, ras-binding domain	-
MGP_BALBcJ_G0027623	3505.97	3655.58	4010.68	9462.22	6354.14	6937.57	3724.08	7584.64	-1.02618	1.12e-07	1.47e-06	MGP_BALBcJ_G0027623	3	95921126	95948315	-	2471	protein_coding	- && sp|Q61753|SERA_MOUSE D-3-phosphoglycerate dehydrogenase OS=Mus musculus OX=10090 GN=Phgdh PE=1 SV=3 && PF02826:D-isomer specific 2-hydroxyacid dehydrogenase, NAD binding domain|PF00389:D-isomer specific 2-hydroxyacid dehydrogenase, catalytic domain	-
MGP_BALBcJ_G0016905	489.226	491.242	504.995	1110.76	799.103	1076.48	495.154	995.449	-1.00716	1.14e-07	1.5e-06	Cr1l	1	194669533	194703388	-	10349	protein_coding	- && sp|Q64735|CR1L_MOUSE Complement component receptor 1-like protein OS=Mus musculus OX=10090 GN=Cr1l PE=1 SV=1 && PF00084:Sushi repeat (SCR repeat)	-
MGP_BALBcJ_G0024297	116.655	104.736	125.334	19.6402	43.7725	32.2833	115.575	31.8987	1.85327	1.16e-07	1.52e-06	Pcdhb22	18	34739494	34742280	+	2266	protein_coding	- && sp|Q5DRD3|PCDBF_PANTR Protocadherin beta-15 OS=Pan troglodytes OX=9598 GN=PCDHB15 PE=3 SV=1 && PF16492:Cadherin cytoplasmic C-terminal|PF00028:Cadherin domain	-
MGP_BALBcJ_G0030290	520.876	492.169	561.715	194.22	296.228	205.945	524.92	232.131	1.1759	1.16e-07	1.52e-06	Iqce	5	140791986	140833157	-	12044	protein_coding	- && sp|Q6PCQ0|IQCE_MOUSE IQ domain-containing protein E OS=Mus musculus OX=10090 GN=Iqce PE=1 SV=1 && -	-
MGP_BALBcJ_G0016934	406.935	464.363	442.785	1074.76	784.851	818.215	438.028	892.608	-1.02692	1.16e-07	1.52e-06	Katna1	10	4677249	4713954	+	2195	protein_coding	- && sp|Q9WV86|KTNA1_MOUSE Katanin p60 ATPase-containing subunit A1 OS=Mus musculus OX=10090 GN=Katna1 PE=1 SV=1 && PF09336:Vps4 C terminal oligomerisation domain|PF17862:AAA+ lid domain|PF00004:ATPase family associated with various cellular activities (AAA)	-
MGP_BALBcJ_G0031945	765.942	801.744	748.344	2393.93	1408.86	1527.33	772.01	1776.71	-1.20244	1.17e-07	1.52e-06	Sirt2	7	27073428	27095993	+	3572	protein_coding	- && sp|Q8VDQ8|SIR2_MOUSE NAD-dependent protein deacetylase sirtuin-2 OS=Mus musculus OX=10090 GN=Sirt2 PE=1 SV=2 && PF02146:Sir2 family	-
MGP_BALBcJ_G0003731	79.5783	87.1259	87.8252	10.9112	28.503	8.90574	84.8432	16.1067	2.38576	1.18e-07	1.54e-06	Gm37305	3	63023845	63028123	+	4279	antisense	- && sp|Q52KE7|CCNL1_MOUSE Cyclin-L1 OS=Mus musculus OX=10090 GN=Ccnl1 PE=1 SV=1 && -	-
MGP_BALBcJ_G0023476	111.229	141.811	118.93	31.6426	49.8803	35.623	123.99	39.0486	1.66331	1.19e-07	1.55e-06	Zfp799	17	31712200	31728102	-	6380	protein_coding	- && sp|Q7L945|ZN627_HUMAN Zinc finger protein 627 OS=Homo sapiens OX=9606 GN=ZNF627 PE=1 SV=1 && PF01352:KRAB box	-
MGP_BALBcJ_G0030392	685.459	802.671	655.944	157.122	333.893	295.003	714.691	262.006	1.44712	1.19e-07	1.55e-06	Brca2	5	151017228	151066422	+	13653	protein_coding	- && sp|P97929|BRCA2_MOUSE Breast cancer type 2 susceptibility protein homolog OS=Mus musculus OX=10090 GN=Brca2 PE=1 SV=2 && PF09121:Tower|PF09104:BRCA2, oligonucleotide/oligosaccharide-binding, domain 3|PF09169:BRCA2, helical|PF09103:BRCA2, oligonucleotide/oligosaccharide-binding, domain 1|PF00634:BRCA2 repeat	-
MGP_BALBcJ_G0032214	9893.04	9542.14	9078.93	37190.9	18737.7	18977	9504.7	24968.6	-1.39339	1.2e-07	1.56e-06	Ftl1-ps1	7	44833702	44835914	-	1678	protein_coding	- && sp|P29391|FRIL1_MOUSE Ferritin light chain 1 OS=Mus musculus OX=10090 GN=Ftl1 PE=1 SV=2 && PF00210:Ferritin-like domain	-
MGP_BALBcJ_G0027833	519.068	534.805	463.827	190.947	230.06	280.531	505.9	233.846	1.11362	1.2e-07	1.56e-06	Zgrf1	3	125457611	125526972	+	9282	protein_coding	- && sp|Q0VGT4|ZGRF1_MOUSE Protein ZGRF1 OS=Mus musculus OX=10090 GN=Zgrf1 PE=1 SV=2 && PF06839:GRF zinc finger|PF13086:AAA domain	-
MGP_BALBcJ_G0016539	4007.85	3959.59	3832.29	633.943	1666.41	1574.09	3933.25	1291.48	1.6066	1.21e-07	1.58e-06	Dhx9	1	152451992	152483895	-	9603	protein_coding	- && sp|O70133|DHX9_MOUSE ATP-dependent RNA helicase A OS=Mus musculus OX=10090 GN=Dhx9 PE=1 SV=2 && PF04408:Helicase associated domain (HA2)|PF00270:DEAD/DEAH box helicase|PF00035:Double-stranded RNA binding motif|PF00271:Helicase conserved C-terminal domain|PF07717:Oligonucleotide/oligosaccharide-binding (OB)-fold	-
MGP_BALBcJ_G0028746	212.51	278.988	241.519	67.6497	68.2037	119.114	244.339	84.9892	1.52548	1.24e-07	1.6e-06	Meaf6	4	122279675	122307998	+	5197	protein_coding	- && sp|Q2VPQ9|EAF6_MOUSE Chromatin modification-related protein MEAF6 OS=Mus musculus OX=10090 GN=Meaf6 PE=1 SV=1 && PF09340:Histone acetyltransferase subunit NuA4	-
MGP_BALBcJ_G0004126	174.53	176.106	253.412	39.2805	86.5271	42.3023	201.349	56.0366	1.84116	1.26e-07	1.63e-06	Tbx3os1	5	119207420	119313834	-	3170	antisense	- && - && -	-
MGP_BALBcJ_G0030274	927.811	1294.84	1374.1	295.695	592.456	241.568	1198.92	376.573	1.66984	1.27e-07	1.64e-06	Micall2	5	139815638	139845279	-	3846	protein_coding	- && sp|Q3TN34|MILK2_MOUSE MICAL-like protein 2 OS=Mus musculus OX=10090 GN=Micall2 PE=1 SV=1 && PF00307:Calponin homology (CH) domain|PF00412:LIM domain|PF12130:Bivalent Mical/EHBP Rab binding domain	-
MGP_BALBcJ_G0030507	762.324	739.643	739.195	2494.31	1417.01	1468.33	747.054	1793.22	-1.26319	1.27e-07	1.65e-06	Atp6v1f	6	26265745	26268524	+	1063	protein_coding	- && sp|Q9D1K2|VATF_MOUSE V-type proton ATPase subunit F OS=Mus musculus OX=10090 GN=Atp6v1f PE=1 SV=2 && -	-
MGP_BALBcJ_G0027190	379.806	381.871	448.274	1282.07	792.995	791.498	403.317	955.521	-1.24426	1.3e-07	1.68e-06	Rfxap	3	51714675	51719351	-	2243	protein_coding	- && sp|Q8VCG9|RFXAP_MOUSE Regulatory factor X-associated protein OS=Mus musculus OX=10090 GN=Rfxap PE=2 SV=2 && PF15289:Regulatory factor X-associated C-terminal binding domain	-
MGP_BALBcJ_G0036052	101.282	108.444	104.292	17.458	37.6647	31.1701	104.673	28.7643	1.8601	1.31e-07	1.7e-06	Zmat1	X	130039011	130077090	-	4361	protein_coding	- && sp|Q3V0C1|ZMAT1_MOUSE Zinc finger matrin-type protein 1 OS=Mus musculus OX=10090 GN=Zmat1 PE=1 SV=2 && -	-
MGP_BALBcJ_G0029446	1082.45	1110.39	1178.32	2917.66	1758.03	2806.42	1123.72	2494.04	-1.15007	1.34e-07	1.73e-06	Nop14	5	32333420	32354713	-	2730	protein_coding	- && sp|Q8R3N1|NOP14_MOUSE Nucleolar protein 14 OS=Mus musculus OX=10090 GN=Nop14 PE=1 SV=2 && PF04147:Nop14-like family	-
MGP_BALBcJ_G0024397	43.4064	62.1004	32.0196	2.18225	0	0	45.8421	0.727416	5.9995	1.37e-07	1.77e-06	Gykl1	18	50013260	50015249	+	1990	protein_coding	- && sp|Q64516|GLPK_MOUSE Glycerol kinase OS=Mus musculus OX=10090 GN=Gk PE=1 SV=2 && PF02782:FGGY family of carbohydrate kinases, C-terminal domain|PF00370:FGGY family of carbohydrate kinases, N-terminal domain	-
MGP_BALBcJ_G0024390	151.018	149.226	158.268	38.1893	66.1678	26.7172	152.838	43.6914	1.80117	1.49e-07	1.91e-06	Prr16	18	48418804	48611163	+	2224	protein_coding	- && sp|A3KMN5|LARGN_MOUSE Protein Largen OS=Mus musculus OX=10090 GN=Prr16 PE=2 SV=1 && PF15252:Domain of unknown function (DUF4589)	-
MGP_BALBcJ_G0028341	267.673	231.718	200.351	78.5609	112.994	81.2649	233.247	90.94	1.3569	1.49e-07	1.91e-06	Zfp618	4	59890496	60062383	+	9333	protein_coding	- && sp|Q80YY7|ZN618_MOUSE Zinc finger protein 618 OS=Mus musculus OX=10090 GN=Znf618 PE=2 SV=3 && -	-
MGP_BALBcJ_G0035195	623.062	604.32	689.794	336.066	346.108	253.814	639.059	311.996	1.03379	1.49e-07	1.92e-06	Ppm1m	9	103771352	103777019	-	3545	protein_coding	- && sp|Q8BU27|PPM1M_MOUSE Protein phosphatase 1M OS=Mus musculus OX=10090 GN=Ppm1m PE=2 SV=2 && PF00481:Protein phosphatase 2C	-
MGP_BALBcJ_G0027654	34.3634	30.5868	24.7008	118.932	76.3474	121.341	29.8837	105.54	-1.81874	1.54e-07	1.98e-06	Ngf	3	100161877	100212854	+	1469	protein_coding	- && sp|P01139|NGF_MOUSE Beta-nerve growth factor OS=Mus musculus OX=10090 GN=Ngf PE=1 SV=2 && PF00243:Nerve growth factor family	-
MGP_BALBcJ_G0020541	350.868	268.793	311.962	72.0142	108.922	21.1511	310.541	67.3625	2.2016	1.67e-07	2.14e-06	Mxd3	13	53003144	53007828	-	2075	protein_coding	- && sp|Q80US8|MAD3_MOUSE Max dimerization protein 3 OS=Mus musculus OX=10090 GN=Mxd3 PE=1 SV=1 && -	-
MGP_BALBcJ_G0024782	199.85	184.447	174.736	701.592	373.593	411.89	186.344	495.692	-1.41116	1.71e-07	2.18e-06	Bscl2	19	5895100	5906224	+	5897	protein_coding	- && sp|Q9Z2E9|BSCL2_MOUSE Seipin OS=Mus musculus OX=10090 GN=Bscl2 PE=1 SV=2 && -	-
MGP_BALBcJ_G0030543	281.237	272.5	285.432	1097.67	499.821	694.648	279.723	764.046	-1.44938	1.72e-07	2.19e-06	Bpgm	6	31347730	31375414	+	3588	protein_coding	- && sp|P15327|PMGE_MOUSE Bisphosphoglycerate mutase OS=Mus musculus OX=10090 GN=Bpgm PE=1 SV=2 && PF00300:Histidine phosphatase superfamily (branch 1)	-
MGP_BALBcJ_G0025221	1247.03	1213.27	1160.02	513.919	738.025	536.571	1206.78	596.172	1.01679	1.73e-07	2.21e-06	Pdcd4	19	51495129	51533439	+	2554	protein_coding	- && sp|Q61823|PDCD4_MOUSE Programmed cell death protein 4 OS=Mus musculus OX=10090 GN=Pdcd4 PE=1 SV=1 && PF02847:MA3 domain	-
MGP_BALBcJ_G0019772	311.983	335.527	354.045	918.726	618.923	640.1	333.852	725.916	-1.12046	1.75e-07	2.23e-06	Mnat1	12	70758898	70912448	+	5391	protein_coding	- && sp|P51949|MAT1_MOUSE CDK-activating kinase assembly factor MAT1 OS=Mus musculus OX=10090 GN=Mnat1 PE=1 SV=2 && PF06391:CDK-activating kinase assembly factor MAT1|PF17121:Zinc finger, C3HC4 type (RING finger)	-
MGP_BALBcJ_G0028181	254.108	212.254	246.094	115.659	100.779	80.1517	237.485	98.8631	1.26385	1.75e-07	2.23e-06	Tesk1	4	40170112	40176202	+	4398	protein_coding	- && sp|O70146|TESK1_MOUSE Dual specificity testis-specific protein kinase 1 OS=Mus musculus OX=10090 GN=Tesk1 PE=1 SV=3 && -	-
MGP_BALBcJ_G0030567	2365.65	2729.64	2242.29	3943.32	5025.7	5873.33	2445.86	4947.45	-1.01635	1.75e-07	2.23e-06	Zc3hav1	6	35201138	35254182	-	6452	protein_coding	- && sp|Q3UPF5|ZCCHV_MOUSE Zinc finger CCCH-type antiviral protein 1 OS=Mus musculus OX=10090 GN=Zc3hav1 PE=1 SV=1 && PF02825:WWE domain|PF00644:Poly(ADP-ribose) polymerase catalytic domain|PF18606:Zap helix turn helix N-terminal domain|PF18633:Zinc-finger antiviral protein (ZAP) zinc finger domain 3	-
MGP_BALBcJ_G0016010	5.4258	5.56123	6.40392	34.916	40.7186	48.9816	5.79698	41.5387	-2.84072	1.76e-07	2.24e-06	Ica1l	1	57924768	57984292	-	4693	protein_coding	- && sp|Q3TY65|ICA1L_MOUSE Islet cell autoantigen 1-like protein OS=Mus musculus OX=10090 GN=Ica1l PE=1 SV=1 && PF04629:Islet cell autoantigen ICA69, C-terminal domain|PF06456:Arfaptin-like domain	-
novel.563	912.438	874.04	884.656	230.227	422.456	433.042	890.378	361.908	1.29857	1.77e-07	2.25e-06	-	7	47088348	47089487	+	654	-	- && sp|P12894|POL_IPMAI Intracisternal A-particle Pol-related polyprotein (Fragment) OS=Mouse intracisternal a-particle IL3 OX=11754 PE=3 SV=1 && PF00075:RNase H|PF00665:Integrase core domain|PF02022:Integrase Zinc binding domain	-
MGP_BALBcJ_G0018368	560.666	570.026	587.331	1590.86	968.085	1173.33	572.674	1244.09	-1.11913	1.84e-07	2.33e-06	Tmem11	11	58847035	58861927	-	1745	protein_coding	- && sp|Q8BK08|TMM11_MOUSE Transmembrane protein 11, mitochondrial OS=Mus musculus OX=10090 GN=Tmem11 PE=1 SV=1 && -	-
MGP_BALBcJ_G0018948	126.602	146.446	115.271	25.0958	50.8983	41.189	129.439	39.0611	1.72545	1.87e-07	2.37e-06	Hoxb3	11	95107602	95131900	+	4251	protein_coding	- && sp|P09026|HXB3_MOUSE Homeobox protein Hox-B3 OS=Mus musculus OX=10090 GN=Hoxb3 PE=2 SV=4 && PF13293:Domain of unknown function (DUF4074)|PF00046:Homeodomain	-
MGP_BALBcJ_G0019699	77.7697	108.444	102.463	328.428	210.719	228.21	96.2255	255.786	-1.41037	1.88e-07	2.38e-06	Mipol1	12	54686157	54969889	+	9254	protein_coding	- && sp|Q9D9F8|MIPO1_MOUSE Mirror-image polydactyly gene 1 protein homolog OS=Mus musculus OX=10090 GN=Mipol1 PE=2 SV=1 && -	-
MGP_BALBcJ_G0034670	31.6505	40.7823	39.3384	193.129	76.3474	183.681	37.2571	151.052	-2.01845	1.89e-07	2.38e-06	Abcg4	9	41309765	41325641	-	5211	protein_coding	- && sp|Q9H172|ABCG4_HUMAN ATP-binding cassette sub-family G member 4 OS=Homo sapiens OX=9606 GN=ABCG4 PE=1 SV=2 && -	-
MGP_BALBcJ_G0036121	31.6505	44.4898	44.8274	0	6.10779	2.22643	40.3226	2.77808	3.83139	1.9e-07	2.4e-06	Rgag1	X	138235104	138239815	+	4104	protein_coding	- && sp|Q8NET4|RTL9_HUMAN Retrotransposon Gag-like protein 9 OS=Homo sapiens OX=9606 GN=RTL9 PE=1 SV=1 && -	-
MGP_BALBcJ_G0022743	34.3634	32.4405	35.679	3.27337	1.01797	2.22643	34.161	2.17259	3.98869	1.93e-07	2.44e-06	Wdr5b	16	32854675	32856458	+	1784	protein_coding	- && sp|Q9D7H2|WDR5B_MOUSE WD repeat-containing protein 5B OS=Mus musculus OX=10090 GN=Wdr5b PE=1 SV=1 && PF00400:WD domain, G-beta repeat	-
MGP_BALBcJ_G0021754	4091.05	4505.52	3741.72	975.465	1832.34	2032.73	4112.76	1613.51	1.34987	1.95e-07	2.45e-06	Vps13b	15	32444539	33011905	+	13370	protein_coding	- && sp|Q80TY5|VP13B_MOUSE Vacuolar protein sorting-associated protein 13B OS=Mus musculus OX=10090 GN=Vps13b PE=1 SV=3 && PF12624:N-terminal region of Chorein or VPS13|PF06650:SHR-binding domain of vacuolar-sorting associated protein 13|PF16909:Vacuolar-sorting-associated 13 protein C-terminal	-
MGP_BALBcJ_G0017533	339.112	314.209	344.897	90.5633	151.677	158.077	332.74	133.439	1.3178	1.99e-07	2.51e-06	Nuak1	10	82588457	82660428	-	5625	protein_coding	- && sp|Q641K5|NUAK1_MOUSE NUAK family SNF1-like kinase 1 OS=Mus musculus OX=10090 GN=Nuak1 PE=1 SV=1 && PF00069:Protein kinase domain	-
MGP_BALBcJ_G0021657	228.788	225.23	222.308	58.9207	112.994	71.2459	225.442	81.0536	1.47281	1.99e-07	2.51e-06	Card6	15	1934235	1948388	-	6995	protein_coding	- && sp|Q9BX69|CARD6_HUMAN Caspase recruitment domain-containing protein 6 OS=Homo sapiens OX=9606 GN=CARD6 PE=1 SV=2 && PF00619:Caspase recruitment domain	-
MGP_BALBcJ_G0033238	4242.07	4423.96	4620.89	11424.1	7355.82	8294.58	4428.97	9024.82	-1.02691	2e-07	2.51e-06	Ctsd	7	143134258	143151189	-	2519	protein_coding	- && sp|P18242|CATD_MOUSE Cathepsin D OS=Mus musculus OX=10090 GN=Ctsd PE=1 SV=1 && PF07966:A1 Propeptide|PF00026:Eukaryotic aspartyl protease	-
MGP_BALBcJ_G0035255	359.007	393.92	406.192	161.486	215.809	169.209	386.373	182.168	1.08348	2.03e-07	2.55e-06	Gmppb	9	105650725	105654284	+	2785	protein_coding	- && sp|Q8BTZ7|GMPPB_MOUSE Mannose-1-phosphate guanyltransferase beta OS=Mus musculus OX=10090 GN=Gmppb PE=1 SV=1 && -	-
MGP_BALBcJ_G0022658	38.8849	42.6361	40.2532	0	5.08983	5.56609	40.5914	3.55197	3.50858	2.08e-07	2.6e-06	Trp63	16	22481885	22696167	+	8391	protein_coding	- && sp|O88898|P63_MOUSE Tumor protein 63 OS=Mus musculus OX=10090 GN=Tp63 PE=1 SV=1 && PF07710:P53 tetramerisation motif|PF07647:SAM domain (Sterile alpha motif)|PF00870:P53 DNA-binding domain	-
MGP_BALBcJ_G0030039	179.956	161.276	170.161	410.262	313.533	351.777	170.464	358.524	-1.07209	2.11e-07	2.65e-06	Tmem120b	5	122835643	122885772	+	2864	protein_coding	- && sp|Q3TA38|T120B_MOUSE Transmembrane protein 120B OS=Mus musculus OX=10090 GN=Tmem120b PE=2 SV=1 && -	-
MGP_BALBcJ_G0029911	103.994	109.371	104.292	258.596	213.773	228.21	105.886	233.526	-1.14079	2.17e-07	2.71e-06	Myo1h	5	113789685	113867230	+	5927	protein_coding	- && sp|Q9D6A1|MYO1H_MOUSE Unconventional myosin-Ih OS=Mus musculus OX=10090 GN=Myo1h PE=2 SV=2 && -	-
MGP_BALBcJ_G0029609	295.706	319.771	330.259	118.932	137.425	170.322	315.245	142.227	1.14885	2.18e-07	2.72e-06	Scfd2	5	72175672	72500417	-	8153	protein_coding	- && sp|Q8BTY8|SCFD2_MOUSE Sec1 family domain-containing protein 2 OS=Mus musculus OX=10090 GN=Scfd2 PE=1 SV=1 && -	-
MGP_BALBcJ_G0019449	687.268	747.058	755.663	355.706	338.982	185.907	729.996	293.532	1.31369	2.18e-07	2.72e-06	Slc25a10	11	119755799	119763149	+	3457	protein_coding	- && sp|Q9QZD8|DIC_MOUSE Mitochondrial dicarboxylate carrier OS=Mus musculus OX=10090 GN=Slc25a10 PE=1 SV=2 && PF00153:Mitochondrial carrier protein	-
MGP_BALBcJ_G0029836	423.212	479.193	443.7	163.669	253.473	184.794	448.702	200.645	1.15973	2.25e-07	2.8e-06	Tmem175	5	107635899	107656599	+	5926	protein_coding	- && sp|Q9CXY1|TM175_MOUSE Endosomal/lysosomal potassium channel TMEM175 OS=Mus musculus OX=10090 GN=Tmem175 PE=1 SV=2 && PF06736:Protein of unknown function (DUF1211)	-
MGP_BALBcJ_G0017124	2114.25	2314.4	2259.67	6024.09	3763.42	4226.89	2229.44	4671.47	-1.06716	2.28e-07	2.84e-06	Snx3	10	40120954	40154892	+	1413	protein_coding	- && sp|Q1RMH8|SNX3_BOVIN Sorting nexin-3 OS=Bos taurus OX=9913 GN=SNX3 PE=2 SV=3 && PF00787:PX domain	-
MGP_BALBcJ_G0019884	46.1193	25.9524	63.1244	0	2.03593	0	45.0653	0.678644	5.98694	2.28e-07	2.84e-06	D030025P21Rik	12	82704168	82706531	+	2364	protein_coding	- && sp|O08999|LTBP2_MOUSE Latent-transforming growth factor beta-binding protein 2 OS=Mus musculus OX=10090 GN=Ltbp2 PE=1 SV=2 && -	-
MGP_BALBcJ_G0021819	246.874	241.913	311.048	135.299	82.4552	90.1706	266.612	102.642	1.37815	2.35e-07	2.92e-06	Dscc1	15	52222336	52236702	-	4429	protein_coding	- && sp|Q14AI0|DCC1_MOUSE Sister chromatid cohesion protein DCC1 OS=Mus musculus OX=10090 GN=DSCC1 PE=2 SV=1 && -	-
MGP_BALBcJ_G0020102	108.516	110.298	104.292	403.716	213.773	261.606	107.702	293.032	-1.44349	2.43e-07	3.01e-06	BC022687	12	111278602	111286227	+	1915	protein_coding	- && sp|Q8BHN9|CLBA1_MOUSE Uncharacterized protein CLBA1 OS=Mus musculus OX=10090 GN=Clba1 PE=2 SV=1 && PF15045:Clathrin-binding box of Aftiphilin, vesicle trafficking	-
MGP_BALBcJ_G0020791	2.7129	9.26871	6.40392	81.8343	26.4671	56.7741	6.12851	55.0252	-3.16765	2.54e-07	3.15e-06	Crhbp	13	93942947	93957272	-	1686	protein_coding	- && sp|Q60571|CRHBP_MOUSE Corticotropin-releasing factor-binding protein OS=Mus musculus OX=10090 GN=Crhbp PE=2 SV=1 && PF05428:Corticotropin-releasing factor binding protein (CRF-BP)	-
MGP_BALBcJ_G0035898	34.3634	18.5374	18.2969	87.2899	88.563	91.2838	23.7326	89.0456	-1.90629	2.64e-07	3.26e-06	Eda2r	X	92613719	92656904	-	5890	protein_coding	- && sp|Q8BX35|TNR27_MOUSE Tumor necrosis factor receptor superfamily member 27 OS=Mus musculus OX=10090 GN=Eda2r PE=2 SV=1 && PF00020:TNFR/NGFR cysteine-rich region	-
MGP_BALBcJ_G0006425	1.8086	5.56123	6.40392	56.7384	29.521	40.0758	4.59125	42.1118	-3.19859	2.64e-07	3.26e-06	Gm12603	4	86088797	86128238	+	765	lincRNA	- && - && -	-
MGP_BALBcJ_G0025154	1366.4	1564.56	1465.58	569.567	884.612	669.044	1465.51	707.741	1.04966	2.65e-07	3.26e-06	Sfxn3	19	42497959	42507191	+	2957	protein_coding	- && sp|Q91V61|SFXN3_MOUSE Sideroflexin-3 OS=Mus musculus OX=10090 GN=Sfxn3 PE=1 SV=1 && PF03820:Tricarboxylate carrier	-
MGP_BALBcJ_G0031576	217.936	255.817	300.069	674.314	518.144	495.382	257.941	562.614	-1.12511	2.66e-07	3.28e-06	Zfp787	7	3202645	3227293	-	1959	protein_coding	- && sp|Q8BIF9|ZN787_MOUSE Zinc finger protein 787 OS=Mus musculus OX=10090 GN=Znf787 PE=2 SV=3 && PF00096:Zinc finger, C2H2 type	-
novel.507	76.8654	65.8079	77.7619	154.94	214.791	181.454	73.4784	183.728	-1.32271	2.69e-07	3.31e-06	-	5	145480068	145484739	+	4672	-	- && sp|P21416|GAG_GALV Gag polyprotein OS=Gibbon ape leukemia virus OX=11840 GN=gag PE=3 SV=3 && PF00665:Integrase core domain	-
MGP_BALBcJ_G0028320	284.854	286.403	316.537	521.557	675.929	1009.69	295.931	735.725	-1.3137	2.72e-07	3.33e-06	Snx30	4	56648016	56748546	+	7804	protein_coding	- && sp|Q8CE50|SNX30_MOUSE Sorting nexin-30 OS=Mus musculus OX=10090 GN=Snx30 PE=1 SV=1 && PF03114:BAR domain|PF00787:PX domain	-
MGP_BALBcJ_G0035121	239.639	266.939	245.179	67.6497	128.264	84.6045	250.586	93.5059	1.41956	2.72e-07	3.34e-06	Pxylp1	9	94294641	94364591	-	6148	protein_coding	- && sp|Q8BHA9|PXYP1_MOUSE 2-phosphoxylose phosphatase 1 OS=Mus musculus OX=10090 GN=Pxylp1 PE=2 SV=1 && PF00328:Histidine phosphatase superfamily (branch 2)	-
MGP_BALBcJ_G0018525	278.524	257.67	290.921	66.5585	130.3	45.6419	275.705	80.8333	1.76654	2.77e-07	3.39e-06	Slc16a13	11	68371422	68375695	-	2601	protein_coding	- && sp|Q8CE94|MOT13_MOUSE Monocarboxylate transporter 13 OS=Mus musculus OX=10090 GN=Slc16a13 PE=2 SV=1 && PF07690:Major Facilitator Superfamily	-
MGP_BALBcJ_G0024219	1331.13	1503.39	1297.25	332.793	755.33	455.306	1377.26	514.476	1.41999	2.79e-07	3.41e-06	Egr1	18	32035327	32040658	+	4483	protein_coding	- && sp|P08046|EGR1_MOUSE Early growth response protein 1 OS=Mus musculus OX=10090 GN=Egr1 PE=1 SV=2 && -	-
MGP_BALBcJ_G0022857	992.016	1031.61	996.267	2733.26	1755.99	1842.37	1006.63	2110.54	-1.06802	2.85e-07	3.49e-06	Tfg	16	53525433	53552550	-	2292	protein_coding	- && sp|Q92734|TFG_HUMAN Protein TFG OS=Homo sapiens OX=9606 GN=TFG PE=1 SV=2 && -	-
MGP_BALBcJ_G0006770	54.258	52.8317	55.8056	7.63787	13.2336	11.1322	54.2984	10.6679	2.34369	2.86e-07	3.5e-06	Gm38102	5	122901772	122905525	+	2006	lincRNA	- && - && -	-
MGP_BALBcJ_G0018646	134.741	195.57	169.246	46.9183	70.2396	61.227	166.519	59.4616	1.48389	2.96e-07	3.62e-06	Dph1	11	73460881	73474881	-	2690	protein_coding	- && sp|Q5NCQ5|DPH1_MOUSE 2-(3-amino-3-carboxypropyl)histidine synthase subunit 1 OS=Mus musculus OX=10090 GN=Dph1 PE=1 SV=1 && PF01866:Putative diphthamide synthesis protein	-
MGP_BALBcJ_G0022086	2590.82	2660.12	2432.58	592.48	1251.08	1175.56	2561.17	1006.37	1.3475	2.99e-07	3.65e-06	Zc3h7b	15	79345698	79398471	+	5972	protein_coding	- && sp|Q9UGR2|Z3H7B_HUMAN Zinc finger CCCH domain-containing protein 7B OS=Homo sapiens OX=9606 GN=ZC3H7B PE=1 SV=2 && -	-
MGP_BALBcJ_G0029707	765.037	1902.87	2514.91	424.447	610.779	244.908	1727.61	426.711	2.01701	3e-07	3.66e-06	Cxcl1	5	89257869	89259743	+	1875	protein_coding	- && sp|P12850|GROA_MOUSE Growth-regulated alpha protein OS=Mus musculus OX=10090 GN=Cxcl1 PE=1 SV=1 && -	-
MGP_BALBcJ_G0015670	94.9514	87.1259	91.4846	242.229	185.27	204.832	91.1873	210.777	-1.20819	3.05e-07	3.71e-06	Gm16754	9	18003301	18010887	+	2581	processed_transcript	- && sp|Q5RG82|NS1BA_DANRE Influenza virus NS1A-binding protein homolog A OS=Danio rerio OX=7955 GN=ivns1abpa PE=2 SV=1 && -	-
novel.72	1046.27	950.97	725.473	1542.85	2112.28	2514.76	907.572	2056.63	-1.18016	3.08e-07	3.75e-06	-	10	117542207	117627975	-	27050	-	- && - && -	-
MGP_BALBcJ_G0019473	23276.7	23975.4	22213.4	7443.65	13290.6	11154.4	23155.1	10629.5	1.12323	3.08e-07	3.75e-06	Fasn	11	120077569	120096270	-	10947	protein_coding	- && sp|P19096|FAS_MOUSE Fatty acid synthase OS=Mus musculus OX=10090 GN=Fasn PE=1 SV=2 && PF00698:Acyl transferase domain|PF16197:Ketoacyl-synthetase C-terminal extension|PF00550:Phosphopantetheine attachment site|PF08659:KR domain|PF00109:Beta-ketoacyl synthase, N-terminal domain|PF00107:Zinc-binding dehydrogenase|PF14765:Polyketide synthase dehydratase|PF08242:Methyltransferase domain|PF02801:…	-
MGP_BALBcJ_G0031405	1914.4	2098.44	1909.28	599.027	1119.76	879.442	1974.04	866.077	1.18828	3.18e-07	3.87e-06	Atf7ip	6	135222547	135330377	+	21034	protein_coding	- && sp|Q7TT18|MCAF1_MOUSE Activating transcription factor 7-interacting protein 1 OS=Mus musculus OX=10090 GN=Atf7ip PE=1 SV=1 && PF16788:ATF-interacting protein binding domain|PF16794:Fibronectin-III type domain	-
MGP_BALBcJ_G0024231	146.496	150.153	124.419	41.4627	47.8444	62.3402	140.356	50.5491	1.47459	3.18e-07	3.87e-06	Prob1	18	32848340	32853227	-	4888	protein_coding	- && sp|E7EW31|PROB1_HUMAN Proline-rich basic protein 1 OS=Homo sapiens OX=9606 GN=PROB1 PE=2 SV=2 && PF15232:Domain of unknown function (DUF4585)	-
MGP_BALBcJ_G0027578	331.878	340.162	402.532	151.666	194.431	160.303	358.191	168.8	1.08439	3.28e-07	3.98e-06	Sv2a	3	93728302	93742600	+	4636	protein_coding	- && sp|Q9JIS5|SV2A_MOUSE Synaptic vesicle glycoprotein 2A OS=Mus musculus OX=10090 GN=Sv2a PE=1 SV=1 && PF07690:Major Facilitator Superfamily|PF13599:Pentapeptide repeats (9 copies)|PF00083:Sugar (and other) transporter	-
MGP_BALBcJ_G0025598	37.0763	36.148	34.7641	111.295	86.5271	142.492	35.9961	113.438	-1.6545	3.36e-07	4.07e-06	Cfap157	2	30052909	30059956	-	1779	protein_coding	- && sp|Q0VFX2|CF157_MOUSE Cilia- and flagella-associated protein 157 OS=Mus musculus OX=10090 GN=Cfap157 PE=1 SV=1 && -	-
MGP_BALBcJ_G0023831	109.42	127.908	137.227	20.7313	51.9162	30.0569	124.852	34.2348	1.86132	3.41e-07	4.13e-06	Trem2	17	48248712	48256458	+	4946	protein_coding	- && sp|Q99NH8|TREM2_MOUSE Triggering receptor expressed on myeloid cells 2 OS=Mus musculus OX=10090 GN=Trem2 PE=1 SV=1 && -	-
MGP_BALBcJ_G0031258	2874.77	2888.13	2841.51	989.649	1700	870.536	2868.14	1186.73	1.27279	3.42e-07	4.14e-06	Pianp	6	123076026	123082443	+	2866	protein_coding	- && sp|Q6P1B3|PIANP_MOUSE PILR alpha-associated neural protein OS=Mus musculus OX=10090 GN=Pianp PE=1 SV=1 && -	-
MGP_BALBcJ_G0020966	312.888	300.306	333.919	153.848	165.928	152.511	315.704	157.429	1.00342	3.47e-07	4.19e-06	Ngly1	14	8638883	8709861	+	5278	protein_coding	- && sp|Q9JI78|NGLY1_MOUSE Peptide-N(4)-(N-acetyl-beta-glucosaminyl)asparagine amidase OS=Mus musculus OX=10090 GN=Ngly1 PE=1 SV=2 && PF09409:PUB domain	-
MGP_BALBcJ_G0021800	301.132	266.012	323.855	516.101	593.474	714.686	297	608.087	-1.03359	3.47e-07	4.19e-06	Sybu	15	41716058	41833478	-	3599	protein_coding	- && sp|Q8BHS8|SYBU_MOUSE Syntabulin OS=Mus musculus OX=10090 GN=Sybu PE=1 SV=1 && PF15290:Golgi-localised syntaxin-1-binding clamp	-
MGP_BALBcJ_G0022302	168.2	140.884	154.609	40.3716	66.1678	61.227	154.564	55.9221	1.46535	3.5e-07	4.23e-06	Asic1	15	97670968	97703012	+	3775	protein_coding	- && sp|Q6NXK8|ASIC1_MOUSE Acid-sensing ion channel 1 OS=Mus musculus OX=10090 GN=Asic1 PE=1 SV=1 && -	-
MGP_BALBcJ_G0018076	3278.09	3076.29	2951.29	460.454	1517.79	896.14	3101.89	958.127	1.69458	3.52e-07	4.25e-06	Sh3pxd2b	11	29598485	29680476	+	9747	protein_coding	- && sp|A2AAY5|SPD2B_MOUSE SH3 and PX domain-containing protein 2B OS=Mus musculus OX=10090 GN=Sh3pxd2b PE=1 SV=1 && -	-
MGP_BALBcJ_G0033213	170.913	192.789	180.225	85.1076	62.0959	41.189	181.309	62.7975	1.52889	3.54e-07	4.26e-06	Pidd1	7	142177209	142183104	-	4528	protein_coding	- && sp|Q9ERV7|PIDD1_MOUSE p53-induced death domain-containing protein 1 OS=Mus musculus OX=10090 GN=Pidd1 PE=1 SV=1 && -	-
MGP_BALBcJ_G0017822	526.302	567.245	581.842	158.213	312.515	189.247	558.463	219.992	1.34257	3.56e-07	4.29e-06	Tmem198b	10	127619207	127623137	-	3230	protein_coding	- && sp|Q6DFQ7|TM198_XENTR Transmembrane protein 198 OS=Xenopus tropicalis OX=8364 GN=tmem198 PE=1 SV=1 && PF13886:Domain of unknown function (DUF4203)	-
MGP_BALBcJ_G0029276	58.7795	65.8079	75.0174	154.94	153.713	227.096	66.5349	178.583	-1.42371	3.78e-07	4.54e-06	Sema3e	5	11370853	11601185	+	9285	protein_coding	- && sp|P70275|SEM3E_MOUSE Semaphorin-3E OS=Mus musculus OX=10090 GN=Sema3e PE=1 SV=3 && PF01403:Sema domain|PF00047:Immunoglobulin domain	-
MGP_BALBcJ_G0031398	294.802	243.767	239.69	467.001	707.486	533.231	259.419	569.239	-1.1341	3.85e-07	4.63e-06	Fam234b	6	133862878	133911132	+	6881	protein_coding	- && sp|Q8BYI8|F234B_MOUSE Protein FAM234B OS=Mus musculus OX=10090 GN=Fam234b PE=1 SV=1 && -	-
MGP_BALBcJ_G0022046	56.0666	48.1973	43.9126	7.63787	10.1797	1.11322	49.3922	6.31025	2.9537	3.88e-07	4.65e-06	Fam227a	15	77154206	77203479	-	6612	protein_coding	- && sp|F5H4B4|F227A_HUMAN Protein FAM227A OS=Homo sapiens OX=9606 GN=FAM227A PE=1 SV=1 && PF14922:Protein of unknown function	-
MGP_BALBcJ_G0030673	183.573	161.276	188.458	54.5562	84.4911	69.0195	177.769	69.3556	1.35602	3.88e-07	4.66e-06	Krba1	6	45521083	45545442	+	14085	protein_coding	- && sp|Q6NXZ1|KRBA1_MOUSE Protein KRBA1 OS=Mus musculus OX=10090 GN=Krba1 PE=2 SV=2 && PF15287:KRBA1 family repeat	-
MGP_BALBcJ_G0025335	0.904299	4.63436	3.65938	33.8248	31.5569	35.623	3.06601	33.6682	-3.4611	3.94e-07	4.72e-06	Mrc1	2	11304507	11409556	+	6371	protein_coding	- && sp|Q61830|MRC1_MOUSE Macrophage mannose receptor 1 OS=Mus musculus OX=10090 GN=Mrc1 PE=1 SV=2 && PF00059:Lectin C-type domain|PF00040:Fibronectin type II domain|PF00652:Ricin-type beta-trefoil lectin domain	-
MGP_BALBcJ_G0028350	1258.78	1236.45	1310.97	3680.36	2262.94	2304.36	1268.74	2749.22	-1.11558	4e-07	4.78e-06	Atp6v1g1	4	60499631	60505618	+	1137	protein_coding	- && sp|Q9CR51|VATG1_MOUSE V-type proton ATPase subunit G 1 OS=Mus musculus OX=10090 GN=Atp6v1g1 PE=1 SV=3 && PF03179:Vacuolar (H+)-ATPase G subunit	-
MGP_BALBcJ_G0006099	232.405	212.254	189.373	72.0142	88.563	103.529	211.344	88.0355	1.26387	4e-07	4.78e-06	4632415L05Rik	3	16776433	16780429	+	3997	lincRNA	- && sp|A1A5P2|RRS1_RAT Ribosome biogenesis regulatory protein homolog OS=Rattus norvegicus OX=10116 GN=Rrs1 PE=2 SV=1 && -	-
MGP_BALBcJ_G0020458	203.467	176.106	181.139	77.4698	74.3115	36.7362	186.904	62.8391	1.57035	4.11e-07	4.9e-06	Gmpr	13	42890649	42929853	+	1871	protein_coding	- && sp|Q9DCZ1|GMPR1_MOUSE GMP reductase 1 OS=Mus musculus OX=10090 GN=Gmpr PE=1 SV=1 && PF00478:IMP dehydrogenase / GMP reductase domain	-
MGP_BALBcJ_G0015437	56.9709	40.7823	56.7204	4.36449	6.10779	13.3586	51.4912	7.94363	2.70402	4.29e-07	5.11e-06	4921531C22Rik	2	179275413	179277564	+	1904	processed_transcript	- && - && -	-
MGP_BALBcJ_G0031960	1593.38	1818.52	1707.1	4401.59	2866.59	3122.57	1706.33	3463.59	-1.02133	4.32e-07	5.14e-06	Psmd8	7	27506515	27512920	-	1520	protein_coding	- && sp|Q9CX56|PSMD8_MOUSE 26S proteasome non-ATPase regulatory subunit 8 OS=Mus musculus OX=10090 GN=Psmd8 PE=1 SV=2 && PF10075:CSN8/PSMD8/EIF3K family	-
MGP_BALBcJ_G0030086	874.457	767.45	739.195	3087.88	1560.54	1552.94	793.701	2067.12	-1.38088	4.4e-07	5.23e-06	MGP_BALBcJ_G0030086	5	125153787	125155157	-	535	protein_coding	- && sp|P0CG50|UBC_MOUSE Polyubiquitin-C OS=Mus musculus OX=10090 GN=Ubc PE=1 SV=2 && -	-
MGP_BALBcJ_G0020934	9638.02	10609	9487.87	14842.6	25230.3	29298.8	9911.62	23123.9	-1.22219	4.41e-07	5.24e-06	Flnb	14	110952	251144	+	10874	protein_coding	- && sp|Q80X90|FLNB_MOUSE Filamin-B OS=Mus musculus OX=10090 GN=Flnb PE=1 SV=3 && PF00307:Calponin homology (CH) domain|PF00630:Filamin/ABP280 repeat	-
MGP_BALBcJ_G0026455	28.9376	29.6599	39.3384	2.18225	2.03593	0	32.6453	1.40606	4.51756	4.44e-07	5.27e-06	Gm10762	2	127233011	127234147	-	1137	protein_coding	- && - && -	-
MGP_BALBcJ_G0023259	1373.63	1533.97	1531.45	649.219	902.935	555.495	1479.68	702.55	1.07408	4.51e-07	5.35e-06	Ccnf	17	22754113	22782458	-	3099	protein_coding	- && sp|P51944|CCNF_MOUSE Cyclin-F OS=Mus musculus OX=10090 GN=Ccnf PE=2 SV=2 && PF00646:F-box domain|PF02984:Cyclin, C-terminal domain|PF00134:Cyclin, N-terminal domain	-
MGP_BALBcJ_G0031686	149.209	162.202	183.884	332.793	340	320.607	165.099	331.133	-1.0043	4.54e-07	5.38e-06	Bbc3	7	13882806	13891431	+	2006	protein_coding	- && sp|Q99ML1|BBC3_MOUSE Bcl-2-binding component 3 OS=Mus musculus OX=10090 GN=Bbc3 PE=1 SV=1 && PF15826:Bcl-2-binding component 3, p53 upregulated modulator of apoptosis	-
MGP_BALBcJ_G0031967	97.6643	112.151	89.6549	219.316	245.33	204.832	99.8236	223.159	-1.16137	4.55e-07	5.39e-06	Dpf1	7	27676599	27690294	+	3528	protein_coding	- && sp|P56163|DPF1_RAT Zinc finger protein neuro-d4 OS=Rattus norvegicus OX=10116 GN=Dpf1 PE=2 SV=1 && PF14051:N-terminal domain of DPF2/REQ.|PF00628:PHD-finger	-
MGP_BALBcJ_G0011915	55.1623	58.3929	42.0829	10.9112	9.16169	10.019	51.8794	10.0306	2.37219	4.58e-07	5.42e-06	MGP_BALBcJ_G0011915	2	155563451	155564042	-	592	processed_pseudogene	- && sp|P51410|RL9_MOUSE 60S ribosomal protein L9 OS=Mus musculus OX=10090 GN=Rpl9 PE=1 SV=2 && PF00347:Ribosomal protein L6	-
MGP_BALBcJ_G0027835	275.811	278.988	247.923	64.3763	128.264	110.209	267.574	100.949	1.40487	4.63e-07	5.48e-06	Alpk1	3	125581621	125685607	-	6821	protein_coding	- && sp|Q9CXB8|ALPK1_MOUSE Alpha-protein kinase 1 OS=Mus musculus OX=10090 GN=Alpk1 PE=2 SV=2 && -	-
MGP_BALBcJ_G0036218	401.509	343.869	297.325	797.611	619.941	684.629	347.568	700.727	-1.01128	4.79e-07	5.66e-06	Vegfd	X	159630700	159665923	+	2402	protein_coding	- && sp|P97946|VEGFD_MOUSE Vascular endothelial growth factor D OS=Mus musculus OX=10090 GN=Vegfd PE=2 SV=1 && PF00341:PDGF/VEGF domain	-
MGP_BALBcJ_G0035215	768.654	793.402	880.082	2379.74	1475.03	1490.6	814.046	1781.79	-1.13008	4.82e-07	5.69e-06	Tex264	9	104231669	104259473	-	2892	protein_coding	- && sp|E9Q137|TX264_MOUSE Testis-expressed protein 264 homolog OS=Mus musculus OX=10090 GN=Tex264 PE=2 SV=1 && -	-
MGP_BALBcJ_G0032082	324.643	301.233	308.303	104.748	173.054	115.775	311.393	131.192	1.24505	4.85e-07	5.72e-06	Dpy19l3	7	34445284	34515573	-	11356	protein_coding	- && sp|Q71B07|D19L3_MOUSE Probable C-mannosyltransferase DPY19L3 OS=Mus musculus OX=10090 GN=Dpy19l3 PE=2 SV=2 && -	-
MGP_BALBcJ_G0032345	158.252	164.056	169.246	358.98	295.21	493.155	163.852	382.448	-1.22219	4.88e-07	5.75e-06	Lins1	7	66267757	66295082	+	5886	protein_coding	- && sp|Q3U1D0|LINES_MOUSE Protein Lines homolog 1 OS=Mus musculus OX=10090 GN=Lins1 PE=1 SV=2 && PF14694:Lines N-terminus|PF14695:Lines C-terminus	-
MGP_BALBcJ_G0015903	633.914	564.465	533.355	169.124	325.749	203.719	577.245	232.864	1.30841	4.97e-07	5.85e-06	Il1r1	1	37561115	37657094	+	6363	protein_coding	- && sp|P13504|IL1R1_MOUSE Interleukin-1 receptor type 1 OS=Mus musculus OX=10090 GN=Il1r1 PE=1 SV=1 && PF13895:Immunoglobulin domain|PF18452:Immunoglobulin domain|PF01582:TIR domain	-
MGP_BALBcJ_G0023741	241.448	246.548	263.476	68.7408	128.264	97.9631	250.49	98.3225	1.34717	5.04e-07	5.93e-06	Cyp39a1	17	43454854	43534582	+	3051	protein_coding	- && sp|Q9JKJ9|CP39A_MOUSE 24-hydroxycholesterol 7-alpha-hydroxylase OS=Mus musculus OX=10090 GN=Cyp39a1 PE=1 SV=1 && PF00067:Cytochrome P450	-
MGP_BALBcJ_G0028972	860.893	943.555	814.213	189.856	463.174	307.248	872.887	320.093	1.44647	5.14e-07	6.04e-06	Eif4g3	4	135364052	135577789	+	11345	protein_coding	- && sp|Q80XI3|IF4G3_MOUSE Eukaryotic translation initiation factor 4 gamma 3 OS=Mus musculus OX=10090 GN=Eif4g3 PE=1 SV=2 && PF02854:MIF4G domain|PF02847:MA3 domain|PF02020:eIF4-gamma/eIF5/eIF2-epsilon	-
MGP_BALBcJ_G0028214	449.437	389.286	461.997	1361.72	1106.53	686.855	433.573	1051.7	-1.27845	5.23e-07	6.15e-06	Grhpr	4	41729613	41738952	+	1603	protein_coding	- && sp|Q91Z53|GRHPR_MOUSE Glyoxylate reductase/hydroxypyruvate reductase OS=Mus musculus OX=10090 GN=Grhpr PE=1 SV=1 && PF02826:D-isomer specific 2-hydroxyacid dehydrogenase, NAD binding domain|PF00389:D-isomer specific 2-hydroxyacid dehydrogenase, catalytic domain	-
MGP_BALBcJ_G0025001	3638.9	3584.21	3121.45	1068.21	2050.18	1352.56	3448.19	1490.32	1.20999	5.41e-07	6.35e-06	Ermp1	19	26716799	26760029	-	9139	protein_coding	- && sp|Q3UVK0|ERMP1_MOUSE Endoplasmic reticulum metallopeptidase 1 OS=Mus musculus OX=10090 GN=Ermp1 PE=1 SV=2 && PF04389:Peptidase family M28	-
MGP_BALBcJ_G0017426	688.172	570.026	706.261	171.306	343.054	130.246	654.82	214.869	1.60612	5.42e-07	6.36e-06	Cirbp	10	78151241	78158608	+	2606	protein_coding	- && sp|P60826|CIRBP_CRIGR Cold-inducible RNA-binding protein OS=Cricetulus griseus OX=10029 GN=CIRBP PE=2 SV=1 && PF00076:RNA recognition motif. (a.k.a. RRM, RBD, or RNP domain)	-
MGP_BALBcJ_G0025345	165.487	143.665	102.463	44.7361	48.8623	48.9816	137.205	47.5267	1.52943	5.52e-07	6.47e-06	Skida1	2	15110391	15118757	-	4927	protein_coding	- && sp|Q80YR3|SKDA1_MOUSE SKI/DACH domain-containing protein 1 OS=Mus musculus OX=10090 GN=Skida1 PE=2 SV=1 && PF15223:Elongin BC and Polycomb repressive complex 2-associated protein|PF02437:SKI/SNO/DAC family	-
MGP_BALBcJ_G0024292	219.745	205.765	181.139	100.383	79.4013	82.3781	202.217	87.3876	1.2111	5.53e-07	6.47e-06	Pcdhb17	18	34705512	34710172	+	4661	protein_coding	- && sp|Q9NRJ7|PCDBG_HUMAN Protocadherin beta-16 OS=Homo sapiens OX=9606 GN=PCDHB16 PE=1 SV=3 && PF08266:Cadherin-like|PF16492:Cadherin cytoplasmic C-terminal|PF00028:Cadherin domain	-
MGP_BALBcJ_G0016481	390.657	345.723	374.172	141.846	210.719	131.36	370.184	161.308	1.19664	5.59e-07	6.54e-06	5730559C18Rik	1	135050856	135072156	-	4977	protein_coding	- && sp|Q7TN12|INAVA_MOUSE Innate immunity activator protein OS=Mus musculus OX=10090 GN=Inava PE=2 SV=1 && PF11819:Domain of unknown function (DUF3338)	-
MGP_BALBcJ_G0005618	94.9514	97.3215	101.548	15.2757	39.7007	18.9247	97.9403	24.6337	1.98378	5.7e-07	6.65e-06	A230028O05Rik	16	21856931	21866346	+	2793	lincRNA	- && - && -	-
MGP_BALBcJ_G0029213	2948.92	3091.12	3260.51	1152.23	1764.13	784.818	3100.18	1233.73	1.32903	5.79e-07	6.76e-06	Mxra8	4	153932039	153936356	+	2870	protein_coding	- && sp|Q9DBV4|MXRA8_MOUSE Matrix remodeling-associated protein 8 OS=Mus musculus OX=10090 GN=Mxra8 PE=1 SV=1 && PF07686:Immunoglobulin V-set domain	-
MGP_BALBcJ_G0016880	159.157	188.155	173.821	457.181	321.677	347.324	173.711	375.394	-1.11153	5.83e-07	6.78e-06	Tmem206	1	190909100	190935465	+	2246	protein_coding	- && sp|Q9D771|PACC1_MOUSE Proton-activated chloride channel OS=Mus musculus OX=10090 GN=Pacc1 PE=1 SV=1 && PF15122:TMEM206 protein family	-
MGP_BALBcJ_G0035162	1465.87	1442.21	1396.05	2113.51	4134.98	5144.18	1434.71	3797.55	-1.40431	5.83e-07	6.78e-06	Amotl2	9	100258557	100276311	+	6292	protein_coding	- && sp|Q8K371|AMOL2_MOUSE Angiomotin-like protein 2 OS=Mus musculus OX=10090 GN=Amotl2 PE=1 SV=1 && PF12240:Angiomotin C terminal	-
novel.211	4.5215	7.41497	3.65938	39.2805	33.5929	41.189	5.19862	38.0208	-2.87171	5.87e-07	6.82e-06	-	15	64239597	64260788	+	1400	-	- && - && -	-
MGP_BALBcJ_G0026901	86.8127	114.005	94.2291	30.5515	27.4851	36.7362	98.349	31.5909	1.6404	5.87e-07	6.82e-06	Mocs3	2	167218665	167220640	+	1976	protein_coding	- && sp|A2BDX3|MOCS3_MOUSE Adenylyltransferase and sulfurtransferase MOCS3 OS=Mus musculus OX=10090 GN=Mocs3 PE=1 SV=1 && PF00899:ThiF family|PF00581:Rhodanese-like domain	-
MGP_BALBcJ_G0021301	381.614	375.383	374.172	153.848	213.773	185.907	377.056	184.509	1.03017	5.97e-07	6.92e-06	Thtpa	14	48051969	48097031	+	5969	protein_coding	- && sp|Q2MHN3|ZFHX2_MOUSE Zinc finger homeobox protein 2 OS=Mus musculus OX=10090 GN=Zfhx2 PE=1 SV=1 && -	-
MGP_BALBcJ_G0032290	0.904299	1.85374	1.82969	52.3739	19.3413	24.4908	1.52924	32.0687	-4.39154	6e-07	6.95e-06	Htatip2	7	49337613	49352517	+	1469	protein_coding	- && sp|Q9Z2G9|HTAI2_MOUSE Oxidoreductase HTATIP2 OS=Mus musculus OX=10090 GN=Htatip2 PE=1 SV=3 && PF13460:NAD(P)H-binding	-
novel.299	75.9611	80.6378	53.9759	17.458	20.3593	13.3586	70.1916	17.0586	2.03704	6.01e-07	6.96e-06	-	17	63086844	63093480	+	3387	-	- && - && -	-
MGP_BALBcJ_G0029221	62.3967	50.0511	70.4431	234.592	129.282	169.209	60.9636	177.694	-1.54232	6.04e-07	6.99e-06	Fam132a	4	154043419	154047701	+	1366	protein_coding	- && sp|Q8R2Z0|ADIPL_MOUSE Adipolin OS=Mus musculus OX=10090 GN=C1qtnf12 PE=1 SV=2 && -	-
MGP_BALBcJ_G0023129	2179.36	2212.44	2022.72	3572.34	4687.73	7903.84	2138.18	5387.97	-1.33333	6.06e-07	7e-06	Mllt4	17	11108855	11450655	+	10733	protein_coding	- && sp|Q9QZQ1|AFAD_MOUSE Afadin OS=Mus musculus OX=10090 GN=Afdn PE=1 SV=3 && PF00788:Ras association (RalGDS/AF-6) domain|PF00595:PDZ domain|PF01843:DIL domain|PF00498:FHA domain	-
MGP_BALBcJ_G0034308	335.495	279.915	264.39	74.1964	121.138	143.605	293.267	112.98	1.37626	6.58e-07	7.57e-06	Pgr	9	5615211	5683807	+	8553	protein_coding	- && sp|Q00175|PRGR_MOUSE Progesterone receptor OS=Mus musculus OX=10090 GN=Pgr PE=1 SV=2 && PF00104:Ligand-binding domain of nuclear hormone receptor|PF00105:Zinc finger, C4 type (two domains)|PF02161:Progesterone receptor	-
MGP_BALBcJ_G0035103	638.435	620.077	610.202	294.603	374.611	246.021	622.905	305.079	1.0288	6.72e-07	7.72e-06	Plscr4	9	89917285	89952458	+	3598	protein_coding	- && sp|P58196|PLS4_MOUSE Phospholipid scramblase 4 OS=Mus musculus OX=10090 GN=Plscr4 PE=2 SV=2 && PF03803:Scramblase	-
MGP_BALBcJ_G0023440	316.505	304.941	267.135	25.0958	118.084	74.5856	296.193	72.5885	2.02635	6.88e-07	7.89e-06	Dnah8	17	29444636	29702581	+	14578	protein_coding	- && sp|Q91XQ0|DYH8_MOUSE Dynein axonemal heavy chain 8 OS=Mus musculus OX=10090 GN=Dnah8 PE=1 SV=2 && PF03028:Dynein heavy chain region D6 P-loop domain|PF12781:ATP-binding dynein motor region|PF17852:Dynein heavy chain AAA lid domain|PF12774:Hydrolytic ATP binding site of dynein motor region|PF17857:AAA+ lid domain|PF08393:Dynein heavy chain, N-terminal region 2|PF12775:P-loop containing dynein…	-
MGP_BALBcJ_G0010872	409.648	359.626	396.128	2576.14	681.019	1049.76	388.467	1435.64	-1.88571	6.9e-07	7.91e-06	MGP_BALBcJ_G0010872	12	10575957	10577497	-	855	processed_pseudogene	- && sp|P45376|ALDR_MOUSE Aldo-keto reductase family 1 member B1 OS=Mus musculus OX=10090 GN=Akr1b1 PE=1 SV=3 && PF00248:Aldo/keto reductase family	-
MGP_BALBcJ_G0034582	693.598	764.669	678.816	213.86	410.24	208.172	712.361	277.424	1.35923	7.03e-07	8.03e-06	Vwa5a	9	35652989	35677986	+	4899	protein_coding	- && sp|Q99KC8|VMA5A_MOUSE von Willebrand factor A domain-containing protein 5A OS=Mus musculus OX=10090 GN=Vwa5a PE=1 SV=2 && PF08487:Vault protein inter-alpha-trypsin domain|PF13768:von Willebrand factor type A domain	-
MGP_BALBcJ_G0024552	185.381	194.643	187.543	78.5609	89.581	87.9442	189.189	85.362	1.14773	7.15e-07	8.15e-06	Pard6g	18	77575016	77648878	+	3143	protein_coding	- && sp|Q9JK84|PAR6G_MOUSE Partitioning defective 6 homolog gamma OS=Mus musculus OX=10090 GN=Pard6g PE=2 SV=1 && PF00564:PB1 domain|PF00595:PDZ domain	-
MGP_BALBcJ_G0028388	239.639	252.109	264.39	75.2875	134.371	69.0195	252.046	92.8928	1.43695	7.16e-07	8.16e-06	Cntln	4	81829858	82073172	+	7102	protein_coding	- && sp|A2AM05|CNTLN_MOUSE Centlein OS=Mus musculus OX=10090 GN=Cntln PE=1 SV=1 && -	-
MGP_BALBcJ_G0033385	130.219	94.5409	102.463	29.4603	37.6647	41.189	109.074	36.1047	1.59528	7.19e-07	8.19e-06	Angpt2	8	15708474	15764290	-	3694	protein_coding	- && sp|O35608|ANGP2_MOUSE Angiopoietin-2 OS=Mus musculus OX=10090 GN=Angpt2 PE=2 SV=2 && PF00147:Fibrinogen beta and gamma chains, C-terminal globular domain	-
MGP_BALBcJ_G0031468	413.265	337.381	364.109	573.931	1208.32	1051.99	371.585	944.749	-1.34636	7.22e-07	8.22e-06	Itpr2	6	144863187	145257496	-	14806	protein_coding	- && sp|Q9Z329|ITPR2_MOUSE Inositol 1,4,5-trisphosphate receptor type 2 OS=Mus musculus OX=10090 GN=Itpr2 PE=1 SV=4 && PF02815:MIR domain|PF01365:RIH domain|PF08454:RyR and IP3R Homology associated|PF08709:Inositol 1,4,5-trisphosphate/ryanodine receptor|PF00520:Ion transport protein	-
MGP_BALBcJ_G0028190	280.333	302.16	255.242	103.657	152.695	115.775	279.245	124.042	1.16899	7.26e-07	8.25e-06	Gba2	4	40298700	40310674	-	4488	protein_coding	- && sp|Q69ZF3|GBA2_MOUSE Non-lysosomal glucosylceramidase OS=Mus musculus OX=10090 GN=Gba2 PE=1 SV=2 && PF04685:Glycosyl-hydrolase family 116, catalytic region	-
MGP_BALBcJ_G0025819	968.505	851.795	845.318	216.042	463.174	386.286	888.539	355.168	1.32242	7.28e-07	8.27e-06	Hoxd11	2	72247737	72254987	+	4208	protein_coding	- && sp|P23813|HXD11_MOUSE Homeobox protein Hox-D11 OS=Mus musculus OX=10090 GN=Hoxd11 PE=2 SV=2 && -	-
[truncated: 1,288 more rows]
