# Supplementary material for: The Protective Effect of Quercetin against the Cytotoxicity Induced by Fumonisin B1 in Sertoli Cells
Source: Int J Mol Sci. 2024 Aug 12;25(16):8764. doi: 10.3390/ijms25168764 (PMC11355056; doi:10.3390/ijms25168764)
Supplement: Supplementary file 1 [file ijms-25-08764-s001.zip › Table S5. Significantly down-regulated gene enriched pathways by KEGG analysis in FB1 vs FB1+QR group. .xlsx]

## Sheet: Sheet1
KEGGID	Description	GeneRatio	BgRatio	pvalue	padj	geneID	geneName	keggID	Count
mmu00010	Glycolysis / Gluconeogenesis	25/524	68/7248	2.40826e-12	7.32111e-10	MGP_BALBcJ_G0031244/MGP_BALBcJ_G0020154/MGP_BALBcJ_G0030885/MGP_BALBcJ_G0028466/MGP_BALBcJ_G0032061/MGP_BALBcJ_G0017233/MGP_BALBcJ_G0025101/MGP_BALBcJ_G0032265/MGP_BALBcJ_G0035973/MGP_BALBcJ_G0032988/MGP_BALBcJ_G0029134/MGP_BALBcJ_G0031247/MGP_BALBcJ_G0024015/MGP_BALBcJ_G0034877/MGP_BALBcJ_G0021310/MGP_BALBcJ_G0010594/MGP_BALBcJ_G0017353/MGP_BALBcJ_G0033321/MGP_BALBcJ_G0027855/MGP_BALBcJ_G0030543…	Eno2/Pfkp/Hk2/Pgm2/Gpi1/Hk1/Pgam1/Ldha/MGP_BALBcJ_G0035973/Aldoa/Eno1/Tpi1/Galm/Pkm/Pck2/MGP_BALBcJ_G0010594/Pfkl/MGP_BALBcJ_G0033321/MGP_BALBcJ_G0027855/Bpgm/Adh1/MGP_BALBcJ_G0012813/MGP_BALBcJ_G0012482/Gm26762/-	mmu:13807/mmu:56421/mmu:15277/mmu:72157/mmu:14751/mmu:15275/mmu:18648/mmu:16828/mmu:18655/mmu:353204/mmu:13806/mmu:21991/mmu:319625/mmu:18746/mmu:74551/mmu:18648/mmu:18641/mmu:14751/mmu:13806/mmu:12183/mmu:11522/mmu:16828/mmu:16828/mmu:14751/mmu:13806	25
mmu04066	HIF-1 signaling pathway	29/524	124/7248	9.50272e-09	1.44441e-06	MGP_BALBcJ_G0033771/MGP_BALBcJ_G0031244/MGP_BALBcJ_G0023420/MGP_BALBcJ_G0020154/MGP_BALBcJ_G0028670/MGP_BALBcJ_G0030885/MGP_BALBcJ_G0034256/MGP_BALBcJ_G0030194/MGP_BALBcJ_G0025799/MGP_BALBcJ_G0023762/MGP_BALBcJ_G0017233/MGP_BALBcJ_G0033482/MGP_BALBcJ_G0020444/MGP_BALBcJ_G0032265/MGP_BALBcJ_G0035973/MGP_BALBcJ_G0031113/MGP_BALBcJ_G0019675/MGP_BALBcJ_G0032988/MGP_BALBcJ_G0029134/MGP_BALBcJ_G0034911…	Hmox1/Eno2/Cdkn1a/Pfkp/Slc2a1/Hk2/Egln1/Serpine1/Pdk1/MGP_BALBcJ_G0023762/Hk1/Eif4ebp1/Edn1/Ldha/MGP_BALBcJ_G0035973/Vhl/Egln3/Aldoa/Eno1/Map2k1/Pfkl/MGP_BALBcJ_G0027855/Pik3cd/MGP_BALBcJ_G0012813/Prkcg/MGP_BALBcJ_G0012482/Gm12868/-/Nos2	mmu:15368/mmu:13807/mmu:12575/mmu:56421/mmu:20525/mmu:15277/mmu:112405/mmu:18787/mmu:228026/mmu:22339/mmu:15275/mmu:13685/mmu:13614/mmu:16828/mmu:18655/mmu:22346/mmu:112407/mmu:353204/mmu:13806/mmu:26395/mmu:18641/mmu:13806/mmu:18707/mmu:16828/mmu:18752/mmu:16828/mmu:20525/mmu:13806/mmu:18126	29
mmu05230	Central carbon metabolism in cancer	20/524	73/7248	1.22434e-07	1.24066e-05	MGP_BALBcJ_G0020154/MGP_BALBcJ_G0028670/MGP_BALBcJ_G0030885/MGP_BALBcJ_G0025799/MGP_BALBcJ_G0017233/MGP_BALBcJ_G0021856/MGP_BALBcJ_G0025101/MGP_BALBcJ_G0032265/MGP_BALBcJ_G0019475/MGP_BALBcJ_G0034911/MGP_BALBcJ_G0034877/MGP_BALBcJ_G0010594/MGP_BALBcJ_G0017353/MGP_BALBcJ_G0031461/MGP_BALBcJ_G0031290/MGP_BALBcJ_G0029125/MGP_BALBcJ_G0017789/MGP_BALBcJ_G0012813/MGP_BALBcJ_G0012482/MGP_BALBcJ_G0003915	Pfkp/Slc2a1/Hk2/Pdk1/Hk1/Myc/Pgam1/Ldha/Slc16a3/Map2k1/Pkm/MGP_BALBcJ_G0010594/Pfkl/Kras/Tigar/Pik3cd/Gls2/MGP_BALBcJ_G0012813/MGP_BALBcJ_G0012482/Gm12868	mmu:56421/mmu:20525/mmu:15277/mmu:228026/mmu:15275/mmu:17869/mmu:18648/mmu:16828/mmu:80879/mmu:26395/mmu:18746/mmu:18648/mmu:18641/mmu:16653/mmu:319801/mmu:18707/mmu:216456/mmu:16828/mmu:16828/mmu:20525	20
mmu01230	Biosynthesis of amino acids	21/524	81/7248	1.67059e-07	1.26965e-05	MGP_BALBcJ_G0031244/MGP_BALBcJ_G0033878/MGP_BALBcJ_G0020154/MGP_BALBcJ_G0027983/MGP_BALBcJ_G0025083/MGP_BALBcJ_G0025123/MGP_BALBcJ_G0025101/MGP_BALBcJ_G0030426/MGP_BALBcJ_G0024932/MGP_BALBcJ_G0035973/MGP_BALBcJ_G0032988/MGP_BALBcJ_G0029134/MGP_BALBcJ_G0031247/MGP_BALBcJ_G0034877/MGP_BALBcJ_G0031457/MGP_BALBcJ_G0010594/MGP_BALBcJ_G0017353/MGP_BALBcJ_G0019461/MGP_BALBcJ_G0027855/MGP_BALBcJ_G0027623…	Eno2/Gpt2/Pfkp/Cth/Aldh18a1/Got1/Pgam1/Asns/Psat1/MGP_BALBcJ_G0035973/Aldoa/Eno1/Tpi1/Pkm/Bcat1/MGP_BALBcJ_G0010594/Pfkl/Pycr1/MGP_BALBcJ_G0027855/MGP_BALBcJ_G0027623/-	mmu:13807/mmu:108682/mmu:56421/mmu:107869/mmu:56454/mmu:14718/mmu:18648/mmu:27053/mmu:107272/mmu:18655/mmu:353204/mmu:13806/mmu:21991/mmu:18746/mmu:12035/mmu:18648/mmu:18641/mmu:209027/mmu:13806/mmu:236539/mmu:13806	21
mmu00520	Amino sugar and nucleotide sugar metabolism	15/524	53/7248	3.00959e-06	0.000182983	MGP_BALBcJ_G0030885/MGP_BALBcJ_G0028466/MGP_BALBcJ_G0016449/MGP_BALBcJ_G0032061/MGP_BALBcJ_G0017233/MGP_BALBcJ_G0029555/MGP_BALBcJ_G0020810/MGP_BALBcJ_G0021159/MGP_BALBcJ_G0022094/MGP_BALBcJ_G0033321/MGP_BALBcJ_G0027978/MGP_BALBcJ_G0019352/MGP_BALBcJ_G0025414/MGP_BALBcJ_G0007113/MGP_BALBcJ_G0018175	Hk2/Pgm2/Cyb5r1/Gpi1/Hk1/Ugdh/Hexb/Gnpnat1/Pmm1/MGP_BALBcJ_G0033321/Fpgt/Galk1/Uap1l1/Gm26762/Gfpt2	mmu:15277/mmu:72157/mmu:72017/mmu:14751/mmu:15275/mmu:22235/mmu:15212/mmu:54342/mmu:29858/mmu:14751/mmu:75540/mmu:14635/mmu:227620/mmu:14751/mmu:14584	15
mmu04010	MAPK signaling pathway	41/524	273/7248	4.73261e-06	0.000208696	MGP_BALBcJ_G0033511/MGP_BALBcJ_G0030824/MGP_BALBcJ_G0029026/MGP_BALBcJ_G0023762/MGP_BALBcJ_G0021856/MGP_BALBcJ_G0023365/MGP_BALBcJ_G0033228/MGP_BALBcJ_G0022064/MGP_BALBcJ_G0019157/MGP_BALBcJ_G0028437/MGP_BALBcJ_G0026161/MGP_BALBcJ_G0026210/MGP_BALBcJ_G0034911/MGP_BALBcJ_G0024441/MGP_BALBcJ_G0022334/MGP_BALBcJ_G0019891/MGP_BALBcJ_G0032867/MGP_BALBcJ_G0017632/MGP_BALBcJ_G0020884/MGP_BALBcJ_G0016856…	Dusp4/Gadd45a/Epha2/MGP_BALBcJ_G0023762/Myc/Dusp1/Dusp8/Atf4/Dusp3/Jun/Traf6/Bdnf/Map2k1/Csf1r/Nr4a1/Pgf/Rras2/Kitl/Map3k1/Tgfb2/Rps6ka1/Mras/Dusp5/Kras/Dusp10/Ecsit/Fgf21/Ngf/Flnb/Vegfd/Vegfc/Pdgfa/Rps6ka2/MGP_BALBcJ_G0032719/Vegfb/Erbb3/Cacna1s/Prkcg/Fgf17/Gm37759/Fgf9	mmu:319520/mmu:13197/mmu:13836/mmu:22339/mmu:17869/mmu:19252/mmu:18218/mmu:11911/mmu:72349/mmu:16476/mmu:22034/mmu:12064/mmu:26395/mmu:12978/mmu:15370/mmu:18654/mmu:66922/mmu:17311/mmu:26401/mmu:21808/mmu:20111/mmu:17532/mmu:240672/mmu:16653/mmu:63953/mmu:26940/mmu:56636/mmu:18049/mmu:286940/mmu:14205/mmu:22341/mmu:18590/mmu:20112/mmu:56692/mmu:22340/mmu:13867/mmu:12292/mmu:18752/mmu:14171/mmu:12…	41
mmu04150	mTOR signaling pathway	28/524	155/7248	4.82998e-06	0.000208696	MGP_BALBcJ_G0028854/MGP_BALBcJ_G0033482/MGP_BALBcJ_G0024771/MGP_BALBcJ_G0024497/MGP_BALBcJ_G0019552/MGP_BALBcJ_G0016036/MGP_BALBcJ_G0021776/MGP_BALBcJ_G0034911/MGP_BALBcJ_G0017200/MGP_BALBcJ_G0023964/MGP_BALBcJ_G0019810/MGP_BALBcJ_G0028728/MGP_BALBcJ_G0028887/MGP_BALBcJ_G0033643/MGP_BALBcJ_G0031461/MGP_BALBcJ_G0018256/MGP_BALBcJ_G0021821/MGP_BALBcJ_G0029125/MGP_BALBcJ_G0030507/MGP_BALBcJ_G0028350…	Sesn2/Eif4ebp1/Slc3a2/Seh1l/Lpin1/Fzd5/Atp6v1c1/Map2k1/Ddit4/Lpin2/Atp6v1d/Rragc/Rps6ka1/Atp6v1b2/Kras/Fnip1/Deptor/Pik3cd/Atp6v1f/Atp6v1g1/Atp6v1h/Rps6ka2/MGP_BALBcJ_G0032719/Wnt9a/Fnip2/Prkcg/Wnt6/Gatsl3	mmu:230784/mmu:13685/mmu:17254/mmu:72124/mmu:14245/mmu:14367/mmu:66335/mmu:26395/mmu:74747/mmu:64898/mmu:73834/mmu:54170/mmu:20111/mmu:11966/mmu:16653/mmu:216742/mmu:97998/mmu:18707/mmu:66144/mmu:66290/mmu:108664/mmu:20112/mmu:56692/mmu:216795/mmu:329679/mmu:18752/mmu:22420/mmu:71962	28
mmu00052	Galactose metabolism	11/524	31/7248	5.67611e-06	0.000208696	MGP_BALBcJ_G0020154/MGP_BALBcJ_G0030885/MGP_BALBcJ_G0028466/MGP_BALBcJ_G0017233/MGP_BALBcJ_G0024015/MGP_BALBcJ_G0036046/MGP_BALBcJ_G0017353/MGP_BALBcJ_G0019352/MGP_BALBcJ_G0010872/MGP_BALBcJ_G0030542/MGP_BALBcJ_G0030539	Pfkp/Hk2/Pgm2/Hk1/Galm/Gla/Pfkl/Galk1/MGP_BALBcJ_G0010872/Akr1b7/Akr1b3	mmu:56421/mmu:15277/mmu:72157/mmu:15275/mmu:319625/mmu:11605/mmu:18641/mmu:14635/mmu:11677/mmu:11997/mmu:11677	11
mmu01250	Biosynthesis of nucleotide sugars	13/524	43/7248	6.1785e-06	0.000208696	MGP_BALBcJ_G0030885/MGP_BALBcJ_G0028466/MGP_BALBcJ_G0032061/MGP_BALBcJ_G0017233/MGP_BALBcJ_G0029555/MGP_BALBcJ_G0021159/MGP_BALBcJ_G0022094/MGP_BALBcJ_G0033321/MGP_BALBcJ_G0027978/MGP_BALBcJ_G0019352/MGP_BALBcJ_G0025414/MGP_BALBcJ_G0007113/MGP_BALBcJ_G0018175	Hk2/Pgm2/Gpi1/Hk1/Ugdh/Gnpnat1/Pmm1/MGP_BALBcJ_G0033321/Fpgt/Galk1/Uap1l1/Gm26762/Gfpt2	mmu:15277/mmu:72157/mmu:14751/mmu:15275/mmu:22235/mmu:54342/mmu:29858/mmu:14751/mmu:75540/mmu:14635/mmu:227620/mmu:14751/mmu:14584	13
mmu00051	Fructose and mannose metabolism	12/524	38/7248	8.53572e-06	0.000259486	MGP_BALBcJ_G0020154/MGP_BALBcJ_G0030885/MGP_BALBcJ_G0017233/MGP_BALBcJ_G0032988/MGP_BALBcJ_G0031247/MGP_BALBcJ_G0022094/MGP_BALBcJ_G0017353/MGP_BALBcJ_G0027978/MGP_BALBcJ_G0031290/MGP_BALBcJ_G0010872/MGP_BALBcJ_G0030542/MGP_BALBcJ_G0030539	Pfkp/Hk2/Hk1/Aldoa/Tpi1/Pmm1/Pfkl/Fpgt/Tigar/MGP_BALBcJ_G0010872/Akr1b7/Akr1b3	mmu:56421/mmu:15277/mmu:15275/mmu:353204/mmu:21991/mmu:29858/mmu:18641/mmu:75540/mmu:319801/mmu:11677/mmu:11997/mmu:11677	12
mmu04721	Synaptic vesicle cycle	16/524	66/7248	1.27383e-05	0.000352041	MGP_BALBcJ_G0033738/MGP_BALBcJ_G0021776/MGP_BALBcJ_G0033220/MGP_BALBcJ_G0024860/MGP_BALBcJ_G0019810/MGP_BALBcJ_G0028640/MGP_BALBcJ_G0033643/MGP_BALBcJ_G0025258/MGP_BALBcJ_G0028637/MGP_BALBcJ_G0034023/MGP_BALBcJ_G0030507/MGP_BALBcJ_G0028350/MGP_BALBcJ_G0021675/MGP_BALBcJ_G0015753/MGP_BALBcJ_G0031197/MGP_BALBcJ_G0028528	Unc13a/Atp6v1c1/Ap2a2/Stx3/Atp6v1d/Atp6v0b/Atp6v1b2/Slc18a2/Slc6a9/Atp6v0d1/Atp6v1f/Atp6v1g1/Slc1a3/Atp6v1h/Slc6a12/Slc1a7	mmu:382018/mmu:66335/mmu:11772/mmu:20908/mmu:73834/mmu:114143/mmu:11966/mmu:214084/mmu:14664/mmu:11972/mmu:66144/mmu:66290/mmu:20512/mmu:108664/mmu:14411/mmu:242607	16
mmu01200	Carbon metabolism	23/524	122/7248	1.66139e-05	0.000420885	MGP_BALBcJ_G0031244/MGP_BALBcJ_G0033878/MGP_BALBcJ_G0020154/MGP_BALBcJ_G0030885/MGP_BALBcJ_G0024517/MGP_BALBcJ_G0025123/MGP_BALBcJ_G0032061/MGP_BALBcJ_G0017233/MGP_BALBcJ_G0025101/MGP_BALBcJ_G0024932/MGP_BALBcJ_G0035973/MGP_BALBcJ_G0032988/MGP_BALBcJ_G0029134/MGP_BALBcJ_G0031247/MGP_BALBcJ_G0034877/MGP_BALBcJ_G0010594/MGP_BALBcJ_G0017353/MGP_BALBcJ_G0033321/MGP_BALBcJ_G0027855/MGP_BALBcJ_G0027623…	Eno2/Gpt2/Pfkp/Hk2/Me2/Got1/Gpi1/Hk1/Pgam1/Psat1/MGP_BALBcJ_G0035973/Aldoa/Eno1/Tpi1/Pkm/MGP_BALBcJ_G0010594/Pfkl/MGP_BALBcJ_G0033321/MGP_BALBcJ_G0027855/MGP_BALBcJ_G0027623/Pgp/Gm26762/-	mmu:13807/mmu:108682/mmu:56421/mmu:15277/mmu:107029/mmu:14718/mmu:14751/mmu:15275/mmu:18648/mmu:107272/mmu:18655/mmu:353204/mmu:13806/mmu:21991/mmu:18746/mmu:18648/mmu:18641/mmu:14751/mmu:13806/mmu:236539/mmu:67078/mmu:14751/mmu:13806	23
mmu04014	Ras signaling pathway	31/524	213/7248	0.00012689	0.00296727	MGP_BALBcJ_G0029026/MGP_BALBcJ_G0023762/MGP_BALBcJ_G0027847/MGP_BALBcJ_G0026210/MGP_BALBcJ_G0016394/MGP_BALBcJ_G0035230/MGP_BALBcJ_G0034911/MGP_BALBcJ_G0024441/MGP_BALBcJ_G0019891/MGP_BALBcJ_G0032867/MGP_BALBcJ_G0017632/MGP_BALBcJ_G0035143/MGP_BALBcJ_G0031461/MGP_BALBcJ_G0027944/MGP_BALBcJ_G0032223/MGP_BALBcJ_G0029125/MGP_BALBcJ_G0027654/MGP_BALBcJ_G0036218/MGP_BALBcJ_G0023129/MGP_BALBcJ_G0033589…	Epha2/MGP_BALBcJ_G0023762/Pla2g12a/Bdnf/Rassf5/Rassf1/Map2k1/Csf1r/Pgf/Rras2/Kitl/Mras/Kras/Gng5/Fgf21/Pik3cd/Ngf/Vegfd/Mllt4/Vegfc/Pdgfa/Gng8/Vegfb/Prkcg/Gab2/Gm9917/Gng3/Grin1/Fgf17/Gng11/Fgf9	mmu:13836/mmu:22339/mmu:66350/mmu:12064/mmu:54354/mmu:56289/mmu:26395/mmu:12978/mmu:18654/mmu:66922/mmu:17311/mmu:17532/mmu:16653/mmu:14707/mmu:56636/mmu:18707/mmu:18049/mmu:14205/mmu:17356/mmu:22341/mmu:18590/mmu:14709/mmu:22340/mmu:18752/mmu:14389/mmu:56289/mmu:14704/mmu:14810/mmu:14171/mmu:66066/mmu:14180	31
mmu05219	Bladder cancer	10/524	38/7248	0.000266132	0.00577886	MGP_BALBcJ_G0023420/MGP_BALBcJ_G0024244/MGP_BALBcJ_G0023762/MGP_BALBcJ_G0021856/MGP_BALBcJ_G0035230/MGP_BALBcJ_G0034911/MGP_BALBcJ_G0017700/MGP_BALBcJ_G0031461/MGP_BALBcJ_G0021520/MGP_BALBcJ_G0004653	Cdkn1a/Hbegf/MGP_BALBcJ_G0023762/Myc/Rassf1/Map2k1/Mdm2/Kras/Rb1/Gm9917	mmu:12575/mmu:15200/mmu:22339/mmu:17869/mmu:56289/mmu:26395/mmu:17246/mmu:16653/mmu:19645/mmu:56289	10
mmu00500	Starch and sucrose metabolism	8/524	27/7248	0.000458669	0.00899664	MGP_BALBcJ_G0022919/MGP_BALBcJ_G0032213/MGP_BALBcJ_G0030885/MGP_BALBcJ_G0028466/MGP_BALBcJ_G0032061/MGP_BALBcJ_G0017233/MGP_BALBcJ_G0033321/MGP_BALBcJ_G0007113	Gbe1/Gys1/Hk2/Pgm2/Gpi1/Hk1/MGP_BALBcJ_G0033321/Gm26762	mmu:74185/mmu:14936/mmu:15277/mmu:72157/mmu:14751/mmu:15275/mmu:14751/mmu:14751	8
mmu04151	PI3K-Akt signaling pathway	39/524	312/7248	0.000481738	0.00899664	MGP_BALBcJ_G0023420/MGP_BALBcJ_G0032213/MGP_BALBcJ_G0029026/MGP_BALBcJ_G0023762/MGP_BALBcJ_G0033482/MGP_BALBcJ_G0021856/MGP_BALBcJ_G0016536/MGP_BALBcJ_G0022064/MGP_BALBcJ_G0026210/MGP_BALBcJ_G0030171/MGP_BALBcJ_G0034911/MGP_BALBcJ_G0017200/MGP_BALBcJ_G0024441/MGP_BALBcJ_G0022334/MGP_BALBcJ_G0024721/MGP_BALBcJ_G0021310/MGP_BALBcJ_G0019891/MGP_BALBcJ_G0017700/MGP_BALBcJ_G0027514/MGP_BALBcJ_G0017632…	Cdkn1a/Gys1/Epha2/MGP_BALBcJ_G0023762/Eif4ebp1/Myc/Lamc2/Atf4/Bdnf/Ywhag/Map2k1/Ddit4/Csf1r/Nr4a1/Ppp2r5b/Pck2/Pgf/Mdm2/Them4/Kitl/Itgb7/Kras/Gng5/Fgf21/Pik3cd/Ngf/Vegfd/Vegfc/Pdgfa/Itga6/Gng8/Itga7/Vegfb/Erbb3/Gng3/Fgf17/Gng11/Pik3r5/Fgf9	mmu:12575/mmu:14936/mmu:13836/mmu:22339/mmu:13685/mmu:17869/mmu:16782/mmu:11911/mmu:12064/mmu:22628/mmu:26395/mmu:74747/mmu:12978/mmu:15370/mmu:225849/mmu:74551/mmu:18654/mmu:17246/mmu:75778/mmu:17311/mmu:16421/mmu:16653/mmu:14707/mmu:56636/mmu:18707/mmu:18049/mmu:14205/mmu:22341/mmu:18590/mmu:16403/mmu:14709/mmu:16404/mmu:22340/mmu:13867/mmu:14704/mmu:14171/mmu:66066/mmu:320207/mmu:14180	39
mmu05205	Proteoglycans in cancer	28/524	201/7248	0.000554132	0.00899664	MGP_BALBcJ_G0023420/MGP_BALBcJ_G0024244/MGP_BALBcJ_G0023762/MGP_BALBcJ_G0021856/MGP_BALBcJ_G0016036/MGP_BALBcJ_G0023088/MGP_BALBcJ_G0031814/MGP_BALBcJ_G0034911/MGP_BALBcJ_G0017700/MGP_BALBcJ_G0029766/MGP_BALBcJ_G0026826/MGP_BALBcJ_G0032867/MGP_BALBcJ_G0016856/MGP_BALBcJ_G0029412/MGP_BALBcJ_G0035143/MGP_BALBcJ_G0027830/MGP_BALBcJ_G0031461/MGP_BALBcJ_G0030450/MGP_BALBcJ_G0029125/MGP_BALBcJ_G0020934…	Cdkn1a/Hbegf/MGP_BALBcJ_G0023762/Myc/Fzd5/Ezr/Plaur/Map2k1/Mdm2/Hpse/Sdc4/Rras2/Tgfb2/Ppp1cb/Mras/MGP_BALBcJ_G0027830/Kras/Cav2/Pik3cd/Flnb/Itpr2/Hspb2/Timp3/Wnt9a/Erbb3/Vav3/Prkcg/Wnt6	mmu:12575/mmu:15200/mmu:22339/mmu:17869/mmu:14367/mmu:22350/mmu:18793/mmu:26395/mmu:17246/mmu:15442/mmu:20971/mmu:66922/mmu:21808/mmu:19046/mmu:17532/mmu:109676/mmu:16653/mmu:12390/mmu:18707/mmu:286940/mmu:16439/mmu:69253/mmu:21859/mmu:216795/mmu:13867/mmu:57257/mmu:18752/mmu:22420	28
mmu04371	Apelin signaling pathway	21/524	134/7248	0.000572801	0.00899664	MGP_BALBcJ_G0017032/MGP_BALBcJ_G0035655/MGP_BALBcJ_G0030194/MGP_BALBcJ_G0027615/MGP_BALBcJ_G0034911/MGP_BALBcJ_G0033755/MGP_BALBcJ_G0032867/MGP_BALBcJ_G0035143/MGP_BALBcJ_G0031461/MGP_BALBcJ_G0027944/MGP_BALBcJ_G0031468/MGP_BALBcJ_G0025893/MGP_BALBcJ_G0023460/MGP_BALBcJ_G0031700/MGP_BALBcJ_G0029519/MGP_BALBcJ_G0032870/MGP_BALBcJ_G0024781/MGP_BALBcJ_G0030407/MGP_BALBcJ_G0018731/MGP_BALBcJ_G0018440…	Ctgf/Apln/Serpine1/Prkab2/Map2k1/Klf2/Rras2/Mras/Kras/Gng5/Itpr2/Aplnr/Notch3/Gng8/Ppargc1a/Pde3b/Gng3/Gng11/Nos2/Pik3r5/MGP_BALBcJ_G0012770	mmu:14219/mmu:30878/mmu:18787/mmu:108097/mmu:26395/mmu:16598/mmu:66922/mmu:17532/mmu:16653/mmu:14707/mmu:16439/mmu:23796/mmu:18131/mmu:14709/mmu:19017/mmu:18576/mmu:14704/mmu:66066/mmu:18126/mmu:320207/mmu:67443	21
mmu00970	Aminoacyl-tRNA biosynthesis	11/524	49/7248	0.000591884	0.00899664	MGP_BALBcJ_G0033259/MGP_BALBcJ_G0034107/MGP_BALBcJ_G0020492/MGP_BALBcJ_G0027749/MGP_BALBcJ_G0021698/MGP_BALBcJ_G0028798/MGP_BALBcJ_G0024470/MGP_BALBcJ_G0030749/MGP_BALBcJ_G0018099/MGP_BALBcJ_G0024345/MGP_BALBcJ_G0032503	Cars/Aars/Iars/Sars/Tars/Yars/Nars/Gars/Rars/Lars/Nars2	mmu:27267/mmu:234734/mmu:105148/mmu:20226/mmu:110960/mmu:107271/mmu:70223/mmu:353172/mmu:104458/mmu:107045/mmu:244141	11
mmu04979	Cholesterol metabolism	11/524	49/7248	0.000591884	0.00899664	MGP_BALBcJ_G0022367/MGP_BALBcJ_G0025771/MGP_BALBcJ_G0028916/MGP_BALBcJ_G0030085/MGP_BALBcJ_G0024119/MGP_BALBcJ_G0018224/MGP_BALBcJ_G0026937/MGP_BALBcJ_G0016566/MGP_BALBcJ_G0023936/MGP_BALBcJ_G0031773/MGP_BALBcJ_G0013246	Soat2/Lrp2/Ldlrap1/Scarb1/Npc1/Vdac1/Vapb/Soat1/Vapa/Apoe/MGP_BALBcJ_G0013246	mmu:223920/mmu:14725/mmu:100017/mmu:20778/mmu:18145/mmu:22333/mmu:56491/mmu:20652/mmu:30960/mmu:11816/mmu:22333	11
mmu04015	Rap1 signaling pathway	27/524	193/7248	0.000647584	0.00937455	MGP_BALBcJ_G0029026/MGP_BALBcJ_G0023762/MGP_BALBcJ_G0034119/MGP_BALBcJ_G0016394/MGP_BALBcJ_G0034911/MGP_BALBcJ_G0024441/MGP_BALBcJ_G0019891/MGP_BALBcJ_G0017632/MGP_BALBcJ_G0026897/MGP_BALBcJ_G0034029/MGP_BALBcJ_G0035143/MGP_BALBcJ_G0031461/MGP_BALBcJ_G0032223/MGP_BALBcJ_G0029125/MGP_BALBcJ_G0027654/MGP_BALBcJ_G0036218/MGP_BALBcJ_G0023129/MGP_BALBcJ_G0033589/MGP_BALBcJ_G0030260/MGP_BALBcJ_G0024744…	Epha2/MGP_BALBcJ_G0023762/Bcar1/Rassf5/Map2k1/Csf1r/Pgf/Kitl/Pard6b/Pard6a/Mras/Kras/Fgf21/Pik3cd/Ngf/Vegfd/Mllt4/Vegfc/Pdgfa/Vegfb/Vav3/Prkcg/Grin1/Fgf17/Rapgef4/Adora2a/Fgf9	mmu:13836/mmu:22339/mmu:12927/mmu:54354/mmu:26395/mmu:12978/mmu:18654/mmu:17311/mmu:58220/mmu:56513/mmu:17532/mmu:16653/mmu:56636/mmu:18707/mmu:18049/mmu:14205/mmu:17356/mmu:22341/mmu:18590/mmu:22340/mmu:57257/mmu:18752/mmu:14810/mmu:14171/mmu:56508/mmu:11540/mmu:14180	27
mmu04922	Glucagon signaling pathway	17/524	105/7248	0.00129571	0.0179044	MGP_BALBcJ_G0020154/MGP_BALBcJ_G0028670/MGP_BALBcJ_G0032213/MGP_BALBcJ_G0027615/MGP_BALBcJ_G0025101/MGP_BALBcJ_G0022064/MGP_BALBcJ_G0032265/MGP_BALBcJ_G0034877/MGP_BALBcJ_G0021310/MGP_BALBcJ_G0010594/MGP_BALBcJ_G0017353/MGP_BALBcJ_G0031468/MGP_BALBcJ_G0029519/MGP_BALBcJ_G0012813/MGP_BALBcJ_G0032870/MGP_BALBcJ_G0012482/MGP_BALBcJ_G0003915	Pfkp/Slc2a1/Gys1/Prkab2/Pgam1/Atf4/Ldha/Pkm/Pck2/MGP_BALBcJ_G0010594/Pfkl/Itpr2/Ppargc1a/MGP_BALBcJ_G0012813/Pde3b/MGP_BALBcJ_G0012482/Gm12868	mmu:56421/mmu:20525/mmu:14936/mmu:108097/mmu:18648/mmu:11911/mmu:16828/mmu:18746/mmu:74551/mmu:18648/mmu:18641/mmu:16439/mmu:19017/mmu:16828/mmu:18576/mmu:16828/mmu:20525	17
mmu00260	Glycine, serine and threonine metabolism	9/524	40/7248	0.00181585	0.0240008	MGP_BALBcJ_G0027983/MGP_BALBcJ_G0025101/MGP_BALBcJ_G0024932/MGP_BALBcJ_G0010594/MGP_BALBcJ_G0027623/MGP_BALBcJ_G0030543/MGP_BALBcJ_G0028214/MGP_BALBcJ_G0019137/MGP_BALBcJ_G0019138	Cth/Pgam1/Psat1/MGP_BALBcJ_G0010594/MGP_BALBcJ_G0027623/Bpgm/Grhpr/Aoc2/Aoc3	mmu:107869/mmu:18648/mmu:107272/mmu:18648/mmu:236539/mmu:12183/mmu:76238/mmu:237940/mmu:11754	9
mmu05206	MicroRNAs in cancer	24/524	177/7248	0.0019631	0.0248659	MGP_BALBcJ_G0033771/MGP_BALBcJ_G0023420/MGP_BALBcJ_G0016515/MGP_BALBcJ_G0023762/MGP_BALBcJ_G0021856/MGP_BALBcJ_G0025330/MGP_BALBcJ_G0023088/MGP_BALBcJ_G0035230/MGP_BALBcJ_G0034911/MGP_BALBcJ_G0017200/MGP_BALBcJ_G0030377/MGP_BALBcJ_G0017700/MGP_BALBcJ_G0016856/MGP_BALBcJ_G0031461/MGP_BALBcJ_G0029125/MGP_BALBcJ_G0017789/MGP_BALBcJ_G0030260/MGP_BALBcJ_G0017552/MGP_BALBcJ_G0023460/MGP_BALBcJ_G0016406…	Hmox1/Cdkn1a/MGP_BALBcJ_G0016515/MGP_BALBcJ_G0023762/Myc/Vim/Ezr/Rassf1/Map2k1/Ddit4/Slc7a1/Mdm2/Tgfb2/Kras/Pik3cd/Gls2/Pdgfa/Timp3/Notch3/Slc45a3/Erbb3/Abcb1a/Prkcg/Gm9917	mmu:15368/mmu:12575/mmu:19225/mmu:22339/mmu:17869/mmu:22352/mmu:22350/mmu:56289/mmu:26395/mmu:74747/mmu:11987/mmu:17246/mmu:21808/mmu:16653/mmu:18707/mmu:216456/mmu:18590/mmu:21859/mmu:18131/mmu:212980/mmu:13867/mmu:18671/mmu:18752/mmu:56289	24
mmu00561	Glycerolipid metabolism	11/524	57/7248	0.00221365	0.0260356	MGP_BALBcJ_G0019552/MGP_BALBcJ_G0032531/MGP_BALBcJ_G0032530/MGP_BALBcJ_G0023964/MGP_BALBcJ_G0036046/MGP_BALBcJ_G0019577/MGP_BALBcJ_G0033386/MGP_BALBcJ_G0010872/MGP_BALBcJ_G0029770/MGP_BALBcJ_G0030542/MGP_BALBcJ_G0030539	Lpin1/Mogat2/Dgat2/Lpin2/Gla/Mboat2/Agpat5/MGP_BALBcJ_G0010872/Agpat9/Akr1b7/Akr1b3	mmu:14245/mmu:233549/mmu:67800/mmu:64898/mmu:11605/mmu:67216/mmu:52123/mmu:11677/mmu:231510/mmu:11997/mmu:11677	11
mmu05323	Rheumatoid arthritis	13/524	74/7248	0.00222673	0.0260356	MGP_BALBcJ_G0023762/MGP_BALBcJ_G0028437/MGP_BALBcJ_G0021776/MGP_BALBcJ_G0019810/MGP_BALBcJ_G0028640/MGP_BALBcJ_G0016856/MGP_BALBcJ_G0033643/MGP_BALBcJ_G0034023/MGP_BALBcJ_G0030507/MGP_BALBcJ_G0028350/MGP_BALBcJ_G0015753/MGP_BALBcJ_G0018792/MGP_BALBcJ_G0031542	MGP_BALBcJ_G0023762/Jun/Atp6v1c1/Atp6v1d/Atp6v0b/Tgfb2/Atp6v1b2/Atp6v0d1/Atp6v1f/Atp6v1g1/Atp6v1h/Ccl5/Il11	mmu:22339/mmu:16476/mmu:66335/mmu:73834/mmu:114143/mmu:21808/mmu:11966/mmu:11972/mmu:66144/mmu:66290/mmu:108664/mmu:20304/mmu:16156	13
mmu05200	Pathways in cancer	52/524	495/7248	0.00350557	0.0381071	MGP_BALBcJ_G0033771/MGP_BALBcJ_G0023420/MGP_BALBcJ_G0028670/MGP_BALBcJ_G0034256/MGP_BALBcJ_G0016515/MGP_BALBcJ_G0030824/MGP_BALBcJ_G0023762/MGP_BALBcJ_G0021856/MGP_BALBcJ_G0020444/MGP_BALBcJ_G0016536/MGP_BALBcJ_G0028437/MGP_BALBcJ_G0026161/MGP_BALBcJ_G0016036/MGP_BALBcJ_G0031113/MGP_BALBcJ_G0019675/MGP_BALBcJ_G0016394/MGP_BALBcJ_G0035230/MGP_BALBcJ_G0034911/MGP_BALBcJ_G0024441/MGP_BALBcJ_G0019891…	Hmox1/Cdkn1a/Slc2a1/Egln1/MGP_BALBcJ_G0016515/Gadd45a/MGP_BALBcJ_G0023762/Myc/Edn1/Lamc2/Jun/Traf6/Fzd5/Vhl/Egln3/Rassf5/Rassf1/Map2k1/Csf1r/Pgf/Mdm2/Kitl/Rara/Tgfb2/Kras/Rb1/Gng5/Fgf21/Pik3cd/Tfg/Bbc3/Vegfd/Vegfc/Pdgfa/Itga6/Gsto2/Notch3/Gng8/Wnt9a/Vegfb/Prkcg/Gm9917/Gng3/Wnt6/Fgf17/Gng11/MGP_BALBcJ_G0021091/Gm12868/Hey1/Nos2/Gm13415/Fgf9	mmu:15368/mmu:12575/mmu:20525/mmu:112405/mmu:19225/mmu:13197/mmu:22339/mmu:17869/mmu:13614/mmu:16782/mmu:16476/mmu:22034/mmu:14367/mmu:22346/mmu:112407/mmu:54354/mmu:56289/mmu:26395/mmu:12978/mmu:18654/mmu:17246/mmu:17311/mmu:19401/mmu:21808/mmu:16653/mmu:19645/mmu:14707/mmu:56636/mmu:18707/mmu:21787/mmu:170770/mmu:14205/mmu:22341/mmu:18590/mmu:16403/mmu:68214/mmu:18131/mmu:14709/mmu:216795/mmu:2…	52
mmu05216	Thyroid cancer	8/524	36/7248	0.00350986	0.0381071	MGP_BALBcJ_G0023420/MGP_BALBcJ_G0030824/MGP_BALBcJ_G0021856/MGP_BALBcJ_G0034911/MGP_BALBcJ_G0031461/MGP_BALBcJ_G0022857/MGP_BALBcJ_G0021091/MGP_BALBcJ_G0015338	Cdkn1a/Gadd45a/Myc/Map2k1/Kras/Tfg/MGP_BALBcJ_G0021091/Gm13415	mmu:12575/mmu:13197/mmu:17869/mmu:26395/mmu:16653/mmu:21787/mmu:27057/mmu:18510	8
mmu00030	Pentose phosphate pathway	7/524	29/7248	0.00381415	0.0399828	MGP_BALBcJ_G0020154/MGP_BALBcJ_G0028466/MGP_BALBcJ_G0032061/MGP_BALBcJ_G0032988/MGP_BALBcJ_G0017353/MGP_BALBcJ_G0033321/MGP_BALBcJ_G0007113	Pfkp/Pgm2/Gpi1/Aldoa/Pfkl/MGP_BALBcJ_G0033321/Gm26762	mmu:56421/mmu:72157/mmu:14751/mmu:353204/mmu:18641/mmu:14751/mmu:14751	7
mmu04726	Serotonergic synapse	15/524	98/7248	0.00426384	0.0432069	MGP_BALBcJ_G0016515/MGP_BALBcJ_G0023365/MGP_BALBcJ_G0034911/MGP_BALBcJ_G0035111/MGP_BALBcJ_G0032257/MGP_BALBcJ_G0031461/MGP_BALBcJ_G0025258/MGP_BALBcJ_G0027944/MGP_BALBcJ_G0031468/MGP_BALBcJ_G0031700/MGP_BALBcJ_G0016478/MGP_BALBcJ_G0031499/MGP_BALBcJ_G0024781/MGP_BALBcJ_G0030407/MGP_BALBcJ_G0002715	MGP_BALBcJ_G0016515/Dusp1/Map2k1/Trpc1/Tph1/Kras/Slc18a2/Gng5/Itpr2/Gng8/Cacna1s/Prkcg/Gng3/Gng11/Gm37759	mmu:19225/mmu:19252/mmu:26395/mmu:22063/mmu:21990/mmu:16653/mmu:214084/mmu:14707/mmu:16439/mmu:14709/mmu:12292/mmu:18752/mmu:14704/mmu:66066/mmu:12292	15
mmu04966	Collecting duct acid secretion	6/524	23/7248	0.00484406	0.047503	MGP_BALBcJ_G0021776/MGP_BALBcJ_G0019810/MGP_BALBcJ_G0033643/MGP_BALBcJ_G0034023/MGP_BALBcJ_G0030507/MGP_BALBcJ_G0028350	Atp6v1c1/Atp6v1d/Atp6v1b2/Atp6v0d1/Atp6v1f/Atp6v1g1	mmu:66335/mmu:73834/mmu:11966/mmu:11972/mmu:66144/mmu:66290	6
