# Supplementary material for: The Protective Effect of Quercetin against the Cytotoxicity Induced by Fumonisin B1 in Sertoli Cells
Source: Int J Mol Sci. 2024 Aug 12;25(16):8764. doi: 10.3390/ijms25168764 (PMC11355056; doi:10.3390/ijms25168764)
Supplement: Supplementary file 1 [file ijms-25-08764-s001.zip › Table S6. Significantly up-regulated gene enriched pathways by KEGG analysis in FB1 vs FB1+QR group. .xlsx]

## Sheet: Sheet1
KEGGID	Description	GeneRatio	BgRatio	pvalue	padj	geneID	geneName	keggID	Count
mmu04668	TNF signaling pathway	23/467	120/7248	1.81006e-06	0.000539398	MGP_BALBcJ_G0027777/MGP_BALBcJ_G0025030/MGP_BALBcJ_G0033943/MGP_BALBcJ_G0026859/MGP_BALBcJ_G0020848/MGP_BALBcJ_G0018370/MGP_BALBcJ_G0034302/MGP_BALBcJ_G0018244/MGP_BALBcJ_G0028605/MGP_BALBcJ_G0019203/MGP_BALBcJ_G0025234/MGP_BALBcJ_G0018761/MGP_BALBcJ_G0031778/MGP_BALBcJ_G0027727/MGP_BALBcJ_G0029702/MGP_BALBcJ_G0029707/MGP_BALBcJ_G0021272/MGP_BALBcJ_G0027880/MGP_BALBcJ_G0030559/MGP_BALBcJ_G0039756…	Vcam1/Fas/Cx3cl1/Mmp9/Pik3r1/Map2k3/Birc3/Irf1/Pik3r3/Map3k14/Casp7/Ccl2/Bcl3/Csf1/Cxcl5/Cxcl1/Mmp14/Nfkb1/Creb3l2/MGP_BALBcJ_G0039756/Traf1/Map3k5/Mmp3	mmu:22329/mmu:14102/mmu:20312/mmu:17395/mmu:18708/mmu:26397/mmu:11796/mmu:16362/mmu:18710/mmu:53859/mmu:12369/mmu:20296/mmu:12051/mmu:12977/mmu:20311/mmu:14825/mmu:17387/mmu:18033/mmu:208647/mmu:12370/mmu:22029/mmu:26408/mmu:17392	23
mmu04061	Viral protein interaction with cytokine and cytokine receptor	13/467	56/7248	4.07905e-05	0.00607778	MGP_BALBcJ_G0031157/MGP_BALBcJ_G0018762/MGP_BALBcJ_G0033943/MGP_BALBcJ_G0027421/MGP_BALBcJ_G0034100/MGP_BALBcJ_G0018761/MGP_BALBcJ_G0027727/MGP_BALBcJ_G0029702/MGP_BALBcJ_G0029707/MGP_BALBcJ_G0019128/MGP_BALBcJ_G0003748/MGP_BALBcJ_G0029183/MGP_BALBcJ_G0029703	Cxcl12/Ccl7/Cx3cl1/Il6ra/Il34/Ccl2/Csf1/Cxcl5/Cxcl1/Ccr10/Gm42809/Tnfrsf14/Ppbp	mmu:20315/mmu:20306/mmu:20312/mmu:16194/mmu:76527/mmu:20296/mmu:12977/mmu:20311/mmu:14825/mmu:12777/mmu:16194/mmu:230979/mmu:57349	13
mmu05168	Herpes simplex virus 1 infection	43/467	382/7248	0.000201058	0.0186735	MGP_BALBcJ_G0023918/MGP_BALBcJ_G0025030/MGP_BALBcJ_G0032121/MGP_BALBcJ_G0019220/MGP_BALBcJ_G0033730/MGP_BALBcJ_G0030672/MGP_BALBcJ_G0020848/MGP_BALBcJ_G0034302/MGP_BALBcJ_G0028111/MGP_BALBcJ_G0028605/MGP_BALBcJ_G0031636/MGP_BALBcJ_G0034860/MGP_BALBcJ_G0030308/MGP_BALBcJ_G0023202/MGP_BALBcJ_G0018761/MGP_BALBcJ_G0023476/MGP_BALBcJ_G0023201/MGP_BALBcJ_G0023626/MGP_BALBcJ_G0016395/MGP_BALBcJ_G0027880…	C3/Fas/Zfp658/Itgb3/Bst2/Zfp746/Pik3r1/Birc3/Ddx58/Pik3r3/Zfp324/Pml/Rbak/Zfp229/Ccl2/Zfp799/Zfp760/H2-T24/Ikbke/Nfkb1/2610008E11Rik/Irf7/Zfp950/-/MGP_BALBcJ_G0039756/Zfp251/Zfp386/Mb21d1/Zfp398/-/Gm26786/Gm12355/Zfp119a/Zfp14/Tlr3/Zfp974/Gm15821/MGP_BALBcJ_G0023525/Tnfrsf14/Ifih1/Oas1b/Zfp128/-	mmu:12266/mmu:14102/mmu:210104/mmu:16416/mmu:69550/mmu:69228/mmu:18708/mmu:11796/mmu:230073/mmu:18710/mmu:243834/mmu:18854/mmu:57782/mmu:381067/mmu:20296/mmu:240066/mmu:240034/mmu:15042/mmu:56489/mmu:18033/mmu:72128/mmu:54123/mmu:414758/mmu:101604/mmu:12370/mmu:71591/mmu:56220/mmu:214763/mmu:272347/mmu:235956/mmu:22751/mmu:20383/mmu:104349/mmu:243906/mmu:142980/mmu:338354/mmu:21355/mmu:15000/mmu:…	43
mmu04015	Rap1 signaling pathway	26/467	193/7248	0.000250652	0.0186735	MGP_BALBcJ_G0017562/MGP_BALBcJ_G0029614/MGP_BALBcJ_G0024440/MGP_BALBcJ_G0026622/MGP_BALBcJ_G0025498/MGP_BALBcJ_G0027142/MGP_BALBcJ_G0019220/MGP_BALBcJ_G0020848/MGP_BALBcJ_G0018370/MGP_BALBcJ_G0029279/MGP_BALBcJ_G0028605/MGP_BALBcJ_G0034259/MGP_BALBcJ_G0033894/MGP_BALBcJ_G0022243/MGP_BALBcJ_G0027727/MGP_BALBcJ_G0024552/MGP_BALBcJ_G0033385/MGP_BALBcJ_G0024007/MGP_BALBcJ_G0019649/MGP_BALBcJ_G0028969…	Igf1/Pdgfra/Pdgfrb/Angpt4/Ralgds/Fgf2/Itgb3/Pik3r1/Map2k3/Hgf/Pik3r3/Sipa1l2/Adcy7/Rapgef3/Csf1/Pard6g/Angpt2/Prkd3/Dock4/Rap1gap/Thbs1/Fgfr2/Prkcz/Egf/Gm15998/Fpr1	mmu:16000/mmu:18595/mmu:18596/mmu:11602/mmu:19730/mmu:14173/mmu:16416/mmu:18708/mmu:26397/mmu:15234/mmu:18710/mmu:244668/mmu:11513/mmu:223864/mmu:12977/mmu:93737/mmu:11601/mmu:75292/mmu:238130/mmu:110351/mmu:21825/mmu:14183/mmu:18762/mmu:13645/mmu:13638/mmu:14293	26
mmu04512	ECM-receptor interaction	14/467	77/7248	0.000342158	0.0203926	MGP_BALBcJ_G0016580/MGP_BALBcJ_G0017325/MGP_BALBcJ_G0016582/MGP_BALBcJ_G0017326/MGP_BALBcJ_G0020129/MGP_BALBcJ_G0019220/MGP_BALBcJ_G0030409/MGP_BALBcJ_G0019530/MGP_BALBcJ_G0023133/MGP_BALBcJ_G0027578/MGP_BALBcJ_G0029790/MGP_BALBcJ_G0016233/MGP_BALBcJ_G0026285/MGP_BALBcJ_G0027599	Tnr/Col6a2/Tnn/Col6a1/Itgb8/Itgb3/Col1a2/Sdc1/Thbs2/Sv2a/Spp1/Col6a3/Thbs1/Itga10	mmu:21960/mmu:12834/mmu:329278/mmu:12833/mmu:320910/mmu:16416/mmu:12843/mmu:20969/mmu:21826/mmu:64051/mmu:20750/mmu:12835/mmu:21825/mmu:213119	14
mmu05165	Human papillomavirus infection	36/467	327/7248	0.00100337	0.0498341	MGP_BALBcJ_G0016580/MGP_BALBcJ_G0029250/MGP_BALBcJ_G0017325/MGP_BALBcJ_G0016582/MGP_BALBcJ_G0024440/MGP_BALBcJ_G0025030/MGP_BALBcJ_G0017326/MGP_BALBcJ_G0020129/MGP_BALBcJ_G0019220/MGP_BALBcJ_G0020848/MGP_BALBcJ_G0030409/MGP_BALBcJ_G0025463/MGP_BALBcJ_G0018244/MGP_BALBcJ_G0028605/MGP_BALBcJ_G0027173/MGP_BALBcJ_G0023060/MGP_BALBcJ_G0023133/MGP_BALBcJ_G0024552/MGP_BALBcJ_G0023626/MGP_BALBcJ_G0016395…	Tnr/Fzd1/Col6a2/Tnn/Pdgfrb/Fas/Col6a1/Itgb8/Itgb3/Pik3r1/Col1a2/Notch1/Irf1/Pik3r3/Maml3/MGP_BALBcJ_G0023060/Thbs2/Pard6g/H2-T24/Ikbke/Nfkb1/Creb3l2/Spp1/MGP_BALBcJ_G0039756/Notch2/Col6a3/Dlg2/Thbs1/Itga10/Tlr3/Prkcz/Fzd8/Egf/Oasl2/MGP_BALBcJ_G0009906/Tert	mmu:21960/mmu:14362/mmu:12834/mmu:329278/mmu:18596/mmu:14102/mmu:12833/mmu:320910/mmu:16416/mmu:18708/mmu:12843/mmu:18128/mmu:16362/mmu:18710/mmu:433586/mmu:17857/mmu:21826/mmu:93737/mmu:15042/mmu:56489/mmu:18033/mmu:208647/mmu:20750/mmu:12370/mmu:18129/mmu:12835/mmu:23859/mmu:21825/mmu:213119/mmu:142980/mmu:18762/mmu:14370/mmu:13645/mmu:23962/mmu:17858/mmu:21752	36
